# Supplementary material for: Methionine adenosyltransferase2A inhibition restores metabolism to improve regenerative capacity and strength of aged skeletal muscle
Source: Nat Commun. 2023 Feb 16;14:886. doi: 10.1038/s41467-023-36483-3 (PMC9935517; doi:10.1038/s41467-023-36483-3)
Supplement: Supplementary file 8 — Source Data [file 41467_2023_36483_MOESM8_ESM.zip]

Archive with 34 entries (34 files):
- Source Data files/Fig 1E.xlsx
- Source Data files/Fig 1F.xlsx
- Source Data files/Fig 1G,1H,1I,2E,2G,S2B,S2C,3B,3C,3D,5G,6B,6D,6F,9A,9B.xlsx
- Source Data files/Fig 1K,L.xlsx
- Source Data files/Fig 2A-D.xlsx
- Source Data files/Fig 2H,I.xlsx
- Source Data files/Fig 3A.xlsx
- Source Data files/Fig 3D,E.xlsx
- Source Data files/Fig 3E,F.xlsx
- Source Data files/Fig 4A,B.xlsx
- Source Data files/Fig 4F,G,S4B.xlsx
- Source Data files/Fig 4I,J.xlsx
- Source Data files/Fig 4K.xlsx
- Source Data files/Fig 4SA.xlsx
- Source Data files/Fig 5B,E.xlsx
- Source Data files/Fig 5C,F.xlsx
- Source Data files/Fig 6A.xlsx
- Source Data files/Fig 6C.xlsx
- Source Data files/Fig 6E.xlsx
- Source Data files/Fig 6F.xlsx
- Source Data files/Fig 7C-F.xlsx
- Source Data files/Fig 8A-D.xlsx
- Source Data files/Fig 8C-F.xlsx
- Source Data files/Fig 8E.xlsx
- Source Data files/Fig 9G.xlsx
- Source Data files/Fig S1C.xlsx
- Source Data files/Fig S1D.xlsx
- Source Data files/Fig S3C,D.xlsx
- Source Data files/Fig S3E.xlsx
- Source Data files/Fig S4A.xlsx
- Source Data files/Fig S4D.xlsx
- Source Data files/Fig S4F.xlsx
- Source Data files/Fig S4G.xlsx
- Source Data files/Fig S6A.xlsx
