# Supplementary material for: Methionine adenosyltransferase2A inhibition restores metabolism to improve regenerative capacity and strength of aged skeletal muscle
Source: Nat Commun. 2023 Feb 16;14:886. doi: 10.1038/s41467-023-36483-3 (PMC9935517; doi:10.1038/s41467-023-36483-3)
Supplement: Supplementary file 8 — Source Data [file 41467_2023_36483_MOESM8_ESM.zip › Source Data files/Fig 1E.xlsx]

## Sheet: First repeat
																		Ave	STD	Ave Norm L0	STD Norm
D01	SYBR	RPL32	Unkn	EP	20.16						B01	SYBR	SLC12A7	Unkn	EP	28.47	0.00280717					2.17134	2.26127
D02	SYBR	RPL32	Unkn	EP	19.88	19.9933	0.12037				B02	SYBR	SLC12A7	Unkn	EP	28.46	0.0028267	0.00292343	0.000150816	2.26127	0.116656	2.18645
D03	SYBR	RPL32	Unkn	EP	19.94						B03	SYBR	SLC12A7	Unkn	EP	28.31	0.00313642					2.42602
D04	SYBR	RPL32	Unkn	LP	20.52						B04	SYBR	SLC12A7	Unkn	LP	30.35	0.00110889					0.857726	1
D05	SYBR	RPL32	Unkn	LP	20.5	20.5333	0.0339935				B05	SYBR	SLC12A7	Unkn	LP	29.99	0.00142318	0.00129283	0.000133785	1	0.103483	1.10083
D06	SYBR	RPL32	Unkn	LP	20.58						B06	SYBR	SLC12A7	Unkn	LP	30.07	0.00134641					1.04145
D07	SYBR	RPL32	Unkn	LPN	20.55						B07	SYBR	SLC12A7	Unkn	LPN	28.69	0.00348812					2.69806	2.48578
D08	SYBR	RPL32	Unkn	LPN	20.47	20.5267	0.0402768				B08	SYBR	SLC12A7	Unkn	LPN	28.77	0.00329997	0.00321368	0.000266393	2.48578	0.206055	2.55252
D09	SYBR	RPL32	Unkn	LPN	20.56						B09	SYBR	SLC12A7	Unkn	LPN	28.98	0.00285294					2.20675

## Sheet: Second repeat
																		Ave	STD	Ave Norm L0	STD Norm
E01	SYBR	RPL32	Unkn	EP 3	19.74						C01	SYBR	SLC12A7	Unkn	EP 3	27.98	0.00283979					2.27424	2.74656
E02	SYBR	RPL32	Unkn	EP 3	19.38	19.52	0.15748				C02	SYBR	SLC12A7	Unkn	EP 3	27.53	0.00387927	0.00342957	0.000435772	2.74656	0.348987	3.1067
E03	SYBR	RPL32	Unkn	EP 3	19.44						C03	SYBR	SLC12A7	Unkn	EP 3	27.65	0.00356965					2.85875
E04	SYBR	RPL32	Unkn	LP 3	20.15						C04	SYBR	SLC12A7	Unkn	LP 3	29.86	0.00117483					0.940859	1
E05	SYBR	RPL32	Unkn	LP 3	20.14	20.1267	0.0262467				C05	SYBR	SLC12A7	Unkn	LP 3	29.91	0.00113481	0.00124868	0.000133737	1	0.107103	0.90881
E06	SYBR	RPL32	Unkn	LP 3	20.09						C06	SYBR	SLC12A7	Unkn	LP 3	29.57	0.00143639					1.15033
E07	SYBR	RPL32	Unkn	LPN 3	20.21						C07	SYBR	SLC12A7	Unkn	LPN 3	28.44	0.00389724					3.12109	3.09422
E08	SYBR	RPL32	Unkn	LPN 3	20.37	20.4367	0.21746				C08	SYBR	SLC12A7	Unkn	LPN 3	28.4	0.0040068	0.00386368	0.000132693	3.09422	0.106267	3.20884
E09	SYBR	RPL32	Unkn	LPN 3	20.73						C09	SYBR	SLC12A7	Unkn	LPN 3	28.52	0.00368701					2.95273

## Sheet: Third repeat
																		Ave	STD	Ave Norm L0	STD Norm
F01	SYBR	RPL32	Unkn	EP	19.07						E01	SYBR	slc12a7	Unkn	EP	26.46	0.00529924					3.62419	3.07699
F02	SYBR	RPL32	Unkn	EP	18.82	18.9	0.120277				E02	SYBR	slc12a7	Unkn	EP	26.64	0.00467765	0.00449913	0.000737052	3.07699	0.504075	3.19908
F03	SYBR	RPL32	Unkn	EP	18.81						E03	SYBR	slc12a7	Unkn	EP	27.05	0.00352051					2.4077
F04	SYBR	RPL32	Unkn	LP	19.31						E04	SYBR	slc12a7	Unkn	LP	28.55	0.00157912					1.07997	1
F05	SYBR	RPL32	Unkn	LP	19.26	19.2433	0.062361				E05	SYBR	slc12a7	Unkn	LP	28.7	0.00142318	0.00146219	8.41948e-05	1	0.0575815	0.973323
F06	SYBR	RPL32	Unkn	LP	19.16						E06	SYBR	slc12a7	Unkn	LP	28.74	0.00138426					0.946707
F07	SYBR	RPL32	Unkn	LPN	19.13						E07	SYBR	slc12a7	Unkn	LPN	27.38	0.00331525					2.26732	2.04012
F08	SYBR	RPL32	Unkn	LPN	18.96	19.1433	0.155421				E08	SYBR	slc12a7	Unkn	LPN	27.62	0.00280717	0.00298304	0.000235043	2.04012	0.160748	1.91985
F09	SYBR	RPL32	Unkn	LPN	19.34						E09	SYBR	slc12a7	Unkn	LPN	27.61	0.0028267					1.9332
