# Supplementary material for: Methionine adenosyltransferase2A inhibition restores metabolism to improve regenerative capacity and strength of aged skeletal muscle
Source: Nat Commun. 2023 Feb 16;14:886. doi: 10.1038/s41467-023-36483-3 (PMC9935517; doi:10.1038/s41467-023-36483-3)
Supplement: Supplementary file 8 — Source Data [file 41467_2023_36483_MOESM8_ESM.zip › Source Data files/Fig 1F.xlsx]

## Sheet: Sheet1
					stain			with ins
%		no stain	no stain		no ins			First repeat	Second repeat	Third repeat				First repeat	Second repeat	Third repeat
	EP	1	1.1	1.05	11	10.2	10.6	69.7	72.1	74.7	72.1667	71.1167		59.1	61.5	64.1
	LP	25.2	29.2	27.2				54	49.7	58.6	54.1	26.9		26.8	22.5	31.4
	LPN	7.1	7.7	7.4				81.8	80.2	81.1	81.0333	73.6333		74.4	72.8	73.7
