# Supplementary material for: Methionine adenosyltransferase2A inhibition restores metabolism to improve regenerative capacity and strength of aged skeletal muscle
Source: Nat Commun. 2023 Feb 16;14:886. doi: 10.1038/s41467-023-36483-3 (PMC9935517; doi:10.1038/s41467-023-36483-3)
Supplement: Supplementary file 8 — Source Data [file 41467_2023_36483_MOESM8_ESM.zip › Source Data files/Fig 1G,1H,1I,2E,2G,S2B,S2C,3B,3C,3D,5G,6B,6D,6F,9A,9B.xlsx]

## Sheet: Fig.1G
		Effect of glucose on ATP synthesis
		ATP levels (pmol/cell)
Glucose		YM1	YM2	YM3		SM1	SM2	SM3		SMN1	SMN2	SMN3
Starved		0.55	0.65	0.45		2.35	3.35	3.89		0.65	0.55	0.51
6.25mM		0.85	0.75	0.81		3.33	3.5	4.25		2.25	3.25	3.11
12.5mM		2.55	3.11	2.31		5.62	6.25	7.12		4.33	4.56	4.89
25mM		6.12	6.91	7.68		5.8	6.12	6.33		5.89	6.12	6.01

## Sheet: Fig.1H
		Derivation of Fold-change ATP
		Fold Change ATP normlized to starve
		YM1	YM2	YM3		SM1	SM2	SM3		SMN1	SMN2	SMN3
Starved		0.65	0.55	0.51		2.35	3.35	3.89		0.55	0.65	0.45
6.25mM		2.25	3.25	3.11		3.33	3.5	4.25		0.85	0.75	0.81
12.5mM		4.33	4.56	4.89		5.62	6.25	7.12		3.55	3.11	3.51
25mM		5.89	6.12	6.01		5.8	6.12	6.33		6.12	6.91	7.68
		Fold Change ATP normlized to starve
		YM1	YM2	YM3		SM1	SM2	SM3		SMN1	SMN2	SMN3
		5.66154	7.29091	8.58824		1.39149	0.865672	0.830334		5.45455	3.78462	6.8

## Sheet: Fig.1I
			Baseline PK activity
		PK activity (pmol/min/ug PK protein)
		YM1	YM2	YM3		SM1	SM2	SM3		SMN1	SMN2	SMN3
		57	59	62		17	19	23		36	39	43

## Sheet: Fig2E
Effect of Inuslin on glucose uptake
		Glucose uptake (pmol2GAP/cell)
		YM1	YM2	YM3		SM1	SM2	SM3		SMN1	SMN2	SMN3
Blank		1	0.8	1		2	1	1		1	1	1
1mM GA		8	10	12		9	6	6		15	13	19
Insulin		17.5	16.5	18.5		12	9	6		21.5	23	25.5
Akt1 inb		13	9	16		9	11	6		16	22	26
Akt2 inb		7	9	7		7	10	5		13	15	12

## Sheet: Fig.2F
		Effect of insulin on ATP synthesis
		ATP (pmol/cell)
		YM1	YM2	YM3		SM1	SM2	SM3		SMN1	SMN2	SMN3
Glucose		1	1.21	1.25		5.11	4.23	5.12		1.98	1.5	1.75
Insulin		3.1	4.55	2.55		6.1	6.51	4.11		4.51	5.33	5.81
Akt1 inb		2.2	1.43	1.71		5.11	4.33	6.21		1.92	2.11	2.55
Akt2 inb		1.31	0.91	1.11		4.91	4.11	6.62		1.63	2.25	2.61

## Sheet: Fig.2G
	Effect of insulin on PK activity.
	PK activity (pmol/min/ug PK protein)
	YM1	YM2	YM3		SM1	SM2	SM3		SMN1	SMN2	SMN3
Glucose	57	59	62		17	19	23		36	39	43
Insulin	101	100	98		20	25	15		61	55	59
Akt1 inb	98	101	106		19	22	25		65	60	55
Akt2 inb	60	55	75		17	19	23		41	35	45

## Sheet: Fig.S2B
		Effect of 2-DG (Hexokinas inbt) on glucose-induced ATP
	ATP levels (pmol/cell)
	YM1	YM2	YM3		SM1	SM2	SM3		SMN1	SMN2	SMN3
Starved	0.55	0.65	0.45		2.35	3.35	3.89		0.65	0.55	0.51
Glucose	2.55	3.11	3.31		5.62	6.25	7.12		4.33	4.56	4.89
1_2DG	2.05	2.61	2.81		5.11	5.89	5.55		4.13	4.51	5.09
5_2DG	1.55	1.11	2.31		5.01	5.44	5.23		3.38	3.76	4.34
10_2DG	0.55	0.11	1.31		5.41	4.74	4.51		2.88	3.26	3.84
Starved	5.5	6.5	4.5		23.5	33.5	38.9		6.5	5.5	5.1
Glucose	25.5	31.1	33.1		56.2	62.5	71.2		43.3	45.6	48.9
1_2DG	20.5	26.1	28.1		51.1	58.9	55.5		41.3	45.1	50.9
5_2DG	15.5	11.1	23.1		50.1	54.4	52.3		33.8	37.6	43.4
10_2DG	5.5	1.1	13.1		54.1	47.4	45.1		28.8	32.6	38.4

## Sheet: Fig.S2C
		Effect of various inhibitors on ATP production
	ATP levels (pmol/cell)
	YM1	YM2	YM3		SM1	SM2	SM3		SMN1	SMN2	SMN3
Control	1	1	1		2.5	2.1	2.2		1.25	1.22	1.11
5_2DG	0.54	0.52	0.55		1.88	2.3	2.1		0.75	0.55	0.62
Etomoxir	1.1	1.2	1		1.75	1.68	1.83		1.25	1.22	1.11
Cl-Alanine	1.2	1	1.1		1.54	1.01	1.3		1.25	1.22	1.11

## Sheet: Fig.3B
		Baseline MAT activity
	MAT activity (nmol/min/ug PK protein)
	YM1	YM2	YM3		SM1	SM2	SM3		SMN1	SMN2	SMN3
	2.1	1.7	1.3		2.4	3.5	4.1		2.1	1.8	1.9

## Sheet: Fig.3C
		Effect of FIDAS V (μm) on ATP production
	ATP levels (pmol/cell)
	YM1	YM2	YM3		SM1	SM2	SM3		SMN1	SMN2	SMN3
Control	15	16	14		23	21	19		15	17	14
1_FIDAS	15	14	16		15	16	13		15	14	14
2_FIDAS	15	12	14		10	9.5	10		14	14	13
5_FIDAS	14	13	9.5		5	7	8		12	11	10

[truncated: 7 more sheets: Fig.3D, Fig.5G, Fig.6B, Fig.6D, Fig.6F, Fig.9A, Fig.9B]
