# Supplementary material for: Methionine adenosyltransferase2A inhibition restores metabolism to improve regenerative capacity and strength of aged skeletal muscle
Source: Nat Commun. 2023 Feb 16;14:886. doi: 10.1038/s41467-023-36483-3 (PMC9935517; doi:10.1038/s41467-023-36483-3)
Supplement: Supplementary file 8 — Source Data [file 41467_2023_36483_MOESM8_ESM.zip › Source Data files/Fig 1K,L.xlsx]

## Sheet: Glucose
			YM						SM						SMN
14.219			2.47017	1.85492	2.63164	1.56546			1.74482	2.52196	2.71457	3.04384			4.11086	1.77732	1.59754	2.27323
			5.3922	7.73303	5.9541	5.51728			2.83157	3.14293	4.08363	2.75981			7.15625	4.90665	5.07715	5.08337
		Glycolysis	2.92203	5.87811	3.32246	3.95182			1.08675	0.620973	1.36905				3.0454	3.12932	3.47961	2.81014
40.2145			12.8247	12.4829	12.6778	10.5999			5.91699	6.22905	7.3355	4.91541			12.0529	10.2774	9.0322	9.26112
		Glycolytic capacity	10.3545	10.628	10.0462	9.03443			4.17217	3.7071	4.62093	1.87157			7.94201	8.5001	7.43466	6.98788
53.1181			12.2507	10.5002	12.3338	9.47823			5.35139	5.64422	8.04525	4.11822			11.0945	9.96411	8.60534	9.39771
33.6758			5.3922	7.73303	5.9541	5.51728			2.37709	3.07827	4.31397	2.1137			7.17341	3.90358	3.68114	4.11405
		Glycoytic reserve	6.85846	2.76715	6.37972	3.96095			2.9743	2.56595	3.73128	2.00451			3.92113	6.06053	4.9242	5.28365
