# Supplementary material for: Methionine adenosyltransferase2A inhibition restores metabolism to improve regenerative capacity and strength of aged skeletal muscle
Source: Nat Commun. 2023 Feb 16;14:886. doi: 10.1038/s41467-023-36483-3 (PMC9935517; doi:10.1038/s41467-023-36483-3)
Supplement: Supplementary file 8 — Source Data [file 41467_2023_36483_MOESM8_ESM.zip › Source Data files/Fig 2A-D.xlsx]

## Sheet: Sheet1
					Akt1							p-Akt1								GAPDH
1	YM-INS	2480	64.778	160650	160650		1	YM-INS	1792	7.4	13260	13260	0.0825397		1	YM-INS	2432	106.739	259590	259590
	YM+INS	3720	50.589	188190	188190			YM+INS	2904	64.101	186150	186150	0.98916			YM+INS	3920	64.075	251175	251175
	OM-INS	2912	60.247	175440	175440			OM-INS	1428	0	0	0	0			OM-INS	3844	62.158	238935	238935
	OM+INS	4200	43.896	184365	184365			OM+INS	3224	7.277	23460	23460	0.127248			OM+INS	3364	66.327	223125	223125
	OMN-INS	4428	43.306	191760	191760			OMN-INS	1836	0	0	0	0			OMN-INS	3828	52.625	201450	201450
	OMN+INS	4060	41.076	166770	166770			OMN+INS	4736	25.468	120615	120615	0.723242			OMN+INS	4216	49.839	210120	210120
					Akt2							p-Akt2								InsR
1	YM-INS	2240	64.092	143565	143565		1	YM-INS	1536	8.965	13770	13770	0.0959147		1	YM-INS	1484	54.815	81345	81345	0.31336
	YM+INS	1664	71.566	119085	119085			YM+INS	3472	50.677	175950	175950	1.47752			YM+INS	1680	130.08	218535	218535	0.870051
	OM-INS	2232	32.56	72675	72675			OM-INS	2160	0	0	0	0			OM-INS	1326	3.846	5100	5100	0.0213447
	OM+INS	3132	21.739	68085	68085			OM+INS	2204	9.719	21420	21420	0.314607			OM+INS	945	22.127	20910	20910	0.0937143
	OMN-INS	3224	34.643	111690	111690			OMN-INS	1836	0	0	0	0			OMN-INS	1881	50.973	95880	95880	0.475949
	OMN+INS	2112	34.048	71910	71910			OMN+INS	3360	29.902	100470	100470	1.39716			OMN+INS	1620	66.426	107610	107610	0.512136
					Akt1							p-Akt1								InsR								GAPDH
2	YM-INS	2205	56.898	125460	125460		2	YM-INS	1728	12.986	22440	22440	0.178862		2	YM-INS	1624	31.561	51255	51255	0.369485		2	YM-INS	2478	55.981	138720	138720
	YM+INS	2365	57.685	136425	136425			YM+INS	3264	44.219	144330	144330	1.05794			YM+INS	1624	83.692	135915	135915	0.998127			YM+INS	2538	53.652	136170	136170
	OM-INS	2867	34.154	97920	97920			OM-INS	1456	0	0	0	0			OM-INS	1624	0	0	0	0			OM-INS	2592	46.632	120870	120870
	OM+INS	3416	33.667	115005	115005			OM+INS	2496	1.124	2805	2805	0.0243902			OM+INS	1624	6.124	9945	9945	0.0853392			OM+INS	2684	43.418	116535	116535
	OMN-INS	2714	44.63	121125	121125			OMN-INS	1768	0	0	0	0			OMN-INS	1624	43.337	70380	70380	0.704082			OMN-INS	3286	30.42	99960	99960
	OMN+INS	2624	44.703	117300	117300			OMN+INS	2556	32.723	83640	83640	0.713043			OMN+INS	1624	46.949	76245	76245	0.740099			OMN+INS	3456	29.809	103020	103020
					Akt2							p-Akt2
2	YM-INS	0.011	122.036	1.329	119595		2	YM-INS	1280	9.164	11730	11730	0.098081
	YM+INS	1081	75.25	81345	81345			YM+INS	2320	52.319	121380	121380	1.49216							InsR								Gapdh
	OM-INS	0.017	7.14	0.119	10710			OM-INS	1196	0	0	0	0		3	YM-INS	1728	46.78	80835	80835	0.35419		3	YM-INS	2668	85.542	228225	228225
	OM+INS	0.024	6.776	0.162	14535			OM+INS	1092	0	0	0	0			YM+INS	2048	106.333	217770	217770	1.0314			YM+INS	3245	65.066	211140	211140
	OMN-INS	0.019	28.68	0.547	49215			OMN-INS	1125	0	0	0	0			OM-INS	1410	3.617	5100	5100	0.0247525			OM-INS	2891	71.269	206040	206040
	OMN+INS	0.008	82.358	0.677	60945			OMN+INS	1824	47.533	86700	86700	1.42259			OM+INS	1540	17.718	27285	27285	0.143432			OM+INS	2537	74.982	190230	190230
																OMN-INS	1980	47.909	94860	94860	0.556054			OMN-INS	3180	53.646	170595	170595
																OMN+INS	1792	57.347	102765	102765	0.571631			OMN+INS	3072	58.521	179775	179775
					Akt1							p-Akt1
3	YM-INS	2940	39.898	117300	117300		3	YM-INS	882	7.228	6375	6375	0.0543478
	YM+INS	2668	53.237	142035	142035			YM+INS	2360	79.85	188445	188445	1.32675
	OM-INS	1862	64.366	119850	119850			OM-INS	931	0	0	0	0
	OM+INS	2576	51.574	132855	132855			OM+INS	1924	13.121	25245	25245	0.190019
	OMN-INS	3445	41.821	144075	144075			OMN-INS	1600	0	0	0	0
	OMN+INS	3248	37.449	121635	121635			OMN+INS	2665	45.929	122400	122400	1.00629
					Akt2							p-Akt2
3	YM-INS	1700	62.25	105825	105825		3	YM-INS	744	18.851	14025	14025	0.13253
	YM+INS	1248	69.471	86700	86700			YM+INS	2360	79.742	188190	188190	2.17059
	OM-INS	2508	28.469	71400	71400			OM-INS	1144	0	0	0	0
	OM+INS	2214	36.856	81600	81600			OM+INS	2160	18.889	40800	40800	0.5
	OMN-INS	1728	65.521	113220	113220			OMN-INS	1248	0	0	0	0
	OMN+INS	1064	90.592	96390	96390			OMN+INS	2145	50.406	108120	108120	1.12169
