# Supplementary material for: Methionine adenosyltransferase2A inhibition restores metabolism to improve regenerative capacity and strength of aged skeletal muscle
Source: Nat Commun. 2023 Feb 16;14:886. doi: 10.1038/s41467-023-36483-3 (PMC9935517; doi:10.1038/s41467-023-36483-3)
Supplement: Supplementary file 8 — Source Data [file 41467_2023_36483_MOESM8_ESM.zip › Source Data files/Fig 2H,I.xlsx]

## Sheet: Sheet1
			5740.3								8753.4								9149.29							3894.84
	LPN-ins	Area	Mean	Intden	rawintden				LPN+Ins	Area	Mean	Intden	rawintden				LPN+Ins+Akt1	Area	Mean	Intden	rawintden			LPN+INS+AKT2	Area	Mean	Intden	rawintden
	1	1660.49	5986.94	9.94124e+06	23732217	0.683956			1	681.537	6074.5	4.14e+06	9883209	0.693959			1	1739.76	11507.9	2.0021e+07	46871610	1.31468		1	653.053	3444.43	2.24939e+06	5369864	0.393496
	2	2120.01	7634.11	1.61844e+07	38636227	0.872131			2	2602.16	8365.1	2.17673e+07	51964010	0.95564			2	1522.35	11723.1	1.78466e+07	41781176	1.33926		2	1733.38	4058.83	7.03547e+06	16795424	0.463686
	3	4545.4	9771.61	4.44159e+07	106031749	1.11632			3	2498.27	8184.19	2.04463e+07	48810482	0.934972			3	3323.62	10560.1	3.50978e+07	82168416	1.2064		3	1125.56	3741.45	4.21123e+06	10053264	0.427428
	4	1742.59	5855.61	1.02039e+07	24359344	0.668953			4	1729.19	6435.64	1.11284e+07	26566303	0.735216			4	2628.22	7381.98	1.94015e+07	45421326	0.843327		4	3391.77	4183.38	1.41891e+07	33872858	0.477915
	5	423.5	5342.97	2.26274e+06	5401738	0.610388			5	6724.89	6042.15	4.06328e+07	97000644	0.690263			5	157.617	6395.97	1.00811e+06	2360112	0.730684		5	1459	4462.96	6.51147e+06	15544505	0.509855
	6	819.353	5492.27	4.50011e+06	10742890	0.627445			6	1904.7	7523.13	1.43293e+07	34207677	0.859453			6	1781.62	10420.9	1.85661e+07	43465619	1.1905		6	3518.27	3629.56	1.27698e+07	30484698	0.414646
	7	1274.69	6254.78	7.9729e+06	19033310	0.714555			7	1459	6196.27	9.04037e+06	21581620	0.707871			7	66.207	5127.42	339474	794750	0.585763		7	2418.68	3818.01	9.23455e+06	22045183	0.436175
	8	2089.43	7216.48	1.50784e+07	35995829	0.824421			8	887.632	5977.65	5.30596e+06	12666643	0.682895			8	2097.71	10108	2.12036e+07	49640361	1.15475		8	2243.59	3502.23	7.85756e+06	18757950	0.4001
	9	5711.59	9869.91	5.63729e+07	134576190	1.12755			9	717.562	5422.41	3.89092e+06	9288588	0.619463			9	2642.75	8106.41	2.14232e+07	50154331	0.926087		9	2677.14	2826.31	7.56642e+06	18062943	0.322881
	10	1197.19	7645.44	9.15308e+06	21850681	0.873426			10	872.133	5442.23	4.74634e+06	11330712	0.621727			10	11691	9483.54	1.10872e+08	259564375	1.08341		10	3334.38	3809.53	1.27024e+07	30323898	0.435206
	11	3174.36	8331.96	2.64487e+07	63139604	0.951855			11	2605.09	5491.45	1.43057e+07	34151308	0.62735			11	8355.39	7488.86	6.25723e+07	146489540	0.855537		11	2070.16	2873.93	5.94951e+06	14202957	0.328322
	12	2741.65	7856.01	2.15384e+07	51417593	0.897481			12	7168.92	6174.87	4.42671e+07	105676713	0.705425			12	6091.94	8642.72	5.26509e+07	123262451	0.987356		12	3225.89	3790.78	1.22286e+07	29192808	0.433064
	13	3902.82	10114.3	3.94744e+07	94235169	1.15547			13	5660.91	12172.7	6.89084e+07	164501630	1.39062			13	79.022	5602.67	442733	1036494	0.640057		13	2584.56	3296.38	8.51971e+06	20338675	0.376583
	14	749.817	5651.82	4.23783e+06	10116765	0.645672			14	1744.27	8448.42	1.47363e+07	35179207	0.965159			14	2003.74	10127	2.02919e+07	47505909	1.15693		14	1603.1	2949.77	4.72878e+06	11288775	0.336986
	15	2818.31	8675.02	2.44489e+07	58365535	0.991046			15	2612.63	8617.06	2.25132e+07	53744594	0.984424			15	3007.1	10204.6	3.06862e+07	71840214	1.16578		15	2023.67	3320.25	6.71908e+06	16040126	0.37931
	16	1571.68	8272.74	1.30021e+07	31039309	0.945089			16	760.289	5259.39	3.99866e+06	9545799	0.60084			16	3708.47	9509.77	35266738	82563842	1.08641		16	2865.22	3735.84	1.0704e+07	25553128	0.426787
	17	781.234	5509	4.30381e+06	10274277	0.629355			17	1342.55	6430.95	8.63386e+06	20611184	0.73468			17	2414.22	10099.9	2.43834e+07	57084548	1.15382		17	3204.52	4133.62	1.32463e+07	31622161	0.47223
	18	1825.11	7119.35	1.29936e+07	31019030	0.813325			18	1532.31	8579.42	1.31463e+07	31383511	0.980124			18	2459.93	9569.58	2.35405e+07	55111189	1.09324		18	3269.87	3255.54	1.06452e+07	25412712	0.371917
	19	1582.99	7141.51	1.1305e+07	26987746	0.815855			19	2538.91	5851.59	1.48566e+07	35466467	0.668493			19	43.142	4590.81	198055	463672	0.524461		19	2378.05	3050.23	7.25361e+06	17316169	0.348463
	20	5074.88	9994.04	5.07185e+07	121077816	1.14173			20	2040	6454.4	1.3167e+07	31432915	0.737359			20	2828.13	8231.66	2.32802e+07	54501808	0.940396		20	6196.67	4091.98	2.53566e+07	60532661	0.467473
	21	1807.52	7681.83	1.38851e+07	33147109	0.877583			21	2737.88	8736.55	2.39196e+07	57102094	0.998075			21	62.79	5021.37	315294	738142	0.573649		21	1001.57	2848.84	2.85331e+06	6811575	0.325455
	22	2306.42	5505.02	1.26969e+07	30310621	0.628901			22	3031.94	5720.74	1.73449e+07	41406713	0.653545			22	49.122	5714.61	280711	657180	0.652845		22	2653.26	3353.6	8.89798e+06	21241695	0.38312
	23	679.024	5231.45	3.55228e+06	8480174	0.597647			23	2251.96	5815.82	1.3097e+07	31265826	0.664407			23	4972.4	12397.6	6.1646e+07	144320917	1.41632		23	1977.59	3040.05	6.01198e+06	14352091	0.3473
	24	711.279	8416.53	5.9865e+06	14291268	0.961516			24	1921.46	6160.53	1.18372e+07	28258357	0.703787			24	4133.48	8994.13	3.71771e+07	87036223	1.0275		24	1350.09	3209.25	4.33277e+06	10343407	0.366629
	25	418.892	7262.34	3.04213e+06	7262336	0.829659			25	1162.42	5951.24	6.91787e+06	16514683	0.679877			25	2500.51	8995.88	2.24943e+07	52661861	1.0277		25	2942.3	3356.8	9.87672e+06	23578196	0.383486
	1	2392.29	5277.04	1.26242e+07	30137186	0.602856			26	10276.7	8457.54	8.69154e+07	207488838	0.966201			26	2633.35	11259.5	2.96501e+07	69414551	1.2863		26	3677.45	3782.77	1.3911e+07	33208956	0.432149
	2	2195.41	6490.39	1.42491e+07	34016120	0.741471			27	599.853	5023.57	3.01341e+06	7193757	0.5739			27	881.627	7663.87	6.75668e+06	15818221	0.875531		27	2902.08	5119.87	1.48583e+07	35470480	0.584901
	3	710.86	4763.74	3.38635e+06	8084072	0.544216			28	438.161	4962.18	2.17424e+06	5190444	0.566887			1	1183.19	8845.49	1.04659e+07	24501994	1.01052		28	2080.22	3602.51	7.49401e+06	17890087	0.411556
	4	5319.09	10321.5	5.4901e+07	131062397	1.17914			29	2725.73	7182.59	1.95778e+07	46737080	0.820548			2	1199	10871.9	1.30354e+07	30517445	1.24202		29	1990.58	3523.55	7.01389e+06	16743907	0.402535
	5	572.207	5205.75	2.97877e+06	7111060	0.594712			30	3343.18	10258.7	3.42968e+07	81874944	1.17197			3	3595.71	11320.9	4.07065e+07	95298937	1.29331		30	2487.8	4166.87	1.03663e+07	24747015	0.476028
	6	1063.57	5656.76	6.01634e+06	14362500	0.646235			31	1702.8	5834.65	9.93522e+06	23717851	0.666558			4	4905.33	10523.1	5.16194e+07	120847557	1.20218		31	2476.49	2754.98	6.82268e+06	16287437	0.314733
	7	2034.56	5980.78	1.21682e+07	29048633	0.683252			32	1812.55	7518.98	1.36285e+07	32534623	0.858978			5	4247.1	14333.1	6.08743e+07	142514378	1.63744		32	9188.82	4071.01	3.74078e+07	89301776	0.465078
	8	745.628	5167.53	3.85306e+06	9198206	0.590346			33	1830.56	7911.06	1.44817e+07	34571331	0.90377			6	2610.71	7467.7	1.9496e+07	45642604	0.853121		33	810.556	2950.56	2.3916e+06	5709337	0.337076
	9	1345.06	5960.3	8.01697e+06	19138516	0.680913			34	750.236	5841.08	4.38219e+06	10461374	0.667293			7	186.235	9841.02	1.83274e+06	4290685	1.12425		34	3796.42	3103.48	1.17821e+07	28126821	0.354546
	10	1728.35	7036.52	1.21616e+07	29032698	0.803862			35	2115.41	7746.41	1.63868e+07	39119377	0.88496			8	2324.52	10253.1	2.38336e+07	55797323	1.17133		35	591.894	3060.52	1.8115e+06	4324509	0.349637
	11	2250.71	7802.2	1.75605e+07	41921209	0.891334			36	4185.99	6146.91	2.57309e+07	61426123	0.702232			9	1256.23	8648.72	1.08648e+07	25435876	0.988041		36	750.236	3377.51	2.53393e+06	6049130	0.385852
	12	5836	9672.82	5.64506e+07	134761790	1.10504			37	998.639	5814.72	5.8068e+06	13862290	0.664281			10	1643.65	7927.76	1.30305e+07	30506027	0.905678		37	8717.56	3735.33	3.25629e+07	77735874	0.426729
	13	1692.32	6732.65	1.13938e+07	27199886	0.769146			38	1565.4	6268.65	9.81294e+06	23425941	0.716139			11	64.926	5802.76	376750	882020	0.662916		38	4333.44	3603.35	1.56149e+07	37276633	0.411651
	14	3284.53	8389.86	2.75568e+07	65784917	0.958469			1	3432.82	7977.6	2.73857e+07	65376469	0.911372			12	44.85	5762.31	258441	605043	0.658295		39	1357.63	3984.2	5.40907e+06	12912793	0.45516
	15	3400.57	8688.59	2.95461e+07	70533956	0.992596			2	4020.53	9196.24	3.69737e+07	88265485	1.05059			13	143.521	8291.68	1.19003e+06	2786004	0.947253		40	2459.73	3876.86	9.53605e+06	22764928	0.442898
	16	797.152	5671.43	4.52099e+06	10792731	0.647912			3	3226.31	10852.4	3.50133e+07	83585512	1.2398			14	3497.04	11151.1	3.89957e+07	91293919	1.27391		41	824.38	2865.3	2.3621e+06	5638916	0.327336
	17	2139.7	9161.61	1.96031e+07	46797482	1.04663			4	2189.13	6145.65	1.34536e+07	32117167	0.702087			15	4917.29	12675.5	6.23293e+07	145920767	1.44807		42	1369.36	2893.24	3.96188e+06	9457997	0.330528
	18	3561.84	9368.38	3.33686e+07	79659308	1.07026			5	2280.87	8119.03	1.85184e+07	44208109	0.927529			16	4559.35	8376.62	3.81919e+07	89412070	0.956957		43	4734.74	3091.97	1.46396e+07	34948502	0.35323
	19	998.639	5396.19	5.38885e+06	12864524	0.616468			6	7111.53	9699.4	6.89776e+07	164666761	1.10807			17	2698.7	10200	2.75266e+07	64443311	1.16526		44	1220.23	2786.76	3.40049e+06	8117823	0.318363
	20	2037.91	7428.06	1.51377e+07	36137534	0.848592			7	1337.94	7856.73	1.05118e+07	25094409	0.897564			18	2470.18	10213	2.52278e+07	59061499	1.16674		45	3222.95	3139.96	1.01199e+07	24158824	0.358713
	21	5591.37	10320.1	5.77033e+07	137752281	1.17898			8	3770.03	9061.44	3.41619e+07	81552949	1.03519			19	2600.46	8351.17	2.17169e+07	50841937	0.954049		46	2124.2	3175.93	6.7463e+06	16105116	0.362822
	22	2481.93	8667.85	2.1513e+07	51356990	0.990226			9	2458.06	7391.81	1.81695e+07	43375124	0.84445			20	2809.33	7792.85	2.18927e+07	51253604	0.890266		47	2288.83	3227.44	7.38704e+06	17634723	0.368707
	23	546.235	6263.48	3.42133e+06	8167581	0.715549			10	4215.31	10361.7	4.36779e+07	104270153	1.18374			21	4087.35	15105.4	6.17412e+07	144543789	1.72566		48	4454.08	3306.38	1.47269e+07	35156729	0.377725
	24	2776	5795.65	1.60887e+07	38407799	0.662103			11	667.295	5523.64	3.6859e+06	8799155	0.631028			22	1887.13	7278.74	1.37359e+07	32157468	0.831533		49	1797.47	3007.7	5.40624e+06	12906035	0.343604
	25	2630.64	6065.52	15956204	38091448	0.692933			12	2553.15	9131.02	2.33128e+07	55653554	1.04314			23	2315.13	13088	3.03003e+07	70936891	1.49519		50	2999.69	3124.47	9.37244e+06	22374346	0.356944
	26	1478.69	8157	1.20617e+07	28794217	0.931867			13	2693.89	8308.33	2.23818e+07	53430903	0.949155			24	6270.06	13845.6	8.68131e+07	203240231	1.58175		51	6046.71	3130.95	1.89319e+07	45195249	0.357684
	1	1340.45	4848.97	6.49983e+06	15516708	0.553953			14	1110.9	5401.06	6.00004e+06	14323600	0.617024			25	2210.05	10111.4	2.23467e+07	52316423	1.15514		52	550.424	2864.34	1.5766e+06	3763746	0.327226
	2	706.671	4959.85	3.50498e+06	8367262	0.56662			15	2062.62	7570.36	1.56148e+07	37276467	0.864849			26	1780.77	9080.67	1.61706e+07	37857307	1.03739		53	5496.7	3468.99	1.9068e+07	45520133	0.396303
	3	7467.59	5280.35	3.94315e+07	94132866	0.603235			16	1680.18	7269.67	1.22143e+07	29158649	0.830497			27	89.7	6962.73	624560	1462174	0.795432		1	10970.8	3553.59	3.89857e+07	93068534	0.405967
	4	978.113	4978.68	4.86971e+06	11625227	0.568772			17	5145.67	9914.91	5.10189e+07	121794797	1.13269			28	7777.03	12429.6	9.66651e+07	226305194	1.41997		2	7264.01	4860.93	3.53098e+07	84293406	0.555319
	5	1721.23	5385.7	9.27001e+06	22129842	0.61527			18	1706.15	10300.8	1.75747e+07	41955304	1.17678			29	2022.53	19272	3.89782e+07	91252898	2.20166		3	749.398	3912.48	2.932e+06	6999425	0.446967
	6	1498.38	5307.95	7.95331e+06	18986544	0.606388			19	2661.64	5710.09	1.51982e+07	36281927	0.652329			30	2682.9	15980.6	4.28742e+07	100373966	1.82564		4	1699.03	3803.3	6.4619e+06	15426169	0.434494
	7	456.592	5263.07	2.40308e+06	5736747	0.60126			20	2309.77	6010.52	1.38829e+07	33142025	0.68665			31	1299.38	9034.51	1.17392e+07	27482986	1.03211		5	2126.72	4532.67	9.6397e+06	23012385	0.517819
	8	1352.18	5812.19	7.85915e+06	18761767	0.663993			21	1918.94	5782.7	1.10967e+07	26490566	0.660624			32	1954.62	9898.31	1.93474e+07	45294672	1.1308		6	2665.83	3195.55	8.5188e+06	20336501	0.365064
	9	1598.07	5560.71	8.88642e+06	21214107	0.635263			22	1463.19	7977.93	1.16732e+07	27866917	0.91141			33	3412.03	7231.01	2.46725e+07	57761290	0.82608		7	792.963	3243.17	2.57171e+06	6139318	0.370504
	10	3736.94	5326.36	1.99043e+07	47516491	0.608491			23	1822.18	7190.17	1.31018e+07	31277247	0.821415			34	935.448	9301.94	8.70148e+06	20371253	1.06267		8	3012.25	3509.07	1.05702e+07	25233683	0.40088
	11	594.408	4738.8	2.81678e+06	6724355	0.541367			24	3803.96	7183.08	2.73242e+07	65229583	0.820605			1	690.694	8044.84	5.55652e+06	13008501	0.919053		9	4614.52	4206.1	1.94091e+07	46334364	0.48051
	12	844.905	4734.22	3.99997e+06	9548923	0.540844			1	1876.22	9048.1	1.69762e+07	40526454	1.03367			2	4666.56	11324.9	5.28485e+07	123724854	1.29378		10	3189.44	4413.71	1.40773e+07	33605992	0.504228
	13	441.512	4686.15	2.06899e+06	4939197	0.535352			2	1866.16	9146.91	1.70696e+07	40749487	1.04496			3	6736.08	15351.2	1.03407e+08	242088172	1.75374		11	1081.58	3316.16	3.58669e+06	8562334	0.378843
	14	5061.89	6023.47	3.04901e+07	72787589	0.688129			3	4077.91	10370.4	4.22895e+07	100955703	1.18473			4	2938.76	11027.7	3.24077e+07	75870536	1.25982		12	9456.91	4634.05	4.38237e+07	104618232	0.5294
	15	1607.29	5991.52	9.63011e+06	22989476	0.68448			4	4751.07	16782.7	7.9736e+07	190349752	1.91728			5	62.79	7713.53	484335	1133889	0.881204		13	7824.9	3656.86	2.86146e+07	68310242	0.417765
	16	1576.29	5314.93	8.37788e+06	20000090	0.607185			5	11669.5	9830.35	1.14715e+08	273853820	1.12303			6	2116.5	7506.17	1.58868e+07	37193053	0.857515		14	3945.12	3648.36	1.43933e+07	34360288	0.416794
	17	720.075	4969.07	3.57811e+06	8541832	0.567673			6	3586.97	7985.7	2.86445e+07	68381566	0.912297			7	6556.25	9124.75	5.98241e+07	140055724	1.04242		15	1404.96	4179.21	5.87164e+06	14017070	0.477439
	18	952.142	5306.6	5.05263e+06	12061902	0.606233			7	3378.36	10607.7	3.58367e+07	85551073	1.21184			8	2041.33	8616.07	1.75882e+07	41176176	0.984311		16	11452.5	3746.07	4.29019e+07	102417554	0.427956
	19	1291.44	5182.89	6.69342e+06	15978855	0.592101			8	8956.33	9711.02	8.69751e+07	207631398	1.1094			9	1761.55	7963.01	1.40272e+07	32839461	0.909705		17	3226.31	3791.49	1.22325e+07	29202051	0.433145
	20	1598.91	5337.26	8.5338e+06	20372307	0.609735			9	8353.96	9469.4	7.9107e+07	188848190	1.0818			10	63.645	8348.89	531362	1243985	0.953789		18	2954.86	3615.52	1.06834e+07	25503864	0.413042
	21	1007.85	5277.33	5.31878e+06	12697259	0.602889			10	3282.02	9441.22	3.09862e+07	73971918	1.07858			11	6555.82	9159.23	6.00463e+07	140575827	1.04636		19	1265.47	3074.74	3.891e+06	9288795	0.351263
	22	652.634	4631.72	3.02281e+06	7216212	0.529133			11	7581.53	8566.9	6.49501e+07	155052227	0.978694			12	1961.02	7498.17	1.47041e+07	34424104	0.856601		20	6926.8	3465.41	2.40042e+07	57303931	0.395893
	23	862.918	5397.98	4.65801e+06	11119844	0.616673			12	2780.61	8058.49	2.24075e+07	53492274	0.920613			13	83.293	6374.77	530975	1243080	0.728262		21	3124.93	3314.05	1.03562e+07	24722815	0.378602
	24	7308.83	6356.09	4.64555e+07	110901004	0.726128			13	7240.97	11956.6	8.65774e+07	206681920	1.36594			14	5252.6	12635.7	6.63703e+07	155381074	1.44352		22	4357.73	3414.04	1.48775e+07	35516236	0.390024
	25	2042.52	5673.01	1.15872e+07	27661576	0.648092			1	2414.49	8484.26	2.04852e+07	48903255	0.969253			15	2944.74	9812	2.88938e+07	67643948	1.12094		23	458.687	3169.52	1.45382e+06	3470628	0.362091
	26	1477.85	5171.48	7.64268e+06	18244992	0.590797			2	520.683	6386.36	3.32527e+06	7938252	0.729587			16	2635.91	9550.6	2.51745e+07	58936744	1.09107		24	892.659	3145.75	2.80808e+06	6703592	0.359375
	27	2358.36	5182.43	1.2222e+07	29177086	0.592048			3	3077.6	8362.73	2.57371e+07	61441005	0.95537			17	1638.53	9417.35	1.54306e+07	36124953	1.07585		25	3726.05	3248.76	1.2105e+07	28897761	0.371143
	28	1570.85	5303.77	8.3314e+06	19889124	0.605909			4	2440.88	11352	2.7709e+07	66148382	1.29687			18	55.102	5343.94	294460	689368	0.610499		26	588.124	3358.06	1.97495e+06	4714710	0.383629
	1	6410.31	5573.61	3.57286e+07	85293003	0.636737			5	2755.89	7084.68	1.95246e+07	46610083	0.809363			19	58.092	7172.28	416650	975430	0.819371		27	3173.95	3522.13	1.1179e+07	26687161	0.402373
	2	1628.65	5029.6	8.19147e+06	19555089	0.574588			6	2577.44	7122.53	1.83579e+07	43824932	0.813688			20	6632.28	9114.26	6.04483e+07	141517084	1.04123		28	3177.72	3864.07	1.22789e+07	29312795	0.441436
	3	7879.78	5775.58	4.55103e+07	108644433	0.65981			7	2159.39	15108.1	3.26242e+07	77882075	1.72597			21	2843.51	7217.15	2.0522e+07	48044575	0.824497		29	7617.55	3589.58	2.73438e+07	65276520	0.410078
	4	821.866	5379.07	4.42088e+06	10553736	0.614512			8	5287.26	10632.3	5.62159e+07	134201501	1.21465			22	2642.32	8757.43	2.31399e+07	54173483	1.00046		30	10504.6	3781.66	3.97247e+07	94832819	0.432023
	5	1632	5253.69	8.57405e+06	20468394	0.600189			9	1675.99	9643.53	1.61624e+07	38583757	1.10169			23	2447.54	10227.2	2.50315e+07	58601876	1.16837		31	589.8	3183.12	1.8774e+06	4481828	0.363643
	6	2240.24	6561.14	1.46985e+07	35088953	0.749553			10	4449.89	11233.2	4.99863e+07	119329888	1.28329			24	5003.58	11700.3	5.85432e+07	137056995	1.33666		32	10284.6	3475.72	3.57465e+07	85335875	0.397071
	7	4214.05	5365.04	2.26086e+07	53972282	0.612909			11	3232.59	8030.57	2.59595e+07	61971934	0.917424			25	2495.38	10821.3	2.70033e+07	63218065	1.23624		33	7127.87	4141.81	2.95223e+07	70477090	0.473166
	8	1124.72	4896.7	5.50745e+06	13147650	0.559406			12	7272.39	9738.03	7.08187e+07	169061891	1.11249			26	43.996	6390.9	281174	658263	0.730105		34	481.726	3125.61	1.50569e+06	3594450	0.357074
	9	3892.34	5977.82	2.32677e+07	55545867	0.682914			13	7126.61	7812.6	5.56774e+07	132915840	0.892522			27	2909.28	7678.63	2.23393e+07	52299166	0.877217		35	526.128	2982.78	1.56932e+06	3746366	0.340756
	10	6443.4	5318.57	3.42697e+07	81810222	0.607601			14	4064.93	9863.79	4.00956e+07	95718222	1.12685			1	1514.23	12501.5	1.89301e+07	44317829	1.42819		36	846.581	3723.41	3.15217e+06	7525021	0.425368
	11	11272.4	6166.84	6.9515e+07	165949601	0.704508			15	2629.8	8173.38	2.14944e+07	51312447	0.933737			2	1275.03	13062.9	1.66555e+07	38992677	1.49232		37	490.941	3086.41	1.51525e+06	3617272	0.352596
	12	965.965	5377.5	5.19448e+06	12400511	0.614333			16	3334.8	9151.16	3.05173e+07	72852380	1.04544			3	2910.99	11374.8	3.3112e+07	77519402	1.29947		38	1119.28	3185.41	3.56537e+06	8511420	0.363906
	13	9670.54	6021.48	5.8231e+07	139011998	0.687903			17	3256.89	8213.53	2.67505e+07	63860213	0.938325			4	2173.74	7908.57	1.71912e+07	40246736	0.903486		39	2361.29	3106.35	7.33501e+06	17510504	0.354874
	14	924.495	5386.69	4.97996e+06	11888421	0.615383			18	3259.4	9554.63	3.11424e+07	74344606	1.09153			5	103.796	7182.04	745469	1745235	0.820486		40	1654.2	3817.19	6.31441e+06	15074078	0.436081
	15	628.757	4921.07	3.09415e+06	7386520	0.562189			19	2131.74	13370.3	2.85021e+07	68041649	1.52745			6	1598.8	11059.5	1.76819e+07	41395647	1.26345		41	890.564	3253.32	2.89729e+06	6916557	0.371664
	16	581.003	5093.53	2.95936e+06	7064721	0.581891			20	5459.84	8884.85	4.85098e+07	115805102	1.01502			7	1776.5	11062.3	1.96521e+07	46007983	1.26377		1	434.81	2894.68	1.25864e+06	3004679	0.330692
	17	1360.56	5194.26	7.0671e+06	16870942	0.593399			21	1962.93	10173.8	1.99705e+07	47674511	1.16227			8	2102.84	8942.73	1.88051e+07	44025072	1.02163		2	1012.88	3407.29	3.45118e+06	8238829	0.389254
	18	703.739	5088.49	3.58097e+06	8548665	0.581316			22	5181.69	8329.41	4.31605e+07	103034810	0.951563			9	2875.11	8863.9	2.54847e+07	59662932	1.01262		3	1752.64	3195.87	5.60122e+06	13371503	0.3651
	19	12063.3	6422.87	7.74807e+07	184965813	0.733757			23	1985.13	9445.35	1.87502e+07	44761511	1.07905			10	7031.23	7988.81	5.61712e+07	131503824	0.912653		4	3419.84	3692.51	1.26278e+07	30145646	0.421837
	20	5216.04	7144.97	3.72685e+07	88969186	0.816251			1	1706.15	11507.9	1.96341e+07	46871610	1.31468			11	4680.66	9780.94	4.57812e+07	107179519	1.11739		5	1129.75	4218.22	4.76554e+06	11376537	0.481895
	21	1646.66	5562.33	9.15929e+06	21865504	0.635448			2	1492.93	11723.1	1.75018e+07	41781176	1.33926			12	6385.82	11538.4	7.3682e+07	172498778	1.31816		6	1470.31	3558.39	5.23194e+06	12489952	0.406515
	22	571.369	5362.39	3.0639e+06	7314305	0.612607			3	3259.4	10560.1	3.44197e+07	82168416	1.2064			13	1755.14	10879.6	1.90952e+07	44704213	1.2429		7	4191.43	4285.22	1.79612e+07	42877944	0.48955
	23	701.644	5267.14	3.69566e+06	8822467	0.601726			4	2577.44	7381.98	1.90266e+07	45421326	0.843327			14	2509.48	11278	2.83018e+07	66258095	1.28841		8	7648.97	4192.38	3.20674e+07	76552885	0.478943
	24	2621.43	5437.84	1.42549e+07	34030002	0.621226			5	1747.2	10420.9	1.82074e+07	43465619	1.1905			15	2187.84	12832.7	2.80759e+07	65729163	1.46603		9	1802.91	3134.81	5.65179e+06	13492226	0.358125
	25	1584.25	5972.78	9.46237e+06	22589045	0.682338			6	2057.18	10108	2.0794e+07	49640361	1.15475			16	1993.06	11212.2	2.23467e+07	52316360	1.2809		10	5832.23	4403.33	2.56812e+07	61307505	0.503042
	26	1789.51	5570.58	9.9686e+06	23797530	0.636391			7	2591.68	8106.41	2.10092e+07	50154331	0.926087			17	1952.91	10808.1	2.11071e+07	49414424	1.23473		11	1713.27	3936.8	6.74479e+06	16101502	0.449745
	27	5067.76	7271.48	3.68501e+07	87970307	0.830703			8	11465.1	9483.54	1.08729e+08	259564375	1.08341			18	2277.97	9057.13	2.06318e+07	48301688	1.0347		12	713.373	3203.63	2.28538e+06	5455776	0.365987
	28	2290.08	7071.88	1.61952e+07	38661956	0.807901			9	8193.95	7488.86	6.13633e+07	146489540	0.855537			19	4305.19	13569.3	5.84183e+07	136764477	1.55017		13	4553.36	3583.84	1.63185e+07	38956299	0.409422
	29	626.244	5085.4	3.1847e+06	7602665	0.580962			10	5974.24	8642.72	5.16337e+07	123262451	0.987356			20	3179.24	10216.6	3.24811e+07	76042291	1.16716		14	1123.89	3891.56	4.37368e+06	10441060	0.444577
	30	476.699	5329.14	2.5404e+06	6064566	0.608809			11	1965.02	10127	1.98998e+07	47505909	1.15693			21	2247.64	9465.52	2.1275e+07	49807547	1.08135		15	1787.83	3445.31	6.15963e+06	14704569	0.393597
	31	589.381	4916.48	2.89768e+06	6917483	0.561665			12	2949	10204.6	3.00933e+07	71840214	1.16578			22	2137.86	12728	2.72108e+07	63703787	1.45407		16	1143.99	3794.15	4.34048e+06	10361820	0.433449
	32	1380.67	5416.96	7.47902e+06	17854290	0.618841			13	3636.82	9509.77	3.45853e+07	82563842	1.08641			23	573.229	9196.02	5.27142e+06	12341064	1.05057		17	1359.31	3862.39	5.25017e+06	12533463	0.441245
	33	1760.18	5462.53	9.61506e+06	22953549	0.624047			14	2367.58	10099.9	2.39123e+07	57084548	1.15382			1	281.489	8236.43	2.31846e+06	5427809	0.940941		18	3336.06	3471.71	1.15818e+07	27648688	0.396613
	34	1273.01	5954.34	7.57996e+06	18095248	0.680232			15	2412.4	9569.58	2.30856e+07	55111189	1.09324			2	1693.2	5986.94	1.01371e+07	23732217	0.683956		19	5439.73	3841.79	2.08983e+07	49889476	0.438891
	35	2541.84	6689.3	1.70031e+07	40590677	0.764195			16	2773.48	8231.66	2.28304e+07	54501808	0.940396			3	142.666	4398.59	627532	1469130	0.502501		20	1053.51	3686.11	3.88337e+06	9270567	0.421106
	36	2709.81	7741.39	2.09777e+07	50079042	0.884387			17	4876.32	12397.6	6.04549e+07	144320917	1.41632			4	2161.78	7634.11	1.65033e+07	38636227	0.872131		21	4956.75	4435.28	2.19846e+07	52482628	0.506692
	37	2687.61	5670.41	1.52399e+07	36381335	0.647795			18	4053.62	8994.13	3.64588e+07	87036223	1.0275			5	4634.95	9771.61	4.52909e+07	106031749	1.11632		22	1597.23	3403.06	5.43549e+06	12975875	0.38877
	38	2030.79	5604.61	1.13818e+07	27171153	0.640278			19	2452.19	8995.88	2.20596e+07	52661861	1.0277			6	1776.92	5855.61	1.0405e+07	24359344	0.668953		23	3534.61	3577	1.26433e+07	30182745	0.408642
	39	4431.46	6178.13	2.73781e+07	65358442	0.705798			20	2582.47	11259.5	2.90772e+07	69414551	1.2863			7	431.844	5342.97	2.30733e+06	5401738	0.610388		24	3165.15	3694.47	1.16935e+07	27915378	0.422061
	40	2402.35	5720.86	1.37435e+07	32809150	0.653559			21	864.593	7663.87	6.62613e+06	15818221	0.875531			8	287.041	4717.64	1.35416e+06	3170253	0.538949		25	539.114	3017.9	1.62699e+06	3884034	0.344769
	41	6615.56	8112.78	5.36706e+07	128125164	0.926815			1	1743.43	7471.29	1.30257e+07	31095509	0.85353			9	835.496	5492.27	4.58877e+06	10742890	0.627445		26	3551.79	3605.55	1.28061e+07	30571424	0.411902
	42	3128.29	7116.89	2.22637e+07	53148912	0.813043			2	1622.79	9209.53	1.49451e+07	35677714	1.05211			10	49.976	4700.93	234934	550009	0.537041		27	580.584	3412.8	1.98142e+06	4730143	0.389883
	43	2189.97	5520.75	1.20903e+07	28862500	0.630698			3	4165.46	10325.9	4.30123e+07	102681059	1.17965			11	1299.8	6254.78	8.12998e+06	19033310	0.714555		28	3249.76	4087.63	1.32838e+07	31711816	0.466976
	44	2517.12	5278.02	1.32854e+07	31715635	0.602968			4	5675.57	9657.15	5.48098e+07	130844666	1.10325			12	2130.6	7216.48	1.53754e+07	35995829	0.824421		29	4119.38	4262.24	1.75578e+07	41914844	0.486924
	45	5200.55	6947.96	3.61332e+07	86258942	0.793744			5	5172.9	12481.1	6.45636e+07	154129355	1.42586			13	5824.12	9869.91	5.74836e+07	134576190	1.12755		30	1198.45	3542.41	4.2454e+06	10134837	0.40469
	46	2170.28	7568.13	1.6425e+07	39210493	0.864594			6	3054.14	7046.95	2.15224e+07	51379282	0.805053			14	224.251	4634.11	1.0392e+06	2432907	0.529407		31	991.517	3263.02	3.23535e+06	7723578	0.372772
	1	2945.65	4095.03	1.20625e+07	28796221	0.467821			7	2486.54	7202.78	1.791e+07	42755712	0.822856			15	1220.78	7645.44	9.33341e+06	21850681	0.873426		32	1242.43	3300.13	4.10019e+06	9788185	0.377011
	2	433.553	3230.59	1.40063e+06	3343664	0.369067			8	2745.42	9329.68	2.56139e+07	61146701	1.06583			16	3236.91	8331.96	2.69698e+07	63139604	0.951855		33	4524.03	4830.25	2.18522e+07	52166699	0.551814
	3	534.506	3163.48	1.6909e+06	4036596	0.3614			9	2450.1	6756.34	1.65537e+07	39517857	0.771854			17	55.529	4577.09	254160	595021	0.522892		34	9581.74	4789.01	4.58871e+07	109543905	0.547103
	4	2131.74	3493.14	7.44648e+06	17776611	0.399062			10	4395.43	9763.34	4.29141e+07	102446744	1.11538			18	2795.66	7856.01	2.19628e+07	51417593	0.897481		35	3094.77	3849.83	1.19143e+07	28442520	0.439809
	5	3245.16	3612.36	1.17227e+07	27984932	0.412681			11	6165.67	10965.2	6.76078e+07	161396759	1.25268			19	3979.71	10114.3	4.02521e+07	94235169	1.15547		36	1657.56	3704.51	6.14043e+06	14658745	0.423208
	6	2296.37	3604.7	8.27772e+06	19760994	0.411806			12	5668.03	7612.69	4.31489e+07	103007300	0.869684			20	764.59	5651.82	4.32133e+06	10116765	0.645672		37	3290.82	4562.45	1.50142e+07	35842628	0.521221
	7	11372.9	4622.47	5.25709e+07	125499975	0.528077			13	3015.6	9543.23	2.87786e+07	68701732	1.09023			21	96.108	4760.31	457502	1071070	0.543824		38	12158.3	7599.84	9.24015e+07	220585430	0.868216
	8	11091.8	3792.89	4.20701e+07	100431944	0.433305			14	3025.24	7796.43	2.35861e+07	56305799	0.890674			22	2873.83	8675.02	2.49306e+07	58365535	0.991046		39	2143.89	3932.47	8.43078e+06	20126373	0.44925
	9	2861.03	4618.68	1.32142e+07	31545612	0.527645			15	3060.01	9095.12	2.78311e+07	66439827	1.03904			23	1602.65	8272.74	1.32583e+07	31039309	0.945089		40	2448.42	3894.14	9.53451e+06	22761270	0.444872
	10	473.348	3803.93	1.80058e+06	4298439	0.434566			16	3653.99	7056.68	2.57851e+07	61555437	0.806165			24	796.626	5509	4.38861e+06	10274277	0.629355		41	3089.75	3881.15	1.19918e+07	28627362	0.443388
	11	972.667	4319.34	4.20128e+06	10029517	0.493448			17	4955.07	13140.1	6.51102e+07	155434403	1.50114			25	180.682	4878.94	881538	2063790	0.557376		42	4017.18	3763.98	1.51206e+07	36096536	0.430002
	12	2605.93	4593.37	1.197e+07	28575343	0.524753			18	2626.45	6573.16	1.72641e+07	41213735	0.750927			26	1861.07	7119.35	1.32496e+07	31019030	0.813325		43	3684.16	4404.14	1.62255e+07	38734375	0.503134
	13	2724.05	4675.95	1.27375e+07	30407694	0.534187			19	2654.52	11888.3	3.15578e+07	75336299	1.35814			27	1614.18	7141.51	1.15277e+07	26987746	0.815855		44	2047.12	3327	6.81079e+06	16259064	0.380081
	14	9789.09	4186.2	4.09791e+07	97827418	0.478238			20	7537.12	12185.3	9.18418e+07	219249232	1.39206			28	5174.86	9994.04	5.17178e+07	121077816	1.14173		45	3263.59	3930.84	1.28287e+07	30625200	0.449065
	15	617.028	3196.96	1.97261e+06	4709123	0.365225			21	2505.39	9398.15	2.35461e+07	56210360	1.07366			29	67.916	6507.65	441974	1034717	0.743443		46	4550.42	4049.17	1.84254e+07	43986119	0.462583
	16	4918.63	3820.22	1.87902e+07	44857005	0.436427			22	2133.84	8296.38	1.77031e+07	42261778	0.94779			30	1843.13	7681.83	1.41586e+07	33147109	0.877583		47	5916.43	3324.98	1.9672e+07	46962037	0.37985
	17	7634.31	3476.19	2.65383e+07	63353586	0.397125			23	9267.57	11084.7	1.02728e+08	245237451	1.26633			31	2351.86	5505.02	1.2947e+07	30310621	0.628901		48	8834.01	4967.57	4.38835e+07	104760997	0.567501
	18	428.527	3779.24	1.61951e+06	3866168	0.431746			24	2272.49	17433.6	3.96176e+07	94577057	1.99163			32	220.834	5944.56	1.31276e+06	3073338	0.679115		49	15043.7	4824.43	7.25771e+07	173259796	0.55115
	19	8209.86	4995.62	4.10134e+07	97909157	0.570706			25	3132.47	14197	4.44718e+07	106165361	1.62189			33	692.402	5231.45	3.62226e+06	8480174	0.597647		50	733.48	3184.86	2.33603e+06	5576689	0.363843
	20	3088.91	4725.21	1.45958e+07	34843708	0.539815			26	1708.24	7967.17	1.36099e+07	32490126	0.910181			34	725.292	8416.53	6.10444e+06	14291268	0.961516		51	498.9	2966.87	1.48017e+06	3533544	0.338939
	21	10828.8	3687.1	3.99268e+07	95315272	0.42122			27	2207.98	9230.27	2.03803e+07	48652778	1.05448			35	427.145	7262.34	3.10207e+06	7262336	0.829659		52	2032.46	3940.72	8.00937e+06	19120363	0.450193
	22	2590.85	4079.41	1.05691e+07	25231181	0.466038			28	4047.34	6828.93	2.7639e+07	65981090	0.780146			36	129.425	4819.75	623796	1460384	0.550615		53	5830.56	4324.2	2.52125e+07	60188535	0.494002
	23	2916.74	4213.77	1.22905e+07	29340478	0.481387			29	1142.32	8421.42	9.61995e+06	22965221	0.962075			1	2172.46	7370.16	1.60114e+07	37484631	0.841977		54	4244.21	3620.51	1.53662e+07	36683023	0.413612
	24	1286.42	3704.47	4.76549e+06	11376423	0.423204			1	2725.31	6828.77	1.86105e+07	44427988	0.780128			2	2104.97	8708.35	1.83308e+07	42914742	0.994854		55	1888.37	3236.92	6.11248e+06	14592026	0.36979
	25	3496.07	4238.42	1.48178e+07	35373867	0.484203			2	2993.4	7509.85	2.248e+07	53665417	0.857936			3	213.573	13377.4	2.85705e+06	6688704	1.52825		56	2839.67	4209.13	1.19525e+07	28533719	0.480857
	26	2236.47	4417.62	9.87984e+06	23585656	0.504675			3	7313.02	10839.7	7.92711e+07	189239953	1.23835			4	6304.23	11934.3	7.52365e+07	176138098	1.36339		57	4090.9	4472.68	1.82973e+07	43680182	0.510965
	27	19545.5	4631.05	9.05161e+07	216084544	0.529057			4	6793.59	13900.7	9.4436e+07	225442223	1.58804			5	6213.25	14943.5	9.28475e+07	217367701	1.70716		58	2232.7	4439.72	9.91254e+06	23663700	0.5072
	28	3242.22	3673.18	1.19093e+07	28430451	0.41963			5	3698.4	8297.03	3.06857e+07	73254513	0.947864			6	2290.35	10607.3	2.42944e+07	56876153	1.21179		59	515.656	2990.09	1.54186e+06	3680805	0.341592
	29	1547.81	3282.25	5.08029e+06	12127914	0.374969			6	2484.87	6960.32	1.72955e+07	41288641	0.795157			7	1660.31	8074.28	1.34058e+07	31384725	0.922417		60	2207.14	4556.75	1.00574e+07	24009515	0.520569
	30	3228.82	4813.06	1.55405e+07	37099034	0.54985			7	2785.63	7303.89	2.03459e+07	48570852	0.834406			8	2186.56	8035.56	1.75702e+07	41134021	0.917993		61	671.903	3106.26	2.0871e+06	4982440	0.354863
	31	790.868	3307.55	2.61584e+06	6244662	0.377859			8	8165.46	10293.4	8.40503e+07	200648977	1.17593			9	6955.63	11367	7.90644e+07	185099582	1.29858		62	457.43	3653.09	1.67103e+06	3989176	0.417334
	32	1487.9	3527.19	5.24813e+06	12528590	0.402951			9	1748.45	9015.19	1.57627e+07	37629394	1.02991			10	1426.24	10059	1.43465e+07	33586911	1.14915		1	10387.7	4493.11	4.6673e+07	111420235	0.513299
	33	1518.48	3321.68	5.04392e+06	12041106	0.379474			10	1661.33	8224.41	1.36634e+07	32618019	0.939568			11	1299.38	9203.94	1.19594e+07	27998396	1.05147		2	3036.13	3718.39	1.12895e+07	26950926	0.424794
	34	3372.08	4168.96	1.40581e+07	33560120	0.476268			11	2117.5	14651.6	3.10248e+07	74063898	1.67382			12	1893.11	16034.2	3.03545e+07	71063649	1.83177		3	1262.12	3711.86	4.68481e+06	11183820	0.424047
	35	1396.59	3192.9	4.45916e+06	10645127	0.364761			12	6997.17	9722.67	6.80312e+07	162407424	1.11073			13	6099.2	10551.8	6.43576e+07	150669213	1.20545		4	2967.43	3885.61	1.15303e+07	27525697	0.443898
	36	6912.56	3989.27	2.75761e+07	65830967	0.45574			13	5858.2	8726	5.11187e+07	122033117	0.99687			14	4583.27	9898.65	4.53682e+07	106212541	1.13084		5	17846.1	4048.64	7.22523e+07	172484421	0.462523
	37	1551.16	3116.55	4.83426e+06	11540578	0.356039			14	10470.6	8278.61	8.66822e+07	206932039	0.945759			15	9016.18	8911.88	8.03511e+07	188112053	1.01811		6	4181.38	3211.3	1.34277e+07	32055219	0.366863
	38	3749.92	4239.85	1.58991e+07	37955134	0.484366			15	1951.62	10120.3	1.9751e+07	47150535	1.15616			16	1680.82	11092.3	1.86441e+07	43648243	1.2672		7	2116.66	5553.56	1.1755e+07	28062127	0.634446
	39	464.132	4942.69	2.29406e+06	5476497	0.564659			16	2932.66	11324.5	3.3211e+07	79283057	1.29373			17	2400.55	12924.4	3.10256e+07	72634876	1.4765		8	3191.12	4267.06	1.36167e+07	32506440	0.487474
									17	2127.97	14320.1	3.04728e+07	72746154	1.63595			18	1856.8	15928.6	2.95763e+07	69241715	1.81971		9	3767.1	4101.51	1.54508e+07	36884915	0.468563
																								10	2353.75	3833.43	9.02294e+06	21540022	0.437936
																								11	4087.97	3897.42	1.59325e+07	38034928	0.445247
																								12	3626.35	4631.83	1.67966e+07	40097776	0.529147
																								13	4561.31	4432.24	2.02168e+07	48262672	0.506345
																								14	2804.06	3747.54	1.05083e+07	25086046	0.428124
																								15	2952.77	4025.43	1.18862e+07	28375225	0.45987
																								16	3361.19	4276.16	1.4373e+07	34311906	0.488514
																								17	1677.24	3529.15	5.91924e+06	14130716	0.403175
																								18	7411.46	5694.7	4.2206e+07	100756371	0.65057
																								19	9946.59	5364.8	5.33615e+07	127387173	0.612882
																								20	2753.38	3393.49	9.34357e+06	22305439	0.387677
																								21	5243.69	4226.24	2.21611e+07	52904041	0.482811
																								22	3375.85	4532.91	1.53024e+07	36530730	0.517846
																								23	3859.25	4155.45	1.60369e+07	38284196	0.474725
																								24	2413.24	4088.21	9.86583e+06	23552203	0.467043
																								25	1106.71	3115.97	3.44848e+06	8232379	0.355972
																								26	4156.67	4932.8	2.0504e+07	48948154	0.56353
																								27	3030.26	3827.69	1.15989e+07	27689489	0.43728
																								28	9892.97	5235.73	5.17969e+07	123652243	0.598137
																								29	2107.45	3126.44	6.5888e+06	15729113	0.357169
																								30	6984.61	4975.07	3.47489e+07	82954263	0.568358
																								31	2528.85	3806.58	9.62628e+06	22980345	0.434869
																								32	16239.6	4744.77	7.70533e+07	183945437	0.54205
																								33	4288.62	4828.38	2.07071e+07	49432979	0.551601
																								34	3473.45	5249.43	1.82337e+07	43528300	0.599702
																								35	13617.3	4741.22	6.45628e+07	154127426	0.541643
																								36	3898.63	5062.82	1.97381e+07	47119670	0.578383
																								37	3136.66	4255.55	1.33482e+07	31865523	0.486159
																								38	2575.35	4420.62	1.13846e+07	27177997	0.505018
																								39	7642.27	6480.97	4.95293e+07	118238863	0.740395
																								40	3664.47	6019.07	2.20567e+07	52654834	0.687627
																								41	5923.97	5734.54	3.39712e+07	81097813	0.655121
																								42	3877.68	4584	1.77753e+07	42434096	0.523682
																								43	2993.4	4157.3	1.24445e+07	29708096	0.474936
																								44	2014.87	4199.89	8.46223e+06	20201459	0.479801
																								45	6479	5273.68	3.41682e+07	81568057	0.602473
																								46	7824.9	4792.56	3.75013e+07	89525097	0.547509
																								47	3336.47	5393.93	1.79967e+07	42962671	0.61621
																								48	5606.03	5092.89	2.85509e+07	68158092	0.581818
																								49	6747.09	4396.86	2.9666e+07	70820263	0.502303
																								50	8495.97	5181.82	4.40246e+07	105097640	0.591978
																								51	2902.08	3994.89	1.15935e+07	27676567	0.456381
																								52	3883.55	6210.15	2.41174e+07	57574350	0.709457
																								53	3062.94	5858.6	1.79445e+07	42838086	0.669294
																								54	1345.9	6421.3	8.64243e+06	20631632	0.733578
																								55	863.336	4809.04	4.15182e+06	9911424	0.549391
