# Supplementary material for: Methionine adenosyltransferase2A inhibition restores metabolism to improve regenerative capacity and strength of aged skeletal muscle
Source: Nat Commun. 2023 Feb 16;14:886. doi: 10.1038/s41467-023-36483-3 (PMC9935517; doi:10.1038/s41467-023-36483-3)
Supplement: Supplementary file 8 — Source Data [file 41467_2023_36483_MOESM8_ESM.zip › Source Data files/Fig 3A.xlsx]

## Sheet: First repeat
																		Ave	STD	Ave Norm L0	STD Norm
B01	SYBR	RPL32	Unkn	EP 1							A01	SYBR	MAT2A	Unkn	EP 1	22.47	0.327598					0.551339	0.72378
B02	SYBR	RPL32	Unkn	EP 1	20.92	20.86	0.06				A02	SYBR	MAT2A	Unkn	EP 1	22.04	0.441351	0.430061	0.0794531	0.72378	0.133717	0.742782
B03	SYBR	RPL32	Unkn	EP 1	20.8						A03	SYBR	MAT2A	Unkn	EP 1	21.8	0.521233					0.87722
B04	SYBR	RPL32	Unkn	LP 1	20.96						A04	SYBR	MAT2A	Unkn	LP 1	21.55	0.590496					0.993788	1
B05	SYBR	RPL32	Unkn	LP 1	20.68	20.79	0.121929				A05	SYBR	MAT2A	Unkn	LP 1	21.44	0.63728	0.594187	0.0337796	1	0.0568502	1.07252
B06	SYBR	RPL32	Unkn	LP 1	20.73						A06	SYBR	MAT2A	Unkn	LP 1	21.64	0.554785					0.933687
B07	SYBR	RPL32	Unkn	LPN 1	20.59						A07	SYBR	MAT2A	Unkn	LPN 1	21.78	0.41658					0.701093	0.69187
B08	SYBR	RPL32	Unkn	LPN 1	20.42	20.5167	0.0713364				A08	SYBR	MAT2A	Unkn	LPN 1	21.75	0.425334	0.4111	0.0143903	0.69187	0.0242185	0.715824
B09	SYBR	RPL32	Unkn	LPN 1	20.54						A09	SYBR	MAT2A	Unkn	LPN 1	21.87	0.391387					0.658693

## Sheet: Second repeat
																		Ave	STD	Ave Norm L0	STD Norm
D01	SYBR	RPL32	Unkn	EP	20.16						C01	SYBR	MAT2A	Unkn	EP	21.06	0.477421					0.690247	0.769987
D02	SYBR	RPL32	Unkn	EP	19.88	19.9933	0.12037				C02	SYBR	MAT2A	Unkn	EP	20.79	0.575678	0.532574	0.0410082	0.769987	0.0592889	0.832305
D03	SYBR	RPL32	Unkn	EP	19.94						C03	SYBR	MAT2A	Unkn	EP	20.87	0.544624					0.787408
D04	SYBR	RPL32	Unkn	LP	20.52						C04	SYBR	MAT2A	Unkn	LP	21.06	0.694157					1.0036	1
D05	SYBR	RPL32	Unkn	LP	20.5	20.5333	0.0339935				C05	SYBR	MAT2A	Unkn	LP	21.15	0.652176	0.691667	0.0312773	1	0.0452201	0.942905
D06	SYBR	RPL32	Unkn	LP	20.58						C06	SYBR	MAT2A	Unkn	LP	20.99	0.728668					1.0535
D07	SYBR	RPL32	Unkn	LPN	20.55						C07	SYBR	MAT2A	Unkn	LPN	21.52	0.502316					0.72624	0.675675
D08	SYBR	RPL32	Unkn	LPN	20.47	20.5267	0.0402768				C08	SYBR	MAT2A	Unkn	LPN	21.63	0.46544	0.467342	0.0278118	0.675675	0.0402099	0.672925
D09	SYBR	RPL32	Unkn	LPN	20.56						C09	SYBR	MAT2A	Unkn	LPN	21.73	0.434271					0.627861

## Sheet: Third repeat
																		Ave	STD	Ave Norm L0	STD Norm
F01	SYBR	RPL32	Unkn	EP 3							E01	SYBR	MAT2A	Unkn	EP 3	22.19	0.212421					0.271751	0.577046
F02	SYBR	RPL32	Unkn	EP 3	19.96	19.955	0.005				E02	SYBR	MAT2A	Unkn	EP 3	20.76	0.572362	0.451064	0.168754	0.577046	0.215886	0.732223
F03	SYBR	RPL32	Unkn	EP 3	19.95						E03	SYBR	MAT2A	Unkn	EP 3	20.77	0.568408					0.727165
F04	SYBR	RPL32	Unkn	LP3	21.19						E04	SYBR	MAT2A	Unkn	LP3	21.3	0.799221					1.02244	1
F05	SYBR	RPL32	Unkn	LP3	20.99	20.9767	0.179877				E05	SYBR	MAT2A	Unkn	LP3	21.42	0.735433	0.781677	0.0330152	1	0.0422363	0.94084
F06	SYBR	RPL32	Unkn	LP3	20.75						E06	SYBR	MAT2A	Unkn	LP3	21.28	0.810378					1.03672
F07	SYBR	RPL32	Unkn	LPN 3	20.77						E07	SYBR	MAT2A	Unkn	LPN 3	22.56	0.300756					0.384757	0.539298
F08	SYBR	RPL32	Unkn	LPN 3	20.79	20.8267	0.0664998				E08	SYBR	MAT2A	Unkn	LPN 3	21.85	0.491978	0.421557	0.0858101	0.539298	0.109777	0.629388
F09	SYBR	RPL32	Unkn	LPN 3	20.92						E09	SYBR	MAT2A	Unkn	LPN 3	21.91	0.471937					0.603749
