# Supplementary material for: Methionine adenosyltransferase2A inhibition restores metabolism to improve regenerative capacity and strength of aged skeletal muscle
Source: Nat Commun. 2023 Feb 16;14:886. doi: 10.1038/s41467-023-36483-3 (PMC9935517; doi:10.1038/s41467-023-36483-3)
Supplement: Supplementary file 8 — Source Data [file 41467_2023_36483_MOESM8_ESM.zip › Source Data files/Fig 3D,E.xlsx]

## Sheet: Glyco stress test
		WM								LM								LMN
14.2297		2.61464	1.57262	2.44254	1.82169	2.55066	2.00164			0.216486	1.31091	1.15942	1.30182	1.54139	1.42985			1.73683	2.41623	2.51814	2.62527	2.47475	2.14346
20.7921			3.50525	4.29974	4.16893	4.82807	4.00592			0.89476	2.1212	1.78396	1.94573	2.37925	2.25423			5.54344	5.01463	4.68997	5.07935	4.43251	4.80035
	Glycolysis		1.93264	1.8572	2.34724	2.2774	2.00428			0.678274	0.81029	0.624546	0.643905	0.837861	0.824384			3.80661	2.5984	2.17183	2.45409	1.95776	2.65688
40.2397		9.99237	8.86217	9.54202	9.07368	10.1301	9.6971			3.89081	5.51559	5.53072	5.56062	6.61295	6.04639			9.03161	11.5449	10.8443	11.3682	10.8607	10.514
	Glycolytic capacity	7.37773	7.28955	7.09948	7.25199	7.57942	7.69546			3.67433	4.20468	4.3713	4.2588	5.07156	4.61655			7.29478	9.12869	8.32618	8.74297	8.386	8.37052
