# Supplementary material for: Methionine adenosyltransferase2A inhibition restores metabolism to improve regenerative capacity and strength of aged skeletal muscle
Source: Nat Commun. 2023 Feb 16;14:886. doi: 10.1038/s41467-023-36483-3 (PMC9935517; doi:10.1038/s41467-023-36483-3)
Supplement: Supplementary file 8 — Source Data [file 41467_2023_36483_MOESM8_ESM.zip › Source Data files/Fig 3E,F.xlsx]

## Sheet: ATP
	Young						Young + ShMAT 2A
Control	85	91	89	89	91	86	53	48	50	56	60	53	Lum
.5FID	83	87	86	89	90	86	48	53	56	51	52	53	Lum
1FID	80	89	69	71	79	66	47	50	50	56	51	57	Lum
2FID	71	86	85	69	71	73	51	51	50	53	55	51	Lum
													Lum
	Bckg	1	6	2									Lum
													Lum
													Lum
	Cell Count control: 2520 cells
	Cell Count shMAT 2A: 2550 cells
	Y=(0.002X+10)/number of cells = pMol ATP per cell
	SM						SM + ShMAT 2A
A													Lum
B													Lum
C	76	70		68	61		28	26	29		29	25	Lum
D													Lum
E													Lum
F													Lum
G								25	23	23	22		Lum
H													Lum
media	33000	30000		29000	25500		9000	8000	9500		9500
								7500	6500	6500	6000
media	33	30		29	25.5		9	8	9.5		9.5
								7.5	6.5	6.5	6
media	29.375	2.67804					9	0.612372
							6.625	0.544862

## Sheet: Ammonium-B
	SM						SM + shMAT 2A
A	0.06												570
sh-1	0.068	0.067	0.068	0.069				0.062	0.063	0.062	0.063		570
C													570
D													570
E													570
sh-2							0.062	0.061	0.062	0.061			570
G													570
H													570
		sh1 SM = 5.3	5.3	1		sh1 DOX + SM = 5.1	5.1	0.962264						ammonia	y=0.0023x+0.07
		sh2 SM = 4.7	4.7	0.886792		sh2 DOX + SM = 5.3	5.3	1
	0.008	0.007	0.008	0.009				0.002	0.003	0.002	0.003
							0.002	0.001	0.002	0.001
		0.008	0.000707107				0.0025	0.0005
		1	0.0883883				0.3125	0.0625
	3.47826	3.04348	3.47826	3.91304				0.869565	1.30435	0.869565	1.30435
							0.869565	0.434783	0.869565	0.434783
	434.783	380.435	434.783	489.13				108.696	163.043	108.696	163.043
							108.696	54.3478	108.696	54.3478
	434.783	38.4297						135.87	27.1739
								81.5217	27.1739
