# Supplementary material for: Methionine adenosyltransferase2A inhibition restores metabolism to improve regenerative capacity and strength of aged skeletal muscle
Source: Nat Commun. 2023 Feb 16;14:886. doi: 10.1038/s41467-023-36483-3 (PMC9935517; doi:10.1038/s41467-023-36483-3)
Supplement: Supplementary file 8 — Source Data [file 41467_2023_36483_MOESM8_ESM.zip › Source Data files/Fig 4A,B.xlsx]

## Sheet: Sheet1
					GAPDH
	WT#2	3952	37.553	148410	148410
	L#2	4480	24.76	110925	110925
	LN#2	3944	29.806	117555	117555
	WT#3	4736	23.96	113475	113475
	L#3	4488	23.864	107100	107100
	LN#3	6080	18.496	112455	112455
	WT#4	5184	32.514	168555	168555
	L#4	6080	27.639	168045	168045
	LN#4	6880	27.094	186405	186405
					MAT2A
	WT#2	3888	48.993	190485	190485	1.28351	0.405759
	L#2	4640	75.621	350880	350880	3.16322	1
	LN#2	3808	48.884	186150	186150	1.58351	0.500602
	WT#3	3808	24.509	93330	93330	0.822472	0.335703
	L#3	5280	49.696	262395	262395	2.45	1
	LN#3	3960	23.633	93585	93585	0.8322	0.339673
	WT#4	4096	32.249	132090	132090	0.783661	0.42751
	L#4	4800	64.175	308040	308040	1.83308	1
	LN#4	4480	29.257	131070	131070	0.703146	0.383587
