# Supplementary material for: Methionine adenosyltransferase2A inhibition restores metabolism to improve regenerative capacity and strength of aged skeletal muscle
Source: Nat Commun. 2023 Feb 16;14:886. doi: 10.1038/s41467-023-36483-3 (PMC9935517; doi:10.1038/s41467-023-36483-3)
Supplement: Supplementary file 8 — Source Data [file 41467_2023_36483_MOESM8_ESM.zip › Source Data files/Fig 4F,G,S4B.xlsx]

## Sheet: Sheet1
					Akt1							pAkt1
#1	wt-ins	3120	24.601	76755	76755			wt-ins	1700	30.3	51510	51510	0.671096
	wt+ins	3120	23.865	74460	74460			wt+ins	2700	52.794	142545	142545	1.91438
	laki-ins	3120	15.202	47430	47430			laki-ins	2700	3.022	8160	8160	0.172043
	laki+ins	3120	20.76	64770	64770			laki+ins	2700	42.972	116025	116025	1.79134
	LN-ins	3120	19.288	60180	60180			LN-ins	2700	9.917	26775	26775	0.444915
	LN+ins	3120	21.659	67575	67575			LN+ins	3080	40.899	125970	125970	1.86415
					Akt2							pAkt2
#1	wt-ins	2100	40.314	84660	84660			wt-ins	1056	0	0	0	0
	wt+ins	2100	6.071	12750	12750			wt+ins	1904	29.196	55590	55590	4.36
	laki-ins	2100	24.65	51765	51765			laki-ins	1904	0	0	0	0
	laki+ins	2100	27.443	57630	57630			laki+ins	1904	4.821	9180	9180	0.159292
	LN-ins	2100	26.35	55335	55335			LN-ins	1904	0	0	0	0
	LN+ins	2100	16.393	34425	34425			LN+ins	1904	27.321	52020	52020	1.51111
					Akt1							pAkt1
#2	wt-ins	1728	53.125	91800	91800			wt-ins	1176	3.036	3570	3570	0.0388889
	wt+ins	2976	29.904	88995	88995			wt+ins	2280	44.849	102255	102255	1.149
	laki-ins	2080	27.829	57885	57885			laki-ins	1600	0	0	0	0
	laki+ins	1836	37.778	69360	69360			laki+ins	2304	34.421	79305	79305	1.14338
	LN-ins	2784	23.906	66555	66555			LN-ins	1092	0.234	255	255	0.00383142
	LN+ins	2160	31.403	67830	67830			LN+ins	2960	28.688	84915	84915	1.25188
					Akt2							pAkt2
	wt-ins	1564	35.38	55335	55335			wt-ins	1144	15.603	17850	17850	0.322581
	wt+ins	2288	10.588	24225	24225			wt+ins	3072	16.519	50745	50745	2.09474
	laki-ins	2480	30.435	75480	75480			laki-ins	2464	0	0	0	0
	laki+ins	2400	47.069	112965	112965			laki+ins	2700	17.094	46155	46155	0.408578
	LN-ins	2000	39.78	79560	79560			LN-ins	1520	0	0	0	0
	LN+ins	2280	48.539	110670	110670			LN+ins	3168	58.84	186405	186405	1.68433
					Akt1							pAkt1
#3	wt-ins	3248	22.689	73695	73695			wt-ins	1800	31.733	57120	57120	0.775087
	wt+ins	2288	34.661	79305	79305			wt+ins	2904	45.749	132855	132855	1.67524
	laki-ins	2288	40.903	93585	93585			laki-ins	3136	0	0	0	0
	laki+ins	1920	41.039	78795	78795			laki+ins	5824	20.973	122145	122145	1.55016
	LN-ins	2288	39.565	90525	90525			LN-ins	2800	2.914	8160	8160	0.0901408
	LN+ins	2288	34.327	78540	78540			LN+ins	2352	62.557	147135	147135	1.87338
					Akt2							pAkt2
	wt-ins	2688	10.056	27030	27030			wt-ins	1800	0.708	1275	1275	0.0471698
	wt+ins	3000	3.06	9180	9180			wt+ins	1800	15.725	28305	28305	3.08333
	laki-ins	3300	18.082	59670	59670			laki-ins	1800	0	0	0	0
	laki+ins	3300	26.659	87975	87975			laki+ins	1800	10.625	19125	19125	0.217391
	LN-ins	3300	16.459	54315	54315			LN-ins	1800	0	0	0	0
	LN+ins	3300	22.873	75480	75480			LN+ins	2728	32.249	87975	87975	1.16554
