# Supplementary material for: Methionine adenosyltransferase2A inhibition restores metabolism to improve regenerative capacity and strength of aged skeletal muscle
Source: Nat Commun. 2023 Feb 16;14:886. doi: 10.1038/s41467-023-36483-3 (PMC9935517; doi:10.1038/s41467-023-36483-3)
Supplement: Supplementary file 8 — Source Data [file 41467_2023_36483_MOESM8_ESM.zip › Source Data files/Fig 4I,J.xlsx]

## Sheet: Sheet1
					pAkt2
#1	LM-INS	1872	0	0	0	0	0
	LM+INS	2204	10.066	22185	22185	0.105072	1
	SH-1-INS	1380	0	0	0	0	0
	SH-1+INS	3404	31.388	106845	106845	0.567751	5.40342
					Akt2
#1	LM-INS	3944	44.224	174420	174420
	LM+INS	4408	47.899	211140	211140
	SH-1-INS	4588	49.244	225930	225930
	SH-1+INS	4800	39.206	188190	188190
					pAkt2
#2	LM-INS	1428	0	0	0	0	0
	LM+INS	2604	14.003	36465	36465	0.241554	1
	SH-1-INS	1596	0	0	0	0	0
	SH-1+INS	3264	40.391	131835	131835	1.00194	4.14788
					Akt2
	LM-INS	2992	38.778	116025	116025
	LM+INS	2464	61.266	150960	150960
	SH-1-INS	2700	61.672	166515	166515
	SH-1+INS	3248	40.511	131580	131580
					pAkt2
#3	LM-INS	1472	0	0	0	0	0
	LM+INS	3328	8.658	28815	28815	0.18802	1
	SH-1-INS	2592	0	0	0	0	0
	SH-1+INS	4340	18.097	78540	78540	0.433193	2.30397
					Akt2
	LM-INS	2552	46.264	118065	118065
	LM+INS	2728	56.179	153255	153255
	SH-1-INS	2592	83.229	215730	215730
	SH-1+INS	4488	40.398	181305	181305
