# Supplementary material for: Methionine adenosyltransferase2A inhibition restores metabolism to improve regenerative capacity and strength of aged skeletal muscle
Source: Nat Commun. 2023 Feb 16;14:886. doi: 10.1038/s41467-023-36483-3 (PMC9935517; doi:10.1038/s41467-023-36483-3)
Supplement: Supplementary file 8 — Source Data [file 41467_2023_36483_MOESM8_ESM.zip › Source Data files/Fig 4K.xlsx]

## Sheet: GLUCOSE UPTAKE
			in 40ul and one well
7860	44/3	57/3	16.8	1.344
7860+SHMAT2A	39/3	36/3	12.5	1
	LAKI						LAKI+SHMAT2A						110,2	8.57143
blank	0	0	1	2	2	1	1	1	2	1	1	1	Lum
1mM 2DG	8	8	18			14	9	10			8	13	Lum	5.71429	5.71429	12.8571			10	9	10			8	13
2DG+ins	10	12	13			18	13	19	13	18		15	Lum	7.14286	8.57143	9.28571			12.8571	13	19	13	18		15
Akt2+ins	7	9	14	14	17	10	5	9	10	10	5	7	Lum	5	6.42857	10	10	12.1429	7.14286	5	9	10	10	5	7
													Lum
													Lum
													Lum	0.666667	0.666667	1.5			1.16667	1.05	1.16667			0.933333	1.51667
													Lum	0.833333	1	1.08333			1.5	1.51667	2.21667	1.51667	2.1		1.75
														0.583333	0.75	1.16667	1.16667	1.41667	0.833333	0.583333	1.05	1.16667	1.16667	0.583333	0.816667
