# Supplementary material for: Methionine adenosyltransferase2A inhibition restores metabolism to improve regenerative capacity and strength of aged skeletal muscle
Source: Nat Commun. 2023 Feb 16;14:886. doi: 10.1038/s41467-023-36483-3 (PMC9935517; doi:10.1038/s41467-023-36483-3)
Supplement: Supplementary file 8 — Source Data [file 41467_2023_36483_MOESM8_ESM.zip › Source Data files/Fig 4SA.xlsx]

## Sheet: 75 yr F
																		Ave	STD	Ave Norm L0	STD Norm
D01	SYBR	RP2B	Unkn	WT							H01	SYBR	SLC2A1	Unkn	WT	22.73	1.87905					1.47777
D02	SYBR	RP2B	Unkn	WT	23.5	23.64	0.14				H02	SYBR	SLC2A1	Unkn	WT	22.36	2.42839	2.00424	0.308199	1.57622	0.242382	1.90979
D03	SYBR	RP2B	Unkn	WT	23.78						H03	SYBR	SLC2A1	Unkn	WT	22.87	1.70527					1.3411
D04	SYBR	RP2B	Unkn	LAKI							H04	SYBR	SLC2A1	Unkn	LAKI	24.93	1.30134					1.02343
D05	SYBR	RP2B	Unkn	LAKI	25.22	25.31	0.09				H05	SYBR	SLC2A1	Unkn	LAKI	24.87	1.3566	1.27154	0.0842912	1	0.0662904	1.06689
D06	SYBR	RP2B	Unkn	LAKI	25.4						H06	SYBR	SLC2A1	Unkn	LAKI	25.1	1.15669					0.909672
D07	SYBR	RP2B	Unkn	LN	22.05						H07	SYBR	SLC2A1	Unkn	LN	21.23	1.50873					1.18653
D08	SYBR	RP2B	Unkn	LN	21.52	21.8233	0.22306				H08	SYBR	SLC2A1	Unkn	LN	21.49	1.25992	1.33708	0.121584	1.05154	0.095619	0.990859
D09	SYBR	RP2B	Unkn	LN	21.9						H09	SYBR	SLC2A1	Unkn	LN	21.51	1.24258					0.977217
											G01	SYBR	SLC2A4	Unkn	WT	26.69	0.120742					14.071
											G02	SYBR	SLC2A4	Unkn	WT	26.74	0.116629	0.110266	0.0147267	12.8502	1.71622	13.5917
											G03	SYBR	SLC2A4	Unkn	WT	27.06	0.0934281					10.8879
											G04	SYBR	SLC2A4	Unkn	LAKI	32.4	0.00734002					0.85539
											G05	SYBR	SLC2A4	Unkn	LAKI	31.62	0.0126038	0.00858091	0.0035681	1	0.415819	1.46882
											G06	SYBR	SLC2A4	Unkn	LAKI	32.74	0.00579892					0.675793
											G07	SYBR	SLC2A4	Unkn	LN	26.6	0.0364821					4.25155
											G08	SYBR	SLC2A4	Unkn	LN	26.28	0.0455417	0.0452694	0.00865439	5.2756	1.00856	5.30733
											G09	SYBR	SLC2A4	Unkn	LN	26.04	0.0537845					6.26792
