# Supplementary material for: Methionine adenosyltransferase2A inhibition restores metabolism to improve regenerative capacity and strength of aged skeletal muscle
Source: Nat Commun. 2023 Feb 16;14:886. doi: 10.1038/s41467-023-36483-3 (PMC9935517; doi:10.1038/s41467-023-36483-3)
Supplement: Supplementary file 8 — Source Data [file 41467_2023_36483_MOESM8_ESM.zip › Source Data files/Fig 5B,E.xlsx]

## Sheet: ATP
	WT				LAKI_F7860				LAKI_NANOG_F7860			12
Control	74	97	95	93	100	132	124	115	69	76	78	82	Lum	1841			7860			7860
0.5FID	107	103	95	99	119	138	117	124	67	73	84	81	Lum	wt			laki			laki-nanog
1FID	101	105	97	98	113	127	120	125	71	80	83	77	Lum	c	1.08*10^5		c	1.81*10^5		c	1.46*10^5
2FID	101	110	98	92	80	98	98	92	74	75	75	77	Lum	0.5	1.6*10^5		0.5	2.76*10^5		0.5	1.38*10^5
E													Lum	1	1.32*10^5		1	2.05*10^5		1	1.03*10^5
F													Lum	2	1.38*10^5		2	2.62*10^5		2	1.43*10^5
G													Lum
H													Lum
Y=(0.002X+10)/number of cells = pMol ATP per cell
Control	32000	43500	42500	41500	45000	61000	57000	52500	29500	33000	34000	36000
2FIDAS	45500	50000	44000	41000	35000	44000	44000	41000	32000	32500	32500	33500
	25	33.9844	33.2031	32.4219	25	33.8889	31.6667	29.1667	26.8182	30	30.9091	32.7273
	32.971	36.2319	31.8841	29.7101	13.4615	16.9231	16.9231	15.7692	29.0909	29.5455	29.5455	30.4545
Control	31.1523	3.59476			29.9306	3.30062			30.1136	2.14107
2FIDAS	32.6993	2.35333			15.7692	1.41317			29.6591	0.495329

## Sheet: Ammonium
Ammonium
	1	2	3	4	5	6	7	8	9	10	11	12
Control		0.2	0.194	0.185		0.19	0.189	0.17		0.198	0.201	0.209	570
													570
													570
2FID		0.165	0.173	0.159		0.163	0.165	0.156		0.174	0.168	0.19	570		ammonia	y=0.0023x+0.07
E													570
F	0.111												570
G													570
H													570
		0.089	0.083	0.074		0.079	0.078	0.059		0.087	0.09	0.098
		0.054	0.062	0.048		0.052	0.054	0.045		0.063	0.057	0.079
		38.6957	36.087	32.1739		34.3478	33.913	25.6522		37.8261	39.1304	42.6087
		23.4783	26.9565	20.8696		22.6087	23.4783	19.5652		27.3913	24.7826	34.3478
	Control	302.31	281.929	251.359		429.348	423.913	320.652		270.186	279.503	304.348
	2FIDAS	217.391	249.597	193.237		141.304	146.739	122.283		228.261	206.522	286.232
	Control	278.533	15.2853			391.304	50.0079			284.679	14.4186
	2FIDAS	220.075	23.0873			136.775	10.4854			240.338	33.6434
