# Supplementary material for: Methionine adenosyltransferase2A inhibition restores metabolism to improve regenerative capacity and strength of aged skeletal muscle
Source: Nat Commun. 2023 Feb 16;14:886. doi: 10.1038/s41467-023-36483-3 (PMC9935517; doi:10.1038/s41467-023-36483-3)
Supplement: Supplementary file 8 — Source Data [file 41467_2023_36483_MOESM8_ESM.zip › Source Data files/Fig 5C,F.xlsx]

## Sheet: ATP
													Lum
													Lum
													Lum
													Lum
													Lum
													Lum	7860_C	1.93x10^5
													Lum	Sh_1	1.77x10^5
													Lum
														Sh_2	2.46x10^5
	1	2	3	4	5	6	7	8	9	10	11	12
												2	Lum
													Lum
													Lum
													Lum
7860_C			155	151	164	156	162						Lum
Sh_1		134	146	142	140		135	137					Lum
													Lum
Sh_2	118	108			121	120	118	121					Lum
														Y=(0.002X+10)/number of cells = pMol ATP per cell
7860_C			72500	70500	77000	73000	76000
Sh_1		62000	68000	66000	65000		62500	63500
Sh_2	54000	49000			55500	55000	54000	55500
7860_C			37.5648	36.5285	39.8964	37.8238	39.3782
Sh_1		25.2033	27.6423	26.8293	26.4228		25.4065	25.813
Sh_2	21.9512	19.9187			22.561	22.3577	21.9512	22.561

## Sheet: Ammonium
	1	2	3	4	5	6	7	8	9	10	11	12
												0.043	570
													570
													570
7860_C	0.183	0.192		0.18	0.191								570	7860_C	1.93x10^5
sH_1		0.141		0.144		0.147	0.13						570
G													570	Sh_1	2.16x10^5
sh_2			0.155		0.159	0.147	0.13						570	Sh_2	2.46x10^5
	1	2	3	4	5	6	7	8	9	10	11	12
A													570
B													570
C													570
D													570
E													570
F													570
G													570
H													570
7860_C	0.14	0.149		0.137	0.148							ammonia	y=0.0023x+0.07
sH_1		0.098		0.101		0.104	0.087
G
sh_2			0.112		0.116	0.104	0.087
7860_C	60.8696	64.7826		59.5652	64.3478
sH_1		42.6087		43.913		45.2174	37.8261
G
sh_2			48.6957		50.4348	45.2174	37.8261
7860_C	315.386	335.661	308.628	333.408
sH_1	197.262	203.301	209.34	175.121
G
sh_2	197.95	205.019	183.811	153.765
