# Supplementary material for: Methionine adenosyltransferase2A inhibition restores metabolism to improve regenerative capacity and strength of aged skeletal muscle
Source: Nat Commun. 2023 Feb 16;14:886. doi: 10.1038/s41467-023-36483-3 (PMC9935517; doi:10.1038/s41467-023-36483-3)
Supplement: Supplementary file 8 — Source Data [file 41467_2023_36483_MOESM8_ESM.zip › Source Data files/Fig 6A.xlsx]

## Sheet: Sheet1
						GAPDH									MAT2A
	WT	1	3780	75.556	285600	285600				WT	1	2176	50.977	110925	110925	0.388393
	WT	2	4836	62.484	302175	302175				WT	2	1972	125.172	246840	246840	0.816878
	GG	3	3240	29.514	95625	95625				GG	3	2576	89.884	231540	231540	2.42133
	WT	4	6216	34.336	213435	213435				WT	4	2376	35.095	83385	83385	0.390681
	WT	5	4872	40.773	198645	198645				WT	5	2376	22.86	54315	54315	0.273427
	WT	6	4080	52.75	215220	215220				WT	6	3672	16.875	61965	61965	0.287915
	WT	7	4200	58.164	244290	244290				WT	7	2280	49.099	111945	111945	0.458246
	GG	1	3596	60.701	218280	218280				GG	1	2640	62.784	165750	165750	0.759346
	GG	2	3828	43.699	167280	167280				GG	2	2688	96.004	258060	258060	1.54268
	GG	3	3696	39.809	147135	147135				GG	3	2576	32.172	82875	82875	0.563258
	GG	4	5084	42.784	217515	217515				GG	4	2160	72.132	155805	155805	0.716295
	GG	5	4176	52.881	220830	220830				GG	5	2280	112.066	255510	255510	1.15704
	GG	6	3584	61.117	219045	219045				GG	6	3132	66.6	208590	208590	0.95227
	GN	1	3596	59.212	212925	212925				GN	1	2700	24.367	65790	65790	0.308982
	GN	2	3240	65.796	213180	213180				GN	2	2128	43.738	93075	93075	0.436603
	GN	3	3248	61.552	199920	199920				GN	3	2688	22.009	59160	59160	0.295918
	GN	4	2576	71.471	184110	184110				GN	4	2376	34.343	81600	81600	0.443213
	GN	5	3808	49.955	190230	190230				GN	5	3016	18.432	55590	55590	0.292225
	GN	6	3596	51.624	185640	185640				GN	6	3564	2.79	9945	9945	0.0535714
	GN	7	3828	57.821	221340	221340				GN	7	2400	38.038	91290	91290	0.412442
	GN	8	5084	42.082	213945	213945				GN	8	1508	64.595	97410	97410	0.455304
	GN	9	4920	41.412	203745	203745				GN	9	1680	79.991	134385	134385	0.659574
	GN	10	5888	27.414	161415	161415				GN	10	2040	21.75	44370	44370	0.274882
