# Supplementary material for: Methionine adenosyltransferase2A inhibition restores metabolism to improve regenerative capacity and strength of aged skeletal muscle
Source: Nat Commun. 2023 Feb 16;14:886. doi: 10.1038/s41467-023-36483-3 (PMC9935517; doi:10.1038/s41467-023-36483-3)
Supplement: Supplementary file 8 — Source Data [file 41467_2023_36483_MOESM8_ESM.zip › Source Data files/Fig 6E.xlsx]

## Sheet: Sheet1
						GAPDH									InsR
	WT	1	3744	51.286	192015	192015				WT	1	1568	48.788	76500	76500	0.398406
	WT	2	3808	53.371	203235	203235				WT	2	1488	70.776	105315	105315	0.518193
	WT	3	3564	61.317	218535	218535				WT	3	1296	89.525	116025	116025	0.530922
	WT	4	3920	50.024	196095	196095				WT	4	1560	14.712	22950	22950	0.117035
	WT	5	3364	62.234	209355	209355				WT	5	1320	39.989	52785	52785	0.252132
	GG	1	4060	24.872	100980	100980				GG	1	968	0	0	0	0
	GG	2	2808	16.165	45390	45390				GG	2	864	0	0	0	0
	GG	3	3240	52.574	170340	170340				GG	3	1508	35.68	53805	53805	0.315868
	GG	4	3168	40.729	129030	129030				GG	4	1040	3.678	3825	3825	0.0296443
	GG	5	2376	52.588	124950	124950				GG	5	828	0	0	0	0
	GG	6	2604	72.172	187935	187935				GG	6	1800	18.275	32895	32895	0.175034
	GG	7	2320	79.688	184875	184875				GG	7	1152	42.279	48705	48705	0.263448
	GG	8	3016	64.849	195585	195585				GG	8	1352	41.117	55590	55590	0.284224
	GG	9	3348	58.342	195330	195330				GG	9	1232	34.566	42585	42585	0.218016
	GN	1	2640	64.523	170340	170340				GN	1	1188	53.662	63750	63750	0.374251
	GN	2	3016	57.747	174165	174165				GN	2	1624	31.404	51000	51000	0.292826
	GN	3	3224	53.23	171615	171615				GN	3	1560	37.76	58905	58905	0.343239
	GN	4	2912	53.417	155550	155550				GN	4	1200	45.688	54825	54825	0.352459
	GN	5	3348	45.318	151725	151725				GN	5	1188	44.861	53295	53295	0.351261
	GN	6	3432	47.33	162435	162435				GN	6	1736	39.66	68850	68850	0.423862
	GN	7	3596	58.928	211905	211905				GN	7	1000	77.265	77265	77265	0.364621
	GN	8	3536	58.702	207570	207570				GN	8	1040	71.841	74715	74715	0.359951
	GN	9	4176	49.461	206550	206550				GN	9	1296	79.884	103530	103530	0.501235
	GN	10	6992	27.17	189975	189975				GN	10	1008	78.929	79560	79560	0.418792
