# Supplementary material for: Methionine adenosyltransferase2A inhibition restores metabolism to improve regenerative capacity and strength of aged skeletal muscle
Source: Nat Commun. 2023 Feb 16;14:886. doi: 10.1038/s41467-023-36483-3 (PMC9935517; doi:10.1038/s41467-023-36483-3)
Supplement: Supplementary file 8 — Source Data [file 41467_2023_36483_MOESM8_ESM.zip › Source Data files/Fig 7C-F.xlsx]

## Sheet: F213 GGN
			total number of fibers =	862
			Average area =	1461.97
		Count	Label	Area	Mean	StdDev	IntDen	RawIntDen
		1	F213 GGN 1-Image Export-01_c1x0-1344y0-1024.tif:0001-0048	1193.86	7.171	0.848	8561.62	20503
		2	F213 GGN 1-Image Export-01_c1x0-1344y0-1024.tif:0002-0040	970.871	6.959	0.899	6756.43	16180
		3	F213 GGN 1-Image Export-01_c1x0-1344y0-1024.tif:0003-0053	857.707	7.146	0.799	6128.81	14677
		4	F213 GGN 1-Image Export-01_c1x0-1344y0-1024.tif:0004-0056	769.181	7.784	0.607	5987.67	14339
		5	F213 GGN 1-Image Export-01_c1x0-1344y0-1024.tif:0005-0080	1901.65	7.013	0.748	13335.8	31936
		6	F213 GGN 1-Image Export-01_c1x0-1344y0-1024.tif:0006-0080	1542.54	6.702	0.863	10338.4	24758
		7	F213 GGN 1-Image Export-01_c1x0-1344y0-1024.tif:0007-0084	1314.96	6.823	0.927	8972.1	21486
		8	F213 GGN 1-Image Export-01_c1x0-1344y0-1024.tif:0008-0103	1631.06	6.854	0.849	11179.4	26772
		9	F213 GGN 1-Image Export-01_c1x0-1344y0-1024.tif:0009-0085	681.071	7.213	0.819	4912.4	11764
		10	F213 GGN 1-Image Export-01_c1x0-1344y0-1024.tif:0010-0097	1273.2	6.728	0.897	8565.8	20513
		11	F213 GGN 1-Image Export-01_c1x0-1344y0-1024.tif:0011-0096	1464.03	6.606	0.82	9671.55	23161
		12	F213 GGN 1-Image Export-01_c1x0-1344y0-1024.tif:0012-0082	411.315	7.804	0.643	3209.93	7687
		13	F213 GGN 1-Image Export-01_c1x0-1344y0-1024.tif:0013-0106	1285.73	6.966	0.79	8955.82	21447
		14	F213 GGN 1-Image Export-01_c1x0-1344y0-1024.tif:0014-0119	2174.33	6.413	0.783	13945.1	33395
		15	F213 GGN 1-Image Export-01_c1x0-1344y0-1024.tif:0015-0124	1382.6	6.76	0.872	9346.67	22383
		16	F213 GGN 1-Image Export-01_c1x0-1344y0-1024.tif:0016-0133	1009.29	7.091	0.772	7157.31	17140
		17	F213 GGN 1-Image Export-01_c1x0-1344y0-1024.tif:0017-0160	1973.48	6.697	0.878	13216	31649
		18	F213 GGN 1-Image Export-01_c1x0-1344y0-1024.tif:0018-0153	1477.39	6.615	0.87	9773.02	23404
		19	F213 GGN 1-Image Export-01_c1x0-1344y0-1024.tif:0019-0182	1731.7	7.376	0.785	12773.7	30590
		20	F213 GGN 1-Image Export-01_c1x0-1344y0-1024.tif:0020-0149	835.576	7.3	0.764	6099.99	14608
		21	F213 GGN 1-Image Export-01_c1x0-1344y0-1024.tif:0021-0165	1825.66	7.015	0.828	12806.7	30669
		22	F213 GGN 1-Image Export-01_c1x0-1344y0-1024.tif:0022-0185	2101.26	6.672	0.895	14018.5	33571
		23	F213 GGN 1-Image Export-01_c1x0-1344y0-1024.tif:0023-0185	1452.34	7.717	0.665	11207.8	26840
		24	F213 GGN 1-Image Export-01_c1x0-1344y0-1024.tif:0024-0161	934.124	6.767	0.898	6321.31	15138
		25	F213 GGN 1-Image Export-01_c1x0-1344y0-1024.tif:0025-0181	1182.17	7.03	0.89	8310.66	19902
		26	F213 GGN 1-Image Export-01_c1x0-1344y0-1024.tif:0026-0198	2108.77	6.545	0.794	13802.2	33053
		27	F213 GGN 1-Image Export-01_c1x0-1344y0-1024.tif:0027-0171	956.256	6.924	0.871	6621.13	15856
		28	F213 GGN 1-Image Export-01_c1x0-1344y0-1024.tif:0028-0232	2733.89	6.59	0.835	18015.2	43142
		29	F213 GGN 1-Image Export-01_c1x0-1344y0-1024.tif:0029-0226	2725.54	6.53	0.824	17798.1	42622
		30	F213 GGN 1-Image Export-01_c1x0-1344y0-1024.tif:0030-0196	638.061	7.684	0.68	4902.8	11741
		31	F213 GGN 1-Image Export-01_c1x0-1344y0-1024.tif:0031-0236	2222.77	6.679	0.956	14846.2	35553
		32	F213 GGN 1-Image Export-01_c1x0-1344y0-1024.tif:0032-0256	2558.51	6.787	0.978	17363.8	41582
		33	F213 GGN 1-Image Export-01_c1x0-1344y0-1024.tif:0033-0252	3865.53	6.746	0.776	26077.4	62449
		34	F213 GGN 1-Image Export-01_c1x0-1344y0-1024.tif:0034-0273	3281.34	6.453	1.041	21175.8	50711
		35	F213 GGN 1-Image Export-01_c1x0-1344y0-1024.tif:0035-0245	1398.47	6.844	0.82	9571.33	22921
		36	F213 GGN 1-Image Export-01_c1x0-1344y0-1024.tif:0036-0296	2287.5	6.56	0.855	15006.1	35936
		37	F213 GGN 1-Image Export-01_c1x0-1344y0-1024.tif:0037-0304	2193.96	7.016	0.752	15393.2	36863
		38	F213 GGN 1-Image Export-01_c1x0-1344y0-1024.tif:0038-0322	2184.36	6.729	0.932	14699.6	35202
		39	F213 GGN 1-Image Export-01_c1x0-1344y0-1024.tif:0039-0325	2274.97	6.562	0.826	14927.6	35748
		40	F213 GGN 1-Image Export-01_c1x0-1344y0-1024.tif:0040-0329	1115.35	7.339	0.689	8185.8	19603
		41	F213 GGN 1-Image Export-01_c1x0-1344y0-1024.tif:0041-0354	1657.37	6.782	0.846	11240	26917
		42	F213 GGN 1-Image Export-01_c1x0-1344y0-1024.tif:0042-0343	924.102	7.186	0.925	6640.76	15903
		43	F213 GGN 1-Image Export-01_c1x0-1344y0-1024.tif:0043-0396	2709.67	6.411	0.766	17370.9	41599
		44	F213 GGN 1-Image Export-01_c1x0-1344y0-1024.tif:0044-0428	2610.29	7.251	0.753	18925.9	45323
		45	F213 GGN 1-Image Export-01_c1x0-1344y0-1024.tif:0045-0425	3213.27	6.865	0.857	22058.2	52824
		46	F213 GGN 1-Image Export-01_c1x0-1344y0-1024.tif:0046-0416	2127.98	6.942	0.86	14771.9	35375
		47	F213 GGN 1-Image Export-01_c1x0-1344y0-1024.tif:0047-0434	1165.05	7	0.917	8154.9	19529
		48	F213 GGN 1-Image Export-01_c1x0-1344y0-1024.tif:0049-0476	2632.42	6.75	0.832	17769.7	42554
		49	F213 GGN 1-Image Export-01_c1x0-1344y0-1024.tif:0050-0471	1493.26	6.629	0.854	9898.71	23705
		50	F213 GGN 1-Image Export-01_c1x0-1344y0-1024.tif:0051-0473	835.993	7.103	0.933	5938.39	14221
		51	F213 GGN 1-Image Export-01_c1x0-1344y0-1024.tif:0052-0495	2059.08	6.642	0.847	13675.7	32750
		52	F213 GGN 1-Image Export-01_c1x0-1344y0-1024.tif:0053-0508	2487.94	6.813	0.965	16949.5	40590
		53	F213 GGN 1-Image Export-01_c1x0-1344y0-1024.tif:0054-0513	2536.79	6.8	0.915	17250.2	41310
		54	F213 GGN 1-Image Export-01_c1x0-1344y0-1024.tif:0055-0492	1631.06	6.76	0.824	11026.6	26406
		55	F213 GGN 1-Image Export-01_c1x0-1344y0-1024.tif:0058-0594	2833.69	6.767	0.936	19175.2	45920
		56	F213 GGN 1-Image Export-01_c1x0-1344y0-1024.tif:0059-0546	1950.09	6.666	0.883	13000.1	31132
		57	F213 GGN 1-Image Export-01_c1x0-1344y0-1024.tif:0060-0549	1139.16	6.968	0.883	7937.34	19008
		58	F213 GGN 1-Image Export-01_c1x0-1344y0-1024.tif:0061-0556	1368.82	6.954	0.851	9519.13	22796
		59	F213 GGN 1-Image Export-01_c1x0-1344y0-1024.tif:0062-0571	1441.48	6.932	0.826	9992.67	23930
		60	F213 GGN 1-Image Export-01_c1x0-1344y0-1024.tif:0063-0556	1325.4	6.79	0.832	8999.66	21552
		61	F213 GGN 1-Image Export-01_c1x0-1344y0-1024.tif:0065-0615	2312.55	6.926	0.81	16017.1	38357
		62	F213 GGN 1-Image Export-01_c1x0-1344y0-1024.tif:0066-0613	1151.68	7.044	0.839	8112.73	19428
		63	F213 GGN 1-Image Export-01_c1x0-1344y0-1024.tif:0067-0617	1164.21	6.552	0.866	7628.33	18268
		64	F213 GGN 1-Image Export-01_c1x0-1344y0-1024.tif:0068-0691	3841.31	6.824	0.959	26211.9	62771
		65	F213 GGN 1-Image Export-01_c1x0-1344y0-1024.tif:0070-0698	3388.65	6.68	0.918	22637.4	54211
		66	F213 GGN 1-Image Export-01_c1x0-1344y0-1024.tif:0071-0646	883.18	7.244	0.729	6397.73	15321
		67	F213 GGN 1-Image Export-01_c1x0-1344y0-1024.tif:0072-0669	991.333	6.65	0.841	6592.74	15788
		68	F213 GGN 1-Image Export-01_c1x0-1344y0-1024.tif:0073-0666	965.86	6.911	0.936	6674.58	15984
		69	F213 GGN 1-Image Export-01_c1x0-1344y0-1024.tif:0074-0713	3356.5	6.742	0.874	22630.3	54194
		70	F213 GGN 1-Image Export-01_c1x0-1344y0-1024.tif:0075-0712	3307.23	6.555	0.883	21677.8	51913
		71	F213 GGN 1-Image Export-01_c1x0-1344y0-1024.tif:0076-0709	2155.12	6.659	0.834	14351.4	34368
		72	F213 GGN 1-Image Export-01_c1x0-1344y0-1024.tif:0077-0725	3254.19	6.565	0.847	21362.9	51159
		73	F213 GGN 1-Image Export-01_c1x0-1344y0-1024.tif:0078-0679	803.004	6.96	0.982	5588.88	13384
		74	F213 GGN 1-Image Export-01_c1x0-1344y0-1024.tif:0079-0702	1552.98	6.521	0.854	10127.5	24253
		75	F213 GGN 1-Image Export-01_c1x0-1344y0-1024.tif:0080-0735	3089.67	6.543	0.864	20214.2	48408
		76	F213 GGN 1-Image Export-01_c1x0-1344y0-1024.tif:0081-0754	1887.88	6.583	0.822	12427.2	29760
		77	F213 GGN 1-Image Export-01_c1x0-1344y0-1024.tif:0083-0798	2201.06	6.545	0.831	14406.9	34501
		78	F213 GGN 1-Image Export-01_c1x0-1344y0-1024.tif:0084-0790	2038.62	6.681	0.891	13619.8	32616
		79	F213 GGN 1-Image Export-01_c1x0-1344y0-1024.tif:0085-0791	1607.26	6.515	0.829	10471.2	25076
		80	F213 GGN 1-Image Export-01_c1x0-1344y0-1024.tif:0086-0846	2551.82	6.329	0.719	16151.1	38678
		81	F213 GGN 1-Image Export-01_c1x0-1344y0-1024.tif:0087-0842	1860.32	6.494	0.813	12081	28931
		82	F213 GGN 1-Image Export-01_c1x0-1344y0-1024.tif:0089-0869	2894.66	6.489	0.821	18784.8	44985
		83	F213 GGN 1-Image Export-01_c1x0-1344y0-1024.tif:0091-0873	2662.07	6.413	0.809	17072.7	40885
		84	F213 GGN 1-Image Export-01_c1x0-1344y0-1024.tif:0092-0886	3288.43	6.414	0.801	21091.1	50508
		85	F213 GGN 1-Image Export-01_c1x0-1344y0-1024.tif:0093-0893	1510.8	6.601	0.869	9972.2	23881
		86	F213 GGN 1-Image Export-01_c1x0-1344y0-1024.tif:0094-0889	1747.57	6.779	0.978	11846.7	28370
		87	F213 GGN 1-Image Export-01_c1x0-1344y0-1024.tif:0095-0900	1563.42	6.584	0.896	10292.9	24649
		88	F213 GGN 1-Image Export-01_c1x0-1344y0-1024.tif:0096-0935	2948.53	6.434	0.852	18969.4	45427
		89	F213 GGN 1-Image Export-01_c1x0-1344y0-1024.tif:0097-0934	1899.98	6.606	0.872	12551.6	30058
		90	F213 GGN 1-Image Export-01_c1x0-1344y0-1024.tif:0098-0946	1380.52	6.575	0.828	9076.92	21737
		91	F213 GGN 1-Image Export-01_c1x0-1344y0-1024.tif:0100-0964	1071.92	6.796	0.967	7284.67	17445
		1	F213 GGN 2-Image Export-02_c1x0-1344y0-1024.tif:0001-0171	3726.47	6.88	1.188	25636.4	61393
		2	F213 GGN 2-Image Export-02_c1x0-1344y0-1024.tif:0002-0192	3940.69	6.971	1.09	27470.4	65785
		3	F213 GGN 2-Image Export-02_c1x0-1344y0-1024.tif:0003-0142	530.743	7.166	1.336	3803.31	9108
		4	F213 GGN 2-Image Export-02_c1x0-1344y0-1024.tif:0004-0203	3905.2	7.02	1.031	27412.8	65647
		5	F213 GGN 2-Image Export-02_c1x0-1344y0-1024.tif:0006-0225	1116.61	7.339	1.071	8194.99	19625
		6	F213 GGN 2-Image Export-02_c1x0-1344y0-1024.tif:0007-0270	2838.28	6.98	1.218	19810.8	47442
		7	F213 GGN 2-Image Export-02_c1x0-1344y0-1024.tif:0008-0311	2854.15	6.98	1.081	19921.9	47708
		8	F213 GGN 2-Image Export-02_c1x0-1344y0-1024.tif:0009-0284	1715.41	7.426	1.049	12739.5	30508
		9	F213 GGN 2-Image Export-02_c1x0-1344y0-1024.tif:0010-0305	2184.36	6.955	1.049	15191.5	36380
		10	F213 GGN 2-Image Export-02_c1x0-1344y0-1024.tif:0011-0302	2059.08	6.867	1.106	14138.8	33859
		11	F213 GGN 2-Image Export-02_c1x0-1344y0-1024.tif:0012-0345	2611.54	7.001	0.985	18284.1	43786
		12	F213 GGN 2-Image Export-02_c1x0-1344y0-1024.tif:0013-0326	2121.72	6.962	1.083	14772.3	35376
		13	F213 GGN 2-Image Export-02_c1x0-1344y0-1024.tif:0014-0318	1012.63	7.382	1.037	7475.5	17902
		14	F213 GGN 2-Image Export-02_c1x0-1344y0-1024.tif:0015-0323	1251.48	7.115	1.19	8904.45	21324
		15	F213 GGN 2-Image Export-02_c1x0-1344y0-1024.tif:0016-0335	1322.06	7.005	1.144	9261.49	22179
		16	F213 GGN 2-Image Export-02_c1x0-1344y0-1024.tif:0017-0380	2335.1	6.948	1.03	16224.6	38854
		17	F213 GGN 2-Image Export-02_c1x0-1344y0-1024.tif:0018-0353	823.048	7.515	1.175	6185.6	14813
		18	F213 GGN 2-Image Export-02_c1x0-1344y0-1024.tif:0019-0348	1051.88	7.163	1.158	7534.8	18044
		19	F213 GGN 2-Image Export-02_c1x0-1344y0-1024.tif:0020-0379	1712.49	6.942	1.115	11887.6	28468
		20	F213 GGN 2-Image Export-02_c1x0-1344y0-1024.tif:0021-0379	1577.61	7.035	1.109	11098.8	26579
		21	F213 GGN 2-Image Export-02_c1x0-1344y0-1024.tif:0022-0392	1494.93	6.903	1.087	10319.2	24712
		22	F213 GGN 2-Image Export-02_c1x0-1344y0-1024.tif:0023-0420	2150.95	6.665	1.229	14336.7	34333
		23	F213 GGN 2-Image Export-02_c1x0-1344y0-1024.tif:0024-0394	823.883	7.216	1.004	5945.49	14238
		24	F213 GGN 2-Image Export-02_c1x0-1344y0-1024.tif:0025-0449	2160.14	6.977	1.214	15071.7	36093
		25	F213 GGN 2-Image Export-02_c1x0-1344y0-1024.tif:0026-0434	1370.49	6.855	1.111	9395.11	22499
		26	F213 GGN 2-Image Export-02_c1x0-1344y0-1024.tif:0027-0432	1522.49	6.78	1.023	10322.6	24720
		27	F213 GGN 2-Image Export-02_c1x0-1344y0-1024.tif:0028-0464	2691.71	6.8	1.141	18303.3	43832
		28	F213 GGN 2-Image Export-02_c1x0-1344y0-1024.tif:0029-0469	1373.84	6.864	1.127	9430.19	22583
		29	F213 GGN 2-Image Export-02_c1x0-1344y0-1024.tif:0030-0473	1532.93	6.873	1.108	10536.4	25232
		30	F213 GGN 2-Image Export-02_c1x0-1344y0-1024.tif:0031-0480	1672.82	6.872	1.088	11496.4	27531
		31	F213 GGN 2-Image Export-02_c1x0-1344y0-1024.tif:0032-0468	893.202	7.139	1.231	6376.43	15270
		32	F213 GGN 2-Image Export-02_c1x0-1344y0-1024.tif:0033-0479	1514.56	7.044	1.108	10669.1	25550
		33	F213 GGN 2-Image Export-02_c1x0-1344y0-1024.tif:0035-0492	1941.74	6.71	0.983	13028.9	31201
		34	F213 GGN 2-Image Export-02_c1x0-1344y0-1024.tif:0036-0516	1257.33	7.065	1.094	8882.74	21272
		35	F213 GGN 2-Image Export-02_c1x0-1344y0-1024.tif:0037-0517	1362.14	7.556	1.406	10292.1	24647
		36	F213 GGN 2-Image Export-02_c1x0-1344y0-1024.tif:0038-0500	851.444	7.408	1.042	6307.53	15105
		37	F213 GGN 2-Image Export-02_c1x0-1344y0-1024.tif:0039-0513	2268.71	7.352	1.186	16680.2	39945
		38	F213 GGN 2-Image Export-02_c1x0-1344y0-1024.tif:0040-0512	1512.05	6.818	1.044	10308.8	24687
		39	F213 GGN 2-Image Export-02_c1x0-1344y0-1024.tif:0041-0516	1423.94	7.033	1.046	10014.4	23982
		40	F213 GGN 2-Image Export-02_c1x0-1344y0-1024.tif:0042-0524	1147.51	6.875	1.011	7889.32	18893
		41	F213 GGN 2-Image Export-02_c1x0-1344y0-1024.tif:0043-0549	1600.58	6.893	1.018	11032.4	26420
		42	F213 GGN 2-Image Export-02_c1x0-1344y0-1024.tif:0045-0554	1272.78	7.195	1.135	9157.93	21931
		43	F213 GGN 2-Image Export-02_c1x0-1344y0-1024.tif:0046-0539	571.666	7.408	1.054	4235.09	10142
		44	F213 GGN 2-Image Export-02_c1x0-1344y0-1024.tif:0047-0563	1226.43	7.058	0.989	8656.41	20730
		45	F213 GGN 2-Image Export-02_c1x0-1344y0-1024.tif:0048-0576	1343.35	7.257	1.08	9748.8	23346
		46	F213 GGN 2-Image Export-02_c1x0-1344y0-1024.tif:0049-0559	1237.7	6.818	1.167	8438.85	20209
		47	F213 GGN 2-Image Export-02_c1x0-1344y0-1024.tif:0050-0566	922.432	6.844	1.068	6313.38	15119
		48	F213 GGN 2-Image Export-02_c1x0-1344y0-1024.tif:0051-0574	1566.76	6.949	1.085	10887.5	26073
		49	F213 GGN 2-Image Export-02_c1x0-1344y0-1024.tif:0052-0564	819.29	7.253	1.171	5942.15	14230
		50	F213 GGN 2-Image Export-02_c1x0-1344y0-1024.tif:0053-0580	1608.51	6.961	1.074	11196.5	26813
		51	F213 GGN 2-Image Export-02_c1x0-1344y0-1024.tif:0054-0617	2197.72	7.258	1.194	15950.7	38198
		52	F213 GGN 2-Image Export-02_c1x0-1344y0-1024.tif:0055-0585	782.126	7.127	1.165	5573.85	13348
		53	F213 GGN 2-Image Export-02_c1x0-1344y0-1024.tif:0056-0592	1402.23	6.713	1.091	9413.07	22542
		54	F213 GGN 2-Image Export-02_c1x0-1344y0-1024.tif:0057-0588	644.742	7.521	1.019	4848.93	11612
		55	F213 GGN 2-Image Export-02_c1x0-1344y0-1024.tif:0058-0603	916.168	7.181	1.027	6578.96	15755
		56	F213 GGN 2-Image Export-02_c1x0-1344y0-1024.tif:0059-0632	2043.21	7.111	0.985	14529.7	34795
		57	F213 GGN 2-Image Export-02_c1x0-1344y0-1024.tif:0060-0614	686.5	7.2	1.104	4942.47	11836
		58	F213 GGN 2-Image Export-02_c1x0-1344y0-1024.tif:0061-0644	1779.72	7.159	1.019	12740.3	30510
		59	F213 GGN 2-Image Export-02_c1x0-1344y0-1024.tif:0062-0631	1130.8	6.912	1.208	7816.24	18718
		60	F213 GGN 2-Image Export-02_c1x0-1344y0-1024.tif:0063-0633	949.575	7.236	1.122	6871.26	16455
		61	F213 GGN 2-Image Export-02_c1x0-1344y0-1024.tif:0064-0646	1338.76	7.139	1.035	9557.55	22888
		62	F213 GGN 2-Image Export-02_c1x0-1344y0-1024.tif:0066-0657	1627.31	6.878	1.099	11192.8	26804
		63	F213 GGN 2-Image Export-02_c1x0-1344y0-1024.tif:0067-0669	1528.34	6.841	1.186	10455.3	25038
		64	F213 GGN 2-Image Export-02_c1x0-1344y0-1024.tif:0068-0666	1809.79	6.74	1.011	12197.5	29210
		65	F213 GGN 2-Image Export-02_c1x0-1344y0-1024.tif:0069-0674	2059.92	6.754	1.03	13913.3	33319
		66	F213 GGN 2-Image Export-02_c1x0-1344y0-1024.tif:0070-0664	912.828	7.148	1.156	6524.67	15625
		67	F213 GGN 2-Image Export-02_c1x0-1344y0-1024.tif:0071-0688	1571.77	7.146	1.062	11232	26898
		68	F213 GGN 2-Image Export-02_c1x0-1344y0-1024.tif:0072-0696	1228.93	7.142	1.084	8777.09	21019
		69	F213 GGN 2-Image Export-02_c1x0-1344y0-1024.tif:0073-0694	807.598	7.355	1.072	5940.06	14225
		70	F213 GGN 2-Image Export-02_c1x0-1344y0-1024.tif:0074-0700	825.971	7.467	1.011	6167.64	14770
		71	F213 GGN 2-Image Export-02_c1x0-1344y0-1024.tif:0075-0704	917.004	7.394	1.153	6780.23	16237
		72	F213 GGN 2-Image Export-02_c1x0-1344y0-1024.tif:0076-0702	807.598	7.065	1.13	5705.38	13663
		73	F213 GGN 2-Image Export-02_c1x0-1344y0-1024.tif:0077-0724	805.092	7.283	0.987	5863.65	14042
		74	F213 GGN 2-Image Export-02_c1x0-1344y0-1024.tif:0078-0744	1272.78	7.277	1.061	9262.32	22181
		75	F213 GGN 2-Image Export-02_c1x0-1344y0-1024.tif:0079-0726	789.642	7.57	0.85	5977.23	14314
		76	F213 GGN 2-Image Export-02_c1x0-1344y0-1024.tif:0080-0739	976.3	7.304	1.085	7130.58	17076
		77	F213 GGN 2-Image Export-02_c1x0-1344y0-1024.tif:0081-0754	1849.04	7.264	0.994	13430.6	32163
		78	F213 GGN 2-Image Export-02_c1x0-1344y0-1024.tif:0082-0738	768.345	7.121	1.067	5471.12	13102
		79	F213 GGN 2-Image Export-02_c1x0-1344y0-1024.tif:0083-0742	858.125	7.161	1.092	6144.68	14715
		80	F213 GGN 2-Image Export-02_c1x0-1344y0-1024.tif:0084-0738	568.743	7.56	0.96	4299.81	10297
		81	F213 GGN 2-Image Export-02_c1x0-1344y0-1024.tif:0085-0763	1443.57	7.291	0.95	10524.7	25204
		82	F213 GGN 2-Image Export-02_c1x0-1344y0-1024.tif:0086-0748	598.391	7.216	1.162	4318.19	10341
		83	F213 GGN 2-Image Export-02_c1x0-1344y0-1024.tif:0087-0758	1068.17	6.816	1.126	7280.91	17436
		84	F213 GGN 2-Image Export-02_c1x0-1344y0-1024.tif:0088-0763	2198.55	6.679	1.167	14683.3	35163
		85	F213 GGN 2-Image Export-02_c1x0-1344y0-1024.tif:0089-0766	1306.19	7.198	1.049	9402.21	22516
		86	F213 GGN 2-Image Export-02_c1x0-1344y0-1024.tif:0090-0752	902.806	7.492	1.064	6763.53	16197
		87	F213 GGN 2-Image Export-02_c1x0-1344y0-1024.tif:0091-0753	436.37	7.58	0.98	3307.64	7921
		88	F213 GGN 2-Image Export-02_c1x0-1344y0-1024.tif:0092-0771	987.992	7.652	1.143	7560.27	18105
		89	F213 GGN 2-Image Export-02_c1x0-1344y0-1024.tif:0093-0771	694.852	7.517	1.025	5223.5	12509
		90	F213 GGN 2-Image Export-02_c1x0-1344y0-1024.tif:0094-0755	331.14	7.675	1.055	2541.39	6086
		91	F213 GGN 2-Image Export-02_c1x0-1344y0-1024.tif:0095-0786	1036.43	7.081	1.231	7338.95	17575
		92	F213 GGN 2-Image Export-02_c1x0-1344y0-1024.tif:0096-0783	827.642	7.458	1.084	6172.65	14782
		93	F213 GGN 2-Image Export-02_c1x0-1344y0-1024.tif:0097-0782	886.52	6.976	1.222	6184.35	14810
		94	F213 GGN 2-Image Export-02_c1x0-1344y0-1024.tif:0098-0786	594.633	7.39	1.15	4394.6	10524
		95	F213 GGN 2-Image Export-02_c1x0-1344y0-1024.tif:0099-0789	708.632	7.366	1.057	5219.74	12500
		96	F213 GGN 2-Image Export-02_c1x0-1344y0-1024.tif:0100-0783	483.557	7.782	0.949	3762.8	9011
		97	F213 GGN 2-Image Export-02_c1x0-1344y0-1024.tif:0101-0788	626.369	7.08	1.306	4434.69	10620
		98	F213 GGN 2-Image Export-02_c1x0-1344y0-1024.tif:0102-0793	474.37	7.705	1.059	3655.07	8753
		99	F213 GGN 2-Image Export-02_c1x0-1344y0-1024.tif:0104-0807	1563	6.711	1.044	10489.6	25120
		100	F213 GGN 2-Image Export-02_c1x0-1344y0-1024.tif:0105-0801	901.136	7.052	1.161	6355.14	15219
		101	F213 GGN 2-Image Export-02_c1x0-1344y0-1024.tif:0106-0812	680.236	7.301	1.091	4966.69	11894
		102	F213 GGN 2-Image Export-02_c1x0-1344y0-1024.tif:0107-0814	500.26	7.89	1.156	3946.96	9452
		103	F213 GGN 2-Image Export-02_c1x0-1344y0-1024.tif:0108-0822	663.533	7.515	0.972	4986.31	11941
		104	F213 GGN 2-Image Export-02_c1x0-1344y0-1024.tif:0109-0827	611.753	7.402	1.159	4528.23	10844
		105	F213 GGN 2-Image Export-02_c1x0-1344y0-1024.tif:0110-0831	587.534	7.956	0.948	4674.38	11194
		106	F213 GGN 2-Image Export-02_c1x0-1344y0-1024.tif:0111-0828	689.005	7.375	1.239	5081.1	12168
		107	F213 GGN 2-Image Export-02_c1x0-1344y0-1024.tif:0112-0841	780.455	7.384	0.995	5762.59	13800
		108	F213 GGN 2-Image Export-02_c1x0-1344y0-1024.tif:0113-0851	1005.11	7.009	1.056	7044.56	16870
		109	F213 GGN 2-Image Export-02_c1x0-1344y0-1024.tif:0114-0845	1279.05	7.243	1.09	9263.99	22185
		110	F213 GGN 2-Image Export-02_c1x0-1344y0-1024.tif:0115-0848	1036.43	7.588	0.952	7864.27	18833
		111	F213 GGN 2-Image Export-02_c1x0-1344y0-1024.tif:0116-0844	447.227	7.751	1.031	3466.32	8301
		112	F213 GGN 2-Image Export-02_c1x0-1344y0-1024.tif:0117-0851	563.732	8.263	1.09	4658.09	11155
		113	F213 GGN 2-Image Export-02_c1x0-1344y0-1024.tif:0118-0858	688.17	7.601	1.046	5230.6	12526
		114	F213 GGN 2-Image Export-02_c1x0-1344y0-1024.tif:0119-0864	576.677	7.533	1.034	4344.07	10403
		115	F213 GGN 2-Image Export-02_c1x0-1344y0-1024.tif:0120-0871	804.257	7.289	1.042	5862.39	14039
		116	F213 GGN 2-Image Export-02_c1x0-1344y0-1024.tif:0121-0881	536.589	7.653	1.023	4106.47	9834
		117	F213 GGN 2-Image Export-02_c1x0-1344y0-1024.tif:0122-0888	641.819	7.289	1.049	4678.14	11203
		118	F213 GGN 2-Image Export-02_c1x0-1344y0-1024.tif:0123-0905	486.897	7.446	1.112	3625.42	8682
		1	F213 GGN 3-Image Export-03_c1x0-1344y0-1024.tif:0001-0064	1836.1	7.128	1.016	13087.8	31342
		2	F213 GGN 3-Image Export-03_c1x0-1344y0-1024.tif:0002-0122	1699.55	7.095	1.116	12058	28876
		3	F213 GGN 3-Image Export-03_c1x0-1344y0-1024.tif:0005-0187	2480.84	7.007	1.058	17382.6	41627
		4	F213 GGN 3-Image Export-03_c1x0-1344y0-1024.tif:0006-0195	1721.26	7.018	1.164	12079.7	28928
		5	F213 GGN 3-Image Export-03_c1x0-1344y0-1024.tif:0007-0194	2030.27	6.836	1.106	13879.9	33239
		6	F213 GGN 3-Image Export-03_c1x0-1344y0-1024.tif:0008-0200	1630.65	7.089	1.019	11559.4	27682
		7	F213 GGN 3-Image Export-03_c1x0-1344y0-1024.tif:0009-0243	2490.02	7.01	1.079	17456.1	41803
		8	F213 GGN 3-Image Export-03_c1x0-1344y0-1024.tif:0011-0232	1542.54	7.109	1.016	10966	26261
		9	F213 GGN 3-Image Export-03_c1x0-1344y0-1024.tif:0012-0236	1303.68	7.341	0.964	9570.08	22918
		10	F213 GGN 3-Image Export-03_c1x0-1344y0-1024.tif:0013-0248	1248.98	7.185	0.989	8974.19	21491
		11	F213 GGN 3-Image Export-03_c1x0-1344y0-1024.tif:0014-0270	3217.03	6.72	1.014	21618.5	51771
		12	F213 GGN 3-Image Export-03_c1x0-1344y0-1024.tif:0015-0241	1092.8	7.233	1.249	7903.94	18928
		13	F213 GGN 3-Image Export-03_c1x0-1344y0-1024.tif:0016-0270	1137.9	7.425	1.053	8448.46	20232
		14	F213 GGN 3-Image Export-03_c1x0-1344y0-1024.tif:0018-0261	487.315	7.034	1.229	3427.91	8209
		15	F213 GGN 3-Image Export-03_c1x0-1344y0-1024.tif:0019-0316	2134.25	6.808	1.123	14530.9	34798
		16	F213 GGN 3-Image Export-03_c1x0-1344y0-1024.tif:0020-0344	2712.18	7.129	1.051	19336.4	46306
		17	F213 GGN 3-Image Export-03_c1x0-1344y0-1024.tif:0021-0358	2729.3	6.987	1.133	19070.8	45670
		18	F213 GGN 3-Image Export-03_c1x0-1344y0-1024.tif:0022-0381	2529.28	6.963	1.173	17610.6	42173
		19	F213 GGN 3-Image Export-03_c1x0-1344y0-1024.tif:0023-0416	1818.14	7.299	1.078	13271.1	31781
		20	F213 GGN 3-Image Export-03_c1x0-1344y0-1024.tif:0024-0389	1902.49	7.075	0.992	13459.8	32233
		21	F213 GGN 3-Image Export-03_c1x0-1344y0-1024.tif:0025-0490	3921.9	7.229	1.057	28353.2	67899
		22	F213 GGN 3-Image Export-03_c1x0-1344y0-1024.tif:0026-0506	2901.34	6.925	0.932	20090.6	48112
		23	F213 GGN 3-Image Export-03_c1x0-1344y0-1024.tif:0027-0487	1324.14	7.23	0.929	9573.83	22927
		24	F213 GGN 3-Image Export-03_c1x0-1344y0-1024.tif:0028-0491	1079.02	7.303	1.001	7880.13	18871
		25	F213 GGN 3-Image Export-03_c1x0-1344y0-1024.tif:0029-0504	1549.64	7.264	0.901	11256.3	26956
		26	F213 GGN 3-Image Export-03_c1x0-1344y0-1024.tif:0030-0558	1269.44	7.343	1.083	9322.03	22324
		27	F213 GGN 3-Image Export-03_c1x0-1344y0-1024.tif:0031-0604	956.256	8.069	3.029	7716.44	18479
		28	F213 GGN 3-Image Export-03_c1x0-1344y0-1024.tif:0032-0627	2008.14	7.536	1.136	15133.5	36241
		29	F213 GGN 3-Image Export-03_c1x0-1344y0-1024.tif:0033-0656	1984.34	7.483	1.131	14847.9	35557
		30	F213 GGN 3-Image Export-03_c1x0-1344y0-1024.tif:0035-0646	1793.08	7.278	1.161	13049.8	31251
		31	F213 GGN 3-Image Export-03_c1x0-1344y0-1024.tif:0036-0652	974.212	7.42	0.998	7228.71	17311
		32	F213 GGN 3-Image Export-03_c1x0-1344y0-1024.tif:0037-0716	2958.55	6.748	1.2	19963.6	47808
		33	F213 GGN 3-Image Export-03_c1x0-1344y0-1024.tif:0038-0720	2040.71	7.246	1.023	14787.7	35413
		34	F213 GGN 3-Image Export-03_c1x0-1344y0-1024.tif:0039-0713	2196.47	6.941	1.028	15245.4	36509
		35	F213 GGN 3-Image Export-03_c1x0-1344y0-1024.tif:0040-0757	2970.66	6.813	1.094	20240.5	48471
		36	F213 GGN 3-Image Export-03_c1x0-1344y0-1024.tif:0042-0768	2389.8	7.28	0.973	17397.6	41663
		37	F213 GGN 3-Image Export-03_c1x0-1344y0-1024.tif:0043-0768	2345.12	7.118	0.973	16691.9	39973
		38	F213 GGN 3-Image Export-03_c1x0-1344y0-1024.tif:0044-0789	2694.22	6.834	1.033	18413.1	44095
		39	F213 GGN 3-Image Export-03_c1x0-1344y0-1024.tif:0045-0825	3467.16	6.986	0.987	24221.7	58005
		40	F213 GGN 3-Image Export-03_c1x0-1344y0-1024.tif:0046-0780	1531.26	7.344	0.932	11245.4	26930
		41	F213 GGN 3-Image Export-03_c1x0-1344y0-1024.tif:0047-0781	1365.07	6.771	1.161	9242.69	22134
		42	F213 GGN 3-Image Export-03_c1x0-1344y0-1024.tif:0048-0800	2656.22	6.734	1.023	17888.3	42838
		43	F213 GGN 3-Image Export-03_c1x0-1344y0-1024.tif:0049-0826	2394.4	6.868	1.066	16444.7	39381
		44	F213 GGN 3-Image Export-03_c1x0-1344y0-1024.tif:0050-0819	2875.03	6.621	1.026	19036.2	45587
		45	F213 GGN 3-Image Export-03_c1x0-1344y0-1024.tif:0051-0831	2128.4	7.649	1.067	16280.6	38988
		46	F213 GGN 3-Image Export-03_c1x0-1344y0-1024.tif:0052-0825	1756.34	6.742	1.112	11841.7	28358
		47	F213 GGN 3-Image Export-03_c1x0-1344y0-1024.tif:0053-0842	2997.38	7.212	1.06	21617.2	51768
		48	F213 GGN 3-Image Export-03_c1x0-1344y0-1024.tif:0054-0855	2226.95	7.371	1.07	16414.6	39309
		49	F213 GGN 3-Image Export-03_c1x0-1344y0-1024.tif:0055-0851	2529.69	6.932	1.118	17536.6	41996
		50	F213 GGN 3-Image Export-03_c1x0-1344y0-1024.tif:0056-0878	2267.45	6.995	1.062	15861.3	37984
		51	F213 GGN 3-Image Export-03_c1x0-1344y0-1024.tif:0057-0884	1526.67	7.431	1.049	11345.2	27169
		52	F213 GGN 3-Image Export-03_c1x0-1344y0-1024.tif:0058-0898	1948.42	7.342	0.971	14305.4	34258
		53	F213 GGN 3-Image Export-03_c1x0-1344y0-1024.tif:0059-0895	2348.88	6.912	1.447	16234.6	38878
		54	F213 GGN 3-Image Export-03_c1x0-1344y0-1024.tif:0060-0912	2264.95	6.756	1.073	15301.8	36644
		55	F213 GGN 3-Image Export-03_c1x0-1344y0-1024.tif:0061-0925	1673.24	6.712	1.135	11230	26893
		56	F213 GGN 3-Image Export-03_c1x0-1344y0-1024.tif:0062-0920	1551.72	6.711	1.098	10413.6	24938
		57	F213 GGN 3-Image Export-03_c1x0-1344y0-1024.tif:0063-0928	1500.78	7.082	1.085	10628.2	25452
		58	F213 GGN 3-Image Export-03_c1x0-1344y0-1024.tif:0064-0929	1005.11	7.517	0.994	7555.68	18094
		59	F213 GGN 3-Image Export-03_c1x0-1344y0-1024.tif:0065-0961	1242.71	6.864	1.18	8530.3	20428
		60	F213 GGN 3-Image Export-03_c1x0-1344y0-1024.tif:0066-0960	1740.05	6.91	1.194	12022.9	28792
		61	F213 GGN 3-Image Export-03_c1x0-1344y0-1024.tif:0067-0945	850.191	6.985	1.199	5938.39	14221
		62	F213 GGN 3-Image Export-03_c1x0-1344y0-1024.tif:0068-0963	1327.07	7.388	1.442	9804.76	23480
		1	F213 GGN 4-Image Export-04_c1x0-1344y0-1024.tif:0001-0053	1507.04	7.271	1.204	10958.1	26242
		2	F213 GGN 4-Image Export-04_c1x0-1344y0-1024.tif:0002-0052	904.476	7.5	1.146	6783.99	16246
		3	F213 GGN 4-Image Export-04_c1x0-1344y0-1024.tif:0003-0112	2154.71	7.426	1.003	16001.6	38320
		4	F213 GGN 4-Image Export-04_c1x0-1344y0-1024.tif:0004-0092	1451.92	7.426	0.953	10781.5	25819
		5	F213 GGN 4-Image Export-04_c1x0-1344y0-1024.tif:0005-0078	810.938	7.339	1.113	5951.75	14253
		6	F213 GGN 4-Image Export-04_c1x0-1344y0-1024.tif:0006-0077	936.212	7.136	1.168	6680.85	15999
		7	F213 GGN 4-Image Export-04_c1x0-1344y0-1024.tif:0007-0114	799.246	7.798	0.974	6232.78	14926
		8	F213 GGN 4-Image Export-04_c1x0-1344y0-1024.tif:0008-0117	596.303	7.445	1.006	4439.7	10632
		9	F213 GGN 4-Image Export-04_c1x0-1344y0-1024.tif:0009-0127	1585.96	7.086	1.123	11237.5	26911
		10	F213 GGN 4-Image Export-04_c1x0-1344y0-1024.tif:0010-0125	729.093	7.134	1.247	5201.36	12456
		11	F213 GGN 4-Image Export-04_c1x0-1344y0-1024.tif:0011-0130	1261.09	7.118	1.145	8975.86	21495
		12	F213 GGN 4-Image Export-04_c1x0-1344y0-1024.tif:0012-0142	1366.32	7.315	1.005	9995.17	23936
		13	F213 GGN 4-Image Export-04_c1x0-1344y0-1024.tif:0013-0136	808.433	7.275	1.178	5881.18	14084
		14	F213 GGN 4-Image Export-04_c1x0-1344y0-1024.tif:0014-0149	975.882	7.318	1.011	7141.02	17101
		15	F213 GGN 4-Image Export-04_c1x0-1344y0-1024.tif:0015-0169	1155.86	7.156	1.066	8271.41	19808
		16	F213 GGN 4-Image Export-04_c1x0-1344y0-1024.tif:0018-0232	1672.4	7.379	0.972	12341.1	29554
		17	F213 GGN 4-Image Export-04_c1x0-1344y0-1024.tif:0019-0269	3275.49	7.247	0.99	23736.4	56843
		18	F213 GGN 4-Image Export-04_c1x0-1344y0-1024.tif:0020-0259	2254.93	7.05	1.136	15896.4	38068
		19	F213 GGN 4-Image Export-04_c1x0-1344y0-1024.tif:0021-0239	1158.78	7.284	1.069	8440.11	20212
		20	F213 GGN 4-Image Export-04_c1x0-1344y0-1024.tif:0022-0223	676.06	7.443	1.119	5032.24	12051
		21	F213 GGN 4-Image Export-04_c1x0-1344y0-1024.tif:0023-0231	874.828	7.496	1.07	6558.08	15705
		22	F213 GGN 4-Image Export-04_c1x0-1344y0-1024.tif:0025-0239	1173.82	7.221	1.173	8476.02	20298
		23	F213 GGN 4-Image Export-04_c1x0-1344y0-1024.tif:0026-0313	2970.24	7.175	1.044	21312.4	51038
		24	F213 GGN 4-Image Export-04_c1x0-1344y0-1024.tif:0027-0281	1383.02	7.498	1.423	10370.6	24835
		25	F213 GGN 4-Image Export-04_c1x0-1344y0-1024.tif:0028-0273	520.303	7.905	1.069	4113.15	9850
		26	F213 GGN 4-Image Export-04_c1x0-1344y0-1024.tif:0029-0330	799.246	7.709	0.937	6161.38	14755
		27	F213 GGN 4-Image Export-04_c1x0-1344y0-1024.tif:0030-0333	965.86	7.69	1.046	7427.9	17788
		28	F213 GGN 4-Image Export-04_c1x0-1344y0-1024.tif:0031-0364	1884.95	6.885	1.052	12978.4	31080
		29	F213 GGN 4-Image Export-04_c1x0-1344y0-1024.tif:0033-0348	1629.39	7.091	1.101	11553.6	27668
		30	F213 GGN 4-Image Export-04_c1x0-1344y0-1024.tif:0034-0400	3628.34	7.46	1.58	27065.8	64816
		31	F213 GGN 4-Image Export-04_c1x0-1344y0-1024.tif:0035-0356	848.521	7.507	1.154	6370.17	15255
		32	F213 GGN 4-Image Export-04_c1x0-1344y0-1024.tif:0036-0368	1225.18	7.305	1.117	8949.55	21432
		33	F213 GGN 4-Image Export-04_c1x0-1344y0-1024.tif:0037-0356	791.312	7.555	1.043	5978.06	14316
		34	F213 GGN 4-Image Export-04_c1x0-1344y0-1024.tif:0038-0390	776.279	7.708	1.248	5983.49	14329
		35	F213 GGN 4-Image Export-04_c1x0-1344y0-1024.tif:0039-0445	2231.54	7.264	1.127	16209.2	38817
		36	F213 GGN 4-Image Export-04_c1x0-1344y0-1024.tif:0040-0451	2269.54	7.133	1.186	16187.9	38766
		37	F213 GGN 4-Image Export-04_c1x0-1344y0-1024.tif:0041-0426	814.697	7.499	0.987	6109.18	14630
		38	F213 GGN 4-Image Export-04_c1x0-1344y0-1024.tif:0042-0447	1340.01	6.931	1.192	9287.79	22242
		39	F213 GGN 4-Image Export-04_c1x0-1344y0-1024.tif:0043-0427	805.928	7.88	1.318	6350.96	15209
		40	F213 GGN 4-Image Export-04_c1x0-1344y0-1024.tif:0044-0439	758.741	7.605	1.14	5770.52	13819
		41	F213 GGN 4-Image Export-04_c1x0-1344y0-1024.tif:0045-0481	1762.18	7.351	1.034	12953.7	31021
		42	F213 GGN 4-Image Export-04_c1x0-1344y0-1024.tif:0046-0495	2030.27	6.952	1.136	14114.2	33800
		43	F213 GGN 4-Image Export-04_c1x0-1344y0-1024.tif:0047-0437	549.534	7.589	1.168	4170.36	9987
		44	F213 GGN 4-Image Export-04_c1x0-1344y0-1024.tif:0048-0477	1033.93	7.477	1.064	7731.06	18514
		45	F213 GGN 4-Image Export-04_c1x0-1344y0-1024.tif:0049-0478	344.085	7.792	1.166	2681.28	6421
		46	F213 GGN 4-Image Export-04_c1x0-1344y0-1024.tif:0050-0495	524.062	7.908	1.212	4144.47	9925
		47	F213 GGN 4-Image Export-04_c1x0-1344y0-1024.tif:0051-0503	637.643	7.775	0.974	4957.92	11873
		48	F213 GGN 4-Image Export-04_c1x0-1344y0-1024.tif:0052-0506	519.886	7.918	1.274	4116.49	9858
		49	F213 GGN 4-Image Export-04_c1x0-1344y0-1024.tif:0053-0513	315.272	8.36	0.948	2635.76	6312
		50	F213 GGN 4-Image Export-04_c1x0-1344y0-1024.tif:0054-0516	420.502	8.023	1.027	3373.62	8079
		51	F213 GGN 4-Image Export-04_c1x0-1344y0-1024.tif:0055-0534	344.085	8.2	1.07	2821.58	6757
		52	F213 GGN 4-Image Export-04_c1x0-1344y0-1024.tif:0056-0581	1890.8	7.403	1.123	13997.2	33520
		53	F213 GGN 4-Image Export-04_c1x0-1344y0-1024.tif:0057-0551	755.818	7.517	1.091	5681.16	13605
		54	F213 GGN 4-Image Export-04_c1x0-1344y0-1024.tif:0058-0570	1240.63	7.458	1.115	9253.13	22159
		55	F213 GGN 4-Image Export-04_c1x0-1344y0-1024.tif:0059-0597	2252	6.647	1.024	14969	35847
		56	F213 GGN 4-Image Export-04_c1x0-1344y0-1024.tif:0060-0557	433.029	7.965	1.101	3449.2	8260
		57	F213 GGN 4-Image Export-04_c1x0-1344y0-1024.tif:0062-0599	1025.99	7.896	0.999	8101.03	19400
		58	F213 GGN 4-Image Export-04_c1x0-1344y0-1024.tif:0063-0587	1160.04	7.713	0.925	8947.88	21428
		59	F213 GGN 4-Image Export-04_c1x0-1344y0-1024.tif:0065-0632	1699.13	6.926	1.148	11768.2	28182
		60	F213 GGN 4-Image Export-04_c1x0-1344y0-1024.tif:0066-0616	511.534	7.549	1.011	3861.77	9248
		61	F213 GGN 4-Image Export-04_c1x0-1344y0-1024.tif:0067-0634	725.752	7.751	0.939	5625.62	13472
		62	F213 GGN 4-Image Export-04_c1x0-1344y0-1024.tif:0068-0623	336.151	8.109	1.058	2725.96	6528
		63	F213 GGN 4-Image Export-04_c1x0-1344y0-1024.tif:0069-0626	365.799	8.104	1.008	2964.39	7099
		64	F213 GGN 4-Image Export-04_c1x0-1344y0-1024.tif:0070-0671	1925.88	6.698	1.062	12899.9	30892
		65	F213 GGN 4-Image Export-04_c1x0-1344y0-1024.tif:0071-0636	499.007	7.914	1.161	3949.05	9457
		66	F213 GGN 4-Image Export-04_c1x0-1344y0-1024.tif:0072-0644	692.346	7.71	1.119	5338.33	12784
		67	F213 GGN 4-Image Export-04_c1x0-1344y0-1024.tif:0073-0649	376.656	7.969	1.085	3001.56	7188
		68	F213 GGN 4-Image Export-04_c1x0-1344y0-1024.tif:0074-0680	1500.36	7.049	1.075	10575.6	25326
		69	F213 GGN 4-Image Export-04_c1x0-1344y0-1024.tif:0075-0673	499.425	7.777	1.105	3883.9	9301
		70	F213 GGN 4-Image Export-04_c1x0-1344y0-1024.tif:0076-0704	1106.58	7.788	1.315	8618.41	20639
		71	F213 GGN 4-Image Export-04_c1x0-1344y0-1024.tif:0078-0727	1315.79	7.15	1.077	9408.06	22530
		72	F213 GGN 4-Image Export-04_c1x0-1344y0-1024.tif:0080-0759	2513.83	6.79	1.115	17068.1	40874
		73	F213 GGN 4-Image Export-04_c1x0-1344y0-1024.tif:0082-0787	2792.77	6.609	0.982	18456.2	44198
		74	F213 GGN 4-Image Export-04_c1x0-1344y0-1024.tif:0084-0781	1100.74	7.621	1.055	8388.33	20088
		75	F213 GGN 4-Image Export-04_c1x0-1344y0-1024.tif:0085-0786	630.127	7.775	1.224	4899.45	11733
		76	F213 GGN 4-Image Export-04_c1x0-1344y0-1024.tif:0086-0798	577.929	8.055	1.015	4655.17	11148
		77	F213 GGN 4-Image Export-04_c1x0-1344y0-1024.tif:0088-0830	657.687	7.771	1.028	5110.75	12239
		78	F213 GGN 4-Image Export-04_c1x0-1344y0-1024.tif:0089-0898	2780.24	6.75	1.124	18766	44940
		79	F213 GGN 4-Image Export-04_c1x0-1344y0-1024.tif:0090-0852	647.248	6.924	1.199	4481.46	10732
		80	F213 GGN 4-Image Export-04_c1x0-1344y0-1024.tif:0091-0860	540.347	8.354	0.899	4514.03	10810
		81	F213 GGN 4-Image Export-04_c1x0-1344y0-1024.tif:0092-0864	881.092	7.209	1.178	6351.8	15211
		82	F213 GGN 4-Image Export-04_c1x0-1344y0-1024.tif:0093-0872	772.521	7.365	1.146	5689.93	13626
		83	F213 GGN 4-Image Export-04_c1x0-1344y0-1024.tif:0094-0888	1061.49	7.653	1.039	8123.16	19453
		84	F213 GGN 4-Image Export-04_c1x0-1344y0-1024.tif:0095-0896	894.454	7.655	1.002	6846.63	16396
		85	F213 GGN 4-Image Export-04_c1x0-1344y0-1024.tif:0096-0903	852.279	6.844	1.165	5832.74	13968
		86	F213 GGN 4-Image Export-04_c1x0-1344y0-1024.tif:0097-0930	1150.43	6.96	1.166	8007.5	19176
		87	F213 GGN 4-Image Export-04_c1x0-1344y0-1024.tif:0098-0935	463.095	7.78	1.032	3602.87	8628
		88	F213 GGN 4-Image Export-04_c1x0-1344y0-1024.tif:0099-0952	960.014	7.553	0.994	7251.26	17365
		89	F213 GGN 4-Image Export-04_c1x0-1344y0-1024.tif:0100-0978	1194.69	6.995	1.283	8357.01	20013
		90	F213 GGN 4-Image Export-04_c1x0-1344y0-1024.tif:0101-0993	465.183	8.661	0.835	4028.8	9648
		1	F213 GGN 5-Image Export-05_c1x0-1344y0-1024.tif:0001-0020	366.634	8.253	1.246	3025.78	7246
		2	F213 GGN 5-Image Export-05_c1x0-1344y0-1024.tif:0002-0062	1317.88	7.229	1.103	9527.07	22815
		3	F213 GGN 5-Image Export-05_c1x0-1344y0-1024.tif:0003-0110	2021.5	7.178	1.071	14510	34748
		4	F213 GGN 5-Image Export-05_c1x0-1344y0-1024.tif:0004-0121	3158.57	6.877	1.035	21720.8	52016
		5	F213 GGN 5-Image Export-05_c1x0-1344y0-1024.tif:0005-0189	2849.98	6.952	1.159	19813.7	47449
		6	F213 GGN 5-Image Export-05_c1x0-1344y0-1024.tif:0006-0193	2175.59	7.267	1.132	15809.1	37859
		7	F213 GGN 5-Image Export-05_c1x0-1344y0-1024.tif:0007-0228	3143.95	7.284	0.996	22900	54840
		8	F213 GGN 5-Image Export-05_c1x0-1344y0-1024.tif:0008-0192	1771.79	6.846	1.067	12129	29046
		9	F213 GGN 5-Image Export-05_c1x0-1344y0-1024.tif:0009-0212	2219.43	6.935	1.027	15392.4	36861
		10	F213 GGN 5-Image Export-05_c1x0-1344y0-1024.tif:0011-0236	1927.13	7.111	0.949	13703.7	32817
		11	F213 GGN 5-Image Export-05_c1x0-1344y0-1024.tif:0012-0247	1664.89	7.229	1.109	12035	28821
		12	F213 GGN 5-Image Export-05_c1x0-1344y0-1024.tif:0013-0250	2084.55	6.949	1.134	14486.2	34691
		13	F213 GGN 5-Image Export-05_c1x0-1344y0-1024.tif:0014-0248	1157.11	7.391	0.984	8552.02	20480
		14	F213 GGN 5-Image Export-05_c1x0-1344y0-1024.tif:0015-0281	3229.97	6.889	0.97	22251.5	53287
		15	F213 GGN 5-Image Export-05_c1x0-1344y0-1024.tif:0016-0268	2966.9	6.867	1.061	20372.4	48787
		16	F213 GGN 5-Image Export-05_c1x0-1344y0-1024.tif:0017-0286	1875.35	7.179	1	13464	32243
		17	F213 GGN 5-Image Export-05_c1x0-1344y0-1024.tif:0018-0294	1837.35	6.9	1.095	12678.1	30361
		18	F213 GGN 5-Image Export-05_c1x0-1344y0-1024.tif:0019-0338	2026.09	7.08	0.949	14345.1	34353
		19	F213 GGN 5-Image Export-05_c1x0-1344y0-1024.tif:0021-0359	2569.36	7.099	0.997	18241.1	43683
		20	F213 GGN 5-Image Export-05_c1x0-1344y0-1024.tif:0024-0367	1726.27	7.098	1.103	12253.4	29344
		21	F213 GGN 5-Image Export-05_c1x0-1344y0-1024.tif:0025-0367	2082.47	6.828	1.059	14218.1	34049
		22	F213 GGN 5-Image Export-05_c1x0-1344y0-1024.tif:0026-0402	2737.23	7.04	0.958	19270.9	46149
		23	F213 GGN 5-Image Export-05_c1x0-1344y0-1024.tif:0027-0402	2062.84	7.103	0.982	14653.3	35091
		24	F213 GGN 5-Image Export-05_c1x0-1344y0-1024.tif:0028-0416	2571.03	6.97	1.059	17921.2	42917
		25	F213 GGN 5-Image Export-05_c1x0-1344y0-1024.tif:0030-0405	1625.22	6.914	0.997	11237.1	26910
		26	F213 GGN 5-Image Export-05_c1x0-1344y0-1024.tif:0031-0408	1331.66	7.447	0.892	9916.25	23747
		27	F213 GGN 5-Image Export-05_c1x0-1344y0-1024.tif:0033-0420	1293.66	7.245	0.962	9372.14	22444
		28	F213 GGN 5-Image Export-05_c1x0-1344y0-1024.tif:0034-0436	2009.81	7.044	1.024	14158	33905
		29	F213 GGN 5-Image Export-05_c1x0-1344y0-1024.tif:0035-0442	1238.96	7.146	1.086	8853.51	21202
		30	F213 GGN 5-Image Export-05_c1x0-1344y0-1024.tif:0037-0433	526.15	6.96	1.227	3662.17	8770
		31	F213 GGN 5-Image Export-05_c1x0-1344y0-1024.tif:0038-0513	2640.77	7.333	1.02	19366.1	46377
		32	F213 GGN 5-Image Export-05_c1x0-1344y0-1024.tif:0039-0467	614.259	7.313	1.246	4491.9	10757
		33	F213 GGN 5-Image Export-05_c1x0-1344y0-1024.tif:0040-0515	2829.52	6.91	1.13	19551.5	46821
		34	F213 GGN 5-Image Export-05_c1x0-1344y0-1024.tif:0041-0531	2779.82	7.013	1.081	19495.9	46688
		35	F213 GGN 5-Image Export-05_c1x0-1344y0-1024.tif:0042-0518	804.257	7.319	1.102	5886.19	14096
		36	F213 GGN 5-Image Export-05_c1x0-1344y0-1024.tif:0043-0545	1069.84	7.609	0.945	8140.29	19494
		37	F213 GGN 5-Image Export-05_c1x0-1344y0-1024.tif:0044-0589	1790.16	7.45	1.026	13336.6	31938
		38	F213 GGN 5-Image Export-05_c1x0-1344y0-1024.tif:0045-0562	1922.53	7.226	0.938	13891.6	33267
		39	F213 GGN 5-Image Export-05_c1x0-1344y0-1024.tif:0046-0603	1555.9	7.29	0.993	11342.7	27163
		40	F213 GGN 5-Image Export-05_c1x0-1344y0-1024.tif:0047-0630	990.915	7.355	1.158	7288.42	17454
		41	F213 GGN 5-Image Export-05_c1x0-1344y0-1024.tif:0048-0615	708.214	7.537	1.071	5337.49	12782
		42	F213 GGN 5-Image Export-05_c1x0-1344y0-1024.tif:0050-0678	2923.47	6.791	0.987	19853	47543
		43	F213 GGN 5-Image Export-05_c1x0-1344y0-1024.tif:0051-0675	2518.84	7.171	1.066	18061.5	43253
		44	F213 GGN 5-Image Export-05_c1x0-1344y0-1024.tif:0052-0660	1340.85	7.096	1.04	9514.54	22785
		45	F213 GGN 5-Image Export-05_c1x0-1344y0-1024.tif:0053-0694	2753.93	7.274	0.957	20033.4	47975
		46	F213 GGN 5-Image Export-05_c1x0-1344y0-1024.tif:0054-0673	1773.46	7.196	1.334	12761.2	30560
		47	F213 GGN 5-Image Export-05_c1x0-1344y0-1024.tif:0055-0663	1087.38	7.227	1.036	7858.84	18820
		48	F213 GGN 5-Image Export-05_c1x0-1344y0-1024.tif:0056-0676	1615.61	7.033	0.971	11362.7	27211
		49	F213 GGN 5-Image Export-05_c1x0-1344y0-1024.tif:0057-0751	3013.67	6.958	1.103	20970	50218
		50	F213 GGN 5-Image Export-05_c1x0-1344y0-1024.tif:0058-0737	1495.35	7.383	0.946	11039.5	26437
		51	F213 GGN 5-Image Export-05_c1x0-1344y0-1024.tif:0059-0731	1262.76	7.401	1.045	9345.84	22381
		52	F213 GGN 5-Image Export-05_c1x0-1344y0-1024.tif:0060-0777	2116.29	7.23	1.004	15300.1	36640
		53	F213 GGN 5-Image Export-05_c1x0-1344y0-1024.tif:0061-0778	1008.45	7.974	2.097	8041.74	19258
		54	F213 GGN 5-Image Export-05_c1x0-1344y0-1024.tif:0062-0800	2053.65	7.391	1.173	15178.2	36348
		55	F213 GGN 5-Image Export-05_c1x0-1344y0-1024.tif:0063-0829	2034.86	7.297	1.154	14848.3	35558
		56	F213 GGN 5-Image Export-05_c1x0-1344y0-1024.tif:0064-0845	2736.39	7.349	1.039	20109.4	48157
		57	F213 GGN 5-Image Export-05_c1x0-1344y0-1024.tif:0065-0811	1303.26	7.282	1.05	9490.74	22728
		58	F213 GGN 5-Image Export-05_c1x0-1344y0-1024.tif:0066-0819	1844.03	7.143	1.181	13171.7	31543
		59	F213 GGN 5-Image Export-05_c1x0-1344y0-1024.tif:0067-0826	932.036	7.491	0.989	6982.34	16721
		60	F213 GGN 5-Image Export-05_c1x0-1344y0-1024.tif:0068-0875	2106.27	7.04	1.235	14828.6	35511
		61	F213 GGN 5-Image Export-05_c1x0-1344y0-1024.tif:0069-0868	522.391	7.181	1.319	3751.53	8984
		62	F213 GGN 5-Image Export-05_c1x0-1344y0-1024.tif:0070-0939	2344.71	6.848	1.068	16056.7	38452
		63	F213 GGN 5-Image Export-05_c1x0-1344y0-1024.tif:0071-0940	2303.78	7.27	1.035	16748.7	40109
		64	F213 GGN 5-Image Export-05_c1x0-1344y0-1024.tif:0072-0953	1421.44	7.351	0.99	10449.5	25024
		1	F213 GGN 6-Image Export-06_c1x0-1344y0-1024.tif:0001-0051	2379.36	6.822	1.2	16231.7	38871
		2	F213 GGN 6-Image Export-06_c1x0-1344y0-1024.tif:0002-0064	3110.96	6.671	1.082	20752.4	49697
		3	F213 GGN 6-Image Export-06_c1x0-1344y0-1024.tif:0003-0088	2692.55	6.627	1.068	17842.7	42729
		4	F213 GGN 6-Image Export-06_c1x0-1344y0-1024.tif:0004-0074	2323.83	6.729	1.168	15636.7	37446
		5	F213 GGN 6-Image Export-06_c1x0-1344y0-1024.tif:0006-0047	505.688	7.238	1.198	3660.08	8765
		6	F213 GGN 6-Image Export-06_c1x0-1344y0-1024.tif:0007-0101	1907.08	7.079	1.229	13501.2	32332
		7	F213 GGN 6-Image Export-06_c1x0-1344y0-1024.tif:0008-0079	1950.09	6.633	1.116	12935.8	30978
		8	F213 GGN 6-Image Export-06_c1x0-1344y0-1024.tif:0009-0107	2669.16	6.587	1.106	17583	42107
		9	F213 GGN 6-Image Export-06_c1x0-1344y0-1024.tif:0010-0144	5524.57	6.756	1.129	37323.6	89381
		10	F213 GGN 6-Image Export-06_c1x0-1344y0-1024.tif:0011-0111	878.169	6.924	1.238	6080.79	14562
		11	F213 GGN 6-Image Export-06_c1x0-1344y0-1024.tif:0012-0170	2946.44	6.58	1.041	19386.9	46427
		12	F213 GGN 6-Image Export-06_c1x0-1344y0-1024.tif:0013-0141	1609.35	6.684	1.156	10757.3	25761
		13	F213 GGN 6-Image Export-06_c1x0-1344y0-1024.tif:0014-0187	3117.23	6.655	1.084	20746.2	49682
		14	F213 GGN 6-Image Export-06_c1x0-1344y0-1024.tif:0015-0191	3272.98	6.579	1.022	21533.3	51567
		15	F213 GGN 6-Image Export-06_c1x0-1344y0-1024.tif:0016-0185	1414.76	6.803	1.141	9624.78	23049
		16	F213 GGN 6-Image Export-06_c1x0-1344y0-1024.tif:0018-0170	751.225	7.467	1.406	5609.76	13434
		17	F213 GGN 6-Image Export-06_c1x0-1344y0-1024.tif:0019-0218	2282.49	6.964	1.233	15894.7	38064
		18	F213 GGN 6-Image Export-06_c1x0-1344y0-1024.tif:0020-0219	1254.41	6.694	1.142	8396.68	20108
		19	F213 GGN 6-Image Export-06_c1x0-1344y0-1024.tif:0021-0251	3754.45	6.607	1.012	24807.5	59408
		20	F213 GGN 6-Image Export-06_c1x0-1344y0-1024.tif:0022-0251	3161.49	6.685	1.067	21134.9	50613
		21	F213 GGN 6-Image Export-06_c1x0-1344y0-1024.tif:0023-0229	1160.04	6.655	1.076	7720.2	18488
		22	F213 GGN 6-Image Export-06_c1x0-1344y0-1024.tif:0024-0279	1866.58	7.108	1.279	13267.3	31772
		23	F213 GGN 6-Image Export-06_c1x0-1344y0-1024.tif:0025-0253	1081.53	6.684	1.148	7229.13	17312
		24	F213 GGN 6-Image Export-06_c1x0-1344y0-1024.tif:0026-0343	2905.93	6.889	1.125	20019.6	47942
		25	F213 GGN 6-Image Export-06_c1x0-1344y0-1024.tif:0027-0354	2284.57	6.779	1.105	15487.2	37088
		26	F213 GGN 6-Image Export-06_c1x0-1344y0-1024.tif:0028-0354	1563.83	7.292	1.289	11403.2	27308
		27	F213 GGN 6-Image Export-06_c1x0-1344y0-1024.tif:0029-0404	1849.46	6.966	1.156	12884	30854
		28	F213 GGN 6-Image Export-06_c1x0-1344y0-1024.tif:0030-0443	4243.86	6.595	1.059	27987.4	67023
		29	F213 GGN 6-Image Export-06_c1x0-1344y0-1024.tif:0031-0469	3678.87	6.6	1.069	24279.3	58143
		30	F213 GGN 6-Image Export-06_c1x0-1344y0-1024.tif:0032-0476	4399.61	6.521	1.039	28691.9	68710
		31	F213 GGN 6-Image Export-06_c1x0-1344y0-1024.tif:0033-0482	4642.23	6.928	1.273	32162.4	77021
		32	F213 GGN 6-Image Export-06_c1x0-1344y0-1024.tif:0035-0526	3006.15	6.631	1.064	19933.6	47736
		33	F213 GGN 6-Image Export-06_c1x0-1344y0-1024.tif:0037-0586	1882.03	6.763	1.179	12728.2	30481
		34	F213 GGN 6-Image Export-06_c1x0-1344y0-1024.tif:0039-0691	3269.23	6.975	1.192	22801.9	54605
		35	F213 GGN 6-Image Export-06_c1x0-1344y0-1024.tif:0040-0753	2343.45	6.868	1.204	16094.3	38542
		36	F213 GGN 6-Image Export-06_c1x0-1344y0-1024.tif:0041-0789	4058.87	6.778	1.08	27510.5	65881
		37	F213 GGN 6-Image Export-06_c1x0-1344y0-1024.tif:0042-0809	3391.99	6.848	1.227	23228.7	55627
		38	F213 GGN 6-Image Export-06_c1x0-1344y0-1024.tif:0043-0798	2146.36	6.884	1.194	14776.5	35386
		39	F213 GGN 6-Image Export-06_c1x0-1344y0-1024.tif:0045-0890	2340.53	6.733	1.16	15758.2	37737
		40	F213 GGN 6-Image Export-06_c1x0-1344y0-1024.tif:0046-0930	1298.67	6.972	1.149	9054.78	21684
		41	F213 GGN 6-Image Export-06_c1x0-1344y0-1024.tif:0047-0910	360.371	7.65	1.324	2756.86	6602
		42	F213 GGN 6-Image Export-06_c1x0-1344y0-1024.tif:0048-0967	1211.4	6.9	1.142	8358.68	20017
		1	F213 GGN 7-Image Export-07_c1x0-1344y0-1024.tif:0001-0033	364.964	7.942	0.996	2898.42	6941
		2	F213 GGN 7-Image Export-07_c1x0-1344y0-1024.tif:0002-0095	2606.53	7.213	1.051	18799.8	45021
		3	F213 GGN 7-Image Export-07_c1x0-1344y0-1024.tif:0003-0092	2217.76	6.874	1.041	15245.8	36510
		4	F213 GGN 7-Image Export-07_c1x0-1344y0-1024.tif:0004-0133	2512.57	6.898	1.018	17330.8	41503
		5	F213 GGN 7-Image Export-07_c1x0-1344y0-1024.tif:0005-0176	3642.12	7.201	1.076	26226.9	62807
		6	F213 GGN 7-Image Export-07_c1x0-1344y0-1024.tif:0007-0180	2586.07	6.974	1.125	18034.8	43189
		7	F213 GGN 7-Image Export-07_c1x0-1344y0-1024.tif:0008-0184	2171.41	7.301	1.119	15853	37964
		8	F213 GGN 7-Image Export-07_c1x0-1344y0-1024.tif:0009-0234	4525.72	6.888	1.069	31174.8	74656
		9	F213 GGN 7-Image Export-07_c1x0-1344y0-1024.tif:0010-0271	2934.33	6.911	1.108	20278.9	48563
		10	F213 GGN 7-Image Export-07_c1x0-1344y0-1024.tif:0011-0271	1144.17	7.561	0.981	8650.99	20717
		11	F213 GGN 7-Image Export-07_c1x0-1344y0-1024.tif:0012-0274	1812.29	7.301	0.982	13231.8	31687
		12	F213 GGN 7-Image Export-07_c1x0-1344y0-1024.tif:0014-0308	1747.15	7.037	1.079	12294.8	29443
		13	F213 GGN 7-Image Export-07_c1x0-1344y0-1024.tif:0015-0317	1419.35	7.635	1.032	10836.6	25951
		14	F213 GGN 7-Image Export-07_c1x0-1344y0-1024.tif:0017-0374	2971.07	7.083	1.059	21045.1	50398
		15	F213 GGN 7-Image Export-07_c1x0-1344y0-1024.tif:0018-0360	1152.94	7.262	1.02	8372.88	20051
		16	F213 GGN 7-Image Export-07_c1x0-1344y0-1024.tif:0019-0396	2601.93	7.177	0.984	18674.1	44720
		17	F213 GGN 7-Image Export-07_c1x0-1344y0-1024.tif:0020-0403	1885.79	7.346	1.401	13852.3	33173
		18	F213 GGN 7-Image Export-07_c1x0-1344y0-1024.tif:0021-0497	2371.01	7.158	1.307	16970.8	40641
		19	F213 GGN 7-Image Export-07_c1x0-1344y0-1024.tif:0022-0512	1698.71	7.576	1.156	12870.2	30821
		20	F213 GGN 7-Image Export-07_c1x0-1344y0-1024.tif:0023-0542	2085.39	7.002	1.037	14601.1	34966
		21	F213 GGN 7-Image Export-07_c1x0-1344y0-1024.tif:0024-0539	1218.08	7.137	1.09	8694	20820
		22	F213 GGN 7-Image Export-07_c1x0-1344y0-1024.tif:0025-0538	983.399	7.341	1.021	7219.11	17288
		23	F213 GGN 7-Image Export-07_c1x0-1344y0-1024.tif:0026-0570	1644.84	7.447	1.16	12248.4	29332
		24	F213 GGN 7-Image Export-07_c1x0-1344y0-1024.tif:0027-0608	2738.9	6.759	1.026	18512.9	44334
		25	F213 GGN 7-Image Export-07_c1x0-1344y0-1024.tif:0028-0608	2231.96	7.141	1.183	15939	38170
		26	F213 GGN 7-Image Export-07_c1x0-1344y0-1024.tif:0029-0639	3048.33	6.847	1.013	20872.3	49984
		27	F213 GGN 7-Image Export-07_c1x0-1344y0-1024.tif:0030-0608	782.961	7.572	0.997	5928.79	14198
		28	F213 GGN 7-Image Export-07_c1x0-1344y0-1024.tif:0032-0657	1596.4	7.284	0.984	11628.3	27847
		29	F213 GGN 7-Image Export-07_c1x0-1344y0-1024.tif:0033-0719	2414.02	7.072	1.185	17071.9	40883
		30	F213 GGN 7-Image Export-07_c1x0-1344y0-1024.tif:0034-0742	3035.38	6.987	1.093	21208.8	50790
		31	F213 GGN 7-Image Export-07_c1x0-1344y0-1024.tif:0035-0756	2249.08	6.927	1.179	15579	37308
		32	F213 GGN 7-Image Export-07_c1x0-1344y0-1024.tif:0036-0753	929.113	7.209	1.176	6697.55	16039
		33	F213 GGN 7-Image Export-07_c1x0-1344y0-1024.tif:0037-0778	1588.05	7.179	1.084	11400.3	27301
		34	F213 GGN 7-Image Export-07_c1x0-1344y0-1024.tif:0038-0785	1627.72	7.111	1.03	11575.3	27720
		35	F213 GGN 7-Image Export-07_c1x0-1344y0-1024.tif:0039-0813	1400.56	7.495	1.06	10496.7	25137
		36	F213 GGN 7-Image Export-07_c1x0-1344y0-1024.tif:0040-0805	1115.77	7.407	1.067	8264.31	19791
		37	F213 GGN 7-Image Export-07_c1x0-1344y0-1024.tif:0041-0853	2711.34	6.922	1.129	18767.7	44944
		38	F213 GGN 7-Image Export-07_c1x0-1344y0-1024.tif:0043-0852	918.674	7.382	1.138	6781.9	16241
		39	F213 GGN 7-Image Export-07_c1x0-1344y0-1024.tif:0044-0868	1229.77	7.089	1.378	8718.22	20878
		40	F213 GGN 7-Image Export-07_c1x0-1344y0-1024.tif:0046-0866	2459.12	7.152	0.952	17588.4	42120
		41	F213 GGN 7-Image Export-07_c1x0-1344y0-1024.tif:0047-0925	2399.41	7.174	1.152	17212.6	41220
		42	F213 GGN 7-Image Export-07_c1x0-1344y0-1024.tif:0048-0947	1466.54	7.172	1.176	10517.6	25187
		43	F213 GGN 7-Image Export-07_c1x0-1344y0-1024.tif:0049-0960	2172.66	6.766	1.097	14700.9	35205
		1	F213 GGN 8-Image Export-08_c1x0-1344y0-1024.tif:0001-0186	357.865	8.25	0.853	2952.28	7070
		2	F213 GGN 8-Image Export-08_c1x0-1344y0-1024.tif:0002-0205	798.411	7.612	0.972	6077.86	14555
		3	F213 GGN 8-Image Export-08_c1x0-1344y0-1024.tif:0003-0206	423.425	7.967	1.141	3373.62	8079
		4	F213 GGN 8-Image Export-08_c1x0-1344y0-1024.tif:0004-0219	430.106	8.438	0.998	3629.18	8691
		5	F213 GGN 8-Image Export-08_c1x0-1344y0-1024.tif:0005-0216	619.687	7.47	1.278	4629.28	11086
		6	F213 GGN 8-Image Export-08_c1x0-1344y0-1024.tif:0006-0233	860.213	7.799	1.05	6708.41	16065
		7	F213 GGN 8-Image Export-08_c1x0-1344y0-1024.tif:0007-0218	334.063	7.956	1.085	2657.89	6365
		8	F213 GGN 8-Image Export-08_c1x0-1344y0-1024.tif:0008-0221	706.961	7.245	1.151	5122.02	12266
		9	F213 GGN 8-Image Export-08_c1x0-1344y0-1024.tif:0009-0227	468.524	8.12	1.096	3804.56	9111
		10	F213 GGN 8-Image Export-08_c1x0-1344y0-1024.tif:0010-0246	1006.78	7.497	1.013	7548.16	18076
		11	F213 GGN 8-Image Export-08_c1x0-1344y0-1024.tif:0011-0245	1117.44	7.28	1.067	8134.44	19480
		12	F213 GGN 8-Image Export-08_c1x0-1344y0-1024.tif:0012-0260	1890.8	7.078	1.021	13382.6	32048
		13	F213 GGN 8-Image Export-08_c1x0-1344y0-1024.tif:0013-0250	492.326	7.742	1.062	3811.66	9128
		14	F213 GGN 8-Image Export-08_c1x0-1344y0-1024.tif:0014-0259	579.182	7.518	1.206	4354.1	10427
		15	F213 GGN 8-Image Export-08_c1x0-1344y0-1024.tif:0015-0268	751.225	7.583	1.16	5696.61	13642
		16	F213 GGN 8-Image Export-08_c1x0-1344y0-1024.tif:0016-0269	567.907	7.662	1.095	4351.17	10420
		17	F213 GGN 8-Image Export-08_c1x0-1344y0-1024.tif:0017-0267	349.514	7.685	1.066	2685.87	6432
		18	F213 GGN 8-Image Export-08_c1x0-1344y0-1024.tif:0018-0272	633.467	7.641	1.094	4840.58	11592
		19	F213 GGN 8-Image Export-08_c1x0-1344y0-1024.tif:0019-0269	450.985	7.943	1.101	3581.99	8578
		20	F213 GGN 8-Image Export-08_c1x0-1344y0-1024.tif:0020-0289	1014.3	7.384	1.197	7489.7	17936
		21	F213 GGN 8-Image Export-08_c1x0-1344y0-1024.tif:0021-0276	399.206	7.869	1.089	3141.45	7523
		22	F213 GGN 8-Image Export-08_c1x0-1344y0-1024.tif:0022-0298	2009.81	6.855	1.165	13777.2	32993
		23	F213 GGN 8-Image Export-08_c1x0-1344y0-1024.tif:0023-0291	893.202	7.441	1.304	6646.6	15917
		24	F213 GGN 8-Image Export-08_c1x0-1344y0-1024.tif:0024-0318	2320.9	7.208	1.066	16729.9	40064
		25	F213 GGN 8-Image Export-08_c1x0-1344y0-1024.tif:0025-0308	1119.11	7.171	1.188	8024.62	19217
		26	F213 GGN 8-Image Export-08_c1x0-1344y0-1024.tif:0026-0290	673.555	7.518	1.236	5063.98	12127
		27	F213 GGN 8-Image Export-08_c1x0-1344y0-1024.tif:0027-0306	891.531	7.267	1.139	6479.16	15516
		28	F213 GGN 8-Image Export-08_c1x0-1344y0-1024.tif:0028-0328	1333.75	7.338	1.117	9787.64	23439
		29	F213 GGN 8-Image Export-08_c1x0-1344y0-1024.tif:0029-0306	593.38	7.382	1.184	4380.4	10490
		30	F213 GGN 8-Image Export-08_c1x0-1344y0-1024.tif:0030-0324	1015.13	7.368	1.102	7479.26	17911
		31	F213 GGN 8-Image Export-08_c1x0-1344y0-1024.tif:0031-0354	1464.45	7.398	1.176	10834.1	25945
		32	F213 GGN 8-Image Export-08_c1x0-1344y0-1024.tif:0032-0318	678.984	8.255	0.82	5605.16	13423
		33	F213 GGN 8-Image Export-08_c1x0-1344y0-1024.tif:0033-0323	773.356	7.397	1.163	5720.83	13700
		34	F213 GGN 8-Image Export-08_c1x0-1344y0-1024.tif:0034-0340	1275.7	7.087	1.169	9041.42	21652
		35	F213 GGN 8-Image Export-08_c1x0-1344y0-1024.tif:0035-0319	602.149	7.642	1.052	4601.72	11020
		36	F213 GGN 8-Image Export-08_c1x0-1344y0-1024.tif:0036-0316	361.623	8.195	0.991	2963.56	7097
		37	F213 GGN 8-Image Export-08_c1x0-1344y0-1024.tif:0037-0334	960.849	7.688	1.238	7386.56	17689
		38	F213 GGN 8-Image Export-08_c1x0-1344y0-1024.tif:0038-0353	1363.81	6.968	1.238	9502.43	22756
		39	F213 GGN 8-Image Export-08_c1x0-1344y0-1024.tif:0039-0352	1140.83	7.124	1.151	8127.34	19463
		40	F213 GGN 8-Image Export-08_c1x0-1344y0-1024.tif:0041-0356	978.388	7.022	1.16	6870.43	16453
		41	F213 GGN 8-Image Export-08_c1x0-1344y0-1024.tif:0042-0364	893.619	7.531	1.132	6729.7	16116
		42	F213 GGN 8-Image Export-08_c1x0-1344y0-1024.tif:0043-0346	918.256	7.216	1.195	6626.56	15869
		43	F213 GGN 8-Image Export-08_c1x0-1344y0-1024.tif:0045-0402	2343.45	6.94	1.287	16263	38946
		44	F213 GGN 8-Image Export-08_c1x0-1344y0-1024.tif:0047-0403	1269.02	7.288	1.048	9248.96	22149
		45	F213 GGN 8-Image Export-08_c1x0-1344y0-1024.tif:0048-0406	941.641	7.11	1.205	6695.46	16034
		46	F213 GGN 8-Image Export-08_c1x0-1344y0-1024.tif:0049-0401	978.805	6.936	1.216	6789.42	16259
		47	F213 GGN 8-Image Export-08_c1x0-1344y0-1024.tif:0050-0411	459.337	7.732	1.21	3551.51	8505
		48	F213 GGN 8-Image Export-08_c1x0-1344y0-1024.tif:0051-0421	587.116	7.815	1.062	4588.36	10988
		49	F213 GGN 8-Image Export-08_c1x0-1344y0-1024.tif:0052-0450	1667.81	6.861	1.177	11442.1	27401
		50	F213 GGN 8-Image Export-08_c1x0-1344y0-1024.tif:0054-0471	1081.95	7.241	1.235	7834.62	18762
		51	F213 GGN 8-Image Export-08_c1x0-1344y0-1024.tif:0056-0500	1471.97	7.194	1.171	10589	25358
		52	F213 GGN 8-Image Export-08_c1x0-1344y0-1024.tif:0058-0526	1867	6.767	1.074	12633.4	30254
		53	F213 GGN 8-Image Export-08_c1x0-1344y0-1024.tif:0060-0553	2411.52	6.816	1.076	16436.7	39362
		54	F213 GGN 8-Image Export-08_c1x0-1344y0-1024.tif:0061-0522	1730.45	6.617	1.088	11450.9	27422
		55	F213 GGN 8-Image Export-08_c1x0-1344y0-1024.tif:0062-0561	2558.09	6.731	1.105	17217.6	41232
		56	F213 GGN 8-Image Export-08_c1x0-1344y0-1024.tif:0064-0513	966.278	7.068	1.1	6829.51	16355
		57	F213 GGN 8-Image Export-08_c1x0-1344y0-1024.tif:0065-0540	2156.8	6.921	1.133	14926.8	35746
		58	F213 GGN 8-Image Export-08_c1x0-1344y0-1024.tif:0066-0516	795.906	7.256	1.066	5774.7	13829
		59	F213 GGN 8-Image Export-08_c1x0-1344y0-1024.tif:0068-0594	3141.03	6.432	0.905	20203.7	48383
		60	F213 GGN 8-Image Export-08_c1x0-1344y0-1024.tif:0069-0608	1487	7.003	1.162	10414	24939
		61	F213 GGN 8-Image Export-08_c1x0-1344y0-1024.tif:0070-0645	2293.76	6.654	1.002	15262.9	36551
		62	F213 GGN 8-Image Export-08_c1x0-1344y0-1024.tif:0072-0722	2895.91	6.62	1.081	19171.5	45911
		63	F213 GGN 8-Image Export-08_c1x0-1344y0-1024.tif:0073-0684	815.949	6.576	1.076	5365.47	12849
		64	F213 GGN 8-Image Export-08_c1x0-1344y0-1024.tif:0074-0709	1377.18	6.64	1.11	9144.56	21899
		65	F213 GGN 8-Image Export-08_c1x0-1344y0-1024.tif:0075-0735	1576.36	6.703	1.159	10566.4	25304
		66	F213 GGN 8-Image Export-08_c1x0-1344y0-1024.tif:0076-0779	1292.41	7.261	1.18	9384.25	22473
		67	F213 GGN 8-Image Export-08_c1x0-1344y0-1024.tif:0078-0775	319.03	7.19	1.236	2293.76	5493
		68	F213 GGN 8-Image Export-08_c1x0-1344y0-1024.tif:0079-0839	1809.79	6.657	1.139	12047.2	28850
		1	F213 GGN 9-Image Export-09_c1x0-1344y0-1024.tif:0001-0048	653.511	7.584	1.103	4956.25	11869
		2	F213 GGN 9-Image Export-09_c1x0-1344y0-1024.tif:0002-0095	631.379	7.509	1.105	4740.77	11353
		3	F213 GGN 9-Image Export-09_c1x0-1344y0-1024.tif:0003-0104	698.61	7.348	1.102	5133.72	12294
		4	F213 GGN 9-Image Export-09_c1x0-1344y0-1024.tif:0004-0107	423.008	7.613	1.195	3220.37	7712
		5	F213 GGN 9-Image Export-09_c1x0-1344y0-1024.tif:0005-0108	480.216	7.508	1.212	3605.38	8634
		6	F213 GGN 9-Image Export-09_c1x0-1344y0-1024.tif:0006-0124	640.566	7.512	1.086	4812.18	11524
		7	F213 GGN 9-Image Export-09_c1x0-1344y0-1024.tif:0007-0146	909.487	7.084	1.164	6442.83	15429
		8	F213 GGN 9-Image Export-09_c1x0-1344y0-1024.tif:0008-0147	972.542	7.223	1.071	7024.51	16822
		9	F213 GGN 9-Image Export-09_c1x0-1344y0-1024.tif:0009-0140	650.171	7.52	1.079	4889.02	11708
		10	F213 GGN 9-Image Export-09_c1x0-1344y0-1024.tif:0010-0145	639.314	7.337	1.191	4690.66	11233
		11	F213 GGN 9-Image Export-09_c1x0-1344y0-1024.tif:0011-0159	597.138	7.715	1.061	4607.15	11033
		12	F213 GGN 9-Image Export-09_c1x0-1344y0-1024.tif:0012-0163	900.718	7.16	1.108	6449.51	15445
		13	F213 GGN 9-Image Export-09_c1x0-1344y0-1024.tif:0013-0182	1175.9	7.181	1.064	8443.87	20221
		14	F213 GGN 9-Image Export-09_c1x0-1344y0-1024.tif:0014-0191	1007.62	7.328	1.138	7383.63	17682
		15	F213 GGN 9-Image Export-09_c1x0-1344y0-1024.tif:0015-0188	415.491	7.475	1.18	3105.95	7438
		16	F213 GGN 9-Image Export-09_c1x0-1344y0-1024.tif:0016-0194	876.916	7.23	1.089	6340.1	15183
		17	F213 GGN 9-Image Export-09_c1x0-1344y0-1024.tif:0017-0208	737.027	7.601	1.027	5602.24	13416
		18	F213 GGN 9-Image Export-09_c1x0-1344y0-1024.tif:0018-0204	607.16	7.304	1.131	4434.69	10620
		19	F213 GGN 9-Image Export-09_c1x0-1344y0-1024.tif:0019-0231	622.61	7.423	1.054	4621.77	11068
		20	F213 GGN 9-Image Export-09_c1x0-1344y0-1024.tif:0020-0237	643.907	7.32	1.268	4713.63	11288
		21	F213 GGN 9-Image Export-09_c1x0-1344y0-1024.tif:0021-0230	680.236	7.417	1.267	5045.61	12083
		22	F213 GGN 9-Image Export-09_c1x0-1344y0-1024.tif:0022-0242	852.279	7.259	1.167	6186.43	14815
		23	F213 GGN 9-Image Export-09_c1x0-1344y0-1024.tif:0023-0229	639.731	7.533	1.15	4818.86	11540
		24	F213 GGN 9-Image Export-09_c1x0-1344y0-1024.tif:0024-0240	687.335	7.443	1.015	5115.76	12251
		25	F213 GGN 9-Image Export-09_c1x0-1344y0-1024.tif:0025-0259	1536.27	7.002	1.061	10757.3	25761
		26	F213 GGN 9-Image Export-09_c1x0-1344y0-1024.tif:0026-0249	744.961	7.61	1.166	5669.05	13576
		27	F213 GGN 9-Image Export-09_c1x0-1344y0-1024.tif:0027-0279	1533.77	6.967	1.182	10685.4	25589
		28	F213 GGN 9-Image Export-09_c1x0-1344y0-1024.tif:0028-0261	1058.14	7.255	1.083	7676.77	18384
		29	F213 GGN 9-Image Export-09_c1x0-1344y0-1024.tif:0029-0261	960.849	7.654	1.204	7354.82	17613
		30	F213 GGN 9-Image Export-09_c1x0-1344y0-1024.tif:0030-0285	614.676	7.439	1.032	4572.49	10950
		31	F213 GGN 9-Image Export-09_c1x0-1344y0-1024.tif:0031-0277	491.073	7.58	1.062	3722.3	8914
		32	F213 GGN 9-Image Export-09_c1x0-1344y0-1024.tif:0032-0286	621.775	7.762	0.988	4825.96	11557
		33	F213 GGN 9-Image Export-09_c1x0-1344y0-1024.tif:0033-0296	370.81	7.489	1.348	2776.9	6650
		34	F213 GGN 9-Image Export-09_c1x0-1344y0-1024.tif:0034-0310	960.432	7.447	1.024	7152.29	17128
		35	F213 GGN 9-Image Export-09_c1x0-1344y0-1024.tif:0035-0326	1443.57	6.871	1.075	9918.75	23753
		36	F213 GGN 9-Image Export-09_c1x0-1344y0-1024.tif:0036-0310	655.182	7.363	1.049	4824.29	11553
		37	F213 GGN 9-Image Export-09_c1x0-1344y0-1024.tif:0037-0304	383.338	8.243	0.82	3159.82	7567
		38	F213 GGN 9-Image Export-09_c1x0-1344y0-1024.tif:0038-0320	773.774	7.043	1.12	5449.82	13051
		39	F213 GGN 9-Image Export-09_c1x0-1344y0-1024.tif:0039-0328	814.697	7.166	1.23	5837.76	13980
		40	F213 GGN 9-Image Export-09_c1x0-1344y0-1024.tif:0040-0332	680.236	7.36	1.121	5006.77	11990
		41	F213 GGN 9-Image Export-09_c1x0-1344y0-1024.tif:0041-0342	925.355	7.269	1.25	6726.36	16108
		42	F213 GGN 9-Image Export-09_c1x0-1344y0-1024.tif:0042-0343	728.675	7.283	1.143	5307.01	12709
		43	F213 GGN 9-Image Export-09_c1x0-1344y0-1024.tif:0043-0351	926.19	7.386	1.095	6841.2	16383
		44	F213 GGN 9-Image Export-09_c1x0-1344y0-1024.tif:0044-0350	809.268	7.153	1.181	5788.9	13863
		45	F213 GGN 9-Image Export-09_c1x0-1344y0-1024.tif:0045-0358	886.938	7.169	1.123	6358.48	15227
		46	F213 GGN 9-Image Export-09_c1x0-1344y0-1024.tif:0046-0360	705.291	7.511	1.025	5297.41	12686
		47	F213 GGN 9-Image Export-09_c1x0-1344y0-1024.tif:0047-0367	1130.39	7	1.092	7912.7	18949
		48	F213 GGN 9-Image Export-09_c1x0-1344y0-1024.tif:0048-0376	1063.57	7.36	1.263	7827.52	18745
		49	F213 GGN 9-Image Export-09_c1x0-1344y0-1024.tif:0049-0374	903.223	7.12	1.166	6430.72	15400
		50	F213 GGN 9-Image Export-09_c1x0-1344y0-1024.tif:0050-0381	662.28	7.479	1.023	4953.32	11862
		51	F213 GGN 9-Image Export-09_c1x0-1344y0-1024.tif:0051-0395	1175.07	7.035	1.151	8266.81	19797
		52	F213 GGN 9-Image Export-09_c1x0-1344y0-1024.tif:0052-0398	1182.17	7.224	0.986	8539.91	20451
		53	F213 GGN 9-Image Export-09_c1x0-1344y0-1024.tif:0053-0394	979.64	7.151	1.104	7005.72	16777
		54	F213 GGN 9-Image Export-09_c1x0-1344y0-1024.tif:0054-0418	803.004	7.347	1.204	5899.97	14129
		55	F213 GGN 9-Image Export-09_c1x0-1344y0-1024.tif:0055-0404	1021.82	7.544	0.906	7708.09	18459
		56	F213 GGN 9-Image Export-09_c1x0-1344y0-1024.tif:0056-0416	1038.94	6.922	1.168	7191.96	17223
		57	F213 GGN 9-Image Export-09_c1x0-1344y0-1024.tif:0057-0411	800.081	7.317	1.052	5854.46	14020
		58	F213 GGN 9-Image Export-09_c1x0-1344y0-1024.tif:0058-0422	626.369	7.375	1.088	4619.26	11062
		59	F213 GGN 9-Image Export-09_c1x0-1344y0-1024.tif:0059-0417	861.048	7.113	1.195	6125.05	14668
		60	F213 GGN 9-Image Export-09_c1x0-1344y0-1024.tif:0060-0434	1094.89	6.799	1.1	7443.76	17826
		61	F213 GGN 9-Image Export-09_c1x0-1344y0-1024.tif:0061-0441	1167.13	6.926	1.173	8083.49	19358
		62	F213 GGN 9-Image Export-09_c1x0-1344y0-1024.tif:0062-0436	756.236	7.252	1.166	5484.06	13133
		63	F213 GGN 9-Image Export-09_c1x0-1344y0-1024.tif:0063-0472	1050.21	7.041	1.136	7394.91	17709
		64	F213 GGN 9-Image Export-09_c1x0-1344y0-1024.tif:0064-0466	1228.93	6.791	1.086	8345.74	19986
		65	F213 GGN 9-Image Export-09_c1x0-1344y0-1024.tif:0065-0490	2871.27	6.576	1.049	18881.7	45217
		66	F213 GGN 9-Image Export-09_c1x0-1344y0-1024.tif:0066-0469	625.951	7.408	1.256	4637.22	11105
		67	F213 GGN 9-Image Export-09_c1x0-1344y0-1024.tif:0067-0479	1412.25	6.765	1.134	9553.37	22878
		68	F213 GGN 9-Image Export-09_c1x0-1344y0-1024.tif:0068-0486	1250.23	6.734	1.15	8418.81	20161
		69	F213 GGN 9-Image Export-09_c1x0-1344y0-1024.tif:0069-0518	1937.98	6.828	1.105	13233.1	31690
		70	F213 GGN 9-Image Export-09_c1x0-1344y0-1024.tif:0070-0487	963.355	7.049	1.148	6790.25	16261
		71	F213 GGN 9-Image Export-09_c1x0-1344y0-1024.tif:0071-0495	574.171	7.111	1.186	4083.09	9778
		72	F213 GGN 9-Image Export-09_c1x0-1344y0-1024.tif:0072-0509	1257.33	6.952	1.119	8740.35	20931
		73	F213 GGN 9-Image Export-09_c1x0-1344y0-1024.tif:0073-0528	1022.65	6.969	1.168	7126.4	17066
		74	F213 GGN 9-Image Export-09_c1x0-1344y0-1024.tif:0074-0524	904.894	6.854	1.121	6202.3	14853
		75	F213 GGN 9-Image Export-09_c1x0-1344y0-1024.tif:0075-0527	602.984	7.053	1.141	4252.62	10184
		76	F213 GGN 9-Image Export-09_c1x0-1344y0-1024.tif:0076-0555	1661.96	6.778	1.199	11265.4	26978
		77	F213 GGN 9-Image Export-09_c1x0-1344y0-1024.tif:0077-0531	891.949	6.935	1.21	6185.6	14813
		78	F213 GGN 9-Image Export-09_c1x0-1344y0-1024.tif:0078-0570	1976.4	6.585	1.003	13014.7	31167
		79	F213 GGN 9-Image Export-09_c1x0-1344y0-1024.tif:0080-0591	1936.31	6.779	1.161	13126.2	31434
		80	F213 GGN 9-Image Export-09_c1x0-1344y0-1024.tif:0081-0559	1041.03	6.864	1.15	7145.61	17112
		81	F213 GGN 9-Image Export-09_c1x0-1344y0-1024.tif:0082-0547	449.315	7.649	1.021	3436.68	8230
		82	F213 GGN 9-Image Export-09_c1x0-1344y0-1024.tif:0083-0567	861.048	7.089	1.195	6103.75	14617
		83	F213 GGN 9-Image Export-09_c1x0-1344y0-1024.tif:0085-0597	1768.87	6.584	1.067	11646.7	27891
		84	F213 GGN 9-Image Export-09_c1x0-1344y0-1024.tif:0086-0610	1116.19	6.727	1.132	7508.07	17980
		85	F213 GGN 9-Image Export-09_c1x0-1344y0-1024.tif:0090-0632	1000.52	6.748	1.059	6751.42	16168
		86	F213 GGN 9-Image Export-09_c1x0-1344y0-1024.tif:0093-0672	895.289	7.481	1.142	6697.97	16040
		87	F213 GGN 9-Image Export-09_c1x0-1344y0-1024.tif:0094-0688	1567.59	6.998	1.357	10969.8	26270
		88	F213 GGN 9-Image Export-09_c1x0-1344y0-1024.tif:0095-0702	1897.06	6.605	1.046	12529.5	30005
		89	F213 GGN 9-Image Export-09_c1x0-1344y0-1024.tif:0096-0685	964.608	6.867	1.212	6623.64	15862
		90	F213 GGN 9-Image Export-09_c1x0-1344y0-1024.tif:0097-0710	1879.94	6.637	1.132	12476.8	29879
		91	F213 GGN 9-Image Export-09_c1x0-1344y0-1024.tif:0098-0698	1443.57	6.737	1.113	9725	23289
		92	F213 GGN 9-Image Export-09_c1x0-1344y0-1024.tif:0099-0730	3384.9	6.517	1.015	22060.3	52829
		93	F213 GGN 9-Image Export-09_c1x0-1344y0-1024.tif:0100-0711	1560.91	6.675	1.134	10419.4	24952
		94	F213 GGN 9-Image Export-09_c1x0-1344y0-1024.tif:0102-0725	1253.99	6.637	1.117	8323.18	19932
		95	F213 GGN 9-Image Export-09_c1x0-1344y0-1024.tif:0104-0739	1035.6	6.883	1.219	7128.07	17070
		96	F213 GGN 9-Image Export-09_c1x0-1344y0-1024.tif:0105-0745	770.433	6.907	1.189	5321.21	12743
		97	F213 GGN 9-Image Export-09_c1x0-1344y0-1024.tif:0106-0777	2173.08	6.626	1.057	14398.5	34481
		98	F213 GGN 9-Image Export-09_c1x0-1344y0-1024.tif:0107-0799	1699.55	6.912	1.255	11747.8	28133
		99	F213 GGN 9-Image Export-09_c1x0-1344y0-1024.tif:0108-0805	2089.98	6.844	1.218	14302.9	34252
		100	F213 GGN 9-Image Export-09_c1x0-1344y0-1024.tif:0109-0809	2651.21	6.824	1.246	18092.9	43328
		101	F213 GGN 9-Image Export-09_c1x0-1344y0-1024.tif:0110-0815	1219.33	6.977	1.354	8507.75	20374
		102	F213 GGN 9-Image Export-09_c1x0-1344y0-1024.tif:0111-0842	1319.97	7.007	1.215	9249.38	22150
		103	F213 GGN 9-Image Export-09_c1x0-1344y0-1024.tif:0112-0854	1758.84	6.707	1.112	11796.2	28249
		104	F213 GGN 9-Image Export-09_c1x0-1344y0-1024.tif:0114-0860	962.102	7.015	1.287	6748.91	16162
		105	F213 GGN 9-Image Export-09_c1x0-1344y0-1024.tif:0115-0925	972.124	7.598	1.133	7385.72	17687
		106	F213 GGN 9-Image Export-09_c1x0-1344y0-1024.tif:0116-0933	2328.42	6.69	1.145	15576.1	37301
		107	F213 GGN 9-Image Export-09_c1x0-1344y0-1024.tif:0117-0926	1725.44	6.589	1.107	11368.2	27224
		108	F213 GGN 9-Image Export-09_c1x0-1344y0-1024.tif:0118-0968	1540.03	6.738	1.186	10377.3	24851
		1	F213 GGN 10-Image Export-10_c1x0-1344y0-1024.tif:0001-0040	522.809	8.244	0.932	4310.25	10322
		2	F213 GGN 10-Image Export-10_c1x0-1344y0-1024.tif:0002-0068	611.753	8.244	1.013	5043.1	12077
		3	F213 GGN 10-Image Export-10_c1x0-1344y0-1024.tif:0003-0059	427.183	8.13	1.075	3473.01	8317
		4	F213 GGN 10-Image Export-10_c1x0-1344y0-1024.tif:0004-0081	714.895	7.959	1.025	5689.51	13625
		5	F213 GGN 10-Image Export-10_c1x0-1344y0-1024.tif:0005-0079	797.158	8.046	1.058	6413.6	15359
		6	F213 GGN 10-Image Export-10_c1x0-1344y0-1024.tif:0006-0094	1589.72	7.694	1.078	12230.9	29290
		7	F213 GGN 10-Image Export-10_c1x0-1344y0-1024.tif:0007-0123	1127.05	8.22	1.189	9264.83	22187
		8	F213 GGN 10-Image Export-10_c1x0-1344y0-1024.tif:0008-0106	428.854	8.559	0.986	3670.52	8790
		9	F213 GGN 10-Image Export-10_c1x0-1344y0-1024.tif:0009-0102	366.634	8.14	1.073	2984.44	7147
		10	F213 GGN 10-Image Export-10_c1x0-1344y0-1024.tif:0010-0152	1853.63	7.674	1.059	14224.4	34064
		11	F213 GGN 10-Image Export-10_c1x0-1344y0-1024.tif:0011-0137	1551.72	7.6	1.186	11793.3	28242
		12	F213 GGN 10-Image Export-10_c1x0-1344y0-1024.tif:0012-0127	610.083	7.947	1.206	4848.09	11610
		13	F213 GGN 10-Image Export-10_c1x0-1344y0-1024.tif:0013-0119	409.645	8.22	1.073	3367.36	8064
		14	F213 GGN 10-Image Export-10_c1x0-1344y0-1024.tif:0014-0123	370.81	8.244	1.134	3057.1	7321
		15	F213 GGN 10-Image Export-10_c1x0-1344y0-1024.tif:0015-0159	1026.41	7.926	1.176	8134.86	19481
		16	F213 GGN 10-Image Export-10_c1x0-1344y0-1024.tif:0016-0143	590.874	8.037	1.076	4748.71	11372
		17	F213 GGN 10-Image Export-10_c1x0-1344y0-1024.tif:0017-0132	327.382	8.838	0.867	2893.41	6929
		18	F213 GGN 10-Image Export-10_c1x0-1344y0-1024.tif:0018-0144	547.864	8.027	1.09	4397.52	10531
		19	F213 GGN 10-Image Export-10_c1x0-1344y0-1024.tif:0019-0157	727.84	7.91	1.148	5757.16	13787
		20	F213 GGN 10-Image Export-10_c1x0-1344y0-1024.tif:0020-0186	1141.24	8.035	1.211	9169.62	21959
		21	F213 GGN 10-Image Export-10_c1x0-1344y0-1024.tif:0021-0169	941.641	7.746	1.217	7294.27	17468
		22	F213 GGN 10-Image Export-10_c1x0-1344y0-1024.tif:0022-0149	444.722	8.242	1.007	3665.51	8778
		23	F213 GGN 10-Image Export-10_c1x0-1344y0-1024.tif:0023-0194	983.399	7.75	1.154	7621.65	18252
		24	F213 GGN 10-Image Export-10_c1x0-1344y0-1024.tif:0024-0189	994.256	7.583	1.162	7539.81	18056
		25	F213 GGN 10-Image Export-10_c1x0-1344y0-1024.tif:0025-0193	662.698	7.899	1.117	5234.77	12536
		26	F213 GGN 10-Image Export-10_c1x0-1344y0-1024.tif:0026-0183	505.688	8.078	1.102	4084.76	9782
		27	F213 GGN 10-Image Export-10_c1x0-1344y0-1024.tif:0027-0199	641.819	8.159	1.142	5236.86	12541
		28	F213 GGN 10-Image Export-10_c1x0-1344y0-1024.tif:0028-0170	396.283	8.59	0.921	3404.1	8152
		29	F213 GGN 10-Image Export-10_c1x0-1344y0-1024.tif:0029-0225	2352.64	7.088	1.218	16674.3	39931
		30	F213 GGN 10-Image Export-10_c1x0-1344y0-1024.tif:0030-0233	1859.06	7.342	1.379	13649.8	32688
		31	F213 GGN 10-Image Export-10_c1x0-1344y0-1024.tif:0031-0231	1219.75	7.674	1.251	9360.45	22416
		32	F213 GGN 10-Image Export-10_c1x0-1344y0-1024.tif:0032-0212	423.843	8.188	1.06	3470.5	8311
		33	F213 GGN 10-Image Export-10_c1x0-1344y0-1024.tif:0033-0211	568.743	8.077	1.126	4593.79	11001
		34	F213 GGN 10-Image Export-10_c1x0-1344y0-1024.tif:0034-0205	346.591	8.272	1.036	2867.1	6866
		35	F213 GGN 10-Image Export-10_c1x0-1344y0-1024.tif:0035-0248	1483.66	7.926	1.239	11759	28160
		36	F213 GGN 10-Image Export-10_c1x0-1344y0-1024.tif:0036-0233	799.664	7.824	1.176	6256.59	14983
		37	F213 GGN 10-Image Export-10_c1x0-1344y0-1024.tif:0037-0236	727.84	7.629	1.345	5552.97	13298
		38	F213 GGN 10-Image Export-10_c1x0-1344y0-1024.tif:0038-0229	469.359	7.996	1.075	3753.2	8988
		39	F213 GGN 10-Image Export-10_c1x0-1344y0-1024.tif:0039-0280	1295.33	7.484	1.17	9694.51	23216
		40	F213 GGN 10-Image Export-10_c1x0-1344y0-1024.tif:0040-0273	738.697	7.808	1.118	5767.6	13812
		41	F213 GGN 10-Image Export-10_c1x0-1344y0-1024.tif:0041-0272	651.841	7.878	1.125	5135.39	12298
		42	F213 GGN 10-Image Export-10_c1x0-1344y0-1024.tif:0042-0325	1527.09	7.658	1.166	11694.7	28006
		43	F213 GGN 10-Image Export-10_c1x0-1344y0-1024.tif:0043-0301	734.104	8.072	1.059	5925.45	14190
		44	F213 GGN 10-Image Export-10_c1x0-1344y0-1024.tif:0044-0310	983.399	7.458	1.118	7334.36	17564
		45	F213 GGN 10-Image Export-10_c1x0-1344y0-1024.tif:0045-0291	707.796	7.973	1.137	5643.58	13515
		46	F213 GGN 10-Image Export-10_c1x0-1344y0-1024.tif:0047-0308	886.103	7.657	1.102	6785.24	16249
		47	F213 GGN 10-Image Export-10_c1x0-1344y0-1024.tif:0048-0374	5153.34	7.205	1.103	37132	88922
		48	F213 GGN 10-Image Export-10_c1x0-1344y0-1024.tif:0049-0360	1557.99	7.128	1.21	11105.9	26596
		49	F213 GGN 10-Image Export-10_c1x0-1344y0-1024.tif:0050-0322	673.555	7.914	1.171	5330.81	12766
		50	F213 GGN 10-Image Export-10_c1x0-1344y0-1024.tif:0051-0385	2019.83	7.143	1.19	14427.8	34551
		51	F213 GGN 10-Image Export-10_c1x0-1344y0-1024.tif:0052-0379	2528.02	7.321	1.237	18506.7	44319
		52	F213 GGN 10-Image Export-10_c1x0-1344y0-1024.tif:0053-0397	2520.51	7.292	1.302	18380.6	44017
		53	F213 GGN 10-Image Export-10_c1x0-1344y0-1024.tif:0054-0378	1804.78	7.42	1.12	13390.9	32068
		54	F213 GGN 10-Image Export-10_c1x0-1344y0-1024.tif:0055-0358	424.678	8.203	1.13	3483.44	8342
		55	F213 GGN 10-Image Export-10_c1x0-1344y0-1024.tif:0056-0351	467.271	8.129	1.135	3798.3	9096
		56	F213 GGN 10-Image Export-10_c1x0-1344y0-1024.tif:0057-0383	1251.07	7.387	1.102	9241.86	22132
		57	F213 GGN 10-Image Export-10_c1x0-1344y0-1024.tif:0058-0401	1223.09	7.583	1.156	9274.43	22210
		58	F213 GGN 10-Image Export-10_c1x0-1344y0-1024.tif:0059-0466	1562.58	7.591	1.198	11861.3	28405
		59	F213 GGN 10-Image Export-10_c1x0-1344y0-1024.tif:0060-0450	1194.69	7.437	1.242	8884.41	21276
		60	F213 GGN 10-Image Export-10_c1x0-1344y0-1024.tif:0061-0444	1156.28	7.311	1.283	8453.89	20245
		61	F213 GGN 10-Image Export-10_c1x0-1344y0-1024.tif:0062-0494	4715.72	6.922	1.152	32640.5	78166
		62	F213 GGN 10-Image Export-10_c1x0-1344y0-1024.tif:0063-0451	1136.23	7.398	1.131	8406.28	20131
		63	F213 GGN 10-Image Export-10_c1x0-1344y0-1024.tif:0064-0486	1919.61	7.149	1.2	13722.5	32862
		64	F213 GGN 10-Image Export-10_c1x0-1344y0-1024.tif:0066-0503	1954.69	6.989	1.216	13661.9	32717
		65	F213 GGN 10-Image Export-10_c1x0-1344y0-1024.tif:0067-0455	632.632	7.716	1.164	4881.5	11690
		66	F213 GGN 10-Image Export-10_c1x0-1344y0-1024.tif:0068-0468	696.104	7.69	1.205	5353.36	12820
		67	F213 GGN 10-Image Export-10_c1x0-1344y0-1024.tif:0069-0517	1830.67	7.115	1.196	13024.3	31190
		68	F213 GGN 10-Image Export-10_c1x0-1344y0-1024.tif:0071-0557	2733.89	6.839	1.197	18696.7	44774
		69	F213 GGN 10-Image Export-10_c1x0-1344y0-1024.tif:0073-0554	2553.5	6.997	1.206	17867.8	42789
		70	F213 GGN 10-Image Export-10_c1x0-1344y0-1024.tif:0074-0524	931.201	7.761	1.013	7227.46	17308
		71	F213 GGN 10-Image Export-10_c1x0-1344y0-1024.tif:0075-0534	929.113	7.773	1.278	7222.03	17295
		72	F213 GGN 10-Image Export-10_c1x0-1344y0-1024.tif:0076-0598	2947.69	6.742	1.134	19873.4	47592
		73	F213 GGN 10-Image Export-10_c1x0-1344y0-1024.tif:0077-0533	604.237	8.008	1.122	4838.91	11588
		74	F213 GGN 10-Image Export-10_c1x0-1344y0-1024.tif:0078-0614	2561.85	7.215	1.449	18484.6	44266
		75	F213 GGN 10-Image Export-10_c1x0-1344y0-1024.tif:0079-0606	1160.04	7.329	1.235	8502.33	20361
		76	F213 GGN 10-Image Export-10_c1x0-1344y0-1024.tif:0080-0618	1215.57	7.508	0.957	9126.61	21856
		77	F213 GGN 10-Image Export-10_c1x0-1344y0-1024.tif:0081-0644	1632.73	7.458	1.132	12177.4	29162
		78	F213 GGN 10-Image Export-10_c1x0-1344y0-1024.tif:0083-0670	1604.76	6.957	1.192	11164.4	26736
		79	F213 GGN 10-Image Export-10_c1x0-1344y0-1024.tif:0084-0673	1813.96	6.702	1.111	12156.6	29112
		80	F213 GGN 10-Image Export-10_c1x0-1344y0-1024.tif:0085-0672	1086.12	7.321	1.191	7951.12	19041
		81	F213 GGN 10-Image Export-10_c1x0-1344y0-1024.tif:0086-0714	1750.49	7.36	1.125	12883.6	30853
		82	F213 GGN 10-Image Export-10_c1x0-1344y0-1024.tif:0088-0691	633.05	7.245	1.099	4586.69	10984
		83	F213 GGN 10-Image Export-10_c1x0-1344y0-1024.tif:0089-0816	1436.89	7.484	1.208	10753.5	25752
		84	F213 GGN 10-Image Export-10_c1x0-1344y0-1024.tif:0090-0811	1371.75	7.366	1.157	10103.7	24196
		85	F213 GGN 10-Image Export-10_c1x0-1344y0-1024.tif:0092-0848	1588.05	6.855	1.153	10885.9	26069
		86	F213 GGN 10-Image Export-10_c1x0-1344y0-1024.tif:0093-0869	1747.57	6.797	1.084	11878.5	28446
		87	F213 GGN 10-Image Export-10_c1x0-1344y0-1024.tif:0094-0888	3110.13	6.888	1.254	21422.6	51302
		88	F213 GGN 10-Image Export-10_c1x0-1344y0-1024.tif:0095-0877	1296.16	6.971	1.16	9035.58	21638
		89	F213 GGN 10-Image Export-10_c1x0-1344y0-1024.tif:0096-0879	1086.96	6.748	1.115	7335.19	17566
		90	F213 GGN 10-Image Export-10_c1x0-1344y0-1024.tif:0097-0896	1067.75	6.826	1.181	7288.01	17453
		91	F213 GGN 10-Image Export-10_c1x0-1344y0-1024.tif:0098-0945	1315.79	6.959	1.169	9156.25	21927
		92	F213 GGN 10-Image Export-10_c1x0-1344y0-1024.tif:0099-0950	455.996	6.926	1.257	3158.15	7563
		1	F213 GGN-Image Export-11_c1x0-1344y0-1024.tif:0001-0038	905.311	6.88	1.122	6228.61	14916
		2	F213 GGN-Image Export-11_c1x0-1344y0-1024.tif:0003-0039	396.283	7.876	0.945	3120.99	7474
		3	F213 GGN-Image Export-11_c1x0-1344y0-1024.tif:0004-0052	1348.78	6.908	1.054	9317.02	22312
		4	F213 GGN-Image Export-11_c1x0-1344y0-1024.tif:0005-0069	1215.57	7.174	1.179	8720.72	20884
		5	F213 GGN-Image Export-11_c1x0-1344y0-1024.tif:0006-0050	356.195	7.809	0.983	2781.49	6661
		6	F213 GGN-Image Export-11_c1x0-1344y0-1024.tif:0007-0065	543.688	7.283	1.245	3959.9	9483
		7	F213 GGN-Image Export-11_c1x0-1344y0-1024.tif:0008-0079	806.345	7.293	1.065	5880.77	14083
		8	F213 GGN-Image Export-11_c1x0-1344y0-1024.tif:0009-0101	971.289	6.978	1.124	6777.73	16231
		9	F213 GGN-Image Export-11_c1x0-1344y0-1024.tif:0010-0091	572.083	7.072	1.108	4045.51	9688
		10	F213 GGN-Image Export-11_c1x0-1344y0-1024.tif:0011-0096	510.699	7.538	1.236	3849.66	9219
		11	F213 GGN-Image Export-11_c1x0-1344y0-1024.tif:0012-0116	701.95	7.376	1.135	5177.56	12399
		12	F213 GGN-Image Export-11_c1x0-1344y0-1024.tif:0013-0135	432.612	7.611	1.086	3292.61	7885
		13	F213 GGN-Image Export-11_c1x0-1344y0-1024.tif:0014-0126	327.8	8.068	1.184	2644.53	6333
		14	F213 GGN-Image Export-11_c1x0-1344y0-1024.tif:0015-0144	1166.72	10.409	5.858	12144.5	29083
		15	F213 GGN-Image Export-11_c1x0-1344y0-1024.tif:0016-0188	2239.06	7.418	1.059	16609.2	39775
		16	F213 GGN-Image Export-11_c1x0-1344y0-1024.tif:0017-0153	570.413	7.177	1.078	4093.95	9804
		17	F213 GGN-Image Export-11_c1x0-1344y0-1024.tif:0018-0166	838.499	7.353	1.172	6165.14	14764
		18	F213 GGN-Image Export-11_c1x0-1344y0-1024.tif:0019-0178	1041.44	7.301	1.116	7603.28	18208
		19	F213 GGN-Image Export-11_c1x0-1344y0-1024.tif:0020-0182	1575.53	7.031	1.207	11078	26529
		20	F213 GGN-Image Export-11_c1x0-1344y0-1024.tif:0022-0225	2439.91	6.84	1.098	16689	39966
		21	F213 GGN-Image Export-11_c1x0-1344y0-1024.tif:0024-0208	846.433	7.425	1.159	6284.98	15051
		22	F213 GGN-Image Export-11_c1x0-1344y0-1024.tif:0025-0223	833.905	7.102	1.091	5922.11	14182
		23	F213 GGN-Image Export-11_c1x0-1344y0-1024.tif:0026-0258	2909.69	6.73	1.055	19582	46894
		24	F213 GGN-Image Export-11_c1x0-1344y0-1024.tif:0027-0236	1204.72	6.986	1.081	8416.72	20156
		25	F213 GGN-Image Export-11_c1x0-1344y0-1024.tif:0028-0256	1348.36	7.191	1.074	9696.18	23220
		26	F213 GGN-Image Export-11_c1x0-1344y0-1024.tif:0030-0289	2424.88	6.878	1.063	16677.3	39938
		27	F213 GGN-Image Export-11_c1x0-1344y0-1024.tif:0031-0335	1807.28	7.382	1.119	13340.8	31948
		28	F213 GGN-Image Export-11_c1x0-1344y0-1024.tif:0032-0307	1481.57	7.078	1.045	10487.1	25114
		29	F213 GGN-Image Export-11_c1x0-1344y0-1024.tif:0033-0352	2075.37	7.332	0.946	15216.6	36440
		30	F213 GGN-Image Export-11_c1x0-1344y0-1024.tif:0034-0329	1270.28	7.48	1.138	9502.01	22755
		31	F213 GGN-Image Export-11_c1x0-1344y0-1024.tif:0035-0332	1606.01	6.887	1.103	11060	26486
		32	F213 GGN-Image Export-11_c1x0-1344y0-1024.tif:0037-0328	856.455	7.047	1.107	6035.27	14453
		33	F213 GGN-Image Export-11_c1x0-1344y0-1024.tif:0038-0365	1374.67	7.33	1.14	10075.8	24129
		34	F213 GGN-Image Export-11_c1x0-1344y0-1024.tif:0039-0335	590.874	7.246	1.159	4281.44	10253
		35	F213 GGN-Image Export-11_c1x0-1344y0-1024.tif:0040-0363	1325.81	6.805	1.149	9022.63	21607
		36	F213 GGN-Image Export-11_c1x0-1344y0-1024.tif:0041-0374	608.413	7.835	1.06	4766.66	11415
		37	F213 GGN-Image Export-11_c1x0-1344y0-1024.tif:0042-0380	1233.95	6.955	1.236	8582.08	20552
		38	F213 GGN-Image Export-11_c1x0-1344y0-1024.tif:0043-0372	489.82	7.742	1.21	3792.03	9081
		39	F213 GGN-Image Export-11_c1x0-1344y0-1024.tif:0044-0403	1747.99	6.827	1.032	11933.6	28578
		40	F213 GGN-Image Export-11_c1x0-1344y0-1024.tif:0045-0447	2958.97	6.616	1.054	19576.9	46882
		41	F213 GGN-Image Export-11_c1x0-1344y0-1024.tif:0046-0438	1508.3	6.887	1.119	10387.7	24876
		42	F213 GGN-Image Export-11_c1x0-1344y0-1024.tif:0047-0447	695.687	7.009	1.127	4876.07	11677
		43	F213 GGN-Image Export-11_c1x0-1344y0-1024.tif:0048-0465	1594.73	6.627	1.049	10568.1	25308
		44	F213 GGN-Image Export-11_c1x0-1344y0-1024.tif:0049-0485	1784.32	6.631	1.098	11831.3	28333
		45	F213 GGN-Image Export-11_c1x0-1344y0-1024.tif:0050-0505	1275.7	7.172	1.158	9149.16	21910
		46	F213 GGN-Image Export-11_c1x0-1344y0-1024.tif:0052-0501	736.192	6.841	1.196	5036.42	12061
		47	F213 GGN-Image Export-11_c1x0-1344y0-1024.tif:0053-0520	1420.19	6.704	1.1	9520.8	22800
		48	F213 GGN-Image Export-11_c1x0-1344y0-1024.tif:0054-0550	1503.7	6.998	1.082	10523.4	25201
		49	F213 GGN-Image Export-11_c1x0-1344y0-1024.tif:0055-0550	1547.55	6.558	0.998	10148.4	24303
		50	F213 GGN-Image Export-11_c1x0-1344y0-1024.tif:0056-0540	910.322	6.941	1.188	6318.39	15131
		51	F213 GGN-Image Export-11_c1x0-1344y0-1024.tif:0057-0578	1573.86	6.762	1.023	10642	25485
		52	F213 GGN-Image Export-11_c1x0-1344y0-1024.tif:0058-0583	755.818	7.253	1.199	5481.98	13128
		53	F213 GGN-Image Export-11_c1x0-1344y0-1024.tif:0059-0576	1185.92	6.62	1.099	7850.49	18800
		54	F213 GGN-Image Export-11_c1x0-1344y0-1024.tif:0060-0605	1428.54	7.017	1.063	10023.6	24004
		55	F213 GGN-Image Export-11_c1x0-1344y0-1024.tif:0061-0577	770.851	6.975	1.097	5376.33	12875
		56	F213 GGN-Image Export-11_c1x0-1344y0-1024.tif:0062-0600	888.608	7.539	0.984	6699.64	16044
		57	F213 GGN-Image Export-11_c1x0-1344y0-1024.tif:0063-0602	1228.93	6.799	1.088	8355.34	20009
		58	F213 GGN-Image Export-11_c1x0-1344y0-1024.tif:0064-0624	716.566	7.092	1.111	5081.94	12170
		59	F213 GGN-Image Export-11_c1x0-1344y0-1024.tif:0065-0686	2029.43	7.219	1.199	14650.8	35085
		60	F213 GGN-Image Export-11_c1x0-1344y0-1024.tif:0066-0648	866.059	6.818	1.118	5904.57	14140
		61	F213 GGN-Image Export-11_c1x0-1344y0-1024.tif:0067-0669	906.147	7.385	1.192	6692.12	16026
		62	F213 GGN-Image Export-11_c1x0-1344y0-1024.tif:0068-0728	2852.9	6.991	1.92	19944.8	47763
		63	F213 GGN-Image Export-11_c1x0-1344y0-1024.tif:0069-0682	1404.74	7.106	1.321	9982.23	23905
		64	F213 GGN-Image Export-11_c1x0-1344y0-1024.tif:0070-0673	993.421	6.932	1.083	6886.71	16492
		65	F213 GGN-Image Export-11_c1x0-1344y0-1024.tif:0071-0699	1034.76	7.209	1.106	7460.05	17865
		66	F213 GGN-Image Export-11_c1x0-1344y0-1024.tif:0073-0695	841.004	7.087	1.098	5960.11	14273
		67	F213 GGN-Image Export-11_c1x0-1344y0-1024.tif:0075-0713	1004.7	7.102	1.164	7135.17	17087
		68	F213 GGN-Image Export-11_c1x0-1344y0-1024.tif:0076-0714	1137.07	6.754	1.108	7679.28	18390
		69	F213 GGN-Image Export-11_c1x0-1344y0-1024.tif:0077-0713	671.467	7.019	1.197	4712.8	11286
		70	F213 GGN-Image Export-11_c1x0-1344y0-1024.tif:0078-0775	2082.47	6.77	1.091	14097.5	33760
		71	F213 GGN-Image Export-11_c1x0-1344y0-1024.tif:0079-0740	1335	6.669	1.034	8903.62	21322
		72	F213 GGN-Image Export-11_c1x0-1344y0-1024.tif:0080-0782	1047.29	7.421	1.272	7771.98	18612
		73	F213 GGN-Image Export-11_c1x0-1344y0-1024.tif:0081-0759	405.469	7.539	1.331	3056.68	7320
		74	F213 GGN-Image Export-11_c1x0-1344y0-1024.tif:0082-0810	1926.29	6.861	1.194	13215.5	31648
		75	F213 GGN-Image Export-11_c1x0-1344y0-1024.tif:0083-0764	942.058	6.725	1.106	6335.51	15172
		76	F213 GGN-Image Export-11_c1x0-1344y0-1024.tif:0084-0853	2185.19	6.718	1.1	14680.4	35156
		77	F213 GGN-Image Export-11_c1x0-1344y0-1024.tif:0085-0798	321.118	8.062	1.345	2588.99	6200
		78	F213 GGN-Image Export-11_c1x0-1344y0-1024.tif:0086-0824	1219.33	6.808	1.06	8300.64	19878
		79	F213 GGN-Image Export-11_c1x0-1344y0-1024.tif:0087-0841	1022.23	7.103	1.125	7260.86	17388
		80	F213 GGN-Image Export-11_c1x0-1344y0-1024.tif:0088-0818	519.886	7.067	1.273	3674.28	8799
		81	F213 GGN-Image Export-11_c1x0-1344y0-1024.tif:0089-0830	383.338	7.621	1.138	2921.38	6996
		82	F213 GGN-Image Export-11_c1x0-1344y0-1024.tif:0090-0850	525.732	7.091	1.004	3727.73	8927
		83	F213 GGN-Image Export-11_c1x0-1344y0-1024.tif:0091-0867	768.345	6.876	1.117	5282.79	12651
		84	F213 GGN-Image Export-11_c1x0-1344y0-1024.tif:0092-0864	619.27	7.11	1.111	4402.95	10544

## Sheet: F231 GGN
			total number of fibers =	5187
			Average area =	616.105
		Count	Label	Area	Mean	StdDev	IntDen	RawIntDen
		1	F231 GGN 2-Image Export-13_c1x0-1344y0-1024.tif:0001-0034	948.322	7.775	0.832	7372.77	17656
		2	F231 GGN 2-Image Export-13_c1x0-1344y0-1024.tif:0002-0035	584.193	8.043	0.781	4698.6	11252
		3	F231 GGN 2-Image Export-13_c1x0-1344y0-1024.tif:0003-0031	683.159	8.172	0.767	5583.03	13370
		4	F231 GGN 2-Image Export-13_c1x0-1344y0-1024.tif:0004-0028	460.59	8.358	0.656	3849.66	9219
		5	F231 GGN 2-Image Export-13_c1x0-1344y0-1024.tif:0005-0037	651.423	8.179	0.751	5328.31	12760
		6	F231 GGN 2-Image Export-13_c1x0-1344y0-1024.tif:0006-0040	562.479	7.926	0.891	4458.07	10676
		7	F231 GGN 2-Image Export-13_c1x0-1344y0-1024.tif:0008-0047	441.381	8.164	0.795	3603.29	8629
		8	F231 GGN 2-Image Export-13_c1x0-1344y0-1024.tif:0009-0051	385.843	8.156	0.779	3146.88	7536
		9	F231 GGN 2-Image Export-13_c1x0-1344y0-1024.tif:0010-0067	497.754	8.007	0.779	3985.37	9544
		10	F231 GGN 2-Image Export-13_c1x0-1344y0-1024.tif:0011-0060	377.909	8.277	0.73	3128.09	7491
		11	F231 GGN 2-Image Export-13_c1x0-1344y0-1024.tif:0012-0065	606.325	7.972	0.744	4833.9	11576
		12	F231 GGN 2-Image Export-13_c1x0-1344y0-1024.tif:0013-0079	851.444	8.108	0.741	6903.83	16533
		13	F231 GGN 2-Image Export-13_c1x0-1344y0-1024.tif:0014-0062	618.852	8.188	0.661	5067.32	12135
		14	F231 GGN 2-Image Export-13_c1x0-1344y0-1024.tif:0015-0067	433.029	8.338	0.722	3610.39	8646
		15	F231 GGN 2-Image Export-13_c1x0-1344y0-1024.tif:0016-0070	341.997	7.857	0.867	2687.12	6435
		16	F231 GGN 2-Image Export-13_c1x0-1344y0-1024.tif:0017-0089	693.599	7.735	0.907	5365.06	12848
		17	F231 GGN 2-Image Export-13_c1x0-1344y0-1024.tif:0018-0093	463.93	8.912	0.752	4134.45	9901
		18	F231 GGN 2-Image Export-13_c1x0-1344y0-1024.tif:0019-0081	552.875	8.042	0.749	4445.96	10647
		19	F231 GGN 2-Image Export-13_c1x0-1344y0-1024.tif:0020-0092	620.522	8.198	0.681	5086.95	12182
		20	F231 GGN 2-Image Export-13_c1x0-1344y0-1024.tif:0021-0095	472.282	8.122	0.77	3835.88	9186
		21	F231 GGN 2-Image Export-13_c1x0-1344y0-1024.tif:0022-0100	618.017	7.974	0.834	4927.85	11801
		22	F231 GGN 2-Image Export-13_c1x0-1344y0-1024.tif:0023-0102	787.136	8.115	0.669	6387.29	15296
		23	F231 GGN 2-Image Export-13_c1x0-1344y0-1024.tif:0024-0101	395.03	8.153	0.801	3220.79	7713
		24	F231 GGN 2-Image Export-13_c1x0-1344y0-1024.tif:0025-0111	805.092	7.746	0.876	6236.54	14935
		25	F231 GGN 2-Image Export-13_c1x0-1344y0-1024.tif:0026-0110	623.445	7.829	0.894	4880.66	11688
		26	F231 GGN 2-Image Export-13_c1x0-1344y0-1024.tif:0027-0104	665.621	7.979	0.698	5310.77	12718
		27	F231 GGN 2-Image Export-13_c1x0-1344y0-1024.tif:0028-0104	388.349	8.218	0.771	3191.56	7643
		28	F231 GGN 2-Image Export-13_c1x0-1344y0-1024.tif:0029-0129	544.941	8.347	0.868	4548.69	10893
		29	F231 GGN 2-Image Export-13_c1x0-1344y0-1024.tif:0030-0122	863.136	7.692	0.837	6639.51	15900
		30	F231 GGN 2-Image Export-13_c1x0-1344y0-1024.tif:0031-0117	386.678	8.705	0.787	3366.11	8061
		31	F231 GGN 2-Image Export-13_c1x0-1344y0-1024.tif:0032-0122	483.139	8.139	0.755	3932.34	9417
		32	F231 GGN 2-Image Export-13_c1x0-1344y0-1024.tif:0033-0125	1044.37	7.657	0.845	7997.06	19151
		33	F231 GGN 2-Image Export-13_c1x0-1344y0-1024.tif:0034-0128	567.49	7.976	0.818	4526.14	10839
		34	F231 GGN 2-Image Export-13_c1x0-1344y0-1024.tif:0035-0142	1243.55	7.575	0.799	9419.75	22558
		35	F231 GGN 2-Image Export-13_c1x0-1344y0-1024.tif:0036-0122	396.283	8.144	0.733	3227.47	7729
		36	F231 GGN 2-Image Export-13_c1x0-1344y0-1024.tif:0037-0138	668.962	7.978	0.803	5336.66	12780
		37	F231 GGN 2-Image Export-13_c1x0-1344y0-1024.tif:0038-0140	828.059	8.005	0.753	6628.65	15874
		38	F231 GGN 2-Image Export-13_c1x0-1344y0-1024.tif:0039-0128	569.578	8.093	0.727	4609.65	11039
		39	F231 GGN 2-Image Export-13_c1x0-1344y0-1024.tif:0040-0130	718.236	8.003	0.776	5748.39	13766
		40	F231 GGN 2-Image Export-13_c1x0-1344y0-1024.tif:0041-0137	355.777	8.347	0.692	2969.82	7112
		41	F231 GGN 2-Image Export-13_c1x0-1344y0-1024.tif:0042-0156	1025.99	7.883	0.758	8087.67	19368
		42	F231 GGN 2-Image Export-13_c1x0-1344y0-1024.tif:0043-0151	728.675	7.839	1.1	5712.06	13679
		43	F231 GGN 2-Image Export-13_c1x0-1344y0-1024.tif:0044-0146	406.304	8.011	0.823	3255.03	7795
		44	F231 GGN 2-Image Export-13_c1x0-1344y0-1024.tif:0045-0151	331.975	8.409	0.781	2791.52	6685
		45	F231 GGN 2-Image Export-13_c1x0-1344y0-1024.tif:0046-0152	349.514	8.311	0.74	2904.68	6956
		46	F231 GGN 2-Image Export-13_c1x0-1344y0-1024.tif:0047-0158	506.523	8.106	0.794	4105.64	9832
		47	F231 GGN 2-Image Export-13_c1x0-1344y0-1024.tif:0048-0155	524.062	7.976	0.818	4179.97	10010
		48	F231 GGN 2-Image Export-13_c1x0-1344y0-1024.tif:0049-0172	871.07	7.998	0.828	6966.47	16683
		49	F231 GGN 2-Image Export-13_c1x0-1344y0-1024.tif:0050-0168	316.942	8.391	0.707	2659.56	6369
		50	F231 GGN 2-Image Export-13_c1x0-1344y0-1024.tif:0051-0165	460.172	7.885	0.916	3628.34	8689
		51	F231 GGN 2-Image Export-13_c1x0-1344y0-1024.tif:0052-0174	515.71	7.989	0.812	4119.84	9866
		52	F231 GGN 2-Image Export-13_c1x0-1344y0-1024.tif:0053-0168	303.998	8.449	0.755	2568.53	6151
		53	F231 GGN 2-Image Export-13_c1x0-1344y0-1024.tif:0054-0179	752.477	7.951	0.76	5982.65	14327
		54	F231 GGN 2-Image Export-13_c1x0-1344y0-1024.tif:0055-0191	660.192	8.118	0.8	5359.21	12834
		55	F231 GGN 2-Image Export-13_c1x0-1344y0-1024.tif:0056-0181	362.876	8.331	0.839	3023.27	7240
		56	F231 GGN 2-Image Export-13_c1x0-1344y0-1024.tif:0057-0181	557.05	8.007	0.769	4460.16	10681
		57	F231 GGN 2-Image Export-13_c1x0-1344y0-1024.tif:0058-0174	491.491	8.018	0.813	3940.69	9437
		58	F231 GGN 2-Image Export-13_c1x0-1344y0-1024.tif:0059-0187	499.007	8.049	0.81	4016.28	9618
		59	F231 GGN 2-Image Export-13_c1x0-1344y0-1024.tif:0060-0187	546.611	8.005	0.818	4375.39	10478
		60	F231 GGN 2-Image Export-13_c1x0-1344y0-1024.tif:0061-0199	523.227	8.243	0.725	4313.17	10329
		61	F231 GGN 2-Image Export-13_c1x0-1344y0-1024.tif:0062-0218	995.508	8.148	0.747	8111.89	19426
		62	F231 GGN 2-Image Export-13_c1x0-1344y0-1024.tif:0063-0195	578.765	8.337	0.674	4825.13	11555
		63	F231 GGN 2-Image Export-13_c1x0-1344y0-1024.tif:0064-0200	462.678	8.486	0.743	3926.5	9403
		64	F231 GGN 2-Image Export-13_c1x0-1344y0-1024.tif:0065-0211	696.104	7.813	0.797	5438.55	13024
		65	F231 GGN 2-Image Export-13_c1x0-1344y0-1024.tif:0066-0205	549.534	8.149	0.723	4478.12	10724
		66	F231 GGN 2-Image Export-13_c1x0-1344y0-1024.tif:0067-0194	469.359	7.972	0.818	3741.93	8961
		67	F231 GGN 2-Image Export-13_c1x0-1344y0-1024.tif:0068-0203	321.536	8.083	0.869	2599.01	6224
		68	F231 GGN 2-Image Export-13_c1x0-1344y0-1024.tif:0069-0220	650.171	8.057	0.912	5238.11	12544
		69	F231 GGN 2-Image Export-13_c1x0-1344y0-1024.tif:0070-0221	607.995	8.092	0.729	4919.92	11782
		70	F231 GGN 2-Image Export-13_c1x0-1344y0-1024.tif:0071-0223	1080.28	8.053	1.068	8699.84	20834
		71	F231 GGN 2-Image Export-13_c1x0-1344y0-1024.tif:0072-0217	375.821	8.371	0.794	3146.04	7534
		72	F231 GGN 2-Image Export-13_c1x0-1344y0-1024.tif:0073-0222	506.106	8.52	0.882	4311.92	10326
		73	F231 GGN 2-Image Export-13_c1x0-1344y0-1024.tif:0074-0223	907.817	7.686	0.873	6977.33	16709
		74	F231 GGN 2-Image Export-13_c1x0-1344y0-1024.tif:0075-0228	684.412	8.135	0.79	5567.58	13333
		75	F231 GGN 2-Image Export-13_c1x0-1344y0-1024.tif:0076-0221	478.546	7.854	0.926	3758.63	9001
		76	F231 GGN 2-Image Export-13_c1x0-1344y0-1024.tif:0077-0223	374.151	8.452	0.693	3162.33	7573
		77	F231 GGN 2-Image Export-13_c1x0-1344y0-1024.tif:0078-0230	815.114	7.738	0.855	6307.11	15104
		78	F231 GGN 2-Image Export-13_c1x0-1344y0-1024.tif:0079-0226	413.403	7.926	0.857	3276.74	7847
		79	F231 GGN 2-Image Export-13_c1x0-1344y0-1024.tif:0080-0234	707.796	7.986	0.798	5652.35	13536
		80	F231 GGN 2-Image Export-13_c1x0-1344y0-1024.tif:0081-0232	484.809	8.045	0.808	3900.19	9340
		81	F231 GGN 2-Image Export-13_c1x0-1344y0-1024.tif:0082-0239	317.778	8.356	0.696	2655.39	6359
		82	F231 GGN 2-Image Export-13_c1x0-1344y0-1024.tif:0083-0250	791.312	7.957	0.9	6296.26	15078
		83	F231 GGN 2-Image Export-13_c1x0-1344y0-1024.tif:0084-0243	507.359	7.905	0.854	4010.43	9604
		84	F231 GGN 2-Image Export-13_c1x0-1344y0-1024.tif:0085-0253	481.469	8.41	0.705	4049.26	9697
		85	F231 GGN 2-Image Export-13_c1x0-1344y0-1024.tif:0086-0260	466.018	8.189	0.784	3816.26	9139
		86	F231 GGN 2-Image Export-13_c1x0-1344y0-1024.tif:0087-0251	364.964	8.087	0.81	2951.45	7068
		87	F231 GGN 2-Image Export-13_c1x0-1344y0-1024.tif:0088-0258	509.446	8.216	0.73	4185.4	10023
		88	F231 GGN 2-Image Export-13_c1x0-1344y0-1024.tif:0089-0251	386.678	8.342	0.734	3225.8	7725
		89	F231 GGN 2-Image Export-13_c1x0-1344y0-1024.tif:0090-0260	541.182	8.279	0.924	4480.2	10729
		90	F231 GGN 2-Image Export-13_c1x0-1344y0-1024.tif:0091-0262	691.511	7.627	0.843	5274.44	12631
		91	F231 GGN 2-Image Export-13_c1x0-1344y0-1024.tif:0092-0268	452.656	8.06	0.856	3648.39	8737
		92	F231 GGN 2-Image Export-13_c1x0-1344y0-1024.tif:0093-0281	828.059	7.95	0.809	6582.72	15764
		93	F231 GGN 2-Image Export-13_c1x0-1344y0-1024.tif:0094-0273	577.094	7.799	0.864	4500.67	10778
		94	F231 GGN 2-Image Export-13_c1x0-1344y0-1024.tif:0095-0281	337.404	8.77	0.805	2958.97	7086
		95	F231 GGN 2-Image Export-13_c1x0-1344y0-1024.tif:0096-0272	401.293	8.395	0.722	3369.03	8068
		96	F231 GGN 2-Image Export-13_c1x0-1344y0-1024.tif:0097-0273	591.709	8.136	0.832	4814.27	11529
		97	F231 GGN 2-Image Export-13_c1x0-1344y0-1024.tif:0098-0277	557.05	8.169	0.862	4550.36	10897
		98	F231 GGN 2-Image Export-13_c1x0-1344y0-1024.tif:0099-0275	389.601	8.114	0.771	3161.07	7570
		99	F231 GGN 2-Image Export-13_c1x0-1344y0-1024.tif:0100-0272	617.182	8.254	0.812	5094.05	12199
		100	F231 GGN 2-Image Export-13_c1x0-1344y0-1024.tif:0101-0286	790.895	7.947	0.751	6285.4	15052
		101	F231 GGN 2-Image Export-13_c1x0-1344y0-1024.tif:0102-0290	450.985	8.325	0.74	3754.45	8991
		102	F231 GGN 2-Image Export-13_c1x0-1344y0-1024.tif:0103-0292	576.259	8.177	0.739	4711.96	11284
		103	F231 GGN 2-Image Export-13_c1x0-1344y0-1024.tif:0104-0284	482.304	7.91	0.831	3815	9136
		104	F231 GGN 2-Image Export-13_c1x0-1344y0-1024.tif:0105-0294	395.865	8.329	0.722	3297.2	7896
		105	F231 GGN 2-Image Export-13_c1x0-1344y0-1024.tif:0106-0288	619.687	8.062	0.701	4995.92	11964
		106	F231 GGN 2-Image Export-13_c1x0-1344y0-1024.tif:0107-0292	402.964	8.353	0.7	3366.11	8061
		107	F231 GGN 2-Image Export-13_c1x0-1344y0-1024.tif:0108-0290	451.403	8.151	0.853	3679.29	8811
		108	F231 GGN 2-Image Export-13_c1x0-1344y0-1024.tif:0110-0299	634.72	7.786	0.882	4942.05	11835
		109	F231 GGN 2-Image Export-13_c1x0-1344y0-1024.tif:0111-0298	763.334	8.223	0.897	6277.05	15032
		110	F231 GGN 2-Image Export-13_c1x0-1344y0-1024.tif:0112-0301	455.579	8.061	0.738	3672.61	8795
		111	F231 GGN 2-Image Export-13_c1x0-1344y0-1024.tif:0113-0303	661.028	8.23	0.741	5440.22	13028
		112	F231 GGN 2-Image Export-13_c1x0-1344y0-1024.tif:0114-0299	486.897	8.191	0.796	3988.3	9551
		113	F231 GGN 2-Image Export-13_c1x0-1344y0-1024.tif:0115-0306	374.151	8.453	0.749	3162.74	7574
		114	F231 GGN 2-Image Export-13_c1x0-1344y0-1024.tif:0116-0326	954.168	7.901	0.74	7538.97	18054
		115	F231 GGN 2-Image Export-13_c1x0-1344y0-1024.tif:0117-0331	1150.01	8.142	0.797	9362.96	22422
		116	F231 GGN 2-Image Export-13_c1x0-1344y0-1024.tif:0118-0330	769.598	8.251	0.717	6350.12	15207
		117	F231 GGN 2-Image Export-13_c1x0-1344y0-1024.tif:0119-0323	417.997	8.256	0.743	3450.87	8264
		118	F231 GGN 2-Image Export-13_c1x0-1344y0-1024.tif:0120-0323	427.183	8.249	0.765	3523.95	8439
		119	F231 GGN 2-Image Export-13_c1x0-1344y0-1024.tif:0121-0335	570.413	8.235	0.749	4697.35	11249
		120	F231 GGN 2-Image Export-13_c1x0-1344y0-1024.tif:0122-0336	745.796	8.01	0.763	5973.47	14305
		121	F231 GGN 2-Image Export-13_c1x0-1344y0-1024.tif:0123-0330	582.94	8.073	0.866	4706.12	11270
		122	F231 GGN 2-Image Export-13_c1x0-1344y0-1024.tif:0124-0321	367.052	8.106	0.762	2975.25	7125
		123	F231 GGN 2-Image Export-13_c1x0-1344y0-1024.tif:0126-0323	643.489	7.874	0.938	5066.9	12134
		124	F231 GGN 2-Image Export-13_c1x0-1344y0-1024.tif:0127-0338	803.004	7.965	0.807	6395.64	15316
		125	F231 GGN 2-Image Export-13_c1x0-1344y0-1024.tif:0128-0335	526.15	7.767	0.833	4086.85	9787
		126	F231 GGN 2-Image Export-13_c1x0-1344y0-1024.tif:0129-0336	436.37	8.341	0.704	3639.62	8716
		127	F231 GGN 2-Image Export-13_c1x0-1344y0-1024.tif:0130-0340	756.236	8.007	0.704	6054.9	14500
		128	F231 GGN 2-Image Export-13_c1x0-1344y0-1024.tif:0131-0338	330.305	8.166	0.877	2697.14	6459
		129	F231 GGN 2-Image Export-13_c1x0-1344y0-1024.tif:0132-0338	343.668	8.334	0.655	2864.18	6859
		130	F231 GGN 2-Image Export-13_c1x0-1344y0-1024.tif:0133-0350	370.393	8.229	0.798	3047.91	7299
		131	F231 GGN 2-Image Export-13_c1x0-1344y0-1024.tif:0134-0368	924.102	7.873	0.876	7275.06	17422
		132	F231 GGN 2-Image Export-13_c1x0-1344y0-1024.tif:0135-0361	481.469	8.193	0.728	3944.87	9447
		133	F231 GGN 2-Image Export-13_c1x0-1344y0-1024.tif:0136-0351	439.711	8.04	0.888	3535.22	8466
		134	F231 GGN 2-Image Export-13_c1x0-1344y0-1024.tif:0137-0378	1000.52	7.96	0.728	7964.48	19073
		135	F231 GGN 2-Image Export-13_c1x0-1344y0-1024.tif:0138-0387	965.86	7.994	0.773	7721.45	18491
		136	F231 GGN 2-Image Export-13_c1x0-1344y0-1024.tif:0139-0380	771.268	8.016	0.774	6182.68	14806
		137	F231 GGN 2-Image Export-13_c1x0-1344y0-1024.tif:0140-0367	747.884	8.052	0.717	6021.91	14421
		138	F231 GGN 2-Image Export-13_c1x0-1344y0-1024.tif:0141-0380	586.281	8.012	0.867	4697.35	11249
		139	F231 GGN 2-Image Export-13_c1x0-1344y0-1024.tif:0142-0381	955.421	7.785	0.804	7437.5	17811
		140	F231 GGN 2-Image Export-13_c1x0-1344y0-1024.tif:0143-0386	880.674	7.934	0.762	6986.93	16732
		141	F231 GGN 2-Image Export-13_c1x0-1344y0-1024.tif:0144-0392	841.839	8.012	0.839	6745.15	16153
		142	F231 GGN 2-Image Export-13_c1x0-1344y0-1024.tif:0145-0376	367.052	8.075	0.969	2963.98	7098
		143	F231 GGN 2-Image Export-13_c1x0-1344y0-1024.tif:0146-0386	694.016	8.177	0.829	5675.32	13591
		144	F231 GGN 2-Image Export-13_c1x0-1344y0-1024.tif:0147-0389	594.633	7.965	0.819	4736.18	11342
		145	F231 GGN 2-Image Export-13_c1x0-1344y0-1024.tif:0148-0389	402.546	8.327	0.809	3351.91	8027
		146	F231 GGN 2-Image Export-13_c1x0-1344y0-1024.tif:0149-0387	381.667	8.256	0.846	3151.05	7546
		147	F231 GGN 2-Image Export-13_c1x0-1344y0-1024.tif:0150-0395	345.338	8.678	0.761	2996.97	7177
		148	F231 GGN 2-Image Export-13_c1x0-1344y0-1024.tif:0151-0385	319.448	8.39	0.793	2680.02	6418
		149	F231 GGN 2-Image Export-13_c1x0-1344y0-1024.tif:0152-0385	303.998	8.316	0.679	2528.02	6054
		150	F231 GGN 2-Image Export-13_c1x0-1344y0-1024.tif:0153-0393	428.019	8.319	0.723	3560.7	8527
		151	F231 GGN 2-Image Export-13_c1x0-1344y0-1024.tif:0154-0420	830.565	8.027	0.732	6666.65	15965
		152	F231 GGN 2-Image Export-13_c1x0-1344y0-1024.tif:0155-0410	579.182	8.041	0.749	4657.26	11153
		153	F231 GGN 2-Image Export-13_c1x0-1344y0-1024.tif:0156-0405	521.139	8.011	0.918	4174.95	9998
		154	F231 GGN 2-Image Export-13_c1x0-1344y0-1024.tif:0157-0402	378.327	8.083	0.874	3057.93	7323
		155	F231 GGN 2-Image Export-13_c1x0-1344y0-1024.tif:0158-0407	364.129	8.28	0.794	3014.92	7220
		156	F231 GGN 2-Image Export-13_c1x0-1344y0-1024.tif:0159-0416	449.733	8.131	0.757	3656.74	8757
		157	F231 GGN 2-Image Export-13_c1x0-1344y0-1024.tif:0160-0410	536.171	8.103	0.823	4344.49	10404
		158	F231 GGN 2-Image Export-13_c1x0-1344y0-1024.tif:0161-0421	332.81	8.413	0.72	2799.87	6705
		159	F231 GGN 2-Image Export-13_c1x0-1344y0-1024.tif:0162-0431	630.127	8.097	0.799	5102.4	12219
		160	F231 GGN 2-Image Export-13_c1x0-1344y0-1024.tif:0163-0436	376.239	8.417	0.717	3166.92	7584
		161	F231 GGN 2-Image Export-13_c1x0-1344y0-1024.tif:0164-0443	756.236	8.203	0.73	6203.14	14855
		162	F231 GGN 2-Image Export-13_c1x0-1344y0-1024.tif:0165-0441	825.971	8.065	0.701	6661.64	15953
		163	F231 GGN 2-Image Export-13_c1x0-1344y0-1024.tif:0166-0442	881.927	7.789	0.826	6869.59	16451
		164	F231 GGN 2-Image Export-13_c1x0-1344y0-1024.tif:0167-0439	444.304	7.975	0.814	3543.16	8485
		165	F231 GGN 2-Image Export-13_c1x0-1344y0-1024.tif:0168-0443	635.973	8.22	0.746	5227.67	12519
		166	F231 GGN 2-Image Export-13_c1x0-1344y0-1024.tif:0169-0443	508.611	8.244	0.758	4192.91	10041
		167	F231 GGN 2-Image Export-13_c1x0-1344y0-1024.tif:0170-0449	526.567	8.132	0.772	4281.85	10254
		168	F231 GGN 2-Image Export-13_c1x0-1344y0-1024.tif:0171-0444	510.699	8.17	0.764	4172.45	9992
		169	F231 GGN 2-Image Export-13_c1x0-1344y0-1024.tif:0172-0450	566.237	8.228	0.657	4658.93	11157
		170	F231 GGN 2-Image Export-13_c1x0-1344y0-1024.tif:0173-0443	510.282	8.139	0.768	4153.24	9946
		171	F231 GGN 2-Image Export-13_c1x0-1344y0-1024.tif:0174-0452	861.466	8.015	0.727	6904.67	16535
		172	F231 GGN 2-Image Export-13_c1x0-1344y0-1024.tif:0175-0440	417.161	8.164	0.799	3405.78	8156
		173	F231 GGN 2-Image Export-13_c1x0-1344y0-1024.tif:0176-0456	635.138	7.959	0.816	5054.79	12105
		174	F231 GGN 2-Image Export-13_c1x0-1344y0-1024.tif:0177-0465	799.246	8.095	0.728	6469.97	15494
		175	F231 GGN 2-Image Export-13_c1x0-1344y0-1024.tif:0178-0469	1058.14	7.869	0.738	8326.94	19941
		176	F231 GGN 2-Image Export-13_c1x0-1344y0-1024.tif:0179-0463	309.426	8.513	0.803	2634.09	6308
		177	F231 GGN 2-Image Export-13_c1x0-1344y0-1024.tif:0180-0460	370.393	8.246	0.759	3054.17	7314
		178	F231 GGN 2-Image Export-13_c1x0-1344y0-1024.tif:0181-0482	697.357	8.191	0.685	5712.06	13679
		179	F231 GGN 2-Image Export-13_c1x0-1344y0-1024.tif:0182-0477	572.083	8.167	0.748	4672.29	11189
		180	F231 GGN 2-Image Export-13_c1x0-1344y0-1024.tif:0183-0468	438.458	8.235	0.748	3610.81	8647
		181	F231 GGN 2-Image Export-13_c1x0-1344y0-1024.tif:0184-0477	633.05	7.906	0.834	5004.69	11985
		182	F231 GGN 2-Image Export-13_c1x0-1344y0-1024.tif:0185-0482	895.289	7.98	0.747	7144.36	17109
		183	F231 GGN 2-Image Export-13_c1x0-1344y0-1024.tif:0187-0486	760.829	7.998	0.828	6085.38	14573
		184	F231 GGN 2-Image Export-13_c1x0-1344y0-1024.tif:0188-0492	595.468	8.091	0.708	4818.03	11538
		185	F231 GGN 2-Image Export-13_c1x0-1344y0-1024.tif:0189-0494	523.227	8.271	0.715	4327.79	10364
		186	F231 GGN 2-Image Export-13_c1x0-1344y0-1024.tif:0190-0488	383.755	8.479	0.751	3253.78	7792
		187	F231 GGN 2-Image Export-13_c1x0-1344y0-1024.tif:0191-0497	489.82	8.306	0.697	4068.47	9743
		188	F231 GGN 2-Image Export-13_c1x0-1344y0-1024.tif:0192-0495	305.668	8.436	0.793	2578.55	6175
		189	F231 GGN 2-Image Export-13_c1x0-1344y0-1024.tif:0193-0505	437.205	8.307	0.704	3631.68	8697
		190	F231 GGN 2-Image Export-13_c1x0-1344y0-1024.tif:0194-0503	364.964	8.326	0.702	3038.72	7277
		191	F231 GGN 2-Image Export-13_c1x0-1344y0-1024.tif:0195-0514	540.347	8.268	0.804	4467.68	10699
		192	F231 GGN 2-Image Export-13_c1x0-1344y0-1024.tif:0196-0506	382.92	8.364	0.768	3202.83	7670
		193	F231 GGN 2-Image Export-13_c1x0-1344y0-1024.tif:0197-0518	643.072	8.108	0.818	5214.31	12487
		194	F231 GGN 2-Image Export-13_c1x0-1344y0-1024.tif:0198-0516	597.138	7.986	0.883	4768.75	11420
		195	F231 GGN 2-Image Export-13_c1x0-1344y0-1024.tif:0199-0520	535.754	8.204	0.698	4395.44	10526
		196	F231 GGN 2-Image Export-13_c1x0-1344y0-1024.tif:0200-0524	704.038	8.077	0.924	5686.17	13617
		197	F231 GGN 2-Image Export-13_c1x0-1344y0-1024.tif:0201-0518	445.557	7.822	0.944	3485.11	8346
		198	F231 GGN 2-Image Export-13_c1x0-1344y0-1024.tif:0202-0531	703.621	8.162	0.7	5742.96	13753
		199	F231 GGN 2-Image Export-13_c1x0-1344y0-1024.tif:0203-0532	828.477	8.018	0.773	6642.85	15908
		200	F231 GGN 2-Image Export-13_c1x0-1344y0-1024.tif:0204-0530	539.095	8.163	0.769	4400.86	10539
		201	F231 GGN 2-Image Export-13_c1x0-1344y0-1024.tif:0205-0531	379.997	8.329	0.669	3164.83	7579
		202	F231 GGN 2-Image Export-13_c1x0-1344y0-1024.tif:0206-0530	600.896	8.038	0.722	4830.14	11567
		203	F231 GGN 2-Image Export-13_c1x0-1344y0-1024.tif:0207-0539	640.566	8.156	0.812	5224.75	12512
		204	F231 GGN 2-Image Export-13_c1x0-1344y0-1024.tif:0208-0549	689.841	8.367	0.686	5772.19	13823
		205	F231 GGN 2-Image Export-13_c1x0-1344y0-1024.tif:0209-0538	452.656	8.33	0.729	3770.74	9030
		206	F231 GGN 2-Image Export-13_c1x0-1344y0-1024.tif:0210-0545	498.172	8.308	0.72	4139.04	9912
		207	F231 GGN 2-Image Export-13_c1x0-1344y0-1024.tif:0211-0547	608.83	8.044	0.816	4897.37	11728
		208	F231 GGN 2-Image Export-13_c1x0-1344y0-1024.tif:0212-0545	359.118	8.306	0.669	2982.77	7143
		209	F231 GGN 2-Image Export-13_c1x0-1344y0-1024.tif:0213-0540	421.337	8.254	0.698	3477.6	8328
		210	F231 GGN 2-Image Export-13_c1x0-1344y0-1024.tif:0214-0541	569.578	8.218	0.73	4681.06	11210
		211	F231 GGN 2-Image Export-13_c1x0-1344y0-1024.tif:0215-0548	391.272	8.28	0.78	3239.58	7758
		212	F231 GGN 2-Image Export-13_c1x0-1344y0-1024.tif:0216-0550	498.172	8.312	0.687	4140.71	9916
		213	F231 GGN 2-Image Export-13_c1x0-1344y0-1024.tif:0217-0542	391.689	8.29	0.88	3247.09	7776
		214	F231 GGN 2-Image Export-13_c1x0-1344y0-1024.tif:0218-0560	587.116	8.073	0.767	4739.52	11350
		215	F231 GGN 2-Image Export-13_c1x0-1344y0-1024.tif:0219-0560	633.467	8.102	0.734	5132.05	12290
		216	F231 GGN 2-Image Export-13_c1x0-1344y0-1024.tif:0220-0565	714.895	8.152	0.712	5827.73	13956
		217	F231 GGN 2-Image Export-13_c1x0-1344y0-1024.tif:0221-0572	359.536	8.262	0.81	2970.66	7114
		218	F231 GGN 2-Image Export-13_c1x0-1344y0-1024.tif:0222-0566	318.195	8.623	0.773	2743.91	6571
		219	F231 GGN 2-Image Export-13_c1x0-1344y0-1024.tif:0223-0571	449.315	8.099	0.997	3638.78	8714
		220	F231 GGN 2-Image Export-13_c1x0-1344y0-1024.tif:0224-0573	376.239	8.302	0.761	3123.49	7480
		221	F231 GGN 2-Image Export-13_c1x0-1344y0-1024.tif:0225-0579	630.127	8.119	0.813	5115.76	12251
		222	F231 GGN 2-Image Export-13_c1x0-1344y0-1024.tif:0226-0581	494.831	8.215	0.691	4065.13	9735
		223	F231 GGN 2-Image Export-13_c1x0-1344y0-1024.tif:0227-0580	407.557	8.657	0.831	3528.12	8449
		224	F231 GGN 2-Image Export-13_c1x0-1344y0-1024.tif:0228-0589	694.016	8.124	0.813	5638.15	13502
		225	F231 GGN 2-Image Export-13_c1x0-1344y0-1024.tif:0229-0580	352.019	8.079	0.926	2844.13	6811
		226	F231 GGN 2-Image Export-13_c1x0-1344y0-1024.tif:0230-0586	549.534	8.47	0.735	4654.34	11146
		227	F231 GGN 2-Image Export-13_c1x0-1344y0-1024.tif:0231-0598	734.939	8.296	0.779	6097.07	14601
		228	F231 GGN 2-Image Export-13_c1x0-1344y0-1024.tif:0232-0593	556.215	8.195	0.679	4558.29	10916
		229	F231 GGN 2-Image Export-13_c1x0-1344y0-1024.tif:0233-0590	562.479	8.186	0.683	4604.23	11026
		230	F231 GGN 2-Image Export-13_c1x0-1344y0-1024.tif:0234-0589	505.688	8.171	0.778	4131.94	9895
		231	F231 GGN 2-Image Export-13_c1x0-1344y0-1024.tif:0235-0612	1057.31	7.783	0.874	8228.81	19706
		232	F231 GGN 2-Image Export-13_c1x0-1344y0-1024.tif:0236-0597	574.589	8.163	0.737	4690.25	11232
		233	F231 GGN 2-Image Export-13_c1x0-1344y0-1024.tif:0237-0593	310.261	8.396	0.688	2604.86	6238
		234	F231 GGN 2-Image Export-13_c1x0-1344y0-1024.tif:0238-0595	455.996	8.3	0.663	3784.94	9064
		235	F231 GGN 2-Image Export-13_c1x0-1344y0-1024.tif:0239-0603	583.358	8.268	0.699	4823.45	11551
		236	F231 GGN 2-Image Export-13_c1x0-1344y0-1024.tif:0240-0605	703.203	8.284	0.661	5825.23	13950
		237	F231 GGN 2-Image Export-13_c1x0-1344y0-1024.tif:0241-0622	675.225	8.047	0.799	5433.54	13012
		238	F231 GGN 2-Image Export-13_c1x0-1344y0-1024.tif:0242-0617	512.369	7.83	0.851	4012.1	9608
		239	F231 GGN 2-Image Export-13_c1x0-1344y0-1024.tif:0243-0620	499.425	8.085	0.822	4037.99	9670
		240	F231 GGN 2-Image Export-13_c1x0-1344y0-1024.tif:0244-0622	446.81	8.371	0.685	3740.26	8957
		241	F231 GGN 2-Image Export-13_c1x0-1344y0-1024.tif:0245-0623	362.876	8.231	0.841	2986.94	7153
		242	F231 GGN 2-Image Export-13_c1x0-1344y0-1024.tif:0246-0629	788.807	7.98	0.795	6294.59	15074
		243	F231 GGN 2-Image Export-13_c1x0-1344y0-1024.tif:0247-0631	595.468	8.086	0.827	4815.1	11531
		244	F231 GGN 2-Image Export-13_c1x0-1344y0-1024.tif:0248-0628	511.534	8.567	0.781	4382.49	10495
		245	F231 GGN 2-Image Export-13_c1x0-1344y0-1024.tif:0249-0628	448.062	8.301	0.747	3719.38	8907
		246	F231 GGN 2-Image Export-13_c1x0-1344y0-1024.tif:0250-0625	321.118	8.388	0.786	2693.39	6450
		247	F231 GGN 2-Image Export-13_c1x0-1344y0-1024.tif:0251-0631	371.645	8.712	0.874	3237.91	7754
		248	F231 GGN 2-Image Export-13_c1x0-1344y0-1024.tif:0252-0630	333.646	8.387	0.725	2798.2	6701
		249	F231 GGN 2-Image Export-13_c1x0-1344y0-1024.tif:0253-0630	327.8	8.628	0.828	2828.26	6773
		250	F231 GGN 2-Image Export-13_c1x0-1344y0-1024.tif:0254-0646	435.953	8.184	0.731	3567.8	8544
		251	F231 GGN 2-Image Export-13_c1x0-1344y0-1024.tif:0255-0643	310.679	8.403	0.699	2610.7	6252
		252	F231 GGN 2-Image Export-13_c1x0-1344y0-1024.tif:0256-0654	366.217	8.507	0.755	3115.56	7461
		253	F231 GGN 2-Image Export-13_c1x0-1344y0-1024.tif:0257-0661	849.773	7.909	0.941	6720.52	16094
		254	F231 GGN 2-Image Export-13_c1x0-1344y0-1024.tif:0259-0664	536.589	8.245	0.86	4424.25	10595
		255	F231 GGN 2-Image Export-13_c1x0-1344y0-1024.tif:0260-0654	308.591	8.472	0.753	2614.46	6261
		256	F231 GGN 2-Image Export-13_c1x0-1344y0-1024.tif:0261-0657	498.172	8.003	0.949	3986.63	9547
		257	F231 GGN 2-Image Export-13_c1x0-1344y0-1024.tif:0262-0667	577.512	8.314	0.736	4801.32	11498
		258	F231 GGN 2-Image Export-13_c1x0-1344y0-1024.tif:0263-0669	633.467	8.151	0.767	5163.36	12365
		259	F231 GGN 2-Image Export-13_c1x0-1344y0-1024.tif:0264-0675	590.874	8.213	0.7	4853.1	11622
		260	F231 GGN 2-Image Export-13_c1x0-1344y0-1024.tif:0266-0668	694.016	8.142	0.79	5650.68	13532
		261	F231 GGN 2-Image Export-13_c1x0-1344y0-1024.tif:0267-0667	585.863	8.111	0.824	4752.05	11380
		262	F231 GGN 2-Image Export-13_c1x0-1344y0-1024.tif:0268-0668	368.305	8.57	0.749	3156.48	7559
		263	F231 GGN 2-Image Export-13_c1x0-1344y0-1024.tif:0269-0678	842.674	8.081	0.674	6809.46	16307
		264	F231 GGN 2-Image Export-13_c1x0-1344y0-1024.tif:0270-0675	629.292	7.789	0.868	4901.54	11738
		265	F231 GGN 2-Image Export-13_c1x0-1344y0-1024.tif:0271-0680	554.963	8.141	0.778	4517.79	10819
		266	F231 GGN 2-Image Export-13_c1x0-1344y0-1024.tif:0272-0685	471.864	8.271	0.744	3902.69	9346
		267	F231 GGN 2-Image Export-13_c1x0-1344y0-1024.tif:0273-0681	336.986	8.456	0.708	2849.56	6824
		268	F231 GGN 2-Image Export-13_c1x0-1344y0-1024.tif:0274-0684	346.173	8.423	0.797	2915.95	6983
		269	F231 GGN 2-Image Export-13_c1x0-1344y0-1024.tif:0275-0676	409.645	8.475	0.741	3471.75	8314
		270	F231 GGN 2-Image Export-13_c1x0-1344y0-1024.tif:0276-0700	461.425	8.379	0.748	3866.36	9259
		271	F231 GGN 2-Image Export-13_c1x0-1344y0-1024.tif:0277-0702	596.72	7.98	0.824	4762.07	11404
		272	F231 GGN 2-Image Export-13_c1x0-1344y0-1024.tif:0278-0692	329.47	8.389	0.874	2763.96	6619
		273	F231 GGN 2-Image Export-13_c1x0-1344y0-1024.tif:0280-0703	416.326	8.236	0.721	3428.74	8211
		274	F231 GGN 2-Image Export-13_c1x0-1344y0-1024.tif:0281-0697	310.679	8.524	0.767	2648.29	6342
		275	F231 GGN 2-Image Export-13_c1x0-1344y0-1024.tif:0282-0720	894.454	7.988	0.795	7145.19	17111
		276	F231 GGN 2-Image Export-13_c1x0-1344y0-1024.tif:0283-0715	661.863	8.192	0.772	5422.26	12985
		277	F231 GGN 2-Image Export-13_c1x0-1344y0-1024.tif:0284-0704	347.008	8.422	0.734	2922.64	6999
		278	F231 GGN 2-Image Export-13_c1x0-1344y0-1024.tif:0285-0711	427.601	8.158	0.899	3488.45	8354
		279	F231 GGN 2-Image Export-13_c1x0-1344y0-1024.tif:0286-0709	428.019	8.43	0.746	3608.3	8641
		280	F231 GGN 2-Image Export-13_c1x0-1344y0-1024.tif:0287-0735	890.278	8.384	0.929	7464.23	17875
		281	F231 GGN 2-Image Export-13_c1x0-1344y0-1024.tif:0288-0712	479.381	8.266	0.816	3962.41	9489
		282	F231 GGN 2-Image Export-13_c1x0-1344y0-1024.tif:0289-0725	895.289	7.81	0.962	6991.94	16744
		283	F231 GGN 2-Image Export-13_c1x0-1344y0-1024.tif:0290-0724	453.908	8.202	0.784	3723.14	8916
		284	F231 GGN 2-Image Export-13_c1x0-1344y0-1024.tif:0291-0718	477.71	8.364	0.784	3995.4	9568
		285	F231 GGN 2-Image Export-13_c1x0-1344y0-1024.tif:0292-0720	375.821	8.379	0.783	3148.96	7541
		286	F231 GGN 2-Image Export-13_c1x0-1344y0-1024.tif:0293-0729	701.533	7.891	0.799	5535.85	13257
		287	F231 GGN 2-Image Export-13_c1x0-1344y0-1024.tif:0294-0728	621.775	8.276	0.701	5145.83	12323
		288	F231 GGN 2-Image Export-13_c1x0-1344y0-1024.tif:0295-0743	648.918	8.113	0.844	5264.42	12607
		289	F231 GGN 2-Image Export-13_c1x0-1344y0-1024.tif:0297-0735	303.998	8.04	0.898	2444.09	5853
		290	F231 GGN 2-Image Export-13_c1x0-1344y0-1024.tif:0298-0745	784.631	7.894	0.879	6193.95	14833
		291	F231 GGN 2-Image Export-13_c1x0-1344y0-1024.tif:0299-0745	407.557	8.136	0.809	3315.99	7941
		292	F231 GGN 2-Image Export-13_c1x0-1344y0-1024.tif:0300-0749	388.349	8.659	0.796	3362.76	8053
		293	F231 GGN 2-Image Export-13_c1x0-1344y0-1024.tif:0301-0751	448.062	8.404	0.733	3765.73	9018
		294	F231 GGN 2-Image Export-13_c1x0-1344y0-1024.tif:0302-0762	624.698	8.156	0.734	5094.88	12201
		295	F231 GGN 2-Image Export-13_c1x0-1344y0-1024.tif:0303-0744	468.941	8.336	0.834	3908.96	9361
		296	F231 GGN 2-Image Export-13_c1x0-1344y0-1024.tif:0304-0745	338.239	8.211	0.827	2777.32	6651
		297	F231 GGN 2-Image Export-13_c1x0-1344y0-1024.tif:0305-0752	612.588	8.157	0.736	4996.75	11966
		298	F231 GGN 2-Image Export-13_c1x0-1344y0-1024.tif:0306-0757	368.722	8.208	0.84	3026.61	7248
		299	F231 GGN 2-Image Export-13_c1x0-1344y0-1024.tif:0307-0759	551.622	8.282	0.783	4568.31	10940
		300	F231 GGN 2-Image Export-13_c1x0-1344y0-1024.tif:0308-0756	441.381	8.291	0.775	3659.66	8764
		301	F231 GGN 2-Image Export-13_c1x0-1344y0-1024.tif:0309-0759	478.546	8.298	0.873	3971.18	9510
		302	F231 GGN 2-Image Export-13_c1x0-1344y0-1024.tif:0310-0762	473.117	8.223	0.78	3890.58	9317
		303	F231 GGN 2-Image Export-13_c1x0-1344y0-1024.tif:0311-0766	615.094	8.178	0.859	5030.16	12046
		304	F231 GGN 2-Image Export-13_c1x0-1344y0-1024.tif:0312-0776	660.192	7.987	0.83	5273.19	12628
		305	F231 GGN 2-Image Export-13_c1x0-1344y0-1024.tif:0313-0768	450.985	8.434	0.79	3803.73	9109
		306	F231 GGN 2-Image Export-13_c1x0-1344y0-1024.tif:0314-0775	581.688	8.083	0.86	4701.94	11260
		307	F231 GGN 2-Image Export-13_c1x0-1344y0-1024.tif:0315-0778	590.874	8.339	0.824	4927.02	11799
		308	F231 GGN 2-Image Export-13_c1x0-1344y0-1024.tif:0316-0780	363.711	8.305	0.794	3020.77	7234
		309	F231 GGN 2-Image Export-13_c1x0-1344y0-1024.tif:0317-0776	426.348	8.199	0.796	3495.55	8371
		310	F231 GGN 2-Image Export-13_c1x0-1344y0-1024.tif:0318-0791	600.061	8.13	0.792	4878.58	11683
		311	F231 GGN 2-Image Export-13_c1x0-1344y0-1024.tif:0319-0778	415.491	8.055	0.955	3346.9	8015
		312	F231 GGN 2-Image Export-13_c1x0-1344y0-1024.tif:0320-0783	376.239	8.412	0.75	3164.83	7579
		313	F231 GGN 2-Image Export-13_c1x0-1344y0-1024.tif:0321-0785	676.06	7.988	0.919	5400.13	12932
		314	F231 GGN 2-Image Export-13_c1x0-1344y0-1024.tif:0322-0794	691.093	7.87	0.897	5438.97	13025
		315	F231 GGN 2-Image Export-13_c1x0-1344y0-1024.tif:0323-0800	667.291	8.197	0.833	5469.87	13099
		316	F231 GGN 2-Image Export-13_c1x0-1344y0-1024.tif:0324-0795	510.699	8.194	0.813	4184.56	10021
		317	F231 GGN 2-Image Export-13_c1x0-1344y0-1024.tif:0325-0803	565.82	8.135	0.824	4602.97	11023
		318	F231 GGN 2-Image Export-13_c1x0-1344y0-1024.tif:0326-0803	530.743	8.334	0.754	4423.41	10593
		319	F231 GGN 2-Image Export-13_c1x0-1344y0-1024.tif:0327-0818	954.168	7.891	0.884	7529.37	18031
		320	F231 GGN 2-Image Export-13_c1x0-1344y0-1024.tif:0328-0829	1041.03	7.569	0.893	7879.3	18869
		321	F231 GGN 2-Image Export-13_c1x0-1344y0-1024.tif:0329-0816	531.161	8.233	0.778	4372.89	10472
		322	F231 GGN 2-Image Export-13_c1x0-1344y0-1024.tif:0330-0815	933.707	8.177	0.765	7634.6	18283
		323	F231 GGN 2-Image Export-13_c1x0-1344y0-1024.tif:0331-0817	460.59	8.15	0.894	3753.62	8989
		324	F231 GGN 2-Image Export-13_c1x0-1344y0-1024.tif:0332-0822	532.831	8.197	0.79	4367.88	10460
		325	F231 GGN 2-Image Export-13_c1x0-1344y0-1024.tif:0333-0824	503.6	8.04	0.882	4048.85	9696
		326	F231 GGN 2-Image Export-13_c1x0-1344y0-1024.tif:0334-0815	381.25	8.613	0.807	3283.84	7864
		327	F231 GGN 2-Image Export-13_c1x0-1344y0-1024.tif:0335-0824	371.228	8.318	0.775	3088	7395
		328	F231 GGN 2-Image Export-13_c1x0-1344y0-1024.tif:0336-0827	701.533	7.983	0.841	5600.15	13411
		329	F231 GGN 2-Image Export-13_c1x0-1344y0-1024.tif:0337-0836	969.201	7.634	0.897	7398.66	17718
		330	F231 GGN 2-Image Export-13_c1x0-1344y0-1024.tif:0338-0825	389.601	8.025	0.944	3126.41	7487
		331	F231 GGN 2-Image Export-13_c1x0-1344y0-1024.tif:0339-0830	512.787	7.862	0.878	4031.73	9655
		332	F231 GGN 2-Image Export-13_c1x0-1344y0-1024.tif:0340-0835	530.325	7.998	0.934	4241.35	10157
		333	F231 GGN 2-Image Export-13_c1x0-1344y0-1024.tif:0341-0835	552.457	7.719	0.967	4264.32	10212
		334	F231 GGN 2-Image Export-13_c1x0-1344y0-1024.tif:0342-0839	565.82	8.26	0.992	4673.55	11192
		335	F231 GGN 2-Image Export-13_c1x0-1344y0-1024.tif:0343-0844	390.436	7.933	0.962	3097.18	7417
		336	F231 GGN 2-Image Export-13_c1x0-1344y0-1024.tif:0344-0858	531.161	8.362	0.854	4441.79	10637
		337	F231 GGN 2-Image Export-13_c1x0-1344y0-1024.tif:0345-0849	510.282	8.094	0.91	4130.27	9891
		338	F231 GGN 2-Image Export-13_c1x0-1344y0-1024.tif:0346-0850	563.732	8.156	0.929	4597.96	11011
		339	F231 GGN 2-Image Export-13_c1x0-1344y0-1024.tif:0347-0850	473.952	8.305	0.815	3936.1	9426
		340	F231 GGN 2-Image Export-13_c1x0-1344y0-1024.tif:0348-0862	785.466	8.06	0.922	6330.5	15160
		341	F231 GGN 2-Image Export-13_c1x0-1344y0-1024.tif:0349-0854	517.38	8.251	1.04	4268.91	10223
		342	F231 GGN 2-Image Export-13_c1x0-1344y0-1024.tif:0350-0862	635.138	8.091	0.845	5139.15	12307
		343	F231 GGN 2-Image Export-13_c1x0-1344y0-1024.tif:0351-0859	557.05	8.201	0.837	4568.31	10940
		344	F231 GGN 2-Image Export-13_c1x0-1344y0-1024.tif:0352-0877	623.028	8.198	0.859	5107.41	12231
		345	F231 GGN 2-Image Export-13_c1x0-1344y0-1024.tif:0353-0874	749.972	7.637	0.93	5727.51	13716
		346	F231 GGN 2-Image Export-13_c1x0-1344y0-1024.tif:0354-0878	785.466	8.022	0.887	6301.27	15090
		347	F231 GGN 2-Image Export-13_c1x0-1344y0-1024.tif:0355-0873	692.346	7.938	0.816	5496.18	13162
		348	F231 GGN 2-Image Export-13_c1x0-1344y0-1024.tif:0356-0881	631.797	8.122	0.759	5131.63	12289
		349	F231 GGN 2-Image Export-13_c1x0-1344y0-1024.tif:0357-0878	766.258	8.054	0.91	6171.4	14779
		350	F231 GGN 2-Image Export-13_c1x0-1344y0-1024.tif:0358-0891	676.478	7.735	0.911	5232.27	12530
		351	F231 GGN 2-Image Export-13_c1x0-1344y0-1024.tif:0359-0887	1105.75	7.965	0.82	8807.58	21092
		352	F231 GGN 2-Image Export-13_c1x0-1344y0-1024.tif:0360-0883	467.689	8.13	0.911	3802.47	9106
		353	F231 GGN 2-Image Export-13_c1x0-1344y0-1024.tif:0361-0886	311.932	8.143	0.891	2540.13	6083
		354	F231 GGN 2-Image Export-13_c1x0-1344y0-1024.tif:0362-0894	347.843	7.922	0.943	2755.6	6599
		355	F231 GGN 2-Image Export-13_c1x0-1344y0-1024.tif:0363-0904	698.192	7.76	0.941	5418.09	12975
		356	F231 GGN 2-Image Export-13_c1x0-1344y0-1024.tif:0364-0910	930.366	7.932	1.019	7379.46	17672
		357	F231 GGN 2-Image Export-13_c1x0-1344y0-1024.tif:0365-0897	387.931	8.452	0.979	3278.83	7852
		358	F231 GGN 2-Image Export-13_c1x0-1344y0-1024.tif:0366-0901	485.644	8.277	0.819	4019.62	9626
		359	F231 GGN 2-Image Export-13_c1x0-1344y0-1024.tif:0367-0915	514.875	8.265	0.833	4255.55	10191
		360	F231 GGN 2-Image Export-13_c1x0-1344y0-1024.tif:0368-0923	1324.14	7.673	0.844	10159.7	24330
		361	F231 GGN 2-Image Export-13_c1x0-1344y0-1024.tif:0369-0923	871.487	7.539	0.878	6569.77	15733
		362	F231 GGN 2-Image Export-13_c1x0-1344y0-1024.tif:0370-0926	542.018	8.46	0.916	4585.44	10981
		363	F231 GGN 2-Image Export-13_c1x0-1344y0-1024.tif:0372-0926	505.688	8.336	0.783	4215.46	10095
		364	F231 GGN 2-Image Export-13_c1x0-1344y0-1024.tif:0373-0936	519.051	8.438	0.891	4379.99	10489
		365	F231 GGN 2-Image Export-13_c1x0-1344y0-1024.tif:0374-0931	336.986	8.446	0.942	2846.22	6816
		366	F231 GGN 2-Image Export-13_c1x0-1344y0-1024.tif:0375-0937	678.148	7.823	0.925	5305.34	12705
		367	F231 GGN 2-Image Export-13_c1x0-1344y0-1024.tif:0376-0936	317.36	8.046	0.922	2553.5	6115
		368	F231 GGN 2-Image Export-13_c1x0-1344y0-1024.tif:0377-0937	372.48	9.167	0.857	3414.54	8177
		369	F231 GGN 2-Image Export-13_c1x0-1344y0-1024.tif:0378-0958	906.564	8.278	0.829	7504.31	17971
		370	F231 GGN 2-Image Export-13_c1x0-1344y0-1024.tif:0379-0957	705.291	7.725	0.917	5448.57	13048
		371	F231 GGN 2-Image Export-13_c1x0-1344y0-1024.tif:0380-0962	667.709	8.144	0.895	5437.71	13022
		372	F231 GGN 2-Image Export-13_c1x0-1344y0-1024.tif:0381-0967	725.335	8.312	0.894	6029.01	14438
		373	F231 GGN 2-Image Export-13_c1x0-1344y0-1024.tif:0382-0969	732.851	7.89	0.933	5782.22	13847
		374	F231 GGN 2-Image Export-13_c1x0-1344y0-1024.tif:0383-0981	1169.64	7.643	0.899	8939.95	21409
		375	F231 GGN 2-Image Export-13_c1x0-1344y0-1024.tif:0384-0971	770.851	7.68	0.893	5920.02	14177
		376	F231 GGN 2-Image Export-13_c1x0-1344y0-1024.tif:0386-0973	617.182	8.313	0.816	5130.38	12286
		377	F231 GGN 2-Image Export-13_c1x0-1344y0-1024.tif:0387-0983	468.524	7.812	0.979	3660.08	8765
		378	F231 GGN 2-Image Export-13_c1x0-1344y0-1024.tif:0388-0976	554.545	8.175	0.867	4533.66	10857
		379	F231 GGN 2-Image Export-13_c1x0-1344y0-1024.tif:0389-0989	1262.76	7.553	0.874	9537.09	22839
		380	F231 GGN 2-Image Export-13_c1x0-1344y0-1024.tif:0390-0976	378.327	8.307	0.813	3142.7	7526
		381	F231 GGN 2-Image Export-13_c1x0-1344y0-1024.tif:0391-0986	727.005	9.529	0.579	6927.64	16590
		382	F231 GGN 2-Image Export-13_c1x0-1344y0-1024.tif:0392-0990	960.432	7.56	0.877	7261.28	17389
		383	F231 GGN 2-Image Export-13_c1x0-1344y0-1024.tif:0393-1000	328.635	8.579	0.957	2819.49	6752
		1	F231 GGN 3-Image Export-14_c1x0-1344y0-1024.tif:0001-0020	429.271	7.797	0.882	3346.9	8015
		2	F231 GGN 3-Image Export-14_c1x0-1344y0-1024.tif:0002-0027	796.741	7.535	0.833	6003.12	14376
		3	F231 GGN 3-Image Export-14_c1x0-1344y0-1024.tif:0003-0026	367.887	7.84	0.983	2884.22	6907
		4	F231 GGN 3-Image Export-14_c1x0-1344y0-1024.tif:0004-0030	464.765	8.213	0.885	3817.09	9141
		5	F231 GGN 3-Image Export-14_c1x0-1344y0-1024.tif:0005-0027	382.92	8.242	0.707	3156.06	7558
		6	F231 GGN 3-Image Export-14_c1x0-1344y0-1024.tif:0006-0051	404.634	8.09	0.816	3273.4	7839
		7	F231 GGN 3-Image Export-14_c1x0-1344y0-1024.tif:0007-0039	367.47	8.086	0.956	2971.49	7116
		8	F231 GGN 3-Image Export-14_c1x0-1344y0-1024.tif:0008-0046	788.389	7.678	0.847	6053.64	14497
		9	F231 GGN 3-Image Export-14_c1x0-1344y0-1024.tif:0009-0060	1253.99	7.449	1.127	9340.83	22369
		10	F231 GGN 3-Image Export-14_c1x0-1344y0-1024.tif:0010-0065	338.657	8.422	0.839	2852.07	6830
		11	F231 GGN 3-Image Export-14_c1x0-1344y0-1024.tif:0011-0045	339.074	7.879	1.018	2671.67	6398
		12	F231 GGN 3-Image Export-14_c1x0-1344y0-1024.tif:0012-0050	511.117	7.815	0.867	3994.56	9566
		13	F231 GGN 3-Image Export-14_c1x0-1344y0-1024.tif:0013-0059	760.829	7.936	0.836	6037.77	14459
		14	F231 GGN 3-Image Export-14_c1x0-1344y0-1024.tif:0014-0061	562.479	7.731	0.891	4348.67	10414
		15	F231 GGN 3-Image Export-14_c1x0-1344y0-1024.tif:0015-0071	1135.4	7.618	0.796	8649.32	20713
		16	F231 GGN 3-Image Export-14_c1x0-1344y0-1024.tif:0016-0062	688.588	7.776	0.979	5354.2	12822
		17	F231 GGN 3-Image Export-14_c1x0-1344y0-1024.tif:0017-0065	319.03	7.986	0.845	2547.65	6101
		18	F231 GGN 3-Image Export-14_c1x0-1344y0-1024.tif:0018-0062	460.172	8.003	0.865	3682.63	8819
		19	F231 GGN 3-Image Export-14_c1x0-1344y0-1024.tif:0019-0061	370.81	7.851	0.899	2911.36	6972
		20	F231 GGN 3-Image Export-14_c1x0-1344y0-1024.tif:0020-0069	461.425	7.805	0.926	3601.62	8625
		21	F231 GGN 3-Image Export-14_c1x0-1344y0-1024.tif:0021-0065	437.205	7.865	0.894	3438.76	8235
		22	F231 GGN 3-Image Export-14_c1x0-1344y0-1024.tif:0022-0083	780.038	7.63	0.952	5951.75	14253
		23	F231 GGN 3-Image Export-14_c1x0-1344y0-1024.tif:0023-0088	513.205	7.947	0.852	4078.49	9767
		24	F231 GGN 3-Image Export-14_c1x0-1344y0-1024.tif:0024-0091	453.073	7.678	1.041	3478.85	8331
		25	F231 GGN 3-Image Export-14_c1x0-1344y0-1024.tif:0025-0095	791.73	7.58	0.836	6001.03	14371
		26	F231 GGN 3-Image Export-14_c1x0-1344y0-1024.tif:0026-0095	547.864	8.043	0.79	4406.71	10553
		27	F231 GGN 3-Image Export-14_c1x0-1344y0-1024.tif:0027-0109	891.949	7.951	0.996	7091.74	16983
		28	F231 GGN 3-Image Export-14_c1x0-1344y0-1024.tif:0028-0095	554.545	7.726	0.853	4284.36	10260
		29	F231 GGN 3-Image Export-14_c1x0-1344y0-1024.tif:0029-0098	370.393	8.098	0.815	2999.47	7183
		30	F231 GGN 3-Image Export-14_c1x0-1344y0-1024.tif:0030-0102	522.809	7.737	0.978	4045.09	9687
		31	F231 GGN 3-Image Export-14_c1x0-1344y0-1024.tif:0031-0115	732.434	7.908	1.093	5792.24	13871
		32	F231 GGN 3-Image Export-14_c1x0-1344y0-1024.tif:0032-0127	1470.3	7.228	1.107	10627.4	25450
		33	F231 GGN 3-Image Export-14_c1x0-1344y0-1024.tif:0033-0117	621.775	8.084	1.046	5026.4	12037
		34	F231 GGN 3-Image Export-14_c1x0-1344y0-1024.tif:0034-0124	671.467	7.715	0.91	5180.48	12406
		35	F231 GGN 3-Image Export-14_c1x0-1344y0-1024.tif:0035-0123	384.59	8.013	1.149	3081.73	7380
		36	F231 GGN 3-Image Export-14_c1x0-1344y0-1024.tif:0036-0136	423.008	8.143	1.125	3444.61	8249
		37	F231 GGN 3-Image Export-14_c1x0-1344y0-1024.tif:0037-0141	476.875	8.342	0.706	3978.28	9527
		38	F231 GGN 3-Image Export-14_c1x0-1344y0-1024.tif:0038-0135	357.865	7.972	0.872	2852.9	6832
		39	F231 GGN 3-Image Export-14_c1x0-1344y0-1024.tif:0039-0139	353.689	8.094	0.898	2862.92	6856
		40	F231 GGN 3-Image Export-14_c1x0-1344y0-1024.tif:0040-0145	386.678	8.13	0.819	3143.53	7528
		41	F231 GGN 3-Image Export-14_c1x0-1344y0-1024.tif:0041-0143	405.887	7.986	0.862	3241.25	7762
		42	F231 GGN 3-Image Export-14_c1x0-1344y0-1024.tif:0042-0144	472.282	8.016	0.781	3785.77	9066
		43	F231 GGN 3-Image Export-14_c1x0-1344y0-1024.tif:0043-0141	380.414	7.762	0.906	2952.7	7071
		44	F231 GGN 3-Image Export-14_c1x0-1344y0-1024.tif:0044-0163	1051.88	7.563	0.858	7955.3	19051
		45	F231 GGN 3-Image Export-14_c1x0-1344y0-1024.tif:0045-0156	942.893	7.605	0.927	7170.67	17172
		46	F231 GGN 3-Image Export-14_c1x0-1344y0-1024.tif:0046-0154	668.126	7.897	0.815	5276.53	12636
		47	F231 GGN 3-Image Export-14_c1x0-1344y0-1024.tif:0048-0175	797.576	7.717	0.855	6155.11	14740
		48	F231 GGN 3-Image Export-14_c1x0-1344y0-1024.tif:0049-0162	355.777	7.915	0.882	2816.15	6744
		49	F231 GGN 3-Image Export-14_c1x0-1344y0-1024.tif:0050-0165	382.085	8.091	0.767	3091.34	7403
		50	F231 GGN 3-Image Export-14_c1x0-1344y0-1024.tif:0051-0164	370.81	7.829	0.995	2903.01	6952
		51	F231 GGN 3-Image Export-14_c1x0-1344y0-1024.tif:0052-0173	426.766	7.72	1.022	3294.7	7890
		52	F231 GGN 3-Image Export-14_c1x0-1344y0-1024.tif:0053-0178	443.469	7.962	1.196	3531.05	8456
		53	F231 GGN 3-Image Export-14_c1x0-1344y0-1024.tif:0054-0178	356.195	8.74	0.78	3113.05	7455
		54	F231 GGN 3-Image Export-14_c1x0-1344y0-1024.tif:0055-0184	753.313	7.783	0.909	5863.23	14041
		55	F231 GGN 3-Image Export-14_c1x0-1344y0-1024.tif:0056-0178	438.458	8.043	0.844	3526.45	8445
		56	F231 GGN 3-Image Export-14_c1x0-1344y0-1024.tif:0057-0188	407.14	7.716	0.875	3141.45	7523
		57	F231 GGN 3-Image Export-14_c1x0-1344y0-1024.tif:0058-0190	859.378	7.619	0.845	6547.22	15679
		58	F231 GGN 3-Image Export-14_c1x0-1344y0-1024.tif:0059-0190	401.293	7.866	1.024	3156.48	7559
		59	F231 GGN 3-Image Export-14_c1x0-1344y0-1024.tif:0060-0200	335.734	8.292	0.814	2784	6667
		60	F231 GGN 3-Image Export-14_c1x0-1344y0-1024.tif:0061-0194	438.876	8.133	0.871	3569.47	8548
		61	F231 GGN 3-Image Export-14_c1x0-1344y0-1024.tif:0062-0201	841.839	7.678	0.877	6463.71	15479
		62	F231 GGN 3-Image Export-14_c1x0-1344y0-1024.tif:0063-0223	1138.74	7.491	0.915	8530.72	20429
		63	F231 GGN 3-Image Export-14_c1x0-1344y0-1024.tif:0064-0210	765.005	7.65	0.867	5852.37	14015
		64	F231 GGN 3-Image Export-14_c1x0-1344y0-1024.tif:0065-0204	324.876	8.114	0.84	2636.18	6313
		65	F231 GGN 3-Image Export-14_c1x0-1344y0-1024.tif:0066-0210	305.25	8.171	0.817	2494.2	5973
		66	F231 GGN 3-Image Export-14_c1x0-1344y0-1024.tif:0067-0220	483.974	7.763	1.066	3756.96	8997
		67	F231 GGN 3-Image Export-14_c1x0-1344y0-1024.tif:0068-0224	738.697	7.627	0.807	5633.98	13492
		68	F231 GGN 3-Image Export-14_c1x0-1344y0-1024.tif:0069-0236	1462.36	7.134	1.073	10432.8	24984
		69	F231 GGN 3-Image Export-14_c1x0-1344y0-1024.tif:0070-0230	744.961	7.542	0.893	5618.53	13455
		70	F231 GGN 3-Image Export-14_c1x0-1344y0-1024.tif:0071-0229	552.457	7.732	0.848	4271.42	10229
		71	F231 GGN 3-Image Export-14_c1x0-1344y0-1024.tif:0072-0231	384.59	7.697	0.989	2960.22	7089
		72	F231 GGN 3-Image Export-14_c1x0-1344y0-1024.tif:0073-0225	310.261	8.127	0.943	2521.34	6038
		73	F231 GGN 3-Image Export-14_c1x0-1344y0-1024.tif:0074-0238	568.325	7.689	0.937	4369.97	10465
		74	F231 GGN 3-Image Export-14_c1x0-1344y0-1024.tif:0075-0232	344.92	8.206	0.879	2830.35	6778
		75	F231 GGN 3-Image Export-14_c1x0-1344y0-1024.tif:0076-0244	362.876	7.624	0.901	2766.46	6625
		76	F231 GGN 3-Image Export-14_c1x0-1344y0-1024.tif:0077-0249	575.841	7.935	1.385	4569.57	10943
		77	F231 GGN 3-Image Export-14_c1x0-1344y0-1024.tif:0078-0267	501.512	7.698	0.953	3860.52	9245
		78	F231 GGN 3-Image Export-14_c1x0-1344y0-1024.tif:0079-0254	339.909	8.221	0.843	2794.44	6692
		79	F231 GGN 3-Image Export-14_c1x0-1344y0-1024.tif:0080-0263	554.545	7.518	0.915	4169.11	9984
		80	F231 GGN 3-Image Export-14_c1x0-1344y0-1024.tif:0081-0263	313.184	8.128	0.926	2545.56	6096
		81	F231 GGN 3-Image Export-14_c1x0-1344y0-1024.tif:0082-0254	301.91	8.044	0.915	2428.64	5816
		82	F231 GGN 3-Image Export-14_c1x0-1344y0-1024.tif:0083-0276	846.433	7.389	0.978	6254.5	14978
		83	F231 GGN 3-Image Export-14_c1x0-1344y0-1024.tif:0084-0278	770.433	7.455	0.874	5743.38	13754
		84	F231 GGN 3-Image Export-14_c1x0-1344y0-1024.tif:0085-0275	501.93	7.815	0.971	3922.74	9394
		85	F231 GGN 3-Image Export-14_c1x0-1344y0-1024.tif:0086-0275	344.085	7.589	0.981	2611.12	6253
		86	F231 GGN 3-Image Export-14_c1x0-1344y0-1024.tif:0087-0278	601.731	7.385	1.017	4443.88	10642
		87	F231 GGN 3-Image Export-14_c1x0-1344y0-1024.tif:0088-0278	422.172	7.861	0.984	3318.5	7947
		88	F231 GGN 3-Image Export-14_c1x0-1344y0-1024.tif:0089-0288	1261.09	7.406	0.837	9339.16	22365
		89	F231 GGN 3-Image Export-14_c1x0-1344y0-1024.tif:0090-0274	435.953	7.849	0.848	3421.64	8194
		90	F231 GGN 3-Image Export-14_c1x0-1344y0-1024.tif:0091-0284	567.072	7.609	0.902	4314.84	10333
		91	F231 GGN 3-Image Export-14_c1x0-1344y0-1024.tif:0092-0296	464.765	7.47	1.096	3471.75	8314
		92	F231 GGN 3-Image Export-14_c1x0-1344y0-1024.tif:0093-0312	770.851	7.482	1.364	5767.18	13811
		93	F231 GGN 3-Image Export-14_c1x0-1344y0-1024.tif:0094-0310	1022.23	7.356	1.025	7519.35	18007
		94	F231 GGN 3-Image Export-14_c1x0-1344y0-1024.tif:0095-0311	708.632	7.556	1.116	5354.62	12823
		95	F231 GGN 3-Image Export-14_c1x0-1344y0-1024.tif:0096-0321	600.061	7.629	0.888	4577.92	10963
		96	F231 GGN 3-Image Export-14_c1x0-1344y0-1024.tif:0097-0316	538.677	7.595	0.936	4091.02	9797
		97	F231 GGN 3-Image Export-14_c1x0-1344y0-1024.tif:0098-0333	580.852	7.57	1.02	4397.11	10530
		98	F231 GGN 3-Image Export-14_c1x0-1344y0-1024.tif:0099-0338	1183.84	7.307	0.875	8649.73	20714
		99	F231 GGN 3-Image Export-14_c1x0-1344y0-1024.tif:0100-0326	363.711	8.037	0.895	2923.05	7000
		100	F231 GGN 3-Image Export-14_c1x0-1344y0-1024.tif:0101-0329	487.315	7.784	0.894	3793.29	9084
		101	F231 GGN 3-Image Export-14_c1x0-1344y0-1024.tif:0102-0332	458.084	7.529	1.2	3448.78	8259
		102	F231 GGN 3-Image Export-14_c1x0-1344y0-1024.tif:0103-0341	430.106	8.066	0.801	3469.25	8308
		103	F231 GGN 3-Image Export-14_c1x0-1344y0-1024.tif:0104-0335	328.217	7.617	0.972	2500.05	5987
		104	F231 GGN 3-Image Export-14_c1x0-1344y0-1024.tif:0105-0348	463.513	8.012	0.947	3713.53	8893
		105	F231 GGN 3-Image Export-14_c1x0-1344y0-1024.tif:0106-0355	717.818	7.446	0.928	5345.01	12800
		106	F231 GGN 3-Image Export-14_c1x0-1344y0-1024.tif:0107-0349	607.995	7.396	1.08	4496.49	10768
		107	F231 GGN 3-Image Export-14_c1x0-1344y0-1024.tif:0108-0355	564.149	7.39	1.04	4169.11	9984
		108	F231 GGN 3-Image Export-14_c1x0-1344y0-1024.tif:0109-0361	738.28	7.325	1.136	5408.07	12951
		109	F231 GGN 3-Image Export-14_c1x0-1344y0-1024.tif:0110-0356	317.778	7.745	0.907	2461.21	5894
		110	F231 GGN 3-Image Export-14_c1x0-1344y0-1024.tif:0111-0373	1229.77	7.281	0.809	8953.73	21442
		111	F231 GGN 3-Image Export-14_c1x0-1344y0-1024.tif:0112-0380	844.345	7.714	0.833	6512.98	15597
		112	F231 GGN 3-Image Export-14_c1x0-1344y0-1024.tif:0113-0377	626.369	7.579	0.957	4747.04	11368
		113	F231 GGN 3-Image Export-14_c1x0-1344y0-1024.tif:0114-0368	727.84	7.705	0.831	5608.09	13430
		114	F231 GGN 3-Image Export-14_c1x0-1344y0-1024.tif:0115-0382	813.444	7.665	0.956	6234.87	14931
		115	F231 GGN 3-Image Export-14_c1x0-1344y0-1024.tif:0116-0373	507.359	7.281	1.186	3694.32	8847
		116	F231 GGN 3-Image Export-14_c1x0-1344y0-1024.tif:0117-0387	1223.92	7.341	0.921	8984.63	21516
		117	F231 GGN 3-Image Export-14_c1x0-1344y0-1024.tif:0118-0382	560.809	7.586	0.913	4254.3	10188
		118	F231 GGN 3-Image Export-14_c1x0-1344y0-1024.tif:0119-0387	672.72	7.484	0.963	5034.33	12056
		119	F231 GGN 3-Image Export-14_c1x0-1344y0-1024.tif:0120-0387	383.338	7.798	0.904	2989.45	7159
		120	F231 GGN 3-Image Export-14_c1x0-1344y0-1024.tif:0121-0393	508.611	7.778	1.063	3956.14	9474
		121	F231 GGN 3-Image Export-14_c1x0-1344y0-1024.tif:0122-0400	697.357	7.614	0.937	5309.52	12715
		122	F231 GGN 3-Image Export-14_c1x0-1344y0-1024.tif:0123-0405	814.279	7.477	0.908	6088.3	14580
		123	F231 GGN 3-Image Export-14_c1x0-1344y0-1024.tif:0124-0408	915.751	7.46	1.048	6831.59	16360
		124	F231 GGN 3-Image Export-14_c1x0-1344y0-1024.tif:0125-0417	513.205	7.732	0.884	3968.25	9503
		125	F231 GGN 3-Image Export-14_c1x0-1344y0-1024.tif:0126-0416	724.5	7.593	1.188	5501.19	13174
		126	F231 GGN 3-Image Export-14_c1x0-1344y0-1024.tif:0127-0426	1238.54	7.098	1.093	8791.29	21053
		127	F231 GGN 3-Image Export-14_c1x0-1344y0-1024.tif:0128-0417	350.349	7.971	1.021	2792.77	6688
		128	F231 GGN 3-Image Export-14_c1x0-1344y0-1024.tif:0129-0433	525.732	8.066	0.932	4240.52	10155
		129	F231 GGN 3-Image Export-14_c1x0-1344y0-1024.tif:0130-0432	1051.88	7.361	1.09	7742.75	18542
		130	F231 GGN 3-Image Export-14_c1x0-1344y0-1024.tif:0131-0431	488.985	7.805	0.887	3816.67	9140
		131	F231 GGN 3-Image Export-14_c1x0-1344y0-1024.tif:0132-0432	716.566	7.495	0.897	5370.9	12862
		132	F231 GGN 3-Image Export-14_c1x0-1344y0-1024.tif:0133-0428	328.635	8.273	0.897	2718.86	6511
		133	F231 GGN 3-Image Export-14_c1x0-1344y0-1024.tif:0134-0424	371.228	7.997	0.851	2968.57	7109
		134	F231 GGN 3-Image Export-14_c1x0-1344y0-1024.tif:0135-0439	518.633	7.672	0.907	3979.11	9529
		135	F231 GGN 3-Image Export-14_c1x0-1344y0-1024.tif:0136-0439	835.576	7.582	1.079	6335.09	15171
		136	F231 GGN 3-Image Export-14_c1x0-1344y0-1024.tif:0137-0445	678.984	7.475	0.883	5075.67	12155
		137	F231 GGN 3-Image Export-14_c1x0-1344y0-1024.tif:0138-0441	582.94	7.359	1.117	4289.79	10273
		138	F231 GGN 3-Image Export-14_c1x0-1344y0-1024.tif:0139-0447	360.788	8.049	0.976	2903.84	6954
		139	F231 GGN 3-Image Export-14_c1x0-1344y0-1024.tif:0140-0444	477.293	7.764	0.858	3705.6	8874
		140	F231 GGN 3-Image Export-14_c1x0-1344y0-1024.tif:0141-0462	896.125	7.582	0.937	6794.43	16271
		141	F231 GGN 3-Image Export-14_c1x0-1344y0-1024.tif:0142-0454	566.655	7.84	0.946	4442.62	10639
		142	F231 GGN 3-Image Export-14_c1x0-1344y0-1024.tif:0143-0461	429.689	7.62	0.945	3274.24	7841
		143	F231 GGN 3-Image Export-14_c1x0-1344y0-1024.tif:0144-0456	300.657	8.006	0.988	2406.93	5764
		144	F231 GGN 3-Image Export-14_c1x0-1344y0-1024.tif:0145-0472	841.422	7.595	0.828	6390.63	15304
		145	F231 GGN 3-Image Export-14_c1x0-1344y0-1024.tif:0146-0474	1265.68	7.307	1.131	9248.54	22148
		146	F231 GGN 3-Image Export-14_c1x0-1344y0-1024.tif:0147-0474	580.435	7.803	0.878	4529.06	10846
		147	F231 GGN 3-Image Export-14_c1x0-1344y0-1024.tif:0148-0468	395.865	7.833	0.949	3100.94	7426
		148	F231 GGN 3-Image Export-14_c1x0-1344y0-1024.tif:0149-0468	339.492	7.688	0.898	2609.87	6250
		149	F231 GGN 3-Image Export-14_c1x0-1344y0-1024.tif:0150-0475	898.63	7.793	1.003	7002.8	16770
		150	F231 GGN 3-Image Export-14_c1x0-1344y0-1024.tif:0151-0480	517.798	7.772	0.929	4024.21	9637
		151	F231 GGN 3-Image Export-14_c1x0-1344y0-1024.tif:0152-0478	492.326	7.768	0.877	3824.61	9159
		152	F231 GGN 3-Image Export-14_c1x0-1344y0-1024.tif:0153-0487	501.095	7.945	0.93	3981.2	9534
		153	F231 GGN 3-Image Export-14_c1x0-1344y0-1024.tif:0154-0483	452.656	7.873	0.865	3563.62	8534
		154	F231 GGN 3-Image Export-14_c1x0-1344y0-1024.tif:0155-0484	362.459	8.188	0.995	2967.73	7107
		155	F231 GGN 3-Image Export-14_c1x0-1344y0-1024.tif:0156-0487	510.699	7.704	1.163	3934.43	9422
		156	F231 GGN 3-Image Export-14_c1x0-1344y0-1024.tif:0157-0493	583.775	7.68	0.843	4483.13	10736
		157	F231 GGN 3-Image Export-14_c1x0-1344y0-1024.tif:0158-0496	825.971	7.425	0.89	6132.98	14687
		158	F231 GGN 3-Image Export-14_c1x0-1344y0-1024.tif:0160-0509	1366.32	7.462	0.928	10195.6	24416
		159	F231 GGN 3-Image Export-14_c1x0-1344y0-1024.tif:0161-0501	586.699	7.767	0.823	4557.04	10913
		160	F231 GGN 3-Image Export-14_c1x0-1344y0-1024.tif:0162-0502	765.84	7.531	1.055	5767.6	13812
		161	F231 GGN 3-Image Export-14_c1x0-1344y0-1024.tif:0163-0501	399.206	7.903	0.997	3154.81	7555
		162	F231 GGN 3-Image Export-14_c1x0-1344y0-1024.tif:0164-0497	442.216	7.706	1.037	3407.86	8161
		163	F231 GGN 3-Image Export-14_c1x0-1344y0-1024.tif:0165-0513	868.147	7.412	0.843	6434.89	15410
		164	F231 GGN 3-Image Export-14_c1x0-1344y0-1024.tif:0166-0509	515.71	7.612	0.918	3925.66	9401
		165	F231 GGN 3-Image Export-14_c1x0-1344y0-1024.tif:0167-0514	392.942	7.847	0.916	3083.4	7384
		166	F231 GGN 3-Image Export-14_c1x0-1344y0-1024.tif:0168-0532	918.674	7.607	0.893	6988.6	16736
		167	F231 GGN 3-Image Export-14_c1x0-1344y0-1024.tif:0169-0511	407.975	8.314	1.029	3391.99	8123
		168	F231 GGN 3-Image Export-14_c1x0-1344y0-1024.tif:0170-0523	581.688	7.678	0.88	4466.01	10695
		169	F231 GGN 3-Image Export-14_c1x0-1344y0-1024.tif:0171-0532	908.652	7.755	0.917	7046.23	16874
		170	F231 GGN 3-Image Export-14_c1x0-1344y0-1024.tif:0172-0535	792.565	7.421	0.836	5881.6	14085
		171	F231 GGN 3-Image Export-14_c1x0-1344y0-1024.tif:0173-0533	440.546	7.861	0.916	3462.98	8293
		172	F231 GGN 3-Image Export-14_c1x0-1344y0-1024.tif:0174-0531	489.82	7.645	0.907	3744.43	8967
		173	F231 GGN 3-Image Export-14_c1x0-1344y0-1024.tif:0175-0537	557.05	7.651	1.063	4262.23	10207
		174	F231 GGN 3-Image Export-14_c1x0-1344y0-1024.tif:0176-0544	549.534	7.954	0.819	4370.8	10467
		175	F231 GGN 3-Image Export-14_c1x0-1344y0-1024.tif:0177-0565	2826.59	7.274	0.91	20559.5	49235
		176	F231 GGN 3-Image Export-14_c1x0-1344y0-1024.tif:0178-0553	696.104	7.519	1.018	5234.35	12535
		177	F231 GGN 3-Image Export-14_c1x0-1344y0-1024.tif:0179-0548	597.556	7.809	0.871	4666.45	11175
		178	F231 GGN 3-Image Export-14_c1x0-1344y0-1024.tif:0180-0548	564.567	7.697	0.891	4345.74	10407
		179	F231 GGN 3-Image Export-14_c1x0-1344y0-1024.tif:0181-0554	818.872	7.561	0.816	6191.44	14827
		180	F231 GGN 3-Image Export-14_c1x0-1344y0-1024.tif:0182-0549	487.732	7.537	0.908	3675.95	8803
		181	F231 GGN 3-Image Export-14_c1x0-1344y0-1024.tif:0183-0554	621.775	7.704	0.818	4790.47	11472
		182	F231 GGN 3-Image Export-14_c1x0-1344y0-1024.tif:0184-0567	1013.46	7.606	0.839	7708.51	18460
		183	F231 GGN 3-Image Export-14_c1x0-1344y0-1024.tif:0185-0562	598.808	7.653	1.042	4582.51	10974
		184	F231 GGN 3-Image Export-14_c1x0-1344y0-1024.tif:0186-0566	698.61	7.652	0.954	5345.43	12801
		185	F231 GGN 3-Image Export-14_c1x0-1344y0-1024.tif:0187-0571	860.213	7.512	0.835	6461.62	15474
		186	F231 GGN 3-Image Export-14_c1x0-1344y0-1024.tif:0188-0577	643.489	7.848	0.858	5050.2	12094
		187	F231 GGN 3-Image Export-14_c1x0-1344y0-1024.tif:0189-0574	714.06	7.902	0.95	5642.33	13512
		188	F231 GGN 3-Image Export-14_c1x0-1344y0-1024.tif:0190-0566	443.469	7.738	0.897	3431.66	8218
		189	F231 GGN 3-Image Export-14_c1x0-1344y0-1024.tif:0191-0572	503.183	8.303	0.911	4177.88	10005
		190	F231 GGN 3-Image Export-14_c1x0-1344y0-1024.tif:0192-0579	443.887	8.033	0.85	3565.71	8539
		191	F231 GGN 3-Image Export-14_c1x0-1344y0-1024.tif:0193-0595	584.611	7.882	0.906	4607.98	11035
		192	F231 GGN 3-Image Export-14_c1x0-1344y0-1024.tif:0194-0589	655.599	7.627	0.973	5000.51	11975
		193	F231 GGN 3-Image Export-14_c1x0-1344y0-1024.tif:0195-0588	361.206	7.699	0.915	2781.08	6660
		194	F231 GGN 3-Image Export-14_c1x0-1344y0-1024.tif:0196-0598	631.797	7.597	0.914	4800.07	11495
		195	F231 GGN 3-Image Export-14_c1x0-1344y0-1024.tif:0197-0600	533.248	7.576	0.863	4040.08	9675
		196	F231 GGN 3-Image Export-14_c1x0-1344y0-1024.tif:0198-0604	330.723	8.202	0.945	2712.59	6496
		197	F231 GGN 3-Image Export-14_c1x0-1344y0-1024.tif:0199-0622	1006.78	7.53	0.841	7580.73	18154
		198	F231 GGN 3-Image Export-14_c1x0-1344y0-1024.tif:0200-0614	1086.54	7.547	0.878	8200.42	19638
		199	F231 GGN 3-Image Export-14_c1x0-1344y0-1024.tif:0201-0621	840.587	7.454	0.853	6265.36	15004
		200	F231 GGN 3-Image Export-14_c1x0-1344y0-1024.tif:0202-0615	377.074	7.845	0.894	2958.13	7084
		201	F231 GGN 3-Image Export-14_c1x0-1344y0-1024.tif:0203-0626	694.434	7.815	1.026	5427.27	12997
		202	F231 GGN 3-Image Export-14_c1x0-1344y0-1024.tif:0204-0662	4565.81	7.844	2.689	35815.3	85769
		203	F231 GGN 3-Image Export-14_c1x0-1344y0-1024.tif:0205-0659	1552.14	7.348	0.914	11404.9	27312
		204	F231 GGN 3-Image Export-14_c1x0-1344y0-1024.tif:0206-0621	317.36	7.882	0.965	2501.3	5990
		205	F231 GGN 3-Image Export-14_c1x0-1344y0-1024.tif:0207-0628	457.249	7.938	0.994	3629.6	8692
		206	F231 GGN 3-Image Export-14_c1x0-1344y0-1024.tif:0208-0628	582.105	7.641	0.938	4448.05	10652
		207	F231 GGN 3-Image Export-14_c1x0-1344y0-1024.tif:0209-0638	466.436	7.921	0.916	3694.74	8848
		208	F231 GGN 3-Image Export-14_c1x0-1344y0-1024.tif:0210-0628	353.272	8.481	0.797	2996.13	7175
		209	F231 GGN 3-Image Export-14_c1x0-1344y0-1024.tif:0211-0647	494.831	8.027	0.879	3972.01	9512
		210	F231 GGN 3-Image Export-14_c1x0-1344y0-1024.tif:0212-0640	766.675	7.796	0.813	5977.23	14314
		211	F231 GGN 3-Image Export-14_c1x0-1344y0-1024.tif:0213-0641	402.546	7.83	0.996	3151.89	7548
		212	F231 GGN 3-Image Export-14_c1x0-1344y0-1024.tif:0214-0651	303.998	8.099	0.908	2462.05	5896
		213	F231 GGN 3-Image Export-14_c1x0-1344y0-1024.tif:0215-0665	982.146	7.45	0.875	7316.82	17522
		214	F231 GGN 3-Image Export-14_c1x0-1344y0-1024.tif:0216-0650	438.876	7.982	0.867	3503.07	8389
		215	F231 GGN 3-Image Export-14_c1x0-1344y0-1024.tif:0217-0658	613.006	7.601	1.017	4659.35	11158
		216	F231 GGN 3-Image Export-14_c1x0-1344y0-1024.tif:0218-0664	742.456	7.706	0.843	5721.67	13702
		217	F231 GGN 3-Image Export-14_c1x0-1344y0-1024.tif:0219-0680	1460.27	7.456	1.099	10887.5	26073
		218	F231 GGN 3-Image Export-14_c1x0-1344y0-1024.tif:0220-0674	474.37	7.837	1.003	3717.71	8903
		219	F231 GGN 3-Image Export-14_c1x0-1344y0-1024.tif:0221-0669	656.017	7.621	0.859	4999.67	11973
		220	F231 GGN 3-Image Export-14_c1x0-1344y0-1024.tif:0222-0668	398.37	7.794	1	3104.7	7435
		221	F231 GGN 3-Image Export-14_c1x0-1344y0-1024.tif:0223-0670	407.14	8.093	1.048	3295.12	7891
		222	F231 GGN 3-Image Export-14_c1x0-1344y0-1024.tif:0224-0671	544.523	7.738	0.905	4213.37	10090
		223	F231 GGN 3-Image Export-14_c1x0-1344y0-1024.tif:0225-0686	746.631	7.779	0.867	5808.11	13909
		224	F231 GGN 3-Image Export-14_c1x0-1344y0-1024.tif:0226-0692	1125.79	7.373	0.871	8300.22	19877
		225	F231 GGN 3-Image Export-14_c1x0-1344y0-1024.tif:0227-0686	473.535	7.661	0.841	3627.93	8688
		226	F231 GGN 3-Image Export-14_c1x0-1344y0-1024.tif:0228-0694	897.795	7.487	0.84	6721.35	16096
		227	F231 GGN 3-Image Export-14_c1x0-1344y0-1024.tif:0229-0686	338.239	8	0.858	2705.91	6480
		228	F231 GGN 3-Image Export-14_c1x0-1344y0-1024.tif:0230-0695	699.027	7.684	0.968	5371.32	12863
		229	F231 GGN 3-Image Export-14_c1x0-1344y0-1024.tif:0231-0697	529.073	8.025	0.92	4245.94	10168
		230	F231 GGN 3-Image Export-14_c1x0-1344y0-1024.tif:0232-0705	874.828	7.536	0.919	6592.32	15787
		231	F231 GGN 3-Image Export-14_c1x0-1344y0-1024.tif:0233-0718	853.532	7.595	1.081	6482.91	15525
		232	F231 GGN 3-Image Export-14_c1x0-1344y0-1024.tif:0234-0709	504.435	7.958	1.065	4014.19	9613
		233	F231 GGN 3-Image Export-14_c1x0-1344y0-1024.tif:0235-0708	910.322	7.554	0.798	6876.69	16468
		234	F231 GGN 3-Image Export-14_c1x0-1344y0-1024.tif:0236-0719	777.532	7.617	0.864	5922.52	14183
		235	F231 GGN 3-Image Export-14_c1x0-1344y0-1024.tif:0237-0706	426.348	7.871	0.926	3355.66	8036
		236	F231 GGN 3-Image Export-14_c1x0-1344y0-1024.tif:0238-0719	610.083	7.76	1.004	4734.09	11337
		237	F231 GGN 3-Image Export-14_c1x0-1344y0-1024.tif:0239-0719	382.085	7.701	0.888	2942.26	7046
		238	F231 GGN 3-Image Export-14_c1x0-1344y0-1024.tif:0240-0722	369.975	7.991	0.942	2956.46	7080
		239	F231 GGN 3-Image Export-14_c1x0-1344y0-1024.tif:0241-0736	985.904	7.46	1.007	7354.4	17612
		240	F231 GGN 3-Image Export-14_c1x0-1344y0-1024.tif:0242-0725	327.8	8.211	0.815	2691.71	6446
		241	F231 GGN 3-Image Export-14_c1x0-1344y0-1024.tif:0243-0733	469.776	7.956	0.855	3737.75	8951
		242	F231 GGN 3-Image Export-14_c1x0-1344y0-1024.tif:0244-0740	692.346	7.739	0.968	5357.96	12831
		243	F231 GGN 3-Image Export-14_c1x0-1344y0-1024.tif:0245-0743	629.709	7.549	0.865	4753.72	11384
		244	F231 GGN 3-Image Export-14_c1x0-1344y0-1024.tif:0246-0756	724.5	7.801	1.051	5651.52	13534
		245	F231 GGN 3-Image Export-14_c1x0-1344y0-1024.tif:0247-0741	337.404	7.75	0.904	2614.88	6262
		246	F231 GGN 3-Image Export-14_c1x0-1344y0-1024.tif:0248-0747	337.404	7.869	1.041	2654.97	6358
		247	F231 GGN 3-Image Export-14_c1x0-1344y0-1024.tif:0249-0752	577.512	7.677	1.061	4433.44	10617
		248	F231 GGN 3-Image Export-14_c1x0-1344y0-1024.tif:0250-0761	989.245	7.424	0.937	7344.38	17588
		249	F231 GGN 3-Image Export-14_c1x0-1344y0-1024.tif:0251-0745	332.393	8.133	1.099	2703.41	6474
		250	F231 GGN 3-Image Export-14_c1x0-1344y0-1024.tif:0252-0752	505.688	7.555	0.844	3820.43	9149
		251	F231 GGN 3-Image Export-14_c1x0-1344y0-1024.tif:0253-0752	810.938	7.746	0.848	6281.64	15043
		252	F231 GGN 3-Image Export-14_c1x0-1344y0-1024.tif:0254-0751	331.14	8.039	0.949	2662.07	6375
		253	F231 GGN 3-Image Export-14_c1x0-1344y0-1024.tif:0255-0762	483.557	7.727	1.015	3736.5	8948
		254	F231 GGN 3-Image Export-14_c1x0-1344y0-1024.tif:0256-0768	756.236	7.564	0.926	5720.41	13699
		255	F231 GGN 3-Image Export-14_c1x0-1344y0-1024.tif:0257-0765	502.348	7.793	0.947	3914.8	9375
		256	F231 GGN 3-Image Export-14_c1x0-1344y0-1024.tif:0258-0763	710.72	7.606	1.141	5405.98	12946
		257	F231 GGN 3-Image Export-14_c1x0-1344y0-1024.tif:0259-0764	814.279	7.485	0.887	6094.57	14595
		258	F231 GGN 3-Image Export-14_c1x0-1344y0-1024.tif:0260-0760	304.415	7.867	0.923	2394.82	5735
		259	F231 GGN 3-Image Export-14_c1x0-1344y0-1024.tif:0261-0787	875.663	7.436	1.076	6511.31	15593
		260	F231 GGN 3-Image Export-14_c1x0-1344y0-1024.tif:0262-0772	433.029	8.029	0.781	3476.76	8326
		261	F231 GGN 3-Image Export-14_c1x0-1344y0-1024.tif:0263-0769	408.392	7.948	0.904	3245.84	7773
		262	F231 GGN 3-Image Export-14_c1x0-1344y0-1024.tif:0264-0803	1345.44	7.629	1.213	10264.9	24582
		263	F231 GGN 3-Image Export-14_c1x0-1344y0-1024.tif:0265-0809	1788.07	7.417	1.173	13261.5	31758
		264	F231 GGN 3-Image Export-14_c1x0-1344y0-1024.tif:0266-0782	635.973	7.568	0.887	4813.02	11526
		265	F231 GGN 3-Image Export-14_c1x0-1344y0-1024.tif:0267-0790	663.116	7.647	0.988	5071.08	12144
		266	F231 GGN 3-Image Export-14_c1x0-1344y0-1024.tif:0268-0785	605.072	7.661	0.903	4635.55	11101
		267	F231 GGN 3-Image Export-14_c1x0-1344y0-1024.tif:0269-0799	625.116	7.627	1.03	4767.92	11418
		268	F231 GGN 3-Image Export-14_c1x0-1344y0-1024.tif:0270-0783	482.304	7.537	0.87	3635.03	8705
		269	F231 GGN 3-Image Export-14_c1x0-1344y0-1024.tif:0271-0810	2116.29	7.031	1.109	14880	35634
		270	F231 GGN 3-Image Export-14_c1x0-1344y0-1024.tif:0272-0785	537.007	7.911	0.835	4248.03	10173
		271	F231 GGN 3-Image Export-14_c1x0-1344y0-1024.tif:0273-0799	559.973	7.567	0.882	4237.17	10147
		272	F231 GGN 3-Image Export-14_c1x0-1344y0-1024.tif:0275-0812	603.402	7.546	0.875	4553.28	10904
		273	F231 GGN 3-Image Export-14_c1x0-1344y0-1024.tif:0276-0805	324.459	8.04	1.029	2608.62	6247
		274	F231 GGN 3-Image Export-14_c1x0-1344y0-1024.tif:0277-0818	885.685	7.499	0.91	6642.01	15906
		275	F231 GGN 3-Image Export-14_c1x0-1344y0-1024.tif:0278-0806	397.535	7.929	0.876	3151.89	7548
		276	F231 GGN 3-Image Export-14_c1x0-1344y0-1024.tif:0279-0824	650.588	7.634	0.874	4966.27	11893
		277	F231 GGN 3-Image Export-14_c1x0-1344y0-1024.tif:0280-0832	675.225	7.762	1.011	5241.03	12551
		278	F231 GGN 3-Image Export-14_c1x0-1344y0-1024.tif:0281-0822	514.457	7.976	0.921	4103.13	9826
		279	F231 GGN 3-Image Export-14_c1x0-1344y0-1024.tif:0282-0841	594.633	7.666	1.135	4558.71	10917
		280	F231 GGN 3-Image Export-14_c1x0-1344y0-1024.tif:0283-0837	465.183	7.799	1.012	3627.93	8688
		281	F231 GGN 3-Image Export-14_c1x0-1344y0-1024.tif:0284-0845	596.72	8.188	0.784	4885.68	11700
		282	F231 GGN 3-Image Export-14_c1x0-1344y0-1024.tif:0285-0836	400.458	7.879	0.961	3155.23	7556
		283	F231 GGN 3-Image Export-14_c1x0-1344y0-1024.tif:0286-0854	709.884	7.788	0.884	5528.75	13240
		284	F231 GGN 3-Image Export-14_c1x0-1344y0-1024.tif:0288-0851	420.502	8.236	0.834	3463.4	8294
		285	F231 GGN 3-Image Export-14_c1x0-1344y0-1024.tif:0289-0845	337.404	7.9	1.059	2665.41	6383
		286	F231 GGN 3-Image Export-14_c1x0-1344y0-1024.tif:0290-0868	1118.69	7.403	0.983	8281.84	19833
		287	F231 GGN 3-Image Export-14_c1x0-1344y0-1024.tif:0291-0865	813.444	7.55	0.855	6141.75	14708
		288	F231 GGN 3-Image Export-14_c1x0-1344y0-1024.tif:0292-0857	585.446	7.598	0.95	4448.05	10652
		289	F231 GGN 3-Image Export-14_c1x0-1344y0-1024.tif:0293-0853	394.612	8.074	0.852	3186.13	7630
		290	F231 GGN 3-Image Export-14_c1x0-1344y0-1024.tif:0294-0861	476.875	7.893	0.826	3764.06	9014
		291	F231 GGN 3-Image Export-14_c1x0-1344y0-1024.tif:0295-0859	564.149	7.915	0.855	4465.17	10693
		292	F231 GGN 3-Image Export-14_c1x0-1344y0-1024.tif:0296-0862	556.215	7.816	0.912	4347.41	10411
		293	F231 GGN 3-Image Export-14_c1x0-1344y0-1024.tif:0297-0869	421.337	7.952	1.164	3350.65	8024
		294	F231 GGN 3-Image Export-14_c1x0-1344y0-1024.tif:0298-0880	786.301	7.581	0.928	5960.94	14275
		295	F231 GGN 3-Image Export-14_c1x0-1344y0-1024.tif:0299-0890	792.565	7.486	1.229	5932.96	14208
		296	F231 GGN 3-Image Export-14_c1x0-1344y0-1024.tif:0300-0881	512.369	7.705	0.901	3947.79	9454
		297	F231 GGN 3-Image Export-14_c1x0-1344y0-1024.tif:0301-0901	1163.79	7.337	1.083	8538.66	20448
		298	F231 GGN 3-Image Export-14_c1x0-1344y0-1024.tif:0302-0885	307.756	7.936	1.056	2442.42	5849
		299	F231 GGN 3-Image Export-14_c1x0-1344y0-1024.tif:0303-0889	372.898	8.26	0.963	3080.06	7376
		300	F231 GGN 3-Image Export-14_c1x0-1344y0-1024.tif:0304-0890	521.974	7.862	0.892	4103.55	9827
		301	F231 GGN 3-Image Export-14_c1x0-1344y0-1024.tif:0305-0894	476.458	7.849	0.883	3739.84	8956
		302	F231 GGN 3-Image Export-14_c1x0-1344y0-1024.tif:0306-0908	633.885	7.584	0.934	4807.59	11513
		303	F231 GGN 3-Image Export-14_c1x0-1344y0-1024.tif:0307-0919	1026.41	7.531	0.963	7729.81	18511
		304	F231 GGN 3-Image Export-14_c1x0-1344y0-1024.tif:0308-0918	1160.04	7.588	1.206	8802.57	21080
		305	F231 GGN 3-Image Export-14_c1x0-1344y0-1024.tif:0309-0898	443.887	7.89	0.905	3502.24	8387
		306	F231 GGN 3-Image Export-14_c1x0-1344y0-1024.tif:0310-0907	910.74	7.606	0.839	6926.8	16588
		307	F231 GGN 3-Image Export-14_c1x0-1344y0-1024.tif:0311-0924	834.74	7.964	0.972	6648.28	15921
		308	F231 GGN 3-Image Export-14_c1x0-1344y0-1024.tif:0312-0896	362.459	8.207	0.81	2974.83	7124
		309	F231 GGN 3-Image Export-14_c1x0-1344y0-1024.tif:0313-0910	374.151	8.008	0.981	2996.13	7175
		310	F231 GGN 3-Image Export-14_c1x0-1344y0-1024.tif:0314-0926	886.52	7.571	0.986	6711.75	16073
		311	F231 GGN 3-Image Export-14_c1x0-1344y0-1024.tif:0315-0920	446.81	7.466	1.215	3336.04	7989
		312	F231 GGN 3-Image Export-14_c1x0-1344y0-1024.tif:0316-0913	304.833	7.974	0.877	2430.73	5821
		313	F231 GGN 3-Image Export-14_c1x0-1344y0-1024.tif:0317-0933	508.194	7.935	0.908	4032.56	9657
		314	F231 GGN 3-Image Export-14_c1x0-1344y0-1024.tif:0318-0921	727.423	7.6	0.843	5528.33	13239
		315	F231 GGN 3-Image Export-14_c1x0-1344y0-1024.tif:0319-0922	528.655	7.682	0.972	4060.96	9725
		316	F231 GGN 3-Image Export-14_c1x0-1344y0-1024.tif:0320-0930	840.587	7.597	1.069	6386.04	15293
		317	F231 GGN 3-Image Export-14_c1x0-1344y0-1024.tif:0321-0927	625.951	7.808	0.907	4887.35	11704
		318	F231 GGN 3-Image Export-14_c1x0-1344y0-1024.tif:0322-0939	982.563	7.388	0.969	7259.61	17385
		319	F231 GGN 3-Image Export-14_c1x0-1344y0-1024.tif:0323-0933	766.258	7.706	0.904	5904.98	14141
		320	F231 GGN 3-Image Export-14_c1x0-1344y0-1024.tif:0324-0940	496.084	7.601	1.092	3770.74	9030
		321	F231 GGN 3-Image Export-14_c1x0-1344y0-1024.tif:0325-0945	587.951	7.632	0.841	4487.3	10746
		322	F231 GGN 3-Image Export-14_c1x0-1344y0-1024.tif:0326-0950	485.644	7.917	0.862	3845.07	9208
		323	F231 GGN 3-Image Export-14_c1x0-1344y0-1024.tif:0327-0961	849.773	7.174	1.217	6096.24	14599
		324	F231 GGN 3-Image Export-14_c1x0-1344y0-1024.tif:0328-0965	644.742	7.72	0.933	4977.54	11920
		325	F231 GGN 3-Image Export-14_c1x0-1344y0-1024.tif:0329-0951	344.503	8.101	0.916	2790.68	6683
		326	F231 GGN 3-Image Export-14_c1x0-1344y0-1024.tif:0330-0954	357.03	7.774	0.963	2775.65	6647
		327	F231 GGN 3-Image Export-14_c1x0-1344y0-1024.tif:0331-0971	798.829	7.513	1.005	6001.86	14373
		328	F231 GGN 3-Image Export-14_c1x0-1344y0-1024.tif:0332-0959	342.832	8.009	1.113	2745.58	6575
		329	F231 GGN 3-Image Export-14_c1x0-1344y0-1024.tif:0333-0977	874.41	7.426	0.922	6493.77	15551
		330	F231 GGN 3-Image Export-14_c1x0-1344y0-1024.tif:0334-0973	630.544	7.671	1.035	4836.82	11583
		331	F231 GGN 3-Image Export-14_c1x0-1344y0-1024.tif:0335-0964	309.426	8.007	0.891	2477.5	5933
		332	F231 GGN 3-Image Export-14_c1x0-1344y0-1024.tif:0336-0981	485.227	7.836	1.027	3802.06	9105
		333	F231 GGN 3-Image Export-14_c1x0-1344y0-1024.tif:0337-0988	606.742	7.719	1.016	4683.15	11215
		334	F231 GGN 3-Image Export-14_c1x0-1344y0-1024.tif:0338-0987	1091.97	7.447	1.012	8131.52	19473
		335	F231 GGN 3-Image Export-14_c1x0-1344y0-1024.tif:0339-0990	961.267	7.428	0.963	7140.6	17100
		336	F231 GGN 3-Image Export-14_c1x0-1344y0-1024.tif:0340-0992	604.654	7.61	0.941	4601.3	11019
		337	F231 GGN 3-Image Export-14_c1x0-1344y0-1024.tif:0341-0994	513.205	7.925	0.957	4067.22	9740
		338	F231 GGN 3-Image Export-14_c1x0-1344y0-1024.tif:0342-0983	392.107	8.082	0.944	3169.01	7589
		339	F231 GGN 3-Image Export-14_c1x0-1344y0-1024.tif:0343-0989	466.853	7.735	0.989	3611.22	8648
		340	F231 GGN 3-Image Export-14_c1x0-1344y0-1024.tif:0344-1001	331.975	7.696	0.942	2554.75	6118
		1	F231 GGN 4-Image Export-15_c1x0-1344y0-1024.tif:0001-0025	610.083	7.814	0.835	4767.08	11416
		2	F231 GGN 4-Image Export-15_c1x0-1344y0-1024.tif:0002-0027	376.656	8.164	0.788	3075.05	7364
		3	F231 GGN 4-Image Export-15_c1x0-1344y0-1024.tif:0003-0042	600.479	7.921	0.936	4756.64	11391
		4	F231 GGN 4-Image Export-15_c1x0-1344y0-1024.tif:0004-0035	336.151	8.26	0.788	2776.48	6649
		5	F231 GGN 4-Image Export-15_c1x0-1344y0-1024.tif:0005-0049	833.488	7.679	0.852	6400.65	15328
		6	F231 GGN 4-Image Export-15_c1x0-1344y0-1024.tif:0006-0046	676.06	7.689	0.902	5198.44	12449
		7	F231 GGN 4-Image Export-15_c1x0-1344y0-1024.tif:0007-0053	619.687	7.851	0.883	4865.21	11651
		8	F231 GGN 4-Image Export-15_c1x0-1344y0-1024.tif:0008-0054	478.963	8.019	0.905	3840.89	9198
		9	F231 GGN 4-Image Export-15_c1x0-1344y0-1024.tif:0009-0062	1011.38	7.632	0.859	7718.53	18484
		10	F231 GGN 4-Image Export-15_c1x0-1344y0-1024.tif:0010-0056	790.477	8.079	0.784	6386.45	15294
		11	F231 GGN 4-Image Export-15_c1x0-1344y0-1024.tif:0011-0070	364.964	8.611	0.878	3142.7	7526
		12	F231 GGN 4-Image Export-15_c1x0-1344y0-1024.tif:0012-0073	411.315	8.14	0.974	3348.15	8018
		13	F231 GGN 4-Image Export-15_c1x0-1344y0-1024.tif:0013-0077	537.007	7.968	1.053	4278.93	10247
		14	F231 GGN 4-Image Export-15_c1x0-1344y0-1024.tif:0014-0079	564.984	7.752	0.973	4379.99	10489
		15	F231 GGN 4-Image Export-15_c1x0-1344y0-1024.tif:0015-0076	374.986	8.176	0.834	3065.86	7342
		16	F231 GGN 4-Image Export-15_c1x0-1344y0-1024.tif:0016-0087	686.918	8.009	0.783	5501.6	13175
		17	F231 GGN 4-Image Export-15_c1x0-1344y0-1024.tif:0017-0084	451.403	8.104	0.865	3657.99	8760
		18	F231 GGN 4-Image Export-15_c1x0-1344y0-1024.tif:0018-0088	494.831	8.315	0.925	4114.41	9853
		19	F231 GGN 4-Image Export-15_c1x0-1344y0-1024.tif:0019-0092	455.996	8.04	0.84	3666.34	8780
		20	F231 GGN 4-Image Export-15_c1x0-1344y0-1024.tif:0020-0102	535.336	8.046	0.855	4307.33	10315
		21	F231 GGN 4-Image Export-15_c1x0-1344y0-1024.tif:0021-0097	552.875	8.044	0.865	4447.22	10650
		22	F231 GGN 4-Image Export-15_c1x0-1344y0-1024.tif:0022-0103	594.215	8.064	0.865	4791.72	11475
		23	F231 GGN 4-Image Export-15_c1x0-1344y0-1024.tif:0023-0102	396.7	8.189	0.765	3248.76	7780
		24	F231 GGN 4-Image Export-15_c1x0-1344y0-1024.tif:0024-0106	565.82	7.966	0.959	4507.35	10794
		25	F231 GGN 4-Image Export-15_c1x0-1344y0-1024.tif:0025-0121	572.083	8.188	0.787	4684.4	11218
		26	F231 GGN 4-Image Export-15_c1x0-1344y0-1024.tif:0026-0119	454.744	8.112	0.753	3688.89	8834
		27	F231 GGN 4-Image Export-15_c1x0-1344y0-1024.tif:0027-0121	672.302	7.783	0.841	5232.68	12531
		28	F231 GGN 4-Image Export-15_c1x0-1344y0-1024.tif:0028-0130	827.642	7.68	0.923	6356.39	15222
		29	F231 GGN 4-Image Export-15_c1x0-1344y0-1024.tif:0029-0131	887.355	7.689	0.882	6822.82	16339
		30	F231 GGN 4-Image Export-15_c1x0-1344y0-1024.tif:0030-0136	856.455	7.782	0.823	6664.98	15961
		31	F231 GGN 4-Image Export-15_c1x0-1344y0-1024.tif:0031-0131	539.512	7.836	0.863	4227.57	10124
		32	F231 GGN 4-Image Export-15_c1x0-1344y0-1024.tif:0032-0142	801.334	7.975	0.828	6390.63	15304
		33	F231 GGN 4-Image Export-15_c1x0-1344y0-1024.tif:0033-0155	1020.56	7.861	0.846	8022.95	19213
		34	F231 GGN 4-Image Export-15_c1x0-1344y0-1024.tif:0034-0148	483.139	8.21	0.924	3966.58	9499
		35	F231 GGN 4-Image Export-15_c1x0-1344y0-1024.tif:0035-0147	568.325	7.85	1.003	4461.41	10684
		36	F231 GGN 4-Image Export-15_c1x0-1344y0-1024.tif:0036-0149	453.908	7.925	0.921	3597.44	8615
		37	F231 GGN 4-Image Export-15_c1x0-1344y0-1024.tif:0037-0160	402.546	8.246	0.868	3319.34	7949
		38	F231 GGN 4-Image Export-15_c1x0-1344y0-1024.tif:0038-0172	1358.38	7.605	0.858	10330.5	24739
		39	F231 GGN 4-Image Export-15_c1x0-1344y0-1024.tif:0039-0157	463.095	8.079	0.821	3741.51	8960
		40	F231 GGN 4-Image Export-15_c1x0-1344y0-1024.tif:0040-0174	897.377	7.739	0.876	6945.17	16632
		41	F231 GGN 4-Image Export-15_c1x0-1344y0-1024.tif:0041-0158	363.294	8.129	0.825	2953.12	7072
		42	F231 GGN 4-Image Export-15_c1x0-1344y0-1024.tif:0042-0172	924.52	7.751	0.845	7165.66	17160
		43	F231 GGN 4-Image Export-15_c1x0-1344y0-1024.tif:0043-0165	489.82	8.192	0.783	4012.52	9609
		44	F231 GGN 4-Image Export-15_c1x0-1344y0-1024.tif:0044-0177	1131.22	7.477	0.783	8457.65	20254
		45	F231 GGN 4-Image Export-15_c1x0-1344y0-1024.tif:0045-0177	613.424	8.007	0.848	4911.98	11763
		46	F231 GGN 4-Image Export-15_c1x0-1344y0-1024.tif:0046-0174	472.699	7.893	0.858	3731.07	8935
		47	F231 GGN 4-Image Export-15_c1x0-1344y0-1024.tif:0047-0181	490.655	8.281	0.734	4063.04	9730
		48	F231 GGN 4-Image Export-15_c1x0-1344y0-1024.tif:0048-0188	570.413	7.734	0.972	4411.72	10565
		49	F231 GGN 4-Image Export-15_c1x0-1344y0-1024.tif:0049-0199	1160.87	7.702	1.025	8941.2	21412
		50	F231 GGN 4-Image Export-15_c1x0-1344y0-1024.tif:0050-0203	691.093	7.781	0.858	5377.16	12877
		51	F231 GGN 4-Image Export-15_c1x0-1344y0-1024.tif:0051-0206	1036.85	7.61	0.853	7890.16	18895
		52	F231 GGN 4-Image Export-15_c1x0-1344y0-1024.tif:0052-0208	643.072	7.816	0.885	5026.4	12037
		53	F231 GGN 4-Image Export-15_c1x0-1344y0-1024.tif:0053-0204	613.006	7.9	0.794	4842.66	11597
		54	F231 GGN 4-Image Export-15_c1x0-1344y0-1024.tif:0054-0213	881.927	7.671	0.842	6765.61	16202
		55	F231 GGN 4-Image Export-15_c1x0-1344y0-1024.tif:0055-0221	578.347	8.003	0.896	4628.45	11084
		56	F231 GGN 4-Image Export-15_c1x0-1344y0-1024.tif:0056-0220	627.204	7.971	0.851	4999.26	11972
		57	F231 GGN 4-Image Export-15_c1x0-1344y0-1024.tif:0057-0219	539.512	7.843	0.857	4231.33	10133
		58	F231 GGN 4-Image Export-15_c1x0-1344y0-1024.tif:0058-0237	713.643	7.768	0.927	5543.78	13276
		59	F231 GGN 4-Image Export-15_c1x0-1344y0-1024.tif:0059-0230	554.127	7.91	0.883	4382.91	10496
		60	F231 GGN 4-Image Export-15_c1x0-1344y0-1024.tif:0060-0234	1038.1	7.687	0.819	7979.52	19109
		61	F231 GGN 4-Image Export-15_c1x0-1344y0-1024.tif:0061-0243	859.378	7.773	0.872	6680.01	15997
		62	F231 GGN 4-Image Export-15_c1x0-1344y0-1024.tif:0062-0253	1136.23	7.631	0.821	8671.03	20765
		63	F231 GGN 4-Image Export-15_c1x0-1344y0-1024.tif:0063-0243	741.203	7.91	0.896	5862.81	14040
		64	F231 GGN 4-Image Export-15_c1x0-1344y0-1024.tif:0064-0251	579.6	7.948	0.939	4606.73	11032
		65	F231 GGN 4-Image Export-15_c1x0-1344y0-1024.tif:0065-0248	800.081	7.532	0.979	6026.5	14432
		66	F231 GGN 4-Image Export-15_c1x0-1344y0-1024.tif:0066-0255	761.664	7.909	0.861	6023.99	14426
		67	F231 GGN 4-Image Export-15_c1x0-1344y0-1024.tif:0067-0261	972.124	7.667	0.9	7452.95	17848
		68	F231 GGN 4-Image Export-15_c1x0-1344y0-1024.tif:0068-0244	308.591	8.26	0.81	2548.9	6104
		69	F231 GGN 4-Image Export-15_c1x0-1344y0-1024.tif:0069-0251	301.492	8.191	0.942	2469.56	5914
		70	F231 GGN 4-Image Export-15_c1x0-1344y0-1024.tif:0070-0260	640.984	7.891	0.883	5057.72	12112
		71	F231 GGN 4-Image Export-15_c1x0-1344y0-1024.tif:0072-0259	502.765	7.929	0.853	3986.63	9547
		72	F231 GGN 4-Image Export-15_c1x0-1344y0-1024.tif:0073-0262	352.019	8.198	0.914	2885.89	6911
		73	F231 GGN 4-Image Export-15_c1x0-1344y0-1024.tif:0074-0275	957.926	7.6	0.856	7280.49	17435
		74	F231 GGN 4-Image Export-15_c1x0-1344y0-1024.tif:0075-0286	891.114	7.813	0.868	6962.71	16674
		75	F231 GGN 4-Image Export-15_c1x0-1344y0-1024.tif:0076-0283	834.323	7.92	0.835	6608.19	15825
		76	F231 GGN 4-Image Export-15_c1x0-1344y0-1024.tif:0077-0282	758.741	7.873	0.816	5973.89	14306
		77	F231 GGN 4-Image Export-15_c1x0-1344y0-1024.tif:0078-0296	881.092	7.581	0.889	6679.18	15995
		78	F231 GGN 4-Image Export-15_c1x0-1344y0-1024.tif:0079-0289	453.908	7.969	0.921	3617.07	8662
		79	F231 GGN 4-Image Export-15_c1x0-1344y0-1024.tif:0080-0293	519.051	8.055	0.877	4180.8	10012
		80	F231 GGN 4-Image Export-15_c1x0-1344y0-1024.tif:0081-0298	352.019	8.331	0.89	2932.66	7023
		81	F231 GGN 4-Image Export-15_c1x0-1344y0-1024.tif:0082-0307	1063.99	7.845	0.8	8346.57	19988
		82	F231 GGN 4-Image Export-15_c1x0-1344y0-1024.tif:0083-0297	418.414	7.869	0.972	3292.61	7885
		83	F231 GGN 4-Image Export-15_c1x0-1344y0-1024.tif:0084-0305	889.026	8.04	3.771	7147.7	17117
		84	F231 GGN 4-Image Export-15_c1x0-1344y0-1024.tif:0085-0312	798.411	7.9	0.866	6307.53	15105
		85	F231 GGN 4-Image Export-15_c1x0-1344y0-1024.tif:0086-0305	326.964	8.152	0.93	2665.41	6383
		86	F231 GGN 4-Image Export-15_c1x0-1344y0-1024.tif:0087-0309	573.336	7.788	0.88	4465.17	10693
		87	F231 GGN 4-Image Export-15_c1x0-1344y0-1024.tif:0088-0305	494.831	7.851	0.913	3884.74	9303
		88	F231 GGN 4-Image Export-15_c1x0-1344y0-1024.tif:0089-0303	391.272	8.26	0.695	3232.06	7740
		89	F231 GGN 4-Image Export-15_c1x0-1344y0-1024.tif:0090-0320	737.862	7.818	0.881	5768.44	13814
		90	F231 GGN 4-Image Export-15_c1x0-1344y0-1024.tif:0091-0315	451.403	7.887	0.978	3560.28	8526
		91	F231 GGN 4-Image Export-15_c1x0-1344y0-1024.tif:0092-0315	352.854	8.227	0.842	2903.01	6952
		92	F231 GGN 4-Image Export-15_c1x0-1344y0-1024.tif:0093-0321	319.866	7.881	1.005	2520.93	6037
		93	F231 GGN 4-Image Export-15_c1x0-1344y0-1024.tif:0094-0327	350.766	8.042	1.06	2820.75	6755
		94	F231 GGN 4-Image Export-15_c1x0-1344y0-1024.tif:0095-0333	1242.71	7.518	0.88	9342.91	22374
		95	F231 GGN 4-Image Export-15_c1x0-1344y0-1024.tif:0096-0320	376.656	8.144	0.82	3067.54	7346
		96	F231 GGN 4-Image Export-15_c1x0-1344y0-1024.tif:0097-0332	435.117	8.188	0.907	3562.78	8532
		97	F231 GGN 4-Image Export-15_c1x0-1344y0-1024.tif:0098-0329	314.437	8.011	0.977	2518.84	6032
		98	F231 GGN 4-Image Export-15_c1x0-1344y0-1024.tif:0099-0342	740.785	7.881	0.811	5838.17	13981
		99	F231 GGN 4-Image Export-15_c1x0-1344y0-1024.tif:0100-0357	1105.75	7.369	0.908	8148.22	19513
		100	F231 GGN 4-Image Export-15_c1x0-1344y0-1024.tif:0101-0359	954.586	7.682	0.893	7332.69	17560
		101	F231 GGN 4-Image Export-15_c1x0-1344y0-1024.tif:0102-0351	731.598	7.796	0.864	5703.71	13659
		102	F231 GGN 4-Image Export-15_c1x0-1344y0-1024.tif:0103-0361	633.05	7.821	0.93	4950.82	11856
		103	F231 GGN 4-Image Export-15_c1x0-1344y0-1024.tif:0104-0347	311.096	8.221	0.807	2557.67	6125
		104	F231 GGN 4-Image Export-15_c1x0-1344y0-1024.tif:0105-0366	683.994	7.658	0.925	5238.11	12544
		105	F231 GGN 4-Image Export-15_c1x0-1344y0-1024.tif:0106-0373	568.743	7.811	0.931	4442.21	10638
		106	F231 GGN 4-Image Export-15_c1x0-1344y0-1024.tif:0107-0364	856.455	7.799	0.808	6679.18	15995
		107	F231 GGN 4-Image Export-15_c1x0-1344y0-1024.tif:0108-0367	851.444	7.467	0.91	6357.64	15225
		108	F231 GGN 4-Image Export-15_c1x0-1344y0-1024.tif:0109-0376	729.511	7.678	0.914	5600.99	13413
		109	F231 GGN 4-Image Export-15_c1x0-1344y0-1024.tif:0110-0381	734.104	7.895	0.915	5795.58	13879
		110	F231 GGN 4-Image Export-15_c1x0-1344y0-1024.tif:0111-0377	1051.88	7.765	0.814	8167.85	19560
		111	F231 GGN 4-Image Export-15_c1x0-1344y0-1024.tif:0112-0400	1523.33	7.466	0.864	11373.6	27237
		112	F231 GGN 4-Image Export-15_c1x0-1344y0-1024.tif:0113-0375	383.755	8.112	0.931	3113.05	7455
		113	F231 GGN 4-Image Export-15_c1x0-1344y0-1024.tif:0114-0384	708.632	7.986	0.82	5659.03	13552
		114	F231 GGN 4-Image Export-15_c1x0-1344y0-1024.tif:0115-0393	1025.99	7.663	0.834	7862.6	18829
		115	F231 GGN 4-Image Export-15_c1x0-1344y0-1024.tif:0116-0380	466.853	8.174	0.856	3816.26	9139
		116	F231 GGN 4-Image Export-15_c1x0-1344y0-1024.tif:0117-0385	542.435	7.845	0.985	4255.55	10191
		117	F231 GGN 4-Image Export-15_c1x0-1344y0-1024.tif:0118-0388	578.765	7.73	0.946	4473.94	10714
		118	F231 GGN 4-Image Export-15_c1x0-1344y0-1024.tif:0119-0393	501.095	8.109	0.737	4063.46	9731
		119	F231 GGN 4-Image Export-15_c1x0-1344y0-1024.tif:0120-0404	380.832	8.195	0.811	3120.99	7474
		120	F231 GGN 4-Image Export-15_c1x0-1344y0-1024.tif:0121-0409	448.897	7.963	0.887	3574.48	8560
		121	F231 GGN 4-Image Export-15_c1x0-1344y0-1024.tif:0122-0409	570.831	7.751	0.901	4424.25	10595
		122	F231 GGN 4-Image Export-15_c1x0-1344y0-1024.tif:0123-0413	737.445	7.732	0.844	5702.04	13655
		123	F231 GGN 4-Image Export-15_c1x0-1344y0-1024.tif:0124-0420	992.585	7.749	0.825	7691.81	18420
		124	F231 GGN 4-Image Export-15_c1x0-1344y0-1024.tif:0125-0426	362.876	8.677	0.915	3148.55	7540
		125	F231 GGN 4-Image Export-15_c1x0-1344y0-1024.tif:0126-0425	470.194	7.978	0.855	3751.11	8983
		126	F231 GGN 4-Image Export-15_c1x0-1344y0-1024.tif:0127-0426	600.479	7.772	0.946	4666.86	11176
		127	F231 GGN 4-Image Export-15_c1x0-1344y0-1024.tif:0128-0426	380.832	7.783	0.97	2963.98	7098
		128	F231 GGN 4-Image Export-15_c1x0-1344y0-1024.tif:0129-0427	762.917	7.961	0.907	6073.27	14544
		129	F231 GGN 4-Image Export-15_c1x0-1344y0-1024.tif:0130-0436	594.215	8.2	0.742	4872.31	11668
		130	F231 GGN 4-Image Export-15_c1x0-1344y0-1024.tif:0131-0440	590.039	7.82	1.002	4614.25	11050
		131	F231 GGN 4-Image Export-15_c1x0-1344y0-1024.tif:0132-0462	896.542	7.617	0.968	6829.09	16354
		132	F231 GGN 4-Image Export-15_c1x0-1344y0-1024.tif:0133-0449	326.547	8.127	0.995	2653.72	6355
		133	F231 GGN 4-Image Export-15_c1x0-1344y0-1024.tif:0134-0449	698.61	7.648	0.855	5342.92	12795
		134	F231 GGN 4-Image Export-15_c1x0-1344y0-1024.tif:0135-0459	734.104	7.874	0.862	5780.55	13843
		135	F231 GGN 4-Image Export-15_c1x0-1344y0-1024.tif:0136-0450	303.998	8.15	0.791	2477.5	5933
		136	F231 GGN 4-Image Export-15_c1x0-1344y0-1024.tif:0137-0466	466.018	7.823	1.038	3645.47	8730
		137	F231 GGN 4-Image Export-15_c1x0-1344y0-1024.tif:0138-0463	433.029	8.089	0.924	3502.65	8388
		138	F231 GGN 4-Image Export-15_c1x0-1344y0-1024.tif:0139-0468	505.271	7.704	0.89	3892.67	9322
		139	F231 GGN 4-Image Export-15_c1x0-1344y0-1024.tif:0140-0469	691.928	7.965	0.825	5511.21	13198
		140	F231 GGN 4-Image Export-15_c1x0-1344y0-1024.tif:0141-0485	1262.34	7.554	0.803	9536.25	22837
		141	F231 GGN 4-Image Export-15_c1x0-1344y0-1024.tif:0142-0479	375.821	8.103	0.812	3045.4	7293
		142	F231 GGN 4-Image Export-15_c1x0-1344y0-1024.tif:0143-0470	306.085	7.888	0.967	2414.44	5782
		143	F231 GGN 4-Image Export-15_c1x0-1344y0-1024.tif:0144-0514	1505.79	7.608	0.8	11455.4	27433
		144	F231 GGN 4-Image Export-15_c1x0-1344y0-1024.tif:0145-0469	513.622	8.256	1.022	4240.52	10155
		145	F231 GGN 4-Image Export-15_c1x0-1344y0-1024.tif:0146-0489	607.577	7.951	0.977	4830.97	11569
		146	F231 GGN 4-Image Export-15_c1x0-1344y0-1024.tif:0147-0487	739.115	7.602	0.929	5618.94	13456
		147	F231 GGN 4-Image Export-15_c1x0-1344y0-1024.tif:0148-0502	1128.72	7.42	0.883	8375.38	20057
		148	F231 GGN 4-Image Export-15_c1x0-1344y0-1024.tif:0149-0520	1160.45	7.516	0.837	8721.56	20886
		149	F231 GGN 4-Image Export-15_c1x0-1344y0-1024.tif:0150-0489	425.513	7.783	0.888	3311.82	7931
		150	F231 GGN 4-Image Export-15_c1x0-1344y0-1024.tif:0151-0509	1056.47	7.664	0.942	8097.27	19391
		151	F231 GGN 4-Image Export-15_c1x0-1344y0-1024.tif:0152-0505	578.347	7.527	0.901	4353.26	10425
		152	F231 GGN 4-Image Export-15_c1x0-1344y0-1024.tif:0153-0505	957.509	7.98	0.793	7640.44	18297
		153	F231 GGN 4-Image Export-15_c1x0-1344y0-1024.tif:0154-0501	514.04	7.848	0.96	4034.23	9661
		154	F231 GGN 4-Image Export-15_c1x0-1344y0-1024.tif:0155-0513	789.224	7.751	1.001	6117.53	14650
		155	F231 GGN 4-Image Export-15_c1x0-1344y0-1024.tif:0156-0498	777.95	7.972	0.837	6201.47	14851
		156	F231 GGN 4-Image Export-15_c1x0-1344y0-1024.tif:0157-0513	967.948	7.766	0.866	7517.26	18002
		157	F231 GGN 4-Image Export-15_c1x0-1344y0-1024.tif:0158-0511	635.973	7.613	0.791	4841.41	11594
		158	F231 GGN 4-Image Export-15_c1x0-1344y0-1024.tif:0159-0512	478.546	7.976	0.929	3816.67	9140
		159	F231 GGN 4-Image Export-15_c1x0-1344y0-1024.tif:0160-0519	395.447	8.015	0.878	3169.43	7590
		160	F231 GGN 4-Image Export-15_c1x0-1344y0-1024.tif:0161-0521	413.403	8.207	1.41	3392.83	8125
		161	F231 GGN 4-Image Export-15_c1x0-1344y0-1024.tif:0162-0522	914.916	7.685	0.849	7030.78	16837
		162	F231 GGN 4-Image Export-15_c1x0-1344y0-1024.tif:0163-0542	852.279	7.843	0.915	6684.6	16008
		163	F231 GGN 4-Image Export-15_c1x0-1344y0-1024.tif:0164-0530	370.393	7.964	0.935	2949.78	7064
		164	F231 GGN 4-Image Export-15_c1x0-1344y0-1024.tif:0165-0540	814.279	7.852	0.879	6393.55	15311
		165	F231 GGN 4-Image Export-15_c1x0-1344y0-1024.tif:0166-0550	984.234	7.526	0.877	7407.43	17739
		166	F231 GGN 4-Image Export-15_c1x0-1344y0-1024.tif:0167-0552	398.788	8.573	1.162	3418.72	8187
		167	F231 GGN 4-Image Export-15_c1x0-1344y0-1024.tif:0168-0557	770.016	7.871	0.822	6060.74	14514
		168	F231 GGN 4-Image Export-15_c1x0-1344y0-1024.tif:0169-0540	696.104	7.74	0.954	5387.6	12902
		169	F231 GGN 4-Image Export-15_c1x0-1344y0-1024.tif:0170-0553	807.18	7.76	0.865	6264.1	15001
		170	F231 GGN 4-Image Export-15_c1x0-1344y0-1024.tif:0171-0553	384.59	8.121	0.799	3123.07	7479
		171	F231 GGN 4-Image Export-15_c1x0-1344y0-1024.tif:0172-0554	500.26	7.675	0.986	3839.64	9195
		172	F231 GGN 4-Image Export-15_c1x0-1344y0-1024.tif:0173-0558	833.07	7.566	0.859	6302.94	15094
		173	F231 GGN 4-Image Export-15_c1x0-1344y0-1024.tif:0174-0581	863.136	7.653	1.219	6605.68	15819
		174	F231 GGN 4-Image Export-15_c1x0-1344y0-1024.tif:0175-0557	839.334	7.749	0.836	6503.79	15575
		175	F231 GGN 4-Image Export-15_c1x0-1344y0-1024.tif:0176-0567	491.908	8.031	0.824	3950.3	9460
		176	F231 GGN 4-Image Export-15_c1x0-1344y0-1024.tif:0177-0575	980.476	7.693	0.915	7543.15	18064
		177	F231 GGN 4-Image Export-15_c1x0-1344y0-1024.tif:0178-0575	534.501	7.938	1.345	4242.6	10160
		178	F231 GGN 4-Image Export-15_c1x0-1344y0-1024.tif:0179-0581	825.136	7.438	0.946	6137.16	14697
		179	F231 GGN 4-Image Export-15_c1x0-1344y0-1024.tif:0180-0578	847.268	7.734	0.894	6553.07	15693
		180	F231 GGN 4-Image Export-15_c1x0-1344y0-1024.tif:0181-0573	563.314	8.067	0.843	4544.51	10883
		181	F231 GGN 4-Image Export-15_c1x0-1344y0-1024.tif:0182-0576	492.743	8.034	0.949	3958.65	9480
		182	F231 GGN 4-Image Export-15_c1x0-1344y0-1024.tif:0183-0585	478.963	7.745	0.888	3709.77	8884
		183	F231 GGN 4-Image Export-15_c1x0-1344y0-1024.tif:0184-0579	399.623	8.167	0.853	3263.8	7816
		184	F231 GGN 4-Image Export-15_c1x0-1344y0-1024.tif:0186-0610	1579.28	7.332	0.978	11578.6	27728
		185	F231 GGN 4-Image Export-15_c1x0-1344y0-1024.tif:0187-0599	466.853	7.623	0.982	3558.61	8522
		186	F231 GGN 4-Image Export-15_c1x0-1344y0-1024.tif:0188-0597	341.162	8.146	0.781	2778.99	6655
		187	F231 GGN 4-Image Export-15_c1x0-1344y0-1024.tif:0189-0624	1489.09	7.585	0.873	11294.7	27048
		188	F231 GGN 4-Image Export-15_c1x0-1344y0-1024.tif:0190-0611	944.564	7.776	0.873	7344.8	17589
		189	F231 GGN 4-Image Export-15_c1x0-1344y0-1024.tif:0191-0607	621.358	8.238	0.758	5118.68	12258
		190	F231 GGN 4-Image Export-15_c1x0-1344y0-1024.tif:0192-0616	682.324	7.796	0.9	5319.12	12738
		191	F231 GGN 4-Image Export-15_c1x0-1344y0-1024.tif:0193-0628	1189.68	7.024	1.035	8355.76	20010
		192	F231 GGN 4-Image Export-15_c1x0-1344y0-1024.tif:0194-0610	452.238	7.939	0.952	3590.34	8598
		193	F231 GGN 4-Image Export-15_c1x0-1344y0-1024.tif:0195-0605	524.897	8.465	0.784	4443.46	10641
		194	F231 GGN 4-Image Export-15_c1x0-1344y0-1024.tif:0196-0611	549.534	7.378	0.949	4054.28	9709
		195	F231 GGN 4-Image Export-15_c1x0-1344y0-1024.tif:0197-0615	364.129	8.183	0.894	2979.84	7136
		196	F231 GGN 4-Image Export-15_c1x0-1344y0-1024.tif:0198-0621	721.577	7.957	0.867	5741.71	13750
		197	F231 GGN 4-Image Export-15_c1x0-1344y0-1024.tif:0199-0624	946.234	7.643	0.9	7232.05	17319
		198	F231 GGN 4-Image Export-15_c1x0-1344y0-1024.tif:0200-0632	1002.19	7.692	0.892	7709.34	18462
		199	F231 GGN 4-Image Export-15_c1x0-1344y0-1024.tif:0201-0622	547.029	7.926	0.988	4335.72	10383
		200	F231 GGN 4-Image Export-15_c1x0-1344y0-1024.tif:0202-0644	560.391	7.688	1.116	4308.16	10317
		201	F231 GGN 4-Image Export-15_c1x0-1344y0-1024.tif:0203-0639	924.52	7.616	0.875	7040.8	16861
		202	F231 GGN 4-Image Export-15_c1x0-1344y0-1024.tif:0204-0626	577.094	8.169	0.853	4714.47	11290
		203	F231 GGN 4-Image Export-15_c1x0-1344y0-1024.tif:0205-0654	679.401	7.835	1.004	5322.88	12747
		204	F231 GGN 4-Image Export-15_c1x0-1344y0-1024.tif:0206-0658	893.202	7.547	0.962	6740.56	16142
		205	F231 GGN 4-Image Export-15_c1x0-1344y0-1024.tif:0207-0667	1233.95	7.213	1.065	8900.7	21315
		206	F231 GGN 4-Image Export-15_c1x0-1344y0-1024.tif:0208-0665	661.863	7.698	0.976	5094.88	12201
		207	F231 GGN 4-Image Export-15_c1x0-1344y0-1024.tif:0209-0661	505.688	8.048	0.962	4069.72	9746
		208	F231 GGN 4-Image Export-15_c1x0-1344y0-1024.tif:0210-0655	546.611	7.827	0.98	4278.1	10245
		209	F231 GGN 4-Image Export-15_c1x0-1344y0-1024.tif:0211-0678	899.048	7.853	1.028	7060.01	16907
		210	F231 GGN 4-Image Export-15_c1x0-1344y0-1024.tif:0212-0682	1025.57	7.568	0.899	7761.12	18586
		211	F231 GGN 4-Image Export-15_c1x0-1344y0-1024.tif:0213-0674	597.973	7.571	0.977	4527.39	10842
		212	F231 GGN 4-Image Export-15_c1x0-1344y0-1024.tif:0214-0684	1248.14	7.596	0.838	9480.3	22703
		213	F231 GGN 4-Image Export-15_c1x0-1344y0-1024.tif:0215-0680	838.916	7.709	0.897	6467.46	15488
		214	F231 GGN 4-Image Export-15_c1x0-1344y0-1024.tif:0216-0690	866.894	7.85	0.853	6805.29	16297
		215	F231 GGN 4-Image Export-15_c1x0-1344y0-1024.tif:0217-0700	361.623	7.954	1.228	2876.28	6888
		216	F231 GGN 4-Image Export-15_c1x0-1344y0-1024.tif:0218-0709	825.971	7.87	0.923	6500.45	15567
		217	F231 GGN 4-Image Export-15_c1x0-1344y0-1024.tif:0219-0720	690.676	7.456	1.09	5149.59	12332
		218	F231 GGN 4-Image Export-15_c1x0-1344y0-1024.tif:0220-0705	336.151	7.821	1.084	2629.08	6296
		219	F231 GGN 4-Image Export-15_c1x0-1344y0-1024.tif:0221-0716	923.267	7.752	0.881	7157.31	17140
		220	F231 GGN 4-Image Export-15_c1x0-1344y0-1024.tif:0222-0716	606.325	7.423	1.238	4500.67	10778
		221	F231 GGN 4-Image Export-15_c1x0-1344y0-1024.tif:0224-0731	666.039	7.843	1.018	5223.91	12510
		222	F231 GGN 4-Image Export-15_c1x0-1344y0-1024.tif:0225-0733	862.301	7.356	1.025	6343.03	15190
		223	F231 GGN 4-Image Export-15_c1x0-1344y0-1024.tif:0226-0723	634.303	7.982	0.982	5062.73	12124
		224	F231 GGN 4-Image Export-15_c1x0-1344y0-1024.tif:0227-0717	332.393	8.013	0.914	2663.32	6378
		225	F231 GGN 4-Image Export-15_c1x0-1344y0-1024.tif:0228-0749	1453.59	7.518	0.94	10928.5	26171
		226	F231 GGN 4-Image Export-15_c1x0-1344y0-1024.tif:0230-0760	1796.84	7.005	1.042	12587.1	30143
		227	F231 GGN 4-Image Export-15_c1x0-1344y0-1024.tif:0231-0739	396.7	7.952	0.977	3154.39	7554
		228	F231 GGN 4-Image Export-15_c1x0-1344y0-1024.tif:0233-0751	769.181	7.514	1.023	5779.29	13840
		229	F231 GGN 4-Image Export-15_c1x0-1344y0-1024.tif:0234-0739	468.941	8.067	0.934	3782.85	9059
		230	F231 GGN 4-Image Export-15_c1x0-1344y0-1024.tif:0235-0751	506.106	7.496	1.17	3793.71	9085
		231	F231 GGN 4-Image Export-15_c1x0-1344y0-1024.tif:0236-0759	1196.36	7.409	1.012	8864.37	21228
		232	F231 GGN 4-Image Export-15_c1x0-1344y0-1024.tif:0237-0786	1667.39	7.363	1.084	12277.7	29402
		233	F231 GGN 4-Image Export-15_c1x0-1344y0-1024.tif:0238-0770	925.773	7.69	0.939	7119.31	17049
		234	F231 GGN 4-Image Export-15_c1x0-1344y0-1024.tif:0239-0768	605.49	8.066	0.975	4883.59	11695
		235	F231 GGN 4-Image Export-15_c1x0-1344y0-1024.tif:0240-0761	303.58	8.624	0.871	2618.22	6270
		236	F231 GGN 4-Image Export-15_c1x0-1344y0-1024.tif:0241-0770	624.698	7.916	0.974	4944.97	11842
		237	F231 GGN 4-Image Export-15_c1x0-1344y0-1024.tif:0242-0790	967.948	7.476	1.033	7236.65	17330
		238	F231 GGN 4-Image Export-15_c1x0-1344y0-1024.tif:0244-0807	1016.8	7.418	0.959	7542.31	18062
		239	F231 GGN 4-Image Export-15_c1x0-1344y0-1024.tif:0245-0817	729.511	7.426	1.206	5417.25	12973
		240	F231 GGN 4-Image Export-15_c1x0-1344y0-1024.tif:0246-0806	756.653	7.68	0.999	5811.03	13916
		241	F231 GGN 4-Image Export-15_c1x0-1344y0-1024.tif:0247-0816	1069.42	7.59	1.018	8116.9	19438
		242	F231 GGN 4-Image Export-15_c1x0-1344y0-1024.tif:0248-0804	571.248	7.922	1.012	4525.3	10837
		243	F231 GGN 4-Image Export-15_c1x0-1344y0-1024.tif:0249-0807	619.27	8.002	0.914	4955.41	11867
		244	F231 GGN 4-Image Export-15_c1x0-1344y0-1024.tif:0250-0811	362.041	7.878	0.981	2852.07	6830
		245	F231 GGN 4-Image Export-15_c1x0-1344y0-1024.tif:0251-0823	440.128	7.622	0.971	3354.83	8034
		246	F231 GGN 4-Image Export-15_c1x0-1344y0-1024.tif:0252-0829	698.61	7.895	1.081	5515.8	13209
		247	F231 GGN 4-Image Export-15_c1x0-1344y0-1024.tif:0253-0828	515.293	7.84	0.969	4039.66	9674
		248	F231 GGN 4-Image Export-15_c1x0-1344y0-1024.tif:0254-0850	1043.11	7.315	1.058	7630	18272
		249	F231 GGN 4-Image Export-15_c1x0-1344y0-1024.tif:0255-0846	1249.4	7.306	0.882	9128.28	21860
		250	F231 GGN 4-Image Export-15_c1x0-1344y0-1024.tif:0256-0847	590.039	8.132	1.002	4798.4	11491
		251	F231 GGN 4-Image Export-15_c1x0-1344y0-1024.tif:0257-0842	461.007	7.828	1.126	3608.72	8642
		252	F231 GGN 4-Image Export-15_c1x0-1344y0-1024.tif:0258-0846	402.129	8.507	0.84	3420.81	8192
		253	F231 GGN 4-Image Export-15_c1x0-1344y0-1024.tif:0259-0864	1740.05	7.079	0.969	12318.6	29500
		254	F231 GGN 4-Image Export-15_c1x0-1344y0-1024.tif:0260-0862	584.193	7.61	1.019	4445.96	10647
		255	F231 GGN 4-Image Export-15_c1x0-1344y0-1024.tif:0261-0873	929.531	7.659	1.02	7119.31	17049
		256	F231 GGN 4-Image Export-15_c1x0-1344y0-1024.tif:0262-0871	911.157	7.56	1.007	6888.8	16497
		257	F231 GGN 4-Image Export-15_c1x0-1344y0-1024.tif:0263-0873	680.654	7.694	0.918	5237.28	12542
		258	F231 GGN 4-Image Export-15_c1x0-1344y0-1024.tif:0264-0884	1005.95	7.638	1.037	7683.87	18401
		259	F231 GGN 4-Image Export-15_c1x0-1344y0-1024.tif:0265-0869	569.16	7.633	1.069	4344.49	10404
		260	F231 GGN 4-Image Export-15_c1x0-1344y0-1024.tif:0266-0874	812.609	7.556	1.01	6140.08	14704
		261	F231 GGN 4-Image Export-15_c1x0-1344y0-1024.tif:0267-0894	409.227	7.522	1.106	3078.39	7372
		262	F231 GGN 4-Image Export-15_c1x0-1344y0-1024.tif:0268-0901	692.764	7.773	0.967	5384.68	12895
		263	F231 GGN 4-Image Export-15_c1x0-1344y0-1024.tif:0269-0898	835.576	7.724	1.101	6454.1	15456
		264	F231 GGN 4-Image Export-15_c1x0-1344y0-1024.tif:0270-0910	553.71	7.519	1.262	4163.26	9970
		265	F231 GGN 4-Image Export-15_c1x0-1344y0-1024.tif:0271-0913	852.696	7.686	1.039	6553.48	15694
		266	F231 GGN 4-Image Export-15_c1x0-1344y0-1024.tif:0272-0930	2662.48	7.077	0.896	18841.6	45121
		267	F231 GGN 4-Image Export-15_c1x0-1344y0-1024.tif:0273-0925	617.182	7.825	1.03	4829.3	11565
		268	F231 GGN 4-Image Export-15_c1x0-1344y0-1024.tif:0274-0921	782.961	7.555	1.022	5915.01	14165
		269	F231 GGN 4-Image Export-15_c1x0-1344y0-1024.tif:0275-0918	433.029	7.938	1.037	3437.51	8232
		270	F231 GGN 4-Image Export-15_c1x0-1344y0-1024.tif:0276-0940	517.798	8.071	1.168	4179.13	10008
		271	F231 GGN 4-Image Export-15_c1x0-1344y0-1024.tif:0277-0931	334.063	7.52	1.061	2512.16	6016
		272	F231 GGN 4-Image Export-15_c1x0-1344y0-1024.tif:0278-0958	728.675	7.587	1.201	5528.75	13240
		273	F231 GGN 4-Image Export-15_c1x0-1344y0-1024.tif:0279-0965	810.103	7.46	1.009	6043.62	14473
		274	F231 GGN 4-Image Export-15_c1x0-1344y0-1024.tif:0280-0982	842.257	7.352	1.228	6191.86	14828
		275	F231 GGN 4-Image Export-15_c1x0-1344y0-1024.tif:0281-0966	455.996	7.79	1.129	3552.34	8507
		276	F231 GGN 4-Image Export-15_c1x0-1344y0-1024.tif:0282-0986	767.093	7.783	0.962	5970.13	14297
		1	F231 GGN 5-Image Export-16_c1x0-1344y0-1024.tif:0001-0031	784.631	7.842	0.833	6153.44	14736
		2	F231 GGN 5-Image Export-16_c1x0-1344y0-1024.tif:0002-0019	420.085	8.153	0.921	3424.98	8202
		3	F231 GGN 5-Image Export-16_c1x0-1344y0-1024.tif:0003-0030	823.466	7.616	0.968	6271.62	15019
		4	F231 GGN 5-Image Export-16_c1x0-1344y0-1024.tif:0004-0037	872.74	7.562	1.054	6599.42	15804
		5	F231 GGN 5-Image Export-16_c1x0-1344y0-1024.tif:0005-0040	948.74	7.6	0.898	7210.34	17267
		6	F231 GGN 5-Image Export-16_c1x0-1344y0-1024.tif:0006-0053	712.807	8.148	0.851	5807.69	13908
		7	F231 GGN 5-Image Export-16_c1x0-1344y0-1024.tif:0007-0049	577.094	8.056	1.041	4649.32	11134
		8	F231 GGN 5-Image Export-16_c1x0-1344y0-1024.tif:0008-0057	373.316	8.418	1.034	3142.7	7526
		9	F231 GGN 5-Image Export-16_c1x0-1344y0-1024.tif:0009-0043	369.557	8.566	0.762	3165.67	7581
		10	F231 GGN 5-Image Export-16_c1x0-1344y0-1024.tif:0010-0058	495.249	8.111	1.022	4017.11	9620
		11	F231 GGN 5-Image Export-16_c1x0-1344y0-1024.tif:0011-0059	680.236	7.897	0.864	5372.15	12865
		12	F231 GGN 5-Image Export-16_c1x0-1344y0-1024.tif:0012-0070	1256.49	7.6	0.864	9548.78	22867
		13	F231 GGN 5-Image Export-16_c1x0-1344y0-1024.tif:0013-0067	615.094	7.933	0.944	4879.83	11686
		14	F231 GGN 5-Image Export-16_c1x0-1344y0-1024.tif:0014-0066	535.754	8.042	0.971	4308.58	10318
		15	F231 GGN 5-Image Export-16_c1x0-1344y0-1024.tif:0015-0066	443.887	8.056	0.897	3576.15	8564
		16	F231 GGN 5-Image Export-16_c1x0-1344y0-1024.tif:0016-0085	1253.99	7.511	0.861	9418.5	22555
		17	F231 GGN 5-Image Export-16_c1x0-1344y0-1024.tif:0017-0081	939.97	7.843	0.913	7371.94	17654
		18	F231 GGN 5-Image Export-16_c1x0-1344y0-1024.tif:0018-0093	967.948	7.798	0.918	7547.74	18075
		19	F231 GGN 5-Image Export-16_c1x0-1344y0-1024.tif:0019-0096	780.455	7.656	0.918	5975.14	14309
		20	F231 GGN 5-Image Export-16_c1x0-1344y0-1024.tif:0020-0095	468.524	7.853	1.19	3679.29	8811
		21	F231 GGN 5-Image Export-16_c1x0-1344y0-1024.tif:0022-0109	884.85	7.815	1.046	6915.11	16560
		22	F231 GGN 5-Image Export-16_c1x0-1344y0-1024.tif:0023-0115	982.563	7.499	1.013	7368.6	17646
		23	F231 GGN 5-Image Export-16_c1x0-1344y0-1024.tif:0024-0101	601.314	7.987	0.945	4802.99	11502
		24	F231 GGN 5-Image Export-16_c1x0-1344y0-1024.tif:0025-0101	352.437	8.268	0.791	2913.87	6978
		25	F231 GGN 5-Image Export-16_c1x0-1344y0-1024.tif:0026-0109	347.426	8.273	0.822	2874.2	6883
		26	F231 GGN 5-Image Export-16_c1x0-1344y0-1024.tif:0027-0112	319.866	8.06	0.895	2578.13	6174
		27	F231 GGN 5-Image Export-16_c1x0-1344y0-1024.tif:0028-0118	343.25	8.32	1.074	2855.82	6839
		28	F231 GGN 5-Image Export-16_c1x0-1344y0-1024.tif:0029-0108	336.569	8.223	0.983	2767.71	6628
		29	F231 GGN 5-Image Export-16_c1x0-1344y0-1024.tif:0030-0125	941.223	7.577	0.85	7131.41	17078
		30	F231 GGN 5-Image Export-16_c1x0-1344y0-1024.tif:0031-0120	407.14	8.032	0.976	3270.06	7831
		31	F231 GGN 5-Image Export-16_c1x0-1344y0-1024.tif:0032-0120	692.346	7.862	0.934	5443.56	13036
		32	F231 GGN 5-Image Export-16_c1x0-1344y0-1024.tif:0034-0133	386.261	8.079	1.108	3120.57	7473
		33	F231 GGN 5-Image Export-16_c1x0-1344y0-1024.tif:0035-0156	1351.29	7.776	0.922	10507.1	25162
		34	F231 GGN 5-Image Export-16_c1x0-1344y0-1024.tif:0036-0145	773.356	7.859	1.098	6077.44	14554
		35	F231 GGN 5-Image Export-16_c1x0-1344y0-1024.tif:0037-0141	876.081	7.874	0.858	6897.99	16519
		36	F231 GGN 5-Image Export-16_c1x0-1344y0-1024.tif:0038-0144	714.06	7.852	0.919	5606.83	13427
		37	F231 GGN 5-Image Export-16_c1x0-1344y0-1024.tif:0039-0153	441.381	7.817	1.005	3450.46	8263
		38	F231 GGN 5-Image Export-16_c1x0-1344y0-1024.tif:0040-0158	615.511	7.885	0.949	4853.1	11622
		39	F231 GGN 5-Image Export-16_c1x0-1344y0-1024.tif:0041-0155	535.754	7.72	0.899	4136.12	9905
		40	F231 GGN 5-Image Export-16_c1x0-1344y0-1024.tif:0042-0171	812.609	7.949	1.051	6459.11	15468
		41	F231 GGN 5-Image Export-16_c1x0-1344y0-1024.tif:0043-0160	668.544	8.195	1.079	5478.64	13120
		42	F231 GGN 5-Image Export-16_c1x0-1344y0-1024.tif:0044-0171	569.578	8.23	0.841	4687.74	11226
		43	F231 GGN 5-Image Export-16_c1x0-1344y0-1024.tif:0045-0172	584.611	8.334	0.876	4872.31	11668
		44	F231 GGN 5-Image Export-16_c1x0-1344y0-1024.tif:0046-0170	512.369	8.048	0.906	4123.59	9875
		45	F231 GGN 5-Image Export-16_c1x0-1344y0-1024.tif:0047-0174	482.304	8.113	0.983	3912.72	9370
		46	F231 GGN 5-Image Export-16_c1x0-1344y0-1024.tif:0048-0181	1044.78	7.826	0.989	8176.61	19581
		47	F231 GGN 5-Image Export-16_c1x0-1344y0-1024.tif:0049-0178	506.523	7.782	1.041	3941.53	9439
		48	F231 GGN 5-Image Export-16_c1x0-1344y0-1024.tif:0050-0178	438.04	8.047	0.964	3524.78	8441
		49	F231 GGN 5-Image Export-16_c1x0-1344y0-1024.tif:0051-0197	479.798	8.188	1.127	3928.58	9408
		50	F231 GGN 5-Image Export-16_c1x0-1344y0-1024.tif:0052-0194	705.709	7.843	0.888	5535.01	13255
		51	F231 GGN 5-Image Export-16_c1x0-1344y0-1024.tif:0053-0210	1000.52	7.741	1.203	7744.84	18547
		52	F231 GGN 5-Image Export-16_c1x0-1344y0-1024.tif:0054-0196	581.688	7.907	1.008	4599.63	11015
		53	F231 GGN 5-Image Export-16_c1x0-1344y0-1024.tif:0055-0205	706.544	7.627	0.943	5388.86	12905
		54	F231 GGN 5-Image Export-16_c1x0-1344y0-1024.tif:0056-0199	360.788	8.189	0.82	2954.37	7075
		55	F231 GGN 5-Image Export-16_c1x0-1344y0-1024.tif:0057-0227	1313.29	7.481	0.878	9824.38	23527
		56	F231 GGN 5-Image Export-16_c1x0-1344y0-1024.tif:0059-0217	1175.48	7.537	0.932	8860.19	21218
		57	F231 GGN 5-Image Export-16_c1x0-1344y0-1024.tif:0060-0220	796.741	7.746	0.897	6171.82	14780
		58	F231 GGN 5-Image Export-16_c1x0-1344y0-1024.tif:0061-0211	520.303	7.977	0.889	4150.32	9939
		59	F231 GGN 5-Image Export-16_c1x0-1344y0-1024.tif:0062-0219	369.557	8.195	1.042	3028.7	7253
		60	F231 GGN 5-Image Export-16_c1x0-1344y0-1024.tif:0063-0237	880.257	7.768	0.996	6837.44	16374
		61	F231 GGN 5-Image Export-16_c1x0-1344y0-1024.tif:0064-0219	301.492	8.127	1.054	2450.35	5868
		62	F231 GGN 5-Image Export-16_c1x0-1344y0-1024.tif:0065-0222	526.985	7.778	0.921	4098.96	9816
		63	F231 GGN 5-Image Export-16_c1x0-1344y0-1024.tif:0066-0231	517.798	7.882	0.901	4081.42	9774
		64	F231 GGN 5-Image Export-16_c1x0-1344y0-1024.tif:0067-0235	535.336	7.768	1.049	4158.25	9958
		65	F231 GGN 5-Image Export-16_c1x0-1344y0-1024.tif:0068-0251	1262.34	7.381	0.947	9317.02	22312
		66	F231 GGN 5-Image Export-16_c1x0-1344y0-1024.tif:0069-0239	417.161	7.989	0.981	3332.7	7981
		67	F231 GGN 5-Image Export-16_c1x0-1344y0-1024.tif:0070-0254	883.18	7.577	0.974	6692.12	16026
		68	F231 GGN 5-Image Export-16_c1x0-1344y0-1024.tif:0071-0258	1033.09	7.542	0.912	7791.19	18658
		69	F231 GGN 5-Image Export-16_c1x0-1344y0-1024.tif:0072-0273	1142.08	7.763	0.87	8866.46	21233
		70	F231 GGN 5-Image Export-16_c1x0-1344y0-1024.tif:0073-0251	349.096	8.321	0.716	2904.68	6956
		71	F231 GGN 5-Image Export-16_c1x0-1344y0-1024.tif:0074-0268	748.302	7.734	0.883	5787.65	13860
		72	F231 GGN 5-Image Export-16_c1x0-1344y0-1024.tif:0075-0270	674.39	7.663	1.064	5167.96	12376
		73	F231 GGN 5-Image Export-16_c1x0-1344y0-1024.tif:0076-0271	487.315	7.967	0.943	3882.65	9298
		74	F231 GGN 5-Image Export-16_c1x0-1344y0-1024.tif:0077-0267	583.358	7.937	0.829	4630.12	11088
		75	F231 GGN 5-Image Export-16_c1x0-1344y0-1024.tif:0078-0287	1216.83	7.441	0.977	9053.95	21682
		76	F231 GGN 5-Image Export-16_c1x0-1344y0-1024.tif:0079-0279	1099.49	7.522	0.86	8270.15	19805
		77	F231 GGN 5-Image Export-16_c1x0-1344y0-1024.tif:0080-0275	807.598	7.748	0.9	6257	14984
		78	F231 GGN 5-Image Export-16_c1x0-1344y0-1024.tif:0081-0285	1078.61	7.573	1.084	8168.68	19562
		79	F231 GGN 5-Image Export-16_c1x0-1344y0-1024.tif:0082-0279	516.545	7.869	0.974	4064.71	9734
		80	F231 GGN 5-Image Export-16_c1x0-1344y0-1024.tif:0083-0292	1238.12	7.386	1.157	9144.98	21900
		81	F231 GGN 5-Image Export-16_c1x0-1344y0-1024.tif:0084-0298	619.27	7.866	1.022	4871.06	11665
		82	F231 GGN 5-Image Export-16_c1x0-1344y0-1024.tif:0085-0288	367.887	8.137	0.886	2993.62	7169
		83	F231 GGN 5-Image Export-16_c1x0-1344y0-1024.tif:0086-0289	420.92	8.021	0.952	3376.13	8085
		84	F231 GGN 5-Image Export-16_c1x0-1344y0-1024.tif:0088-0306	1258.17	7.54	0.87	9486.98	22719
		85	F231 GGN 5-Image Export-16_c1x0-1344y0-1024.tif:0089-0301	376.656	7.959	1.12	2997.8	7179
		86	F231 GGN 5-Image Export-16_c1x0-1344y0-1024.tif:0090-0298	339.492	7.923	0.874	2689.63	6441
		87	F231 GGN 5-Image Export-16_c1x0-1344y0-1024.tif:0091-0308	612.171	7.611	0.955	4659.35	11158
		88	F231 GGN 5-Image Export-16_c1x0-1344y0-1024.tif:0092-0324	866.894	7.728	1.051	6699.22	16043
		89	F231 GGN 5-Image Export-16_c1x0-1344y0-1024.tif:0093-0336	1329.99	7.886	1.115	10488.8	25118
		90	F231 GGN 5-Image Export-16_c1x0-1344y0-1024.tif:0094-0328	960.432	7.933	1.097	7619.56	18247
		91	F231 GGN 5-Image Export-16_c1x0-1344y0-1024.tif:0095-0326	706.961	7.648	0.919	5406.81	12948
		92	F231 GGN 5-Image Export-16_c1x0-1344y0-1024.tif:0096-0324	524.062	8.008	1.213	4196.67	10050
		93	F231 GGN 5-Image Export-16_c1x0-1344y0-1024.tif:0097-0318	436.788	7.913	0.96	3456.3	8277
		94	F231 GGN 5-Image Export-16_c1x0-1344y0-1024.tif:0098-0338	1198.45	7.526	0.952	9020.12	21601
		95	F231 GGN 5-Image Export-16_c1x0-1344y0-1024.tif:0099-0331	306.921	8.156	1.2	2503.39	5995
		96	F231 GGN 5-Image Export-16_c1x0-1344y0-1024.tif:0100-0337	757.488	7.632	0.904	5780.96	13844
		97	F231 GGN 5-Image Export-16_c1x0-1344y0-1024.tif:0101-0327	461.007	8.236	0.851	3797.05	9093
		98	F231 GGN 5-Image Export-16_c1x0-1344y0-1024.tif:0102-0346	636.808	7.711	0.962	4910.73	11760
		99	F231 GGN 5-Image Export-16_c1x0-1344y0-1024.tif:0103-0344	419.667	8.222	0.923	3450.46	8263
		100	F231 GGN 5-Image Export-16_c1x0-1344y0-1024.tif:0104-0366	934.959	7.988	0.951	7468.82	17886
		101	F231 GGN 5-Image Export-16_c1x0-1344y0-1024.tif:0106-0357	305.668	8.172	1.006	2497.96	5982
		102	F231 GGN 5-Image Export-16_c1x0-1344y0-1024.tif:0107-0359	909.487	7.516	0.897	6835.77	16370
		103	F231 GGN 5-Image Export-16_c1x0-1344y0-1024.tif:0108-0365	947.904	7.726	0.914	7323.5	17538
		104	F231 GGN 5-Image Export-16_c1x0-1344y0-1024.tif:0109-0370	549.952	7.752	1.077	4263.06	10209
		105	F231 GGN 5-Image Export-16_c1x0-1344y0-1024.tif:0110-0369	666.456	7.783	0.897	5187.17	12422
		106	F231 GGN 5-Image Export-16_c1x0-1344y0-1024.tif:0111-0367	432.612	8.292	0.84	3587.42	8591
		107	F231 GGN 5-Image Export-16_c1x0-1344y0-1024.tif:0112-0377	516.963	7.758	1.129	4010.43	9604
		108	F231 GGN 5-Image Export-16_c1x0-1344y0-1024.tif:0113-0378	413.403	7.705	1.013	3185.29	7628
		109	F231 GGN 5-Image Export-16_c1x0-1344y0-1024.tif:0114-0394	639.314	7.925	0.888	5066.49	12133
		110	F231 GGN 5-Image Export-16_c1x0-1344y0-1024.tif:0115-0388	529.908	7.719	0.9	4090.6	9796
		111	F231 GGN 5-Image Export-16_c1x0-1344y0-1024.tif:0116-0394	683.994	7.816	1.03	5346.26	12803
		112	F231 GGN 5-Image Export-16_c1x0-1344y0-1024.tif:0117-0395	399.623	7.984	1.043	3190.72	7641
		113	F231 GGN 5-Image Export-16_c1x0-1344y0-1024.tif:0118-0387	371.228	8.027	0.851	2979.84	7136
		114	F231 GGN 5-Image Export-16_c1x0-1344y0-1024.tif:0119-0398	326.964	8.298	0.859	2713.01	6497
		115	F231 GGN 5-Image Export-16_c1x0-1344y0-1024.tif:0120-0402	895.289	7.711	0.883	6903.83	16533
		116	F231 GGN 5-Image Export-16_c1x0-1344y0-1024.tif:0121-0404	495.666	7.923	0.914	3927.33	9405
		117	F231 GGN 5-Image Export-16_c1x0-1344y0-1024.tif:0123-0414	528.237	7.784	1.119	4111.9	9847
		118	F231 GGN 5-Image Export-16_c1x0-1344y0-1024.tif:0124-0412	584.193	7.959	0.872	4649.74	11135
		119	F231 GGN 5-Image Export-16_c1x0-1344y0-1024.tif:0125-0415	765.005	7.602	0.92	5815.21	13926
		120	F231 GGN 5-Image Export-16_c1x0-1344y0-1024.tif:0126-0425	743.291	7.711	0.935	5731.69	13726
		121	F231 GGN 5-Image Export-16_c1x0-1344y0-1024.tif:0127-0424	454.744	8.145	1	3703.93	8870
		122	F231 GGN 5-Image Export-16_c1x0-1344y0-1024.tif:0128-0431	529.908	7.52	0.992	3984.96	9543
		123	F231 GGN 5-Image Export-16_c1x0-1344y0-1024.tif:0129-0440	911.575	7.643	0.948	6967.31	16685
		124	F231 GGN 5-Image Export-16_c1x0-1344y0-1024.tif:0131-0447	1072.34	7.355	0.86	7887.23	18888
		125	F231 GGN 5-Image Export-16_c1x0-1344y0-1024.tif:0132-0454	709.884	7.672	0.918	5446.48	13043
		126	F231 GGN 5-Image Export-16_c1x0-1344y0-1024.tif:0133-0448	1148.34	7.915	0.955	9089.44	21767
		127	F231 GGN 5-Image Export-16_c1x0-1344y0-1024.tif:0134-0436	309.426	7.919	1.072	2450.35	5868
		128	F231 GGN 5-Image Export-16_c1x0-1344y0-1024.tif:0135-0458	871.487	7.707	0.862	6716.34	16084
		129	F231 GGN 5-Image Export-16_c1x0-1344y0-1024.tif:0136-0454	622.61	7.605	0.876	4734.93	11339
		130	F231 GGN 5-Image Export-16_c1x0-1344y0-1024.tif:0137-0462	565.82	8.115	1.154	4591.7	10996
		131	F231 GGN 5-Image Export-16_c1x0-1344y0-1024.tif:0138-0482	1345.44	7.542	0.969	10147.6	24301
		132	F231 GGN 5-Image Export-16_c1x0-1344y0-1024.tif:0139-0477	562.061	8.035	1.2	4516.12	10815
		133	F231 GGN 5-Image Export-16_c1x0-1344y0-1024.tif:0140-0473	680.654	7.596	0.969	5170.05	12381
		134	F231 GGN 5-Image Export-16_c1x0-1344y0-1024.tif:0141-0472	369.14	8.173	0.877	3017.01	7225
		135	F231 GGN 5-Image Export-16_c1x0-1344y0-1024.tif:0142-0480	984.234	7.782	0.95	7659.23	18342
		136	F231 GGN 5-Image Export-16_c1x0-1344y0-1024.tif:0143-0477	563.732	7.679	1.055	4328.62	10366
		137	F231 GGN 5-Image Export-16_c1x0-1344y0-1024.tif:0144-0485	502.348	7.986	1.251	4011.68	9607
		138	F231 GGN 5-Image Export-16_c1x0-1344y0-1024.tif:0145-0514	1725.85	7.624	1.147	13157.9	31510
		139	F231 GGN 5-Image Export-16_c1x0-1344y0-1024.tif:0146-0469	302.745	8.273	0.774	2504.64	5998
		140	F231 GGN 5-Image Export-16_c1x0-1344y0-1024.tif:0147-0484	683.577	7.51	0.889	5133.72	12294
		141	F231 GGN 5-Image Export-16_c1x0-1344y0-1024.tif:0148-0485	463.93	7.911	1.071	3670.1	8789
		142	F231 GGN 5-Image Export-16_c1x0-1344y0-1024.tif:0149-0485	724.5	7.859	1.046	5693.69	13635
		143	F231 GGN 5-Image Export-16_c1x0-1344y0-1024.tif:0150-0499	896.542	7.789	0.943	6983.17	16723
		144	F231 GGN 5-Image Export-16_c1x0-1344y0-1024.tif:0151-0491	634.72	7.916	0.889	5024.31	12032
		145	F231 GGN 5-Image Export-16_c1x0-1344y0-1024.tif:0152-0490	850.608	7.778	0.94	6616.12	15844
		146	F231 GGN 5-Image Export-16_c1x0-1344y0-1024.tif:0153-0499	575.424	8	1.163	4603.39	11024
		147	F231 GGN 5-Image Export-16_c1x0-1344y0-1024.tif:0154-0505	950.41	7.515	0.881	7142.69	17105
		148	F231 GGN 5-Image Export-16_c1x0-1344y0-1024.tif:0155-0513	789.224	7.933	0.953	6261.18	14994
		149	F231 GGN 5-Image Export-16_c1x0-1344y0-1024.tif:0156-0521	452.656	7.904	0.837	3577.82	8568
		150	F231 GGN 5-Image Export-16_c1x0-1344y0-1024.tif:0157-0532	1074.01	7.449	0.94	7999.98	19158
		151	F231 GGN 5-Image Export-16_c1x0-1344y0-1024.tif:0158-0520	648.5	7.796	0.819	5055.63	12107
		152	F231 GGN 5-Image Export-16_c1x0-1344y0-1024.tif:0159-0540	775.862	7.616	0.922	5908.74	14150
		153	F231 GGN 5-Image Export-16_c1x0-1344y0-1024.tif:0161-0539	727.005	7.785	0.939	5659.45	13553
		154	F231 GGN 5-Image Export-16_c1x0-1344y0-1024.tif:0162-0540	473.535	7.999	1.077	3787.86	9071
		155	F231 GGN 5-Image Export-16_c1x0-1344y0-1024.tif:0163-0537	559.556	7.857	0.993	4396.27	10528
		156	F231 GGN 5-Image Export-16_c1x0-1344y0-1024.tif:0164-0538	761.664	7.795	0.911	5937.14	14218
		157	F231 GGN 5-Image Export-16_c1x0-1344y0-1024.tif:0165-0555	573.754	7.975	0.851	4575.83	10958
		158	F231 GGN 5-Image Export-16_c1x0-1344y0-1024.tif:0166-0555	445.139	7.706	0.844	3430.41	8215
		159	F231 GGN 5-Image Export-16_c1x0-1344y0-1024.tif:0167-0571	895.289	7.778	0.841	6963.55	16676
		160	F231 GGN 5-Image Export-16_c1x0-1344y0-1024.tif:0168-0565	446.392	8.019	0.95	3579.49	8572
		161	F231 GGN 5-Image Export-16_c1x0-1344y0-1024.tif:0169-0583	1252.74	7.236	0.889	9064.81	21708
		162	F231 GGN 5-Image Export-16_c1x0-1344y0-1024.tif:0170-0571	499.425	7.617	0.994	3804.14	9110
		163	F231 GGN 5-Image Export-16_c1x0-1344y0-1024.tif:0171-0578	706.126	7.726	0.867	5455.67	13065
		164	F231 GGN 5-Image Export-16_c1x0-1344y0-1024.tif:0172-0568	448.48	8.117	0.957	3640.45	8718
		165	F231 GGN 5-Image Export-16_c1x0-1344y0-1024.tif:0173-0577	941.223	7.5	0.89	7059.59	16906
		166	F231 GGN 5-Image Export-16_c1x0-1344y0-1024.tif:0174-0582	662.698	7.612	0.875	5044.35	12080
		167	F231 GGN 5-Image Export-16_c1x0-1344y0-1024.tif:0175-0581	311.514	8.196	1.067	2553.08	6114
		168	F231 GGN 5-Image Export-16_c1x0-1344y0-1024.tif:0176-0595	890.278	7.363	0.949	6555.16	15698
		169	F231 GGN 5-Image Export-16_c1x0-1344y0-1024.tif:0177-0574	455.996	8.151	0.823	3716.87	8901
		170	F231 GGN 5-Image Export-16_c1x0-1344y0-1024.tif:0178-0593	1020.98	7.346	0.988	7500.56	17962
		171	F231 GGN 5-Image Export-16_c1x0-1344y0-1024.tif:0179-0589	697.775	7.876	0.956	5495.34	13160
		172	F231 GGN 5-Image Export-16_c1x0-1344y0-1024.tif:0180-0595	696.104	7.631	0.841	5312.02	12721
		173	F231 GGN 5-Image Export-16_c1x0-1344y0-1024.tif:0181-0596	616.347	7.935	0.805	4890.69	11712
		174	F231 GGN 5-Image Export-16_c1x0-1344y0-1024.tif:0182-0598	343.25	8.315	1.126	2854.15	6835
		175	F231 GGN 5-Image Export-16_c1x0-1344y0-1024.tif:0183-0620	678.148	8.038	1.023	5451.08	13054
		176	F231 GGN 5-Image Export-16_c1x0-1344y0-1024.tif:0184-0619	787.136	7.832	0.882	6164.72	14763
		177	F231 GGN 5-Image Export-16_c1x0-1344y0-1024.tif:0185-0616	489.403	7.896	1.114	3864.28	9254
		178	F231 GGN 5-Image Export-16_c1x0-1344y0-1024.tif:0186-0605	682.324	7.915	0.882	5400.55	12933
		179	F231 GGN 5-Image Export-16_c1x0-1344y0-1024.tif:0187-0615	852.279	7.812	0.936	6658.3	15945
		180	F231 GGN 5-Image Export-16_c1x0-1344y0-1024.tif:0188-0615	668.126	7.871	0.913	5258.57	12593
		181	F231 GGN 5-Image Export-16_c1x0-1344y0-1024.tif:0190-0617	366.634	7.998	1.048	2932.24	7022
		182	F231 GGN 5-Image Export-16_c1x0-1344y0-1024.tif:0191-0621	379.162	7.827	0.912	2967.73	7107
		183	F231 GGN 5-Image Export-16_c1x0-1344y0-1024.tif:0192-0632	721.994	7.889	0.883	5695.78	13640
		184	F231 GGN 5-Image Export-16_c1x0-1344y0-1024.tif:0193-0635	688.588	7.765	0.871	5347.1	12805
		185	F231 GGN 5-Image Export-16_c1x0-1344y0-1024.tif:0194-0636	720.324	7.522	0.852	5418.51	12976
		186	F231 GGN 5-Image Export-16_c1x0-1344y0-1024.tif:0195-0664	1222.25	7.443	0.97	9097.79	21787
		187	F231 GGN 5-Image Export-16_c1x0-1344y0-1024.tif:0196-0658	637.226	8.151	0.86	5194.27	12439
		188	F231 GGN 5-Image Export-16_c1x0-1344y0-1024.tif:0197-0646	685.665	7.504	1.007	5145.41	12322
		189	F231 GGN 5-Image Export-16_c1x0-1344y0-1024.tif:0198-0651	1156.28	7.465	0.886	8631.78	20671
		190	F231 GGN 5-Image Export-16_c1x0-1344y0-1024.tif:0199-0650	463.513	8.215	0.85	3807.9	9119
		191	F231 GGN 5-Image Export-16_c1x0-1344y0-1024.tif:0200-0650	349.514	8.09	0.959	2827.43	6771
		192	F231 GGN 5-Image Export-16_c1x0-1344y0-1024.tif:0201-0657	705.709	7.95	0.85	5610.59	13436
		193	F231 GGN 5-Image Export-16_c1x0-1344y0-1024.tif:0202-0664	806.763	7.77	0.899	6268.7	15012
		194	F231 GGN 5-Image Export-16_c1x0-1344y0-1024.tif:0203-0656	498.172	7.787	1.366	3879.31	9290
		195	F231 GGN 5-Image Export-16_c1x0-1344y0-1024.tif:0204-0666	837.246	7.437	0.986	6226.94	14912
		196	F231 GGN 5-Image Export-16_c1x0-1344y0-1024.tif:0205-0665	716.566	7.852	0.944	5626.46	13474
		197	F231 GGN 5-Image Export-16_c1x0-1344y0-1024.tif:0206-0676	879.839	7.615	0.886	6700.06	16045
		198	F231 GGN 5-Image Export-16_c1x0-1344y0-1024.tif:0208-0678	590.457	7.501	0.933	4428.84	10606
		199	F231 GGN 5-Image Export-16_c1x0-1344y0-1024.tif:0209-0676	486.48	8.021	0.937	3901.86	9344
		200	F231 GGN 5-Image Export-16_c1x0-1344y0-1024.tif:0210-0688	1028.08	7.353	1.028	7559.85	18104
		201	F231 GGN 5-Image Export-16_c1x0-1344y0-1024.tif:0211-0686	539.512	7.597	0.964	4098.54	9815
		202	F231 GGN 5-Image Export-16_c1x0-1344y0-1024.tif:0212-0683	619.27	7.819	0.929	4842.25	11596
		203	F231 GGN 5-Image Export-16_c1x0-1344y0-1024.tif:0213-0697	576.677	7.651	0.883	4412.14	10566
		204	F231 GGN 5-Image Export-16_c1x0-1344y0-1024.tif:0214-0699	613.424	7.484	1.131	4590.86	10994
		205	F231 GGN 5-Image Export-16_c1x0-1344y0-1024.tif:0215-0699	517.38	7.889	0.915	4081.42	9774
		206	F231 GGN 5-Image Export-16_c1x0-1344y0-1024.tif:0216-0710	1172.14	7.281	0.951	8534.9	20439
		207	F231 GGN 5-Image Export-16_c1x0-1344y0-1024.tif:0217-0701	471.447	7.733	0.98	3645.88	8731
		208	F231 GGN 5-Image Export-16_c1x0-1344y0-1024.tif:0218-0710	1113.68	7.159	0.997	7972.42	19092
		209	F231 GGN 5-Image Export-16_c1x0-1344y0-1024.tif:0219-0702	751.642	7.668	0.877	5763.84	13803
		210	F231 GGN 5-Image Export-16_c1x0-1344y0-1024.tif:0220-0716	634.303	7.479	0.898	4743.7	11360
		211	F231 GGN 5-Image Export-16_c1x0-1344y0-1024.tif:0221-0714	633.885	8.018	0.776	5082.35	12171
		212	F231 GGN 5-Image Export-16_c1x0-1344y0-1024.tif:0222-0713	369.14	8.189	0.919	3022.86	7239
		213	F231 GGN 5-Image Export-16_c1x0-1344y0-1024.tif:0223-0723	809.268	7.632	1.08	6176.41	14791
		214	F231 GGN 5-Image Export-16_c1x0-1344y0-1024.tif:0224-0734	609.665	7.433	1.111	4531.57	10852
		215	F231 GGN 5-Image Export-16_c1x0-1344y0-1024.tif:0225-0733	705.709	8.046	0.968	5677.82	13597
		216	F231 GGN 5-Image Export-16_c1x0-1344y0-1024.tif:0226-0735	932.036	7.88	0.977	7344.38	17588
		217	F231 GGN 5-Image Export-16_c1x0-1344y0-1024.tif:0228-0738	600.061	7.309	1.11	4385.83	10503
		218	F231 GGN 5-Image Export-16_c1x0-1344y0-1024.tif:0229-0740	785.049	7.479	1.011	5871.16	14060
		219	F231 GGN 5-Image Export-16_c1x0-1344y0-1024.tif:0230-0739	765.422	7.463	0.929	5712.48	13680
		220	F231 GGN 5-Image Export-16_c1x0-1344y0-1024.tif:0231-0742	648.5	7.452	0.956	4832.64	11573
		221	F231 GGN 5-Image Export-16_c1x0-1344y0-1024.tif:0232-0745	462.678	8.207	0.825	3797.05	9093
		222	F231 GGN 5-Image Export-16_c1x0-1344y0-1024.tif:0233-0751	826.806	7.667	0.916	6338.85	15180
		223	F231 GGN 5-Image Export-16_c1x0-1344y0-1024.tif:0234-0745	306.085	8.57	0.775	2623.23	6282
		224	F231 GGN 5-Image Export-16_c1x0-1344y0-1024.tif:0235-0751	413.403	8.138	0.884	3364.43	8057
		225	F231 GGN 5-Image Export-16_c1x0-1344y0-1024.tif:0236-0760	891.114	7.341	1.084	6541.38	15665
		226	F231 GGN 5-Image Export-16_c1x0-1344y0-1024.tif:0237-0766	686.918	7.204	1.18	4948.73	11851
		227	F231 GGN 5-Image Export-16_c1x0-1344y0-1024.tif:0238-0758	334.063	7.981	1.057	2666.24	6385
		228	F231 GGN 5-Image Export-16_c1x0-1344y0-1024.tif:0239-0768	638.896	7.573	0.884	4838.49	11587
		229	F231 GGN 5-Image Export-16_c1x0-1344y0-1024.tif:0240-0765	317.778	8.063	0.867	2562.26	6136
		230	F231 GGN 5-Image Export-16_c1x0-1344y0-1024.tif:0241-0769	390.854	7.671	1.075	2998.22	7180
		231	F231 GGN 5-Image Export-16_c1x0-1344y0-1024.tif:0242-0780	527.82	7.589	0.965	4005.42	9592
		232	F231 GGN 5-Image Export-16_c1x0-1344y0-1024.tif:0243-0777	539.512	7.468	0.94	4029.22	9649
		233	F231 GGN 5-Image Export-16_c1x0-1344y0-1024.tif:0245-0793	1002.19	7.182	0.974	7197.39	17236
		234	F231 GGN 5-Image Export-16_c1x0-1344y0-1024.tif:0246-0802	1143.75	6.897	1.123	7888.9	18892
		235	F231 GGN 5-Image Export-16_c1x0-1344y0-1024.tif:0247-0806	952.08	7.779	0.928	7406.6	17737
		236	F231 GGN 5-Image Export-16_c1x0-1344y0-1024.tif:0248-0791	350.349	7.678	1.149	2690.04	6442
		237	F231 GGN 5-Image Export-16_c1x0-1344y0-1024.tif:0249-0794	438.04	7.602	0.867	3329.78	7974
		238	F231 GGN 5-Image Export-16_c1x0-1344y0-1024.tif:0250-0809	807.18	7.64	0.899	6167.23	14769
		239	F231 GGN 5-Image Export-16_c1x0-1344y0-1024.tif:0251-0807	529.49	7.473	0.892	3956.98	9476
		240	F231 GGN 5-Image Export-16_c1x0-1344y0-1024.tif:0252-0817	1190.1	7.114	0.967	8466.83	20276
		241	F231 GGN 5-Image Export-16_c1x0-1344y0-1024.tif:0253-0832	741.203	7.682	1.207	5694.11	13636
		242	F231 GGN 5-Image Export-16_c1x0-1344y0-1024.tif:0254-0815	487.315	7.652	0.95	3728.98	8930
		243	F231 GGN 5-Image Export-16_c1x0-1344y0-1024.tif:0255-0815	363.294	8.052	0.933	2925.14	7005
		244	F231 GGN 5-Image Export-16_c1x0-1344y0-1024.tif:0256-0830	875.246	7.226	1.066	6324.65	15146
		245	F231 GGN 5-Image Export-16_c1x0-1344y0-1024.tif:0257-0839	883.18	7.143	1.045	6308.78	15108
		246	F231 GGN 5-Image Export-16_c1x0-1344y0-1024.tif:0258-0834	588.369	7.373	0.87	4338.23	10389
		247	F231 GGN 5-Image Export-16_c1x0-1344y0-1024.tif:0259-0837	994.256	7.303	0.986	7261.28	17389
		248	F231 GGN 5-Image Export-16_c1x0-1344y0-1024.tif:0260-0849	752.477	7.4	0.917	5568.42	13335
		249	F231 GGN 5-Image Export-16_c1x0-1344y0-1024.tif:0261-0857	909.07	7.415	0.911	6740.98	16143
		250	F231 GGN 5-Image Export-16_c1x0-1344y0-1024.tif:0262-0848	924.938	7.33	0.942	6779.81	16236
		251	F231 GGN 5-Image Export-16_c1x0-1344y0-1024.tif:0263-0849	845.598	7.151	0.994	6046.54	14480
		252	F231 GGN 5-Image Export-16_c1x0-1344y0-1024.tif:0264-0852	387.096	8.579	0.794	3321.01	7953
		253	F231 GGN 5-Image Export-16_c1x0-1344y0-1024.tif:0265-0851	401.711	8.153	1.008	3275.07	7843
		254	F231 GGN 5-Image Export-16_c1x0-1344y0-1024.tif:0267-0874	768.345	8.07	0.987	6200.63	14849
		255	F231 GGN 5-Image Export-16_c1x0-1344y0-1024.tif:0268-0866	549.116	7.816	0.996	4291.88	10278
		256	F231 GGN 5-Image Export-16_c1x0-1344y0-1024.tif:0269-0865	504.018	7.762	0.96	3912.3	9369
		257	F231 GGN 5-Image Export-16_c1x0-1344y0-1024.tif:0270-0872	305.25	7.93	1.054	2420.71	5797
		258	F231 GGN 5-Image Export-16_c1x0-1344y0-1024.tif:0271-0874	448.062	7.496	1.202	3358.59	8043
		259	F231 GGN 5-Image Export-16_c1x0-1344y0-1024.tif:0272-0880	756.653	7.337	0.857	5551.3	13294
		260	F231 GGN 5-Image Export-16_c1x0-1344y0-1024.tif:0273-0871	554.127	7.516	0.889	4164.93	9974
		261	F231 GGN 5-Image Export-16_c1x0-1344y0-1024.tif:0274-0875	472.699	7.557	0.92	3572.39	8555
		262	F231 GGN 5-Image Export-16_c1x0-1344y0-1024.tif:0275-0887	438.04	7.888	0.957	3455.05	8274
		263	F231 GGN 5-Image Export-16_c1x0-1344y0-1024.tif:0276-0894	1114.1	7.296	1.044	8129.01	19467
		264	F231 GGN 5-Image Export-16_c1x0-1344y0-1024.tif:0277-0884	454.744	7.504	1.005	3412.46	8172
		265	F231 GGN 5-Image Export-16_c1x0-1344y0-1024.tif:0278-0900	635.973	7.498	0.961	4768.75	11420
		266	F231 GGN 5-Image Export-16_c1x0-1344y0-1024.tif:0279-0896	838.081	7.054	1.056	5912.08	14158
		267	F231 GGN 5-Image Export-16_c1x0-1344y0-1024.tif:0280-0894	686.5	7.346	0.883	5043.1	12077
		268	F231 GGN 5-Image Export-16_c1x0-1344y0-1024.tif:0281-0896	369.14	7.524	1.203	2777.32	6651
		269	F231 GGN 5-Image Export-16_c1x0-1344y0-1024.tif:0282-0899	602.149	7.542	0.931	4541.17	10875
		270	F231 GGN 5-Image Export-16_c1x0-1344y0-1024.tif:0283-0908	772.521	7.666	0.985	5922.11	14182
		271	F231 GGN 5-Image Export-16_c1x0-1344y0-1024.tif:0284-0913	847.268	7.6	0.897	6439.07	15420
		272	F231 GGN 5-Image Export-16_c1x0-1344y0-1024.tif:0285-0909	782.961	7.278	0.961	5698.28	13646
		273	F231 GGN 5-Image Export-16_c1x0-1344y0-1024.tif:0286-0906	347.008	8.012	0.929	2780.24	6658
		274	F231 GGN 5-Image Export-16_c1x0-1344y0-1024.tif:0287-0920	810.521	7.249	1.032	5875.76	14071
		275	F231 GGN 5-Image Export-16_c1x0-1344y0-1024.tif:0288-0918	367.052	7.331	1.244	2690.88	6444
		276	F231 GGN 5-Image Export-16_c1x0-1344y0-1024.tif:0289-0923	728.675	7.631	0.935	5560.48	13316
		277	F231 GGN 5-Image Export-16_c1x0-1344y0-1024.tif:0290-0924	493.161	7.524	0.988	3710.61	8886
		278	F231 GGN 5-Image Export-16_c1x0-1344y0-1024.tif:0291-0938	477.293	7.507	1.172	3582.83	8580
		279	F231 GGN 5-Image Export-16_c1x0-1344y0-1024.tif:0292-0933	685.247	7.415	0.969	5081.1	12168
		280	F231 GGN 5-Image Export-16_c1x0-1344y0-1024.tif:0293-0946	1040.19	7.295	0.904	7587.83	18171
		281	F231 GGN 5-Image Export-16_c1x0-1344y0-1024.tif:0294-0941	586.699	7.357	1.022	4316.1	10336
		282	F231 GGN 5-Image Export-16_c1x0-1344y0-1024.tif:0295-0938	539.512	7.472	0.942	4031.31	9654
		283	F231 GGN 5-Image Export-16_c1x0-1344y0-1024.tif:0296-0947	643.907	7.077	1.143	4556.62	10912
		284	F231 GGN 5-Image Export-16_c1x0-1344y0-1024.tif:0297-0946	744.961	7.124	1.075	5307.43	12710
		285	F231 GGN 5-Image Export-16_c1x0-1344y0-1024.tif:0298-0950	445.974	7.437	0.909	3316.83	7943
		286	F231 GGN 5-Image Export-16_c1x0-1344y0-1024.tif:0299-0949	587.951	7.364	1.089	4329.88	10369
		287	F231 GGN 5-Image Export-16_c1x0-1344y0-1024.tif:0300-0953	651.423	7.641	0.991	4977.54	11920
		288	F231 GGN 5-Image Export-16_c1x0-1344y0-1024.tif:0301-0963	726.17	7.882	0.915	5723.34	13706
		289	F231 GGN 5-Image Export-16_c1x0-1344y0-1024.tif:0302-0956	501.095	7.309	1.093	3662.59	8771
		290	F231 GGN 5-Image Export-16_c1x0-1344y0-1024.tif:0303-0956	478.128	8.187	1.016	3914.39	9374
		291	F231 GGN 5-Image Export-16_c1x0-1344y0-1024.tif:0304-0969	1205.55	7.349	1.161	8860.19	21218
		292	F231 GGN 5-Image Export-16_c1x0-1344y0-1024.tif:0305-0963	724.5	7.625	0.922	5524.57	13230
		293	F231 GGN 5-Image Export-16_c1x0-1344y0-1024.tif:0306-0974	843.927	7.461	0.982	6296.26	15078
		294	F231 GGN 5-Image Export-16_c1x0-1344y0-1024.tif:0307-0983	761.247	7.149	1.273	5442.31	13033
		295	F231 GGN 5-Image Export-16_c1x0-1344y0-1024.tif:0308-0982	900.718	7.423	0.969	6686.27	16012
		296	F231 GGN 5-Image Export-16_c1x0-1344y0-1024.tif:0309-0976	605.49	7.454	0.881	4513.61	10809
		297	F231 GGN 5-Image Export-16_c1x0-1344y0-1024.tif:0310-0986	645.995	7.612	0.906	4916.99	11775
		298	F231 GGN 5-Image Export-16_c1x0-1344y0-1024.tif:0311-0977	498.589	7.485	0.927	3731.9	8937
		299	F231 GGN 5-Image Export-16_c1x0-1344y0-1024.tif:0312-0995	598.391	7.03	1.28	4206.69	10074
		1	F231 GGN 6-Image Export-17_c1x0-1344y0-1024.tif:0001-0024	397.118	8.298	0.74	3295.12	7891
		2	F231 GGN 6-Image Export-17_c1x0-1344y0-1024.tif:0002-0024	536.171	8.103	0.848	4344.49	10404
		3	F231 GGN 6-Image Export-17_c1x0-1344y0-1024.tif:0003-0039	799.664	8.022	0.791	6415.27	15363
		4	F231 GGN 6-Image Export-17_c1x0-1344y0-1024.tif:0004-0035	392.524	8.426	0.737	3307.23	7920
		5	F231 GGN 6-Image Export-17_c1x0-1344y0-1024.tif:0005-0037	443.469	8.234	0.768	3651.31	8744
		6	F231 GGN 6-Image Export-17_c1x0-1344y0-1024.tif:0006-0053	731.181	8.17	0.819	5973.89	14306
		7	F231 GGN 6-Image Export-17_c1x0-1344y0-1024.tif:0007-0051	730.763	8.021	0.762	5861.56	14037
		8	F231 GGN 6-Image Export-17_c1x0-1344y0-1024.tif:0008-0040	316.942	8.644	0.774	2739.74	6561
		9	F231 GGN 6-Image Export-17_c1x0-1344y0-1024.tif:0009-0064	1077.35	7.934	0.989	8547.42	20469
		10	F231 GGN 6-Image Export-17_c1x0-1344y0-1024.tif:0010-0050	336.986	8.332	0.745	2807.8	6724
		11	F231 GGN 6-Image Export-17_c1x0-1344y0-1024.tif:0011-0050	311.514	8.8	0.794	2741.41	6565
		12	F231 GGN 6-Image Export-17_c1x0-1344y0-1024.tif:0012-0058	393.359	8.338	0.837	3279.67	7854
		13	F231 GGN 6-Image Export-17_c1x0-1344y0-1024.tif:0013-0062	340.327	9.536	0.535	3245.42	7772
		14	F231 GGN 6-Image Export-17_c1x0-1344y0-1024.tif:0014-0082	1139.99	7.885	0.771	8988.39	21525
		15	F231 GGN 6-Image Export-17_c1x0-1344y0-1024.tif:0015-0073	775.027	8.022	0.837	6217.33	14889
		16	F231 GGN 6-Image Export-17_c1x0-1344y0-1024.tif:0016-0070	325.712	8.674	0.791	2825.34	6766
		17	F231 GGN 6-Image Export-17_c1x0-1344y0-1024.tif:0017-0069	427.183	8.373	0.841	3576.98	8566
		18	F231 GGN 6-Image Export-17_c1x0-1344y0-1024.tif:0018-0080	1083.2	7.96	0.779	8622.59	20649
		19	F231 GGN 6-Image Export-17_c1x0-1344y0-1024.tif:0019-0084	402.964	7.99	0.873	3219.53	7710
		20	F231 GGN 6-Image Export-17_c1x0-1344y0-1024.tif:0020-0095	452.656	8.458	0.696	3828.36	9168
		21	F231 GGN 6-Image Export-17_c1x0-1344y0-1024.tif:0021-0082	321.953	8.687	0.848	2796.94	6698
		22	F231 GGN 6-Image Export-17_c1x0-1344y0-1024.tif:0023-0092	550.787	8.291	0.769	4566.64	10936
		23	F231 GGN 6-Image Export-17_c1x0-1344y0-1024.tif:0024-0100	642.654	8.373	0.719	5380.92	12886
		24	F231 GGN 6-Image Export-17_c1x0-1344y0-1024.tif:0025-0103	825.136	8.014	0.818	6612.36	15835
		25	F231 GGN 6-Image Export-17_c1x0-1344y0-1024.tif:0026-0111	861.048	8.059	0.763	6939.33	16618
		26	F231 GGN 6-Image Export-17_c1x0-1344y0-1024.tif:0027-0107	392.942	8.527	0.763	3350.65	8024
		27	F231 GGN 6-Image Export-17_c1x0-1344y0-1024.tif:0028-0107	327.382	8.349	0.847	2733.47	6546
		28	F231 GGN 6-Image Export-17_c1x0-1344y0-1024.tif:0029-0110	693.181	8.237	0.819	5709.98	13674
		29	F231 GGN 6-Image Export-17_c1x0-1344y0-1024.tif:0030-0132	781.708	8.089	0.786	6322.98	15142
		30	F231 GGN 6-Image Export-17_c1x0-1344y0-1024.tif:0031-0135	727.005	8.013	0.892	5825.65	13951
		31	F231 GGN 6-Image Export-17_c1x0-1344y0-1024.tif:0032-0135	377.909	8.13	0.952	3072.55	7358
		32	F231 GGN 6-Image Export-17_c1x0-1344y0-1024.tif:0033-0131	458.502	8.072	0.843	3701	8863
		33	F231 GGN 6-Image Export-17_c1x0-1344y0-1024.tif:0034-0130	605.49	8.205	0.837	4967.94	11897
		34	F231 GGN 6-Image Export-17_c1x0-1344y0-1024.tif:0035-0130	733.269	7.961	0.814	5837.76	13980
		35	F231 GGN 6-Image Export-17_c1x0-1344y0-1024.tif:0036-0140	311.932	8.522	0.758	2658.31	6366
		36	F231 GGN 6-Image Export-17_c1x0-1344y0-1024.tif:0037-0142	674.808	8.254	0.77	5570.09	13339
		37	F231 GGN 6-Image Export-17_c1x0-1344y0-1024.tif:0038-0141	425.095	8.53	0.814	3626.26	8684
		38	F231 GGN 6-Image Export-17_c1x0-1344y0-1024.tif:0039-0157	388.349	8.304	0.832	3224.96	7723
		39	F231 GGN 6-Image Export-17_c1x0-1344y0-1024.tif:0040-0156	683.994	7.981	0.884	5459.01	13073
		40	F231 GGN 6-Image Export-17_c1x0-1344y0-1024.tif:0041-0156	352.019	8.492	0.774	2989.45	7159
		41	F231 GGN 6-Image Export-17_c1x0-1344y0-1024.tif:0042-0157	552.457	9.314	0.726	5145.83	12323
		42	F231 GGN 6-Image Export-17_c1x0-1344y0-1024.tif:0043-0159	782.126	7.971	0.867	6234.45	14930
		43	F231 GGN 6-Image Export-17_c1x0-1344y0-1024.tif:0044-0165	630.127	8.272	0.711	5212.22	12482
		44	F231 GGN 6-Image Export-17_c1x0-1344y0-1024.tif:0045-0164	612.588	8.271	0.722	5066.49	12133
		45	F231 GGN 6-Image Export-17_c1x0-1344y0-1024.tif:0046-0172	578.765	7.993	0.82	4625.94	11078
		46	F231 GGN 6-Image Export-17_c1x0-1344y0-1024.tif:0047-0175	658.522	8.161	0.777	5374.24	12870
		47	F231 GGN 6-Image Export-17_c1x0-1344y0-1024.tif:0048-0173	790.895	8.079	0.794	6389.79	15302
		48	F231 GGN 6-Image Export-17_c1x0-1344y0-1024.tif:0049-0165	347.008	8.243	0.73	2860.42	6850
		49	F231 GGN 6-Image Export-17_c1x0-1344y0-1024.tif:0050-0183	791.312	8.045	0.761	6365.99	15245
		50	F231 GGN 6-Image Export-17_c1x0-1344y0-1024.tif:0051-0183	452.238	8.368	0.837	3784.52	9063
		51	F231 GGN 6-Image Export-17_c1x0-1344y0-1024.tif:0052-0181	399.206	8.071	0.814	3222.04	7716
		52	F231 GGN 6-Image Export-17_c1x0-1344y0-1024.tif:0053-0184	445.139	8.361	0.74	3721.88	8913
		53	F231 GGN 6-Image Export-17_c1x0-1344y0-1024.tif:0054-0194	440.128	8.543	0.755	3759.88	9004
		54	F231 GGN 6-Image Export-17_c1x0-1344y0-1024.tif:0055-0193	397.953	8.45	0.747	3362.76	8053
		55	F231 GGN 6-Image Export-17_c1x0-1344y0-1024.tif:0056-0193	391.272	8.273	0.745	3237.07	7752
		56	F231 GGN 6-Image Export-17_c1x0-1344y0-1024.tif:0057-0192	368.305	8.397	0.747	3092.59	7406
		57	F231 GGN 6-Image Export-17_c1x0-1344y0-1024.tif:0058-0203	559.556	7.904	0.837	4423	10592
		58	F231 GGN 6-Image Export-17_c1x0-1344y0-1024.tif:0059-0196	336.569	8.422	0.793	2834.53	6788
		59	F231 GGN 6-Image Export-17_c1x0-1344y0-1024.tif:0060-0205	667.291	8.108	0.779	5410.15	12956
		60	F231 GGN 6-Image Export-17_c1x0-1344y0-1024.tif:0061-0208	811.356	8.16	0.758	6620.3	15854
		61	F231 GGN 6-Image Export-17_c1x0-1344y0-1024.tif:0062-0214	628.039	8.04	0.823	5049.37	12092
		62	F231 GGN 6-Image Export-17_c1x0-1344y0-1024.tif:0063-0230	745.796	8.261	0.69	6161.38	14755
		63	F231 GGN 6-Image Export-17_c1x0-1344y0-1024.tif:0064-0211	362.876	8.436	0.743	3061.27	7331
		64	F231 GGN 6-Image Export-17_c1x0-1344y0-1024.tif:0065-0221	493.161	8.251	0.807	4068.89	9744
		65	F231 GGN 6-Image Export-17_c1x0-1344y0-1024.tif:0066-0226	415.074	8.705	0.868	3613.31	8653
		66	F231 GGN 6-Image Export-17_c1x0-1344y0-1024.tif:0067-0232	831.817	7.841	0.773	6522.17	15619
		67	F231 GGN 6-Image Export-17_c1x0-1344y0-1024.tif:0068-0226	445.557	8.283	0.814	3690.56	8838
		68	F231 GGN 6-Image Export-17_c1x0-1344y0-1024.tif:0069-0230	301.91	8.368	0.775	2526.35	6050
		69	F231 GGN 6-Image Export-17_c1x0-1344y0-1024.tif:0070-0234	521.139	8.095	0.857	4218.8	10103
		70	F231 GGN 6-Image Export-17_c1x0-1344y0-1024.tif:0071-0232	323.206	8.55	0.763	2763.54	6618
		71	F231 GGN 6-Image Export-17_c1x0-1344y0-1024.tif:0072-0246	1154.61	8.003	0.778	9239.77	22127
		72	F231 GGN 6-Image Export-17_c1x0-1344y0-1024.tif:0073-0250	388.766	8.451	0.754	3285.51	7868
		73	F231 GGN 6-Image Export-17_c1x0-1344y0-1024.tif:0074-0237	366.634	8.341	0.719	3057.93	7323
		74	F231 GGN 6-Image Export-17_c1x0-1344y0-1024.tif:0075-0243	414.238	8.25	0.812	3417.47	8184
		75	F231 GGN 6-Image Export-17_c1x0-1344y0-1024.tif:0076-0248	391.689	8.355	0.737	3272.57	7837
		76	F231 GGN 6-Image Export-17_c1x0-1344y0-1024.tif:0078-0255	462.678	8.321	0.85	3850.08	9220
		77	F231 GGN 6-Image Export-17_c1x0-1344y0-1024.tif:0079-0254	429.271	8.029	0.87	3446.7	8254
		78	F231 GGN 6-Image Export-17_c1x0-1344y0-1024.tif:0080-0253	448.062	8.213	0.759	3680.12	8813
		79	F231 GGN 6-Image Export-17_c1x0-1344y0-1024.tif:0081-0265	862.301	8.041	0.744	6933.9	16605
		80	F231 GGN 6-Image Export-17_c1x0-1344y0-1024.tif:0082-0272	655.599	7.993	0.836	5240.2	12549
		81	F231 GGN 6-Image Export-17_c1x0-1344y0-1024.tif:0083-0270	598.391	8.195	0.669	4904.05	11744
		82	F231 GGN 6-Image Export-17_c1x0-1344y0-1024.tif:0084-0280	807.598	7.725	0.863	6239.05	14941
		83	F231 GGN 6-Image Export-17_c1x0-1344y0-1024.tif:0085-0288	790.06	7.964	0.793	6291.66	15067
		84	F231 GGN 6-Image Export-17_c1x0-1344y0-1024.tif:0086-0285	573.754	8.125	0.825	4661.85	11164
		85	F231 GGN 6-Image Export-17_c1x0-1344y0-1024.tif:0087-0286	684.412	8.091	0.855	5537.52	13261
		86	F231 GGN 6-Image Export-17_c1x0-1344y0-1024.tif:0088-0283	547.446	8.399	0.707	4597.96	11011
		87	F231 GGN 6-Image Export-17_c1x0-1344y0-1024.tif:0089-0279	360.371	8.422	0.745	3034.96	7268
		88	F231 GGN 6-Image Export-17_c1x0-1344y0-1024.tif:0090-0295	365.382	8.526	0.735	3115.14	7460
		89	F231 GGN 6-Image Export-17_c1x0-1344y0-1024.tif:0092-0298	460.172	7.997	0.792	3680.12	8813
		90	F231 GGN 6-Image Export-17_c1x0-1344y0-1024.tif:0093-0290	332.393	8.426	0.741	2800.7	6707
		91	F231 GGN 6-Image Export-17_c1x0-1344y0-1024.tif:0094-0297	524.479	8.096	0.752	4246.36	10169
		92	F231 GGN 6-Image Export-17_c1x0-1344y0-1024.tif:0095-0294	428.436	8.188	0.817	3508.08	8401
		93	F231 GGN 6-Image Export-17_c1x0-1344y0-1024.tif:0096-0304	461.425	8.097	0.803	3736.08	8947
		94	F231 GGN 6-Image Export-17_c1x0-1344y0-1024.tif:0097-0309	446.81	8.195	0.695	3661.75	8769
		95	F231 GGN 6-Image Export-17_c1x0-1344y0-1024.tif:0098-0304	378.744	8.316	0.742	3149.8	7543
		96	F231 GGN 6-Image Export-17_c1x0-1344y0-1024.tif:0100-0323	447.645	8.134	0.787	3641.29	8720
		97	F231 GGN 6-Image Export-17_c1x0-1344y0-1024.tif:0101-0331	674.39	7.97	0.865	5375.08	12872
		98	F231 GGN 6-Image Export-17_c1x0-1344y0-1024.tif:0102-0323	664.368	8.113	0.762	5389.69	12907
		99	F231 GGN 6-Image Export-17_c1x0-1344y0-1024.tif:0103-0335	911.575	7.859	0.816	7164.4	17157
		100	F231 GGN 6-Image Export-17_c1x0-1344y0-1024.tif:0104-0331	433.029	8.223	0.848	3560.7	8527
		101	F231 GGN 6-Image Export-17_c1x0-1344y0-1024.tif:0105-0339	496.919	8.092	0.767	4020.87	9629
		102	F231 GGN 6-Image Export-17_c1x0-1344y0-1024.tif:0106-0349	1036.01	7.862	0.818	8144.88	19505
		103	F231 GGN 6-Image Export-17_c1x0-1344y0-1024.tif:0107-0344	570.413	8.29	0.706	4728.66	11324
		104	F231 GGN 6-Image Export-17_c1x0-1344y0-1024.tif:0108-0336	503.6	7.943	0.921	3999.99	9579
		105	F231 GGN 6-Image Export-17_c1x0-1344y0-1024.tif:0109-0345	700.698	8.188	0.722	5737.54	13740
		106	F231 GGN 6-Image Export-17_c1x0-1344y0-1024.tif:0110-0340	322.371	8.209	0.777	2646.2	6337
		107	F231 GGN 6-Image Export-17_c1x0-1344y0-1024.tif:0111-0344	424.26	8.117	0.801	3443.77	8247
		108	F231 GGN 6-Image Export-17_c1x0-1344y0-1024.tif:0112-0345	395.865	8.239	0.717	3261.71	7811
		109	F231 GGN 6-Image Export-17_c1x0-1344y0-1024.tif:0113-0348	413.821	8.311	0.662	3439.18	8236
		110	F231 GGN 6-Image Export-17_c1x0-1344y0-1024.tif:0114-0350	465.601	8.312	0.876	3870.12	9268
		111	F231 GGN 6-Image Export-17_c1x0-1344y0-1024.tif:0115-0355	325.294	8.15	0.921	2651.21	6349
		112	F231 GGN 6-Image Export-17_c1x0-1344y0-1024.tif:0116-0357	394.612	8.249	0.842	3255.03	7795
		113	F231 GGN 6-Image Export-17_c1x0-1344y0-1024.tif:0117-0349	303.998	8.504	0.734	2585.23	6191
		114	F231 GGN 6-Image Export-17_c1x0-1344y0-1024.tif:0118-0368	651.423	8.054	0.795	5246.46	12564
		115	F231 GGN 6-Image Export-17_c1x0-1344y0-1024.tif:0119-0362	470.194	8.179	0.68	3845.9	9210
		116	F231 GGN 6-Image Export-17_c1x0-1344y0-1024.tif:0120-0365	509.864	8.055	0.749	4106.89	9835
		117	F231 GGN 6-Image Export-17_c1x0-1344y0-1024.tif:0121-0375	567.072	7.973	0.875	4521.55	10828
		118	F231 GGN 6-Image Export-17_c1x0-1344y0-1024.tif:0122-0373	493.996	7.724	0.918	3815.42	9137
		119	F231 GGN 6-Image Export-17_c1x0-1344y0-1024.tif:0123-0385	1083.2	7.903	0.784	8560.79	20501
		120	F231 GGN 6-Image Export-17_c1x0-1344y0-1024.tif:0124-0394	533.248	8.026	0.913	4279.77	10249
		121	F231 GGN 6-Image Export-17_c1x0-1344y0-1024.tif:0125-0382	539.095	8.061	0.916	4345.74	10407
		122	F231 GGN 6-Image Export-17_c1x0-1344y0-1024.tif:0126-0388	603.819	8.218	0.784	4962.09	11883
		123	F231 GGN 6-Image Export-17_c1x0-1344y0-1024.tif:0127-0397	482.721	8.077	0.817	3898.93	9337
		124	F231 GGN 6-Image Export-17_c1x0-1344y0-1024.tif:0128-0399	330.305	8.346	0.732	2756.86	6602
		125	F231 GGN 6-Image Export-17_c1x0-1344y0-1024.tif:0129-0407	823.883	7.882	0.935	6493.77	15551
		126	F231 GGN 6-Image Export-17_c1x0-1344y0-1024.tif:0130-0399	537.842	8.171	0.725	4394.6	10524
		127	F231 GGN 6-Image Export-17_c1x0-1344y0-1024.tif:0131-0396	614.259	7.677	0.88	4715.72	11293
		128	F231 GGN 6-Image Export-17_c1x0-1344y0-1024.tif:0132-0398	381.667	8.325	0.682	3177.36	7609
		129	F231 GGN 6-Image Export-17_c1x0-1344y0-1024.tif:0133-0398	452.238	8.01	0.957	3622.5	8675
		130	F231 GGN 6-Image Export-17_c1x0-1344y0-1024.tif:0134-0403	463.93	8.22	0.679	3813.33	9132
		131	F231 GGN 6-Image Export-17_c1x0-1344y0-1024.tif:0135-0417	954.168	7.632	0.829	7282.16	17439
		132	F231 GGN 6-Image Export-17_c1x0-1344y0-1024.tif:0136-0414	309.426	8.339	0.686	2580.22	6179
		133	F231 GGN 6-Image Export-17_c1x0-1344y0-1024.tif:0137-0420	381.25	8.118	0.944	3095.1	7412
		134	F231 GGN 6-Image Export-17_c1x0-1344y0-1024.tif:0138-0418	462.678	8.159	0.736	3774.91	9040
		135	F231 GGN 6-Image Export-17_c1x0-1344y0-1024.tif:0139-0413	327.382	7.952	0.826	2603.19	6234
		136	F231 GGN 6-Image Export-17_c1x0-1344y0-1024.tif:0140-0421	651.841	7.512	0.921	4896.95	11727
		137	F231 GGN 6-Image Export-17_c1x0-1344y0-1024.tif:0141-0432	951.663	7.927	0.778	7543.56	18065
		138	F231 GGN 6-Image Export-17_c1x0-1344y0-1024.tif:0142-0418	483.974	8.227	0.798	3981.62	9535
		139	F231 GGN 6-Image Export-17_c1x0-1344y0-1024.tif:0143-0422	422.59	8.188	0.777	3460.06	8286
		140	F231 GGN 6-Image Export-17_c1x0-1344y0-1024.tif:0144-0425	456.831	8.388	0.763	3831.7	9176
		141	F231 GGN 6-Image Export-17_c1x0-1344y0-1024.tif:0145-0427	307.338	8.36	0.707	2569.36	6153
		142	F231 GGN 6-Image Export-17_c1x0-1344y0-1024.tif:0146-0425	377.491	7.98	1.015	3012.41	7214
		143	F231 GGN 6-Image Export-17_c1x0-1344y0-1024.tif:0147-0439	372.48	8.253	0.778	3074.22	7362
		144	F231 GGN 6-Image Export-17_c1x0-1344y0-1024.tif:0148-0424	389.184	8.442	0.766	3285.51	7868
		145	F231 GGN 6-Image Export-17_c1x0-1344y0-1024.tif:0149-0444	595.468	7.841	0.873	4668.95	11181
		146	F231 GGN 6-Image Export-17_c1x0-1344y0-1024.tif:0150-0437	344.503	8.239	0.722	2838.28	6797
		147	F231 GGN 6-Image Export-17_c1x0-1344y0-1024.tif:0151-0451	427.183	8.52	0.773	3639.62	8716
		148	F231 GGN 6-Image Export-17_c1x0-1344y0-1024.tif:0152-0457	713.643	7.933	0.828	5661.54	13558
		149	F231 GGN 6-Image Export-17_c1x0-1344y0-1024.tif:0153-0454	355.36	8.253	0.731	2932.66	7023
		150	F231 GGN 6-Image Export-17_c1x0-1344y0-1024.tif:0154-0463	861.883	8.031	0.866	6921.79	16576
		151	F231 GGN 6-Image Export-17_c1x0-1344y0-1024.tif:0155-0461	301.492	8.382	0.797	2527.19	6052
		152	F231 GGN 6-Image Export-17_c1x0-1344y0-1024.tif:0156-0470	849.356	7.722	0.876	6558.5	15706
		153	F231 GGN 6-Image Export-17_c1x0-1344y0-1024.tif:0157-0473	906.982	7.865	0.863	7133.5	17083
		154	F231 GGN 6-Image Export-17_c1x0-1344y0-1024.tif:0158-0480	782.543	8.234	0.928	6443.66	15431
		155	F231 GGN 6-Image Export-17_c1x0-1344y0-1024.tif:0159-0459	354.525	8.135	0.851	2884.22	6907
		156	F231 GGN 6-Image Export-17_c1x0-1344y0-1024.tif:0160-0475	403.381	8.262	0.857	3332.7	7981
		157	F231 GGN 6-Image Export-17_c1x0-1344y0-1024.tif:0161-0471	470.612	7.736	0.867	3640.45	8718
		158	F231 GGN 6-Image Export-17_c1x0-1344y0-1024.tif:0162-0474	648.5	7.737	0.878	5017.63	12016
		159	F231 GGN 6-Image Export-17_c1x0-1344y0-1024.tif:0163-0484	597.973	8.202	0.8	4904.47	11745
		160	F231 GGN 6-Image Export-17_c1x0-1344y0-1024.tif:0164-0468	354.107	8.034	1.062	2844.97	6813
		161	F231 GGN 6-Image Export-17_c1x0-1344y0-1024.tif:0165-0493	627.204	8.043	0.794	5044.77	12081
		162	F231 GGN 6-Image Export-17_c1x0-1344y0-1024.tif:0166-0479	427.183	8.321	0.639	3554.43	8512
		163	F231 GGN 6-Image Export-17_c1x0-1344y0-1024.tif:0167-0486	778.367	7.667	0.901	5968.04	14292
		164	F231 GGN 6-Image Export-17_c1x0-1344y0-1024.tif:0168-0510	767.093	8.048	0.78	6173.91	14785
		165	F231 GGN 6-Image Export-17_c1x0-1344y0-1024.tif:0169-0492	351.602	8.379	0.693	2946.02	7055
		166	F231 GGN 6-Image Export-17_c1x0-1344y0-1024.tif:0170-0496	303.58	8.312	0.828	2523.43	6043
		167	F231 GGN 6-Image Export-17_c1x0-1344y0-1024.tif:0171-0496	450.985	8.046	0.845	3628.76	8690
		168	F231 GGN 6-Image Export-17_c1x0-1344y0-1024.tif:0172-0491	505.271	8.058	0.784	4071.4	9750
		169	F231 GGN 6-Image Export-17_c1x0-1344y0-1024.tif:0173-0517	823.883	7.759	0.879	6392.3	15308
		170	F231 GGN 6-Image Export-17_c1x0-1344y0-1024.tif:0174-0498	442.634	7.954	0.913	3520.61	8431
		171	F231 GGN 6-Image Export-17_c1x0-1344y0-1024.tif:0175-0496	306.085	8.664	0.816	2652.04	6351
		172	F231 GGN 6-Image Export-17_c1x0-1344y0-1024.tif:0176-0501	743.708	8.06	0.728	5994.35	14355
		173	F231 GGN 6-Image Export-17_c1x0-1344y0-1024.tif:0177-0510	778.367	7.665	0.899	5966.37	14288
		174	F231 GGN 6-Image Export-17_c1x0-1344y0-1024.tif:0178-0511	714.478	7.736	0.944	5527.08	13236
		175	F231 GGN 6-Image Export-17_c1x0-1344y0-1024.tif:0179-0513	370.81	8.131	0.702	3014.92	7220
		176	F231 GGN 6-Image Export-17_c1x0-1344y0-1024.tif:0182-0518	354.942	8.036	0.834	2852.48	6831
		177	F231 GGN 6-Image Export-17_c1x0-1344y0-1024.tif:0183-0526	745.796	7.714	0.849	5753.4	13778
		178	F231 GGN 6-Image Export-17_c1x0-1344y0-1024.tif:0184-0519	409.227	8.015	0.946	3280.08	7855
		179	F231 GGN 6-Image Export-17_c1x0-1344y0-1024.tif:0185-0526	315.69	8.185	0.776	2583.98	6188
		180	F231 GGN 6-Image Export-17_c1x0-1344y0-1024.tif:0186-0529	648.083	8.047	0.92	5215.15	12489
		181	F231 GGN 6-Image Export-17_c1x0-1344y0-1024.tif:0187-0537	620.94	8.022	0.965	4980.88	11928
		182	F231 GGN 6-Image Export-17_c1x0-1344y0-1024.tif:0188-0549	735.774	7.658	0.896	5634.39	13493
		183	F231 GGN 6-Image Export-17_c1x0-1344y0-1024.tif:0189-0538	666.039	7.972	0.717	5309.52	12715
		184	F231 GGN 6-Image Export-17_c1x0-1344y0-1024.tif:0190-0535	472.282	7.961	0.86	3759.88	9004
		185	F231 GGN 6-Image Export-17_c1x0-1344y0-1024.tif:0191-0536	319.866	8.719	0.773	2789.01	6679
		186	F231 GGN 6-Image Export-17_c1x0-1344y0-1024.tif:0192-0548	488.15	8.165	0.773	3985.79	9545
		187	F231 GGN 6-Image Export-17_c1x0-1344y0-1024.tif:0193-0547	410.48	8.132	0.919	3338.13	7994
		188	F231 GGN 6-Image Export-17_c1x0-1344y0-1024.tif:0194-0542	307.756	8.225	0.73	2531.36	6062
		189	F231 GGN 6-Image Export-17_c1x0-1344y0-1024.tif:0195-0557	420.085	8.284	0.782	3480.1	8334
		190	F231 GGN 6-Image Export-17_c1x0-1344y0-1024.tif:0196-0556	669.797	7.758	0.795	5196.35	12444
		191	F231 GGN 6-Image Export-17_c1x0-1344y0-1024.tif:0197-0565	388.766	8.244	0.851	3204.92	7675
		192	F231 GGN 6-Image Export-17_c1x0-1344y0-1024.tif:0198-0566	471.864	8.325	0.827	3928.17	9407
		193	F231 GGN 6-Image Export-17_c1x0-1344y0-1024.tif:0199-0569	537.007	8.072	0.985	4334.47	10380
		194	F231 GGN 6-Image Export-17_c1x0-1344y0-1024.tif:0200-0561	523.644	8.573	0.901	4489.39	10751
		195	F231 GGN 6-Image Export-17_c1x0-1344y0-1024.tif:0201-0581	870.652	8.054	0.751	7012.4	16793
		196	F231 GGN 6-Image Export-17_c1x0-1344y0-1024.tif:0202-0582	632.215	8.042	0.857	5084.02	12175
		197	F231 GGN 6-Image Export-17_c1x0-1344y0-1024.tif:0203-0565	365.382	8.123	0.815	2968.15	7108
		198	F231 GGN 6-Image Export-17_c1x0-1344y0-1024.tif:0204-0573	600.896	7.984	0.69	4797.57	11489
		199	F231 GGN 6-Image Export-17_c1x0-1344y0-1024.tif:0205-0573	529.908	8.257	0.899	4375.39	10478
		200	F231 GGN 6-Image Export-17_c1x0-1344y0-1024.tif:0206-0588	891.114	8.174	0.815	7284.25	17444
		201	F231 GGN 6-Image Export-17_c1x0-1344y0-1024.tif:0207-0583	621.358	7.833	0.846	4866.88	11655
		202	F231 GGN 6-Image Export-17_c1x0-1344y0-1024.tif:0208-0576	612.171	7.922	0.813	4849.76	11614
		203	F231 GGN 6-Image Export-17_c1x0-1344y0-1024.tif:0209-0593	596.303	8.183	0.721	4879.41	11685
		204	F231 GGN 6-Image Export-17_c1x0-1344y0-1024.tif:0210-0589	570.413	8.154	1.015	4651.41	11139
		205	F231 GGN 6-Image Export-17_c1x0-1344y0-1024.tif:0211-0593	332.393	8.109	0.915	2695.47	6455
		206	F231 GGN 6-Image Export-17_c1x0-1344y0-1024.tif:0212-0598	396.283	8.132	0.919	3222.46	7717
		207	F231 GGN 6-Image Export-17_c1x0-1344y0-1024.tif:0213-0591	386.261	8.236	0.843	3181.12	7618
		208	F231 GGN 6-Image Export-17_c1x0-1344y0-1024.tif:0214-0611	877.334	7.566	0.905	6638.25	15897
		209	F231 GGN 6-Image Export-17_c1x0-1344y0-1024.tif:0215-0605	369.975	8.29	0.684	3067.12	7345
		210	F231 GGN 6-Image Export-17_c1x0-1344y0-1024.tif:0216-0614	589.622	7.96	0.861	4693.59	11240
		211	F231 GGN 6-Image Export-17_c1x0-1344y0-1024.tif:0217-0610	306.085	8.562	0.774	2620.73	6276
		212	F231 GGN 6-Image Export-17_c1x0-1344y0-1024.tif:0218-0626	820.543	7.488	0.891	6143.84	14713
		213	F231 GGN 6-Image Export-17_c1x0-1344y0-1024.tif:0219-0642	857.707	7.683	0.832	6589.81	15781
		214	F231 GGN 6-Image Export-17_c1x0-1344y0-1024.tif:0220-0642	668.544	8.345	0.933	5578.86	13360
		215	F231 GGN 6-Image Export-17_c1x0-1344y0-1024.tif:0221-0627	438.04	8.138	0.912	3564.87	8537
		216	F231 GGN 6-Image Export-17_c1x0-1344y0-1024.tif:0222-0640	379.162	8.163	0.906	3095.1	7412
		217	F231 GGN 6-Image Export-17_c1x0-1344y0-1024.tif:0223-0639	362.459	8.612	1.173	3121.4	7475
		218	F231 GGN 6-Image Export-17_c1x0-1344y0-1024.tif:0224-0651	913.245	7.738	0.93	7067.11	16924
		219	F231 GGN 6-Image Export-17_c1x0-1344y0-1024.tif:0225-0660	864.806	7.955	0.74	6879.2	16474
		220	F231 GGN 6-Image Export-17_c1x0-1344y0-1024.tif:0227-0655	374.986	8.22	0.762	3082.57	7382
		221	F231 GGN 6-Image Export-17_c1x0-1344y0-1024.tif:0228-0659	546.611	8.17	0.734	4466.01	10695
		222	F231 GGN 6-Image Export-17_c1x0-1344y0-1024.tif:0229-0669	691.511	8.833	0.846	6108.35	14628
		223	F231 GGN 6-Image Export-17_c1x0-1344y0-1024.tif:0230-0672	770.851	8.069	0.724	6220.26	14896
		224	F231 GGN 6-Image Export-17_c1x0-1344y0-1024.tif:0231-0668	770.851	7.573	0.944	5837.76	13980
		225	F231 GGN 6-Image Export-17_c1x0-1344y0-1024.tif:0232-0686	357.448	8.139	0.943	2909.27	6967
		226	F231 GGN 6-Image Export-17_c1x0-1344y0-1024.tif:0233-0684	488.567	8.08	0.911	3947.79	9454
		227	F231 GGN 6-Image Export-17_c1x0-1344y0-1024.tif:0234-0704	994.673	7.375	0.862	7336.03	17568
		228	F231 GGN 6-Image Export-17_c1x0-1344y0-1024.tif:0235-0712	476.04	7.738	1.002	3683.47	8821
		229	F231 GGN 6-Image Export-17_c1x0-1344y0-1024.tif:0236-0719	899.883	7.54	0.934	6785.24	16249
		230	F231 GGN 6-Image Export-17_c1x0-1344y0-1024.tif:0237-0709	324.876	8.654	0.799	2811.56	6733
		231	F231 GGN 6-Image Export-17_c1x0-1344y0-1024.tif:0238-0711	523.227	8.109	0.892	4243.02	10161
		232	F231 GGN 6-Image Export-17_c1x0-1344y0-1024.tif:0239-0720	620.522	7.593	0.909	4711.54	11283
		233	F231 GGN 6-Image Export-17_c1x0-1344y0-1024.tif:0240-0725	548.699	7.929	0.804	4350.76	10419
		234	F231 GGN 6-Image Export-17_c1x0-1344y0-1024.tif:0241-0742	519.051	7.925	0.816	4113.57	9851
		235	F231 GGN 6-Image Export-17_c1x0-1344y0-1024.tif:0242-0757	808.851	7.975	0.908	6450.76	15448
		236	F231 GGN 6-Image Export-17_c1x0-1344y0-1024.tif:0243-0751	444.304	8.006	0.935	3556.94	8518
		237	F231 GGN 6-Image Export-17_c1x0-1344y0-1024.tif:0244-0753	443.469	8.109	0.754	3596.19	8612
		238	F231 GGN 6-Image Export-17_c1x0-1344y0-1024.tif:0245-0766	705.291	7.632	0.824	5382.59	12890
		239	F231 GGN 6-Image Export-17_c1x0-1344y0-1024.tif:0246-0763	456.831	8.024	0.846	3665.51	8778
		240	F231 GGN 6-Image Export-17_c1x0-1344y0-1024.tif:0247-0765	793.818	7.637	0.901	6062.41	14518
		241	F231 GGN 6-Image Export-17_c1x0-1344y0-1024.tif:0248-0776	562.061	7.711	0.87	4334.05	10379
		242	F231 GGN 6-Image Export-17_c1x0-1344y0-1024.tif:0249-0788	686.918	7.607	0.973	5225.17	12513
		243	F231 GGN 6-Image Export-17_c1x0-1344y0-1024.tif:0250-0778	346.591	8.013	0.901	2777.32	6651
		244	F231 GGN 6-Image Export-17_c1x0-1344y0-1024.tif:0251-0792	420.92	7.908	0.89	3328.52	7971
		245	F231 GGN 6-Image Export-17_c1x0-1344y0-1024.tif:0252-0787	554.545	7.768	0.812	4307.74	10316
		246	F231 GGN 6-Image Export-17_c1x0-1344y0-1024.tif:0253-0788	336.569	7.757	0.922	2610.7	6252
		247	F231 GGN 6-Image Export-17_c1x0-1344y0-1024.tif:0254-0792	379.579	7.822	0.996	2968.99	7110
		248	F231 GGN 6-Image Export-17_c1x0-1344y0-1024.tif:0255-0810	301.074	8.176	0.882	2461.63	5895
		249	F231 GGN 6-Image Export-17_c1x0-1344y0-1024.tif:0256-0815	341.58	8.26	0.732	2821.58	6757
		250	F231 GGN 6-Image Export-17_c1x0-1344y0-1024.tif:0257-0819	364.546	7.788	0.953	2839.12	6799
		251	F231 GGN 6-Image Export-17_c1x0-1344y0-1024.tif:0258-0822	511.117	7.813	0.903	3993.31	9563
		252	F231 GGN 6-Image Export-17_c1x0-1344y0-1024.tif:0259-0835	1057.31	7.39	1.049	7813.74	18712
		253	F231 GGN 6-Image Export-17_c1x0-1344y0-1024.tif:0260-0830	612.588	7.74	0.938	4741.61	11355
		254	F231 GGN 6-Image Export-17_c1x0-1344y0-1024.tif:0261-0842	481.469	7.984	0.969	3844.23	9206
		255	F231 GGN 6-Image Export-17_c1x0-1344y0-1024.tif:0262-0841	529.073	7.964	0.952	4213.37	10090
		256	F231 GGN 6-Image Export-17_c1x0-1344y0-1024.tif:0263-0850	505.688	7.734	0.939	3911.05	9366
		257	F231 GGN 6-Image Export-17_c1x0-1344y0-1024.tif:0264-0860	595.05	7.889	0.856	4694.42	11242
		258	F231 GGN 6-Image Export-17_c1x0-1344y0-1024.tif:0265-0870	603.402	7.83	0.941	4724.49	11314
		259	F231 GGN 6-Image Export-17_c1x0-1344y0-1024.tif:0266-0862	434.282	8.068	0.939	3503.91	8391
		260	F231 GGN 6-Image Export-17_c1x0-1344y0-1024.tif:0267-0870	1035.18	7.475	0.845	7738.16	18531
		261	F231 GGN 6-Image Export-17_c1x0-1344y0-1024.tif:0268-0871	453.073	7.839	0.94	3551.51	8505
		262	F231 GGN 6-Image Export-17_c1x0-1344y0-1024.tif:0269-0883	428.854	8.022	0.924	3440.43	8239
		263	F231 GGN 6-Image Export-17_c1x0-1344y0-1024.tif:0270-0881	428.019	7.689	0.887	3290.94	7881
		264	F231 GGN 6-Image Export-17_c1x0-1344y0-1024.tif:0271-0891	588.369	8.16	1.373	4800.91	11497
		265	F231 GGN 6-Image Export-17_c1x0-1344y0-1024.tif:0272-0905	566.237	7.668	0.929	4341.99	10398
		266	F231 GGN 6-Image Export-17_c1x0-1344y0-1024.tif:0273-0909	495.666	7.816	0.872	3873.88	9277
		267	F231 GGN 6-Image Export-17_c1x0-1344y0-1024.tif:0274-0919	584.193	7.769	1.008	4538.67	10869
		268	F231 GGN 6-Image Export-17_c1x0-1344y0-1024.tif:0275-0913	447.645	8.093	0.972	3622.92	8676
		269	F231 GGN 6-Image Export-17_c1x0-1344y0-1024.tif:0276-0918	416.744	7.556	0.957	3148.96	7541
		270	F231 GGN 6-Image Export-17_c1x0-1344y0-1024.tif:0277-0935	1020.56	7.565	0.897	7721.04	18490
		271	F231 GGN 6-Image Export-17_c1x0-1344y0-1024.tif:0278-0923	379.579	7.958	0.962	3020.77	7234
		272	F231 GGN 6-Image Export-17_c1x0-1344y0-1024.tif:0279-0937	889.026	7.423	0.824	6599.42	15804
		273	F231 GGN 6-Image Export-17_c1x0-1344y0-1024.tif:0280-0947	552.875	7.671	0.862	4241.35	10157
		274	F231 GGN 6-Image Export-17_c1x0-1344y0-1024.tif:0281-0944	444.722	7.791	0.949	3464.65	8297
		275	F231 GGN 6-Image Export-17_c1x0-1344y0-1024.tif:0282-0950	306.085	7.963	1.008	2437.41	5837
		276	F231 GGN 6-Image Export-17_c1x0-1344y0-1024.tif:0283-0973	953.333	7.389	0.881	7044.14	16869
		277	F231 GGN 6-Image Export-17_c1x0-1344y0-1024.tif:0284-0954	331.558	7.693	0.933	2550.57	6108
		278	F231 GGN 6-Image Export-17_c1x0-1344y0-1024.tif:0285-0976	392.107	8.049	0.89	3156.06	7558
		279	F231 GGN 6-Image Export-17_c1x0-1344y0-1024.tif:0286-0984	498.172	7.786	1.019	3878.89	9289
		1	F231 GGN 7-Image Export-18_c1x0-1344y0-1024.tif:0001-0039	1001.36	7.51	0.933	7520.18	18009
		2	F231 GGN 7-Image Export-18_c1x0-1344y0-1024.tif:0002-0042	600.896	7.514	1.099	4514.86	10812
		3	F231 GGN 7-Image Export-18_c1x0-1344y0-1024.tif:0003-0053	620.522	7.682	0.909	4766.66	11415
		4	F231 GGN 7-Image Export-18_c1x0-1344y0-1024.tif:0004-0053	792.565	7.756	0.893	6146.76	14720
		5	F231 GGN 7-Image Export-18_c1x0-1344y0-1024.tif:0005-0063	812.191	7.852	0.897	6377.27	15272
		6	F231 GGN 7-Image Export-18_c1x0-1344y0-1024.tif:0007-0059	458.502	7.893	0.945	3619.16	8667
		7	F231 GGN 7-Image Export-18_c1x0-1344y0-1024.tif:0008-0088	2100.84	7.636	1.586	16041.7	38416
		8	F231 GGN 7-Image Export-18_c1x0-1344y0-1024.tif:0009-0084	1075.68	7.532	0.928	8101.87	19402
		9	F231 GGN 7-Image Export-18_c1x0-1344y0-1024.tif:0010-0073	815.532	7.611	0.877	6207.31	14865
		10	F231 GGN 7-Image Export-18_c1x0-1344y0-1024.tif:0011-0068	452.656	7.891	0.922	3571.97	8554
		11	F231 GGN 7-Image Export-18_c1x0-1344y0-1024.tif:0012-0083	1028.08	7.808	0.871	8027.54	19224
		12	F231 GGN 7-Image Export-18_c1x0-1344y0-1024.tif:0013-0086	783.796	7.605	1.038	5960.94	14275
		13	F231 GGN 7-Image Export-18_c1x0-1344y0-1024.tif:0014-0105	861.883	7.948	0.915	6850.38	16405
		14	F231 GGN 7-Image Export-18_c1x0-1344y0-1024.tif:0015-0106	305.668	9.466	0.717	2893.41	6929
		15	F231 GGN 7-Image Export-18_c1x0-1344y0-1024.tif:0016-0106	731.598	7.505	0.983	5490.75	13149
		16	F231 GGN 7-Image Export-18_c1x0-1344y0-1024.tif:0017-0105	375.821	7.82	0.908	2938.92	7038
		17	F231 GGN 7-Image Export-18_c1x0-1344y0-1024.tif:0018-0122	586.699	8.096	0.934	4749.96	11375
		18	F231 GGN 7-Image Export-18_c1x0-1344y0-1024.tif:0019-0125	422.172	8.411	1.072	3551.09	8504
		19	F231 GGN 7-Image Export-18_c1x0-1344y0-1024.tif:0020-0117	340.744	8.131	0.89	2770.64	6635
		20	F231 GGN 7-Image Export-18_c1x0-1344y0-1024.tif:0021-0127	593.797	7.982	0.827	4739.94	11351
		21	F231 GGN 7-Image Export-18_c1x0-1344y0-1024.tif:0022-0161	3538.98	7.204	0.787	25494.9	61054
		22	F231 GGN 7-Image Export-18_c1x0-1344y0-1024.tif:0023-0147	771.686	8.261	1.049	6375.18	15267
		23	F231 GGN 7-Image Export-18_c1x0-1344y0-1024.tif:0024-0149	783.796	7.74	0.903	6066.59	14528
		24	F231 GGN 7-Image Export-18_c1x0-1344y0-1024.tif:0025-0146	446.392	9.771	0.438	4361.61	10445
		25	F231 GGN 7-Image Export-18_c1x0-1344y0-1024.tif:0026-0152	651.423	7.431	0.978	4840.58	11592
		26	F231 GGN 7-Image Export-18_c1x0-1344y0-1024.tif:0027-0177	1155.02	7.835	0.922	9049.35	21671
		27	F231 GGN 7-Image Export-18_c1x0-1344y0-1024.tif:0028-0163	353.689	8.837	0.803	3125.58	7485
		28	F231 GGN 7-Image Export-18_c1x0-1344y0-1024.tif:0029-0175	586.699	8.107	0.894	4756.23	11390
		29	F231 GGN 7-Image Export-18_c1x0-1344y0-1024.tif:0030-0170	873.993	7.653	0.849	6688.36	16017
		30	F231 GGN 7-Image Export-18_c1x0-1344y0-1024.tif:0031-0176	964.608	7.345	0.811	7085.48	16968
		31	F231 GGN 7-Image Export-18_c1x0-1344y0-1024.tif:0032-0178	586.281	9.231	0.709	5412.24	12961
		32	F231 GGN 7-Image Export-18_c1x0-1344y0-1024.tif:0033-0174	313.184	9.02	0.744	2824.92	6765
		33	F231 GGN 7-Image Export-18_c1x0-1344y0-1024.tif:0034-0188	402.964	8.473	0.818	3414.13	8176
		34	F231 GGN 7-Image Export-18_c1x0-1344y0-1024.tif:0035-0193	301.492	9.378	0.73	2827.43	6771
		35	F231 GGN 7-Image Export-18_c1x0-1344y0-1024.tif:0036-0194	718.654	7.795	0.855	5601.82	13415
		36	F231 GGN 7-Image Export-18_c1x0-1344y0-1024.tif:0037-0205	523.227	8.229	0.808	4305.66	10311
		37	F231 GGN 7-Image Export-18_c1x0-1344y0-1024.tif:0038-0207	1218.5	7.631	0.875	9298.65	22268
		38	F231 GGN 7-Image Export-18_c1x0-1344y0-1024.tif:0039-0206	779.62	7.872	0.927	6137.16	14697
		39	F231 GGN 7-Image Export-18_c1x0-1344y0-1024.tif:0040-0220	607.995	8.103	0.921	4926.6	11798
		40	F231 GGN 7-Image Export-18_c1x0-1344y0-1024.tif:0041-0218	506.523	7.92	0.933	4011.68	9607
		41	F231 GGN 7-Image Export-18_c1x0-1344y0-1024.tif:0043-0228	648.083	7.782	0.905	5043.1	12077
		42	F231 GGN 7-Image Export-18_c1x0-1344y0-1024.tif:0044-0253	1800.18	7.127	1.117	12830.1	30725
		43	F231 GGN 7-Image Export-18_c1x0-1344y0-1024.tif:0045-0218	450.568	8.5	0.836	3830.03	9172
		44	F231 GGN 7-Image Export-18_c1x0-1344y0-1024.tif:0046-0236	1003.86	7.639	0.854	7668.84	18365
		45	F231 GGN 7-Image Export-18_c1x0-1344y0-1024.tif:0048-0245	554.127	7.885	0.925	4369.13	10463
		46	F231 GGN 7-Image Export-18_c1x0-1344y0-1024.tif:0049-0242	635.138	8.093	0.826	5139.98	12309
		47	F231 GGN 7-Image Export-18_c1x0-1344y0-1024.tif:0050-0243	340.744	8.192	0.856	2791.52	6685
		48	F231 GGN 7-Image Export-18_c1x0-1344y0-1024.tif:0051-0243	496.501	9.008	0.774	4472.69	10711
		49	F231 GGN 7-Image Export-18_c1x0-1344y0-1024.tif:0052-0265	689.841	7.832	0.915	5403.06	12939
		50	F231 GGN 7-Image Export-18_c1x0-1344y0-1024.tif:0053-0273	957.509	7.819	0.904	7486.77	17929
		51	F231 GGN 7-Image Export-18_c1x0-1344y0-1024.tif:0054-0266	765.005	7.478	1.028	5720.83	13700
		52	F231 GGN 7-Image Export-18_c1x0-1344y0-1024.tif:0055-0275	1073.18	7.632	0.882	8190.4	19614
		53	F231 GGN 7-Image Export-18_c1x0-1344y0-1024.tif:0056-0275	1000.94	7.642	0.825	7649.21	18318
		54	F231 GGN 7-Image Export-18_c1x0-1344y0-1024.tif:0058-0275	726.17	7.771	0.917	5643.16	13514
		55	F231 GGN 7-Image Export-18_c1x0-1344y0-1024.tif:0059-0277	732.851	7.814	0.829	5726.68	13714
		56	F231 GGN 7-Image Export-18_c1x0-1344y0-1024.tif:0060-0271	439.293	8.049	0.879	3536.06	8468
		57	F231 GGN 7-Image Export-18_c1x0-1344y0-1024.tif:0061-0269	374.986	8.067	0.999	3024.94	7244
		58	F231 GGN 7-Image Export-18_c1x0-1344y0-1024.tif:0062-0271	471.029	8.061	0.904	3797.05	9093
		59	F231 GGN 7-Image Export-18_c1x0-1344y0-1024.tif:0063-0279	535.754	7.853	0.842	4207.11	10075
		60	F231 GGN 7-Image Export-18_c1x0-1344y0-1024.tif:0064-0290	1759.68	7.647	1.112	13456.1	32224
		61	F231 GGN 7-Image Export-18_c1x0-1344y0-1024.tif:0065-0291	478.963	8.101	1.034	3880.14	9292
		62	F231 GGN 7-Image Export-18_c1x0-1344y0-1024.tif:0066-0284	319.448	8.384	0.823	2678.35	6414
		63	F231 GGN 7-Image Export-18_c1x0-1344y0-1024.tif:0067-0295	635.973	7.864	0.821	5001.34	11977
		64	F231 GGN 7-Image Export-18_c1x0-1344y0-1024.tif:0068-0289	419.667	7.966	0.922	3343.14	8006
		65	F231 GGN 7-Image Export-18_c1x0-1344y0-1024.tif:0069-0303	709.467	7.904	0.948	5607.67	13429
		66	F231 GGN 7-Image Export-18_c1x0-1344y0-1024.tif:0070-0308	593.38	7.792	0.89	4623.85	11073
		67	F231 GGN 7-Image Export-18_c1x0-1344y0-1024.tif:0071-0307	591.709	7.299	1.214	4319.02	10343
		68	F231 GGN 7-Image Export-18_c1x0-1344y0-1024.tif:0072-0316	737.027	7.618	0.922	5614.77	13446
		69	F231 GGN 7-Image Export-18_c1x0-1344y0-1024.tif:0074-0309	402.964	7.508	1.056	3025.36	7245
		70	F231 GGN 7-Image Export-18_c1x0-1344y0-1024.tif:0075-0318	960.432	7.729	0.875	7422.89	17776
		71	F231 GGN 7-Image Export-18_c1x0-1344y0-1024.tif:0076-0336	1068.59	7.875	0.826	8414.64	20151
		72	F231 GGN 7-Image Export-18_c1x0-1344y0-1024.tif:0077-0324	331.558	8.127	0.767	2694.64	6453
		73	F231 GGN 7-Image Export-18_c1x0-1344y0-1024.tif:0078-0363	1446.49	7.682	0.906	11112.6	26612
		74	F231 GGN 7-Image Export-18_c1x0-1344y0-1024.tif:0079-0330	306.085	8.151	0.867	2495.03	5975
		75	F231 GGN 7-Image Export-18_c1x0-1344y0-1024.tif:0080-0350	520.303	8.112	0.795	4220.89	10108
		76	F231 GGN 7-Image Export-18_c1x0-1344y0-1024.tif:0081-0345	431.777	7.856	0.927	3391.99	8123
		77	F231 GGN 7-Image Export-18_c1x0-1344y0-1024.tif:0082-0352	524.062	7.763	1.089	4068.47	9743
		78	F231 GGN 7-Image Export-18_c1x0-1344y0-1024.tif:0083-0357	573.754	7.374	1.078	4230.91	10132
		79	F231 GGN 7-Image Export-18_c1x0-1344y0-1024.tif:0084-0359	854.784	7.664	0.867	6550.98	15688
		80	F231 GGN 7-Image Export-18_c1x0-1344y0-1024.tif:0085-0355	487.315	7.835	1.135	3817.93	9143
		81	F231 GGN 7-Image Export-18_c1x0-1344y0-1024.tif:0086-0361	663.533	7.699	0.854	5108.66	12234
		82	F231 GGN 7-Image Export-18_c1x0-1344y0-1024.tif:0087-0364	628.874	7.679	1.157	4829.3	11565
		83	F231 GGN 7-Image Export-18_c1x0-1344y0-1024.tif:0088-0353	359.536	7.897	0.963	2839.12	6799
		84	F231 GGN 7-Image Export-18_c1x0-1344y0-1024.tif:0089-0364	497.754	7.232	1.067	3599.95	8621
		85	F231 GGN 7-Image Export-18_c1x0-1344y0-1024.tif:0090-0368	461.842	8.187	1.141	3781.18	9055
		86	F231 GGN 7-Image Export-18_c1x0-1344y0-1024.tif:0091-0374	668.962	7.673	0.959	5132.88	12292
		87	F231 GGN 7-Image Export-18_c1x0-1344y0-1024.tif:0092-0374	448.062	7.945	0.832	3559.86	8525
		88	F231 GGN 7-Image Export-18_c1x0-1344y0-1024.tif:0093-0388	585.863	8.307	0.752	4866.88	11655
		89	F231 GGN 7-Image Export-18_c1x0-1344y0-1024.tif:0094-0379	444.722	8.198	0.854	3645.88	8731
		90	F231 GGN 7-Image Export-18_c1x0-1344y0-1024.tif:0095-0384	557.05	7.767	0.904	4326.54	10361
		91	F231 GGN 7-Image Export-18_c1x0-1344y0-1024.tif:0096-0400	1292.83	7.294	1.169	9429.35	22581
		92	F231 GGN 7-Image Export-18_c1x0-1344y0-1024.tif:0097-0393	522.391	7.77	0.92	4058.87	9720
		93	F231 GGN 7-Image Export-18_c1x0-1344y0-1024.tif:0098-0410	694.434	7.886	0.9	5476.55	13115
		94	F231 GGN 7-Image Export-18_c1x0-1344y0-1024.tif:0099-0404	825.554	7.77	0.932	6414.85	15362
		95	F231 GGN 7-Image Export-18_c1x0-1344y0-1024.tif:0100-0395	320.283	7.997	0.903	2561.43	6134
		96	F231 GGN 7-Image Export-18_c1x0-1344y0-1024.tif:0101-0413	612.171	7.989	0.918	4890.69	11712
		97	F231 GGN 7-Image Export-18_c1x0-1344y0-1024.tif:0102-0411	887.355	7.856	0.838	6971.48	16695
		98	F231 GGN 7-Image Export-18_c1x0-1344y0-1024.tif:0103-0417	873.993	7.774	0.928	6794.01	16270
		99	F231 GGN 7-Image Export-18_c1x0-1344y0-1024.tif:0104-0410	443.887	7.609	1.115	3377.38	8088
		100	F231 GGN 7-Image Export-18_c1x0-1344y0-1024.tif:0105-0423	725.335	7.733	0.844	5608.92	13432
		101	F231 GGN 7-Image Export-18_c1x0-1344y0-1024.tif:0106-0431	558.721	7.953	0.957	4443.46	10641
		102	F231 GGN 7-Image Export-18_c1x0-1344y0-1024.tif:0107-0424	916.168	7.9	0.988	7237.48	17332
		103	F231 GGN 7-Image Export-18_c1x0-1344y0-1024.tif:0108-0434	452.238	8.03	0.848	3631.68	8697
		104	F231 GGN 7-Image Export-18_c1x0-1344y0-1024.tif:0109-0440	1119.53	7.593	0.791	8500.66	20357
		105	F231 GGN 7-Image Export-18_c1x0-1344y0-1024.tif:0110-0435	406.722	8.012	0.926	3258.79	7804
		106	F231 GGN 7-Image Export-18_c1x0-1344y0-1024.tif:0111-0447	962.102	7.354	0.924	7075.04	16943
		107	F231 GGN 7-Image Export-18_c1x0-1344y0-1024.tif:0112-0452	613.006	7.688	1.134	4712.8	11286
		108	F231 GGN 7-Image Export-18_c1x0-1344y0-1024.tif:0113-0442	395.03	7.994	0.88	3157.73	7562
		109	F231 GGN 7-Image Export-18_c1x0-1344y0-1024.tif:0114-0455	716.983	6.984	1.043	5007.19	11991
		110	F231 GGN 7-Image Export-18_c1x0-1344y0-1024.tif:0115-0461	519.051	7.769	0.896	4032.56	9657
		111	F231 GGN 7-Image Export-18_c1x0-1344y0-1024.tif:0116-0457	474.787	8.191	0.974	3888.91	9313
		112	F231 GGN 7-Image Export-18_c1x0-1344y0-1024.tif:0117-0461	551.622	7.637	0.898	4212.54	10088
		113	F231 GGN 7-Image Export-18_c1x0-1344y0-1024.tif:0118-0475	1239.79	6.95	1.022	8616.74	20635
		114	F231 GGN 7-Image Export-18_c1x0-1344y0-1024.tif:0119-0470	823.883	7.538	0.869	6210.65	14873
		115	F231 GGN 7-Image Export-18_c1x0-1344y0-1024.tif:0120-0478	612.588	7.843	0.872	4804.66	11506
		116	F231 GGN 7-Image Export-18_c1x0-1344y0-1024.tif:0121-0469	404.634	8.027	0.775	3247.93	7778
		117	F231 GGN 7-Image Export-18_c1x0-1344y0-1024.tif:0122-0474	537.424	7.821	0.867	4203.35	10066
		118	F231 GGN 7-Image Export-18_c1x0-1344y0-1024.tif:0123-0479	618.852	7.528	0.846	4658.93	11157
		119	F231 GGN 7-Image Export-18_c1x0-1344y0-1024.tif:0124-0493	769.598	7.764	0.881	5975.14	14309
		120	F231 GGN 7-Image Export-18_c1x0-1344y0-1024.tif:0125-0482	374.986	7.927	0.979	2972.33	7118
		121	F231 GGN 7-Image Export-18_c1x0-1344y0-1024.tif:0126-0484	579.182	7.301	1.001	4228.4	10126
		122	F231 GGN 7-Image Export-18_c1x0-1344y0-1024.tif:0127-0486	526.15	7.872	0.816	4141.97	9919
		123	F231 GGN 7-Image Export-18_c1x0-1344y0-1024.tif:0128-0507	752.477	7.797	1.313	5867.4	14051
		124	F231 GGN 7-Image Export-18_c1x0-1344y0-1024.tif:0129-0506	425.095	8.194	0.795	3483.44	8342
		125	F231 GGN 7-Image Export-18_c1x0-1344y0-1024.tif:0130-0514	654.346	7.932	0.999	5190.51	12430
		126	F231 GGN 7-Image Export-18_c1x0-1344y0-1024.tif:0131-0497	341.162	8.165	0.808	2785.67	6671
		127	F231 GGN 7-Image Export-18_c1x0-1344y0-1024.tif:0132-0511	581.688	7.565	0.899	4400.45	10538
		128	F231 GGN 7-Image Export-18_c1x0-1344y0-1024.tif:0133-0510	420.085	7.767	0.849	3262.96	7814
		129	F231 GGN 7-Image Export-18_c1x0-1344y0-1024.tif:0134-0524	742.873	7.819	0.892	5808.52	13910
		130	F231 GGN 7-Image Export-18_c1x0-1344y0-1024.tif:0135-0525	732.016	7.623	0.979	5580.11	13363
		131	F231 GGN 7-Image Export-18_c1x0-1344y0-1024.tif:0136-0523	492.326	7.591	0.861	3737.33	8950
		132	F231 GGN 7-Image Export-18_c1x0-1344y0-1024.tif:0137-0525	327.382	8.226	1.24	2692.97	6449
		133	F231 GGN 7-Image Export-18_c1x0-1344y0-1024.tif:0138-0539	784.631	7.647	0.822	6000.19	14369
		134	F231 GGN 7-Image Export-18_c1x0-1344y0-1024.tif:0139-0534	486.062	7.758	1.078	3770.74	9030
		135	F231 GGN 7-Image Export-18_c1x0-1344y0-1024.tif:0140-0536	707.796	7.706	0.855	5454.42	13062
		136	F231 GGN 7-Image Export-18_c1x0-1344y0-1024.tif:0141-0561	1092.39	7.439	0.911	8126.09	19460
		137	F231 GGN 7-Image Export-18_c1x0-1344y0-1024.tif:0142-0545	545.358	7.788	1.004	4247.2	10171
		138	F231 GGN 7-Image Export-18_c1x0-1344y0-1024.tif:0143-0552	451.821	8.059	0.907	3641.29	8720
		139	F231 GGN 7-Image Export-18_c1x0-1344y0-1024.tif:0144-0538	422.59	7.79	0.889	3291.78	7883
		140	F231 GGN 7-Image Export-18_c1x0-1344y0-1024.tif:0145-0536	387.931	8.116	0.884	3148.55	7540
		141	F231 GGN 7-Image Export-18_c1x0-1344y0-1024.tif:0146-0536	342.832	7.9	0.851	2708.42	6486
		142	F231 GGN 7-Image Export-18_c1x0-1344y0-1024.tif:0147-0568	1076.1	7.648	0.808	8230.07	19709
		143	F231 GGN 7-Image Export-18_c1x0-1344y0-1024.tif:0148-0554	500.677	7.711	0.969	3860.52	9245
		144	F231 GGN 7-Image Export-18_c1x0-1344y0-1024.tif:0149-0559	747.884	7.752	0.967	5797.67	13884
		145	F231 GGN 7-Image Export-18_c1x0-1344y0-1024.tif:0150-0568	420.502	7.751	1.053	3259.2	7805
		146	F231 GGN 7-Image Export-18_c1x0-1344y0-1024.tif:0151-0566	1108.26	7.478	0.809	8287.69	19847
		147	F231 GGN 7-Image Export-18_c1x0-1344y0-1024.tif:0152-0577	829.312	7.702	0.834	6387.71	15297
		148	F231 GGN 7-Image Export-18_c1x0-1344y0-1024.tif:0153-0569	350.766	7.94	0.942	2785.25	6670
		149	F231 GGN 7-Image Export-18_c1x0-1344y0-1024.tif:0154-0586	1290.74	8.229	7.249	10622	25437
		150	F231 GGN 7-Image Export-18_c1x0-1344y0-1024.tif:0155-0581	403.799	8.391	0.708	3388.24	8114
		151	F231 GGN 7-Image Export-18_c1x0-1344y0-1024.tif:0156-0569	395.865	8.096	0.95	3204.92	7675
		152	F231 GGN 7-Image Export-18_c1x0-1344y0-1024.tif:0157-0587	1154.19	7.626	1.289	8801.31	21077
		153	F231 GGN 7-Image Export-18_c1x0-1344y0-1024.tif:0158-0586	460.59	8.19	1.167	3772.41	9034
		154	F231 GGN 7-Image Export-18_c1x0-1344y0-1024.tif:0159-0600	1375.51	7.287	0.937	10023.6	24004
		155	F231 GGN 7-Image Export-18_c1x0-1344y0-1024.tif:0160-0590	552.875	7.55	1.092	4174.12	9996
		156	F231 GGN 7-Image Export-18_c1x0-1344y0-1024.tif:0161-0593	433.029	8.041	0.817	3481.77	8338
		157	F231 GGN 7-Image Export-18_c1x0-1344y0-1024.tif:0162-0596	329.887	8.27	0.867	2728.04	6533
		158	F231 GGN 7-Image Export-18_c1x0-1344y0-1024.tif:0163-0618	721.577	7.899	0.908	5699.54	13649
		159	F231 GGN 7-Image Export-18_c1x0-1344y0-1024.tif:0164-0621	669.797	7.764	0.995	5200.53	12454
		160	F231 GGN 7-Image Export-18_c1x0-1344y0-1024.tif:0165-0616	648.918	7.554	0.897	4901.96	11739
		161	F231 GGN 7-Image Export-18_c1x0-1344y0-1024.tif:0166-0620	306.085	8.149	0.984	2494.2	5973
		162	F231 GGN 7-Image Export-18_c1x0-1344y0-1024.tif:0167-0616	761.664	7.531	0.837	5735.87	13736
		163	F231 GGN 7-Image Export-18_c1x0-1344y0-1024.tif:0168-0617	418.414	7.741	0.968	3238.74	7756
		164	F231 GGN 7-Image Export-18_c1x0-1344y0-1024.tif:0169-0634	670.632	7.608	0.964	5101.98	12218
		165	F231 GGN 7-Image Export-18_c1x0-1344y0-1024.tif:0171-0643	309.844	8.305	0.851	2573.12	6162
		166	F231 GGN 7-Image Export-18_c1x0-1344y0-1024.tif:0172-0651	521.556	7.853	0.947	4096.03	9809
		167	F231 GGN 7-Image Export-18_c1x0-1344y0-1024.tif:0173-0643	367.887	8.015	0.96	2948.53	7061
		168	F231 GGN 7-Image Export-18_c1x0-1344y0-1024.tif:0174-0659	775.862	7.595	0.917	5892.46	14111
		169	F231 GGN 7-Image Export-18_c1x0-1344y0-1024.tif:0175-0651	591.292	8.08	0.841	4777.52	11441
		170	F231 GGN 7-Image Export-18_c1x0-1344y0-1024.tif:0176-0650	633.05	7.73	0.919	4893.61	11719
		171	F231 GGN 7-Image Export-18_c1x0-1344y0-1024.tif:0177-0653	461.425	7.787	0.95	3593.27	8605
		172	F231 GGN 7-Image Export-18_c1x0-1344y0-1024.tif:0178-0651	317.778	7.875	0.927	2502.55	5993
		173	F231 GGN 7-Image Export-18_c1x0-1344y0-1024.tif:0179-0667	898.213	7.424	0.905	6667.9	15968
		174	F231 GGN 7-Image Export-18_c1x0-1344y0-1024.tif:0181-0669	775.444	7.741	0.894	6002.7	14375
		175	F231 GGN 7-Image Export-18_c1x0-1344y0-1024.tif:0182-0667	340.744	7.881	0.933	2685.45	6431
		176	F231 GGN 7-Image Export-18_c1x0-1344y0-1024.tif:0183-0670	423.425	8.039	0.889	3404.1	8152
		177	F231 GGN 7-Image Export-18_c1x0-1344y0-1024.tif:0184-0681	548.281	7.802	0.908	4277.68	10244
		178	F231 GGN 7-Image Export-18_c1x0-1344y0-1024.tif:0185-0677	374.151	7.772	0.904	2908.02	6964
		179	F231 GGN 7-Image Export-18_c1x0-1344y0-1024.tif:0186-0680	380.414	7.903	0.986	3006.57	7200
		180	F231 GGN 7-Image Export-18_c1x0-1344y0-1024.tif:0187-0689	525.314	7.576	0.975	3979.95	9531
		181	F231 GGN 7-Image Export-18_c1x0-1344y0-1024.tif:0188-0704	767.093	7.64	1.101	5860.3	14034
		182	F231 GGN 7-Image Export-18_c1x0-1344y0-1024.tif:0189-0697	691.928	7.436	0.983	5144.99	12321
		183	F231 GGN 7-Image Export-18_c1x0-1344y0-1024.tif:0190-0697	463.095	7.726	0.916	3577.82	8568
		184	F231 GGN 7-Image Export-18_c1x0-1344y0-1024.tif:0191-0701	430.106	7.497	1.071	3224.55	7722
		185	F231 GGN 7-Image Export-18_c1x0-1344y0-1024.tif:0192-0697	329.052	8.245	0.857	2713.01	6497
		186	F231 GGN 7-Image Export-18_c1x0-1344y0-1024.tif:0193-0718	823.466	7.516	0.866	6189.36	14822
		187	F231 GGN 7-Image Export-18_c1x0-1344y0-1024.tif:0194-0718	313.602	8.033	0.922	2519.25	6033
		188	F231 GGN 7-Image Export-18_c1x0-1344y0-1024.tif:0195-0720	466.018	7.767	0.887	3619.57	8668
		189	F231 GGN 7-Image Export-18_c1x0-1344y0-1024.tif:0196-0735	345.338	8.393	0.832	2898.42	6941
		190	F231 GGN 7-Image Export-18_c1x0-1344y0-1024.tif:0197-0723	345.338	7.972	0.925	2753.1	6593
		191	F231 GGN 7-Image Export-18_c1x0-1344y0-1024.tif:0198-0727	329.052	7.968	0.913	2621.98	6279
		192	F231 GGN 7-Image Export-18_c1x0-1344y0-1024.tif:0199-0729	380.832	7.909	0.933	3012	7213
		193	F231 GGN 7-Image Export-18_c1x0-1344y0-1024.tif:0201-0740	483.557	7.718	0.901	3732.32	8938
		194	F231 GGN 7-Image Export-18_c1x0-1344y0-1024.tif:0202-0751	867.312	7.506	0.884	6510.48	15591
		195	F231 GGN 7-Image Export-18_c1x0-1344y0-1024.tif:0203-0750	529.908	7.908	1.207	4190.41	10035
		196	F231 GGN 7-Image Export-18_c1x0-1344y0-1024.tif:0204-0760	629.292	7.484	1.259	4709.46	11278
		197	F231 GGN 7-Image Export-18_c1x0-1344y0-1024.tif:0205-0755	425.931	7.897	1.045	3363.6	8055
		198	F231 GGN 7-Image Export-18_c1x0-1344y0-1024.tif:0206-0755	594.215	7.648	0.851	4544.51	10883
		199	F231 GGN 7-Image Export-18_c1x0-1344y0-1024.tif:0207-0766	777.532	7.51	1.005	5839.01	13983
		200	F231 GGN 7-Image Export-18_c1x0-1344y0-1024.tif:0208-0773	963.772	7.451	1.065	7181.52	17198
		201	F231 GGN 7-Image Export-18_c1x0-1344y0-1024.tif:0209-0766	366.634	7.869	0.935	2885.05	6909
		202	F231 GGN 7-Image Export-18_c1x0-1344y0-1024.tif:0210-0782	377.909	8.201	0.972	3099.27	7422
		203	F231 GGN 7-Image Export-18_c1x0-1344y0-1024.tif:0211-0796	889.026	7.605	0.974	6761.02	16191
		204	F231 GGN 7-Image Export-18_c1x0-1344y0-1024.tif:0212-0784	404.634	8.201	1.04	3318.5	7947
		205	F231 GGN 7-Image Export-18_c1x0-1344y0-1024.tif:0213-0779	436.788	7.903	1.105	3452.13	8267
		206	F231 GGN 7-Image Export-18_c1x0-1344y0-1024.tif:0214-0784	415.909	7.866	0.987	3271.73	7835
		207	F231 GGN 7-Image Export-18_c1x0-1344y0-1024.tif:0215-0790	406.304	7.965	0.948	3236.24	7750
		208	F231 GGN 7-Image Export-18_c1x0-1344y0-1024.tif:0216-0792	309.008	8.349	1.104	2579.8	6178
		209	F231 GGN 7-Image Export-18_c1x0-1344y0-1024.tif:0217-0790	379.162	7.88	0.877	2987.78	7155
		210	F231 GGN 7-Image Export-18_c1x0-1344y0-1024.tif:0218-0796	437.205	7.607	0.933	3326.02	7965
		211	F231 GGN 7-Image Export-18_c1x0-1344y0-1024.tif:0219-0801	563.732	7.484	1.023	4218.8	10103
		212	F231 GGN 7-Image Export-18_c1x0-1344y0-1024.tif:0220-0809	395.865	7.885	1.001	3121.4	7475
		213	F231 GGN 7-Image Export-18_c1x0-1344y0-1024.tif:0222-0809	648.083	7.647	0.949	4955.83	11868
		214	F231 GGN 7-Image Export-18_c1x0-1344y0-1024.tif:0223-0824	467.689	7.688	0.933	3595.36	8610
		215	F231 GGN 7-Image Export-18_c1x0-1344y0-1024.tif:0224-0821	433.865	7.86	1.016	3410.37	8167
		216	F231 GGN 7-Image Export-18_c1x0-1344y0-1024.tif:0225-0846	781.29	8.001	1.094	6251.16	14970
		217	F231 GGN 7-Image Export-18_c1x0-1344y0-1024.tif:0226-0847	1616.87	6.934	1.297	11211.6	26849
		218	F231 GGN 7-Image Export-18_c1x0-1344y0-1024.tif:0227-0840	536.589	7.388	1.277	3964.08	9493
		219	F231 GGN 7-Image Export-18_c1x0-1344y0-1024.tif:0228-0848	447.227	7.712	0.979	3449.2	8260
		220	F231 GGN 7-Image Export-18_c1x0-1344y0-1024.tif:0229-0851	460.59	7.619	0.921	3509.33	8404
		221	F231 GGN 7-Image Export-18_c1x0-1344y0-1024.tif:0230-0875	877.751	7.56	0.941	6636.17	15892
		222	F231 GGN 7-Image Export-18_c1x0-1344y0-1024.tif:0231-0882	448.48	7.831	1.051	3511.84	8410
		223	F231 GGN 7-Image Export-18_c1x0-1344y0-1024.tif:0232-0871	328.217	7.775	1.087	2551.82	6111
		224	F231 GGN 7-Image Export-18_c1x0-1344y0-1024.tif:0233-0884	358.283	8.142	0.931	2917.21	6986
		225	F231 GGN 7-Image Export-18_c1x0-1344y0-1024.tif:0234-0882	553.71	7.606	0.992	4211.28	10085
		226	F231 GGN 7-Image Export-18_c1x0-1344y0-1024.tif:0235-0887	669.797	7.908	1.353	5296.57	12684
		227	F231 GGN 7-Image Export-18_c1x0-1344y0-1024.tif:0236-0891	892.784	7.399	0.956	6606.1	15820
		228	F231 GGN 7-Image Export-18_c1x0-1344y0-1024.tif:0237-0903	855.619	7.466	0.941	6387.71	15297
		229	F231 GGN 7-Image Export-18_c1x0-1344y0-1024.tif:0238-0903	578.347	8.109	1.17	4689.83	11231
		230	F231 GGN 7-Image Export-18_c1x0-1344y0-1024.tif:0239-0898	477.293	7.559	0.978	3607.88	8640
		231	F231 GGN 7-Image Export-18_c1x0-1344y0-1024.tif:0240-0907	591.292	7.848	0.99	4640.56	11113
		232	F231 GGN 7-Image Export-18_c1x0-1344y0-1024.tif:0241-0902	512.369	7.258	1.152	3718.96	8906
		233	F231 GGN 7-Image Export-18_c1x0-1344y0-1024.tif:0242-0918	1040.61	7.574	1.301	7881.8	18875
		234	F231 GGN 7-Image Export-18_c1x0-1344y0-1024.tif:0243-0910	484.392	7.48	1.163	3623.33	8677
		235	F231 GGN 7-Image Export-18_c1x0-1344y0-1024.tif:0244-0915	784.631	8.045	1.411	6312.54	15117
		236	F231 GGN 7-Image Export-18_c1x0-1344y0-1024.tif:0245-0909	437.205	8.056	1.071	3522.28	8435
		237	F231 GGN 7-Image Export-18_c1x0-1344y0-1024.tif:0246-0919	399.206	8.021	1.084	3202	7668
		238	F231 GGN 7-Image Export-18_c1x0-1344y0-1024.tif:0247-0936	435.535	7.805	0.964	3399.51	8141
		239	F231 GGN 7-Image Export-18_c1x0-1344y0-1024.tif:0248-0940	719.906	7.552	0.979	5436.46	13019
		240	F231 GGN 7-Image Export-18_c1x0-1344y0-1024.tif:0249-0940	362.041	7.95	1.169	2878.37	6893
		241	F231 GGN 7-Image Export-18_c1x0-1344y0-1024.tif:0250-0946	573.336	7.564	1.287	4336.98	10386
		242	F231 GGN 7-Image Export-18_c1x0-1344y0-1024.tif:0251-0949	760.411	7.766	1.073	5905.4	14142
		243	F231 GGN 7-Image Export-18_c1x0-1344y0-1024.tif:0252-0944	338.657	7.656	1.197	2592.75	6209
		244	F231 GGN 7-Image Export-18_c1x0-1344y0-1024.tif:0253-0957	412.568	7.617	0.982	3142.7	7526
		245	F231 GGN 7-Image Export-18_c1x0-1344y0-1024.tif:0254-0953	362.041	7.911	1.016	2864.18	6859
		246	F231 GGN 7-Image Export-18_c1x0-1344y0-1024.tif:0255-0960	321.118	7.657	1.206	2458.7	5888
		247	F231 GGN 7-Image Export-18_c1x0-1344y0-1024.tif:0256-0970	481.886	7.395	1.211	3563.62	8534
		248	F231 GGN 7-Image Export-18_c1x0-1344y0-1024.tif:0257-0978	355.36	7.744	1.022	2751.85	6590
		249	F231 GGN 7-Image Export-18_c1x0-1344y0-1024.tif:0258-0975	494.831	7.503	1.198	3712.7	8891
		250	F231 GGN 7-Image Export-18_c1x0-1344y0-1024.tif:0259-0982	414.238	7.811	1.05	3235.82	7749
		251	F231 GGN 7-Image Export-18_c1x0-1344y0-1024.tif:0260-0980	341.162	7.698	1.053	2626.16	6289
		252	F231 GGN 7-Image Export-18_c1x0-1344y0-1024.tif:0261-0987	747.049	7.414	1.049	5538.77	13264
		253	F231 GGN 7-Image Export-18_c1x0-1344y0-1024.tif:0262-0992	438.876	8.912	0.914	3911.05	9366
		254	F231 GGN 7-Image Export-18_c1x0-1344y0-1024.tif:0263-1006	367.052	7.861	1.069	2885.47	6910
		1	F231 GGN 8-Image Export-19_c1x0-1344y0-1024.tif:0001-0036	724.082	7.523	1.224	5447.32	13045
		2	F231 GGN 8-Image Export-19_c1x0-1344y0-1024.tif:0002-0031	550.787	7.906	1.246	4354.51	10428
		3	F231 GGN 8-Image Export-19_c1x0-1344y0-1024.tif:0003-0041	857.29	7.11	1.188	6095.4	14597
		4	F231 GGN 8-Image Export-19_c1x0-1344y0-1024.tif:0004-0053	988.827	7.094	1.12	7014.49	16798
		5	F231 GGN 8-Image Export-19_c1x0-1344y0-1024.tif:0005-0070	1284.47	7.374	1.206	9471.11	22681
		6	F231 GGN 8-Image Export-19_c1x0-1344y0-1024.tif:0006-0074	373.733	7.524	1.218	2811.98	6734
		7	F231 GGN 8-Image Export-19_c1x0-1344y0-1024.tif:0007-0070	392.524	7.794	1.12	3059.18	7326
		8	F231 GGN 8-Image Export-19_c1x0-1344y0-1024.tif:0008-0093	1061.49	7.286	1.06	7734.4	18522
		9	F231 GGN 8-Image Export-19_c1x0-1344y0-1024.tif:0009-0084	696.522	7.243	1.21	5044.77	12081
		10	F231 GGN 8-Image Export-19_c1x0-1344y0-1024.tif:0010-0097	842.257	7.227	1.153	6086.63	14576
		11	F231 GGN 8-Image Export-19_c1x0-1344y0-1024.tif:0011-0094	758.741	7.293	1.115	5533.76	13252
		12	F231 GGN 8-Image Export-19_c1x0-1344y0-1024.tif:0012-0112	958.761	7.202	1.128	6904.67	16535
		13	F231 GGN 8-Image Export-19_c1x0-1344y0-1024.tif:0013-0106	867.729	7.034	1.224	6103.75	14617
		14	F231 GGN 8-Image Export-19_c1x0-1344y0-1024.tif:0014-0106	894.037	7.608	1.327	6801.94	16289
		15	F231 GGN 8-Image Export-19_c1x0-1344y0-1024.tif:0015-0108	754.565	6.863	1.11	5178.4	12401
		16	F231 GGN 8-Image Export-19_c1x0-1344y0-1024.tif:0016-0118	1240.21	7.202	1.41	8932.43	21391
		17	F231 GGN 8-Image Export-19_c1x0-1344y0-1024.tif:0017-0110	719.489	7.052	1.158	5073.59	12150
		18	F231 GGN 8-Image Export-19_c1x0-1344y0-1024.tif:0018-0138	920.762	7.143	1.134	6577.29	15751
		19	F231 GGN 8-Image Export-19_c1x0-1344y0-1024.tif:0019-0139	827.642	7.64	1.056	6323.4	15143
		20	F231 GGN 8-Image Export-19_c1x0-1344y0-1024.tif:0020-0120	484.392	7.615	1.253	3688.48	8833
		21	F231 GGN 8-Image Export-19_c1x0-1344y0-1024.tif:0021-0130	630.962	7.233	1.246	4563.72	10929
		22	F231 GGN 8-Image Export-19_c1x0-1344y0-1024.tif:0022-0137	501.93	7.791	1.108	3910.63	9365
		23	F231 GGN 8-Image Export-19_c1x0-1344y0-1024.tif:0023-0134	732.851	7.317	1.19	5362.13	12841
		24	F231 GGN 8-Image Export-19_c1x0-1344y0-1024.tif:0024-0143	421.337	7.872	1.017	3316.83	7943
		25	F231 GGN 8-Image Export-19_c1x0-1344y0-1024.tif:0025-0175	1059.82	7.251	1.189	7684.71	18403
		26	F231 GGN 8-Image Export-19_c1x0-1344y0-1024.tif:0026-0173	958.761	7.194	1.206	6897.57	16518
		27	F231 GGN 8-Image Export-19_c1x0-1344y0-1024.tif:0027-0157	345.755	7.838	1.145	2710.09	6490
		28	F231 GGN 8-Image Export-19_c1x0-1344y0-1024.tif:0028-0163	571.666	7.344	1.109	4198.34	10054
		29	F231 GGN 8-Image Export-19_c1x0-1344y0-1024.tif:0029-0180	1099.49	7.017	1.194	7715.61	18477
		30	F231 GGN 8-Image Export-19_c1x0-1344y0-1024.tif:0030-0163	318.195	7.837	1.007	2493.78	5972
		31	F231 GGN 8-Image Export-19_c1x0-1344y0-1024.tif:0031-0185	763.334	7.28	1.157	5557.14	13308
		32	F231 GGN 8-Image Export-19_c1x0-1344y0-1024.tif:0032-0198	696.522	7.176	1.216	4998	11969
		33	F231 GGN 8-Image Export-19_c1x0-1344y0-1024.tif:0033-0196	671.05	7.434	1.116	4988.82	11947
		34	F231 GGN 8-Image Export-19_c1x0-1344y0-1024.tif:0034-0218	1669.48	6.872	1.251	11473.4	27476
		35	F231 GGN 8-Image Export-19_c1x0-1344y0-1024.tif:0035-0194	367.887	7.827	1.115	2879.62	6896
		36	F231 GGN 8-Image Export-19_c1x0-1344y0-1024.tif:0036-0203	374.568	7.778	1.064	2913.45	6977
		37	F231 GGN 8-Image Export-19_c1x0-1344y0-1024.tif:0037-0210	909.905	7.024	1.183	6391.47	15306
		38	F231 GGN 8-Image Export-19_c1x0-1344y0-1024.tif:0038-0219	1729.19	6.952	1.099	12021.7	28789
		39	F231 GGN 8-Image Export-19_c1x0-1344y0-1024.tif:0039-0200	734.522	7.391	1.21	5428.94	13001
		40	F231 GGN 8-Image Export-19_c1x0-1344y0-1024.tif:0040-0209	326.547	7.584	1.282	2476.66	5931
		41	F231 GGN 8-Image Export-19_c1x0-1344y0-1024.tif:0041-0232	534.919	7.798	1.015	4171.2	9989
		42	F231 GGN 8-Image Export-19_c1x0-1344y0-1024.tif:0042-0232	598.391	7.459	1.213	4463.5	10689
		43	F231 GGN 8-Image Export-19_c1x0-1344y0-1024.tif:0043-0237	760.411	7.321	1.162	5567.16	13332
		44	F231 GGN 8-Image Export-19_c1x0-1344y0-1024.tif:0044-0245	633.05	7.395	1.116	4681.48	11211
		45	F231 GGN 8-Image Export-19_c1x0-1344y0-1024.tif:0045-0253	701.95	7.317	1.099	5136.22	12300
		46	F231 GGN 8-Image Export-19_c1x0-1344y0-1024.tif:0046-0262	737.027	7.196	1.126	5303.67	12701
		47	F231 GGN 8-Image Export-19_c1x0-1344y0-1024.tif:0047-0260	460.172	7.544	0.995	3471.75	8314
		48	F231 GGN 8-Image Export-19_c1x0-1344y0-1024.tif:0048-0267	613.424	7.444	1.081	4566.23	10935
		49	F231 GGN 8-Image Export-19_c1x0-1344y0-1024.tif:0049-0270	833.905	7.281	1.158	6071.6	14540
		50	F231 GGN 8-Image Export-19_c1x0-1344y0-1024.tif:0050-0284	1162.96	7.113	1.153	8272.66	19811
		51	F231 GGN 8-Image Export-19_c1x0-1344y0-1024.tif:0051-0278	624.281	7.328	1.165	4574.58	10955
		52	F231 GGN 8-Image Export-19_c1x0-1344y0-1024.tif:0052-0289	1464.45	6.861	1.136	10047.8	24062
		53	F231 GGN 8-Image Export-19_c1x0-1344y0-1024.tif:0053-0293	1145.84	7.081	1.231	8113.56	19430
		54	F231 GGN 8-Image Export-19_c1x0-1344y0-1024.tif:0054-0286	780.873	7.13	1.085	5567.58	13333
		55	F231 GGN 8-Image Export-19_c1x0-1344y0-1024.tif:0055-0306	639.314	7.459	1.026	4768.34	11419
		56	F231 GGN 8-Image Export-19_c1x0-1344y0-1024.tif:0056-0310	725.335	7.231	1.117	5245.21	12561
		57	F231 GGN 8-Image Export-19_c1x0-1344y0-1024.tif:0057-0318	1731.28	7.2	1.426	12464.7	29850
		58	F231 GGN 8-Image Export-19_c1x0-1344y0-1024.tif:0058-0320	924.52	7.13	1.077	6591.48	15785
		59	F231 GGN 8-Image Export-19_c1x0-1344y0-1024.tif:0059-0326	649.753	7.517	1.193	4884.42	11697
		60	F231 GGN 8-Image Export-19_c1x0-1344y0-1024.tif:0060-0331	668.962	7.791	1.137	5211.8	12481
		61	F231 GGN 8-Image Export-19_c1x0-1344y0-1024.tif:0061-0328	1013.05	7.201	1.087	7294.69	17469
		62	F231 GGN 8-Image Export-19_c1x0-1344y0-1024.tif:0062-0324	649.753	7.344	1.137	4771.68	11427
		63	F231 GGN 8-Image Export-19_c1x0-1344y0-1024.tif:0063-0319	531.996	7.45	1.041	3963.24	9491
		64	F231 GGN 8-Image Export-19_c1x0-1344y0-1024.tif:0064-0330	1000.1	7.047	1.159	7047.9	16878
		65	F231 GGN 8-Image Export-19_c1x0-1344y0-1024.tif:0065-0332	651.006	7.433	1.077	4838.91	11588
		66	F231 GGN 8-Image Export-19_c1x0-1344y0-1024.tif:0066-0337	464.765	7.681	1.214	3569.88	8549
		67	F231 GGN 8-Image Export-19_c1x0-1344y0-1024.tif:0067-0370	575.841	7.64	1.431	4399.19	10535
		68	F231 GGN 8-Image Export-19_c1x0-1344y0-1024.tif:0068-0373	1184.25	6.98	1.117	8265.56	19794
		69	F231 GGN 8-Image Export-19_c1x0-1344y0-1024.tif:0069-0387	1273.2	6.981	1.084	8888.59	21286
		70	F231 GGN 8-Image Export-19_c1x0-1344y0-1024.tif:0070-0370	460.59	7.53	1.147	3468.41	8306
		71	F231 GGN 8-Image Export-19_c1x0-1344y0-1024.tif:0071-0380	731.598	6.989	1.071	5113.26	12245
		72	F231 GGN 8-Image Export-19_c1x0-1344y0-1024.tif:0072-0380	828.894	7.088	1.202	5874.92	14069
		73	F231 GGN 8-Image Export-19_c1x0-1344y0-1024.tif:0074-0397	777.115	7.053	1.106	5481.14	13126
		74	F231 GGN 8-Image Export-19_c1x0-1344y0-1024.tif:0075-0388	446.81	7.302	1.129	3262.55	7813
		75	F231 GGN 8-Image Export-19_c1x0-1344y0-1024.tif:0076-0411	453.491	7.669	1.065	3477.6	8328
		76	F231 GGN 8-Image Export-19_c1x0-1344y0-1024.tif:0077-0414	702.368	7.172	1.157	5037.67	12064
		77	F231 GGN 8-Image Export-19_c1x0-1344y0-1024.tif:0078-0424	1179.24	6.957	1.149	8203.76	19646
		78	F231 GGN 8-Image Export-19_c1x0-1344y0-1024.tif:0079-0415	344.503	7.281	1.207	2508.4	6007
		79	F231 GGN 8-Image Export-19_c1x0-1344y0-1024.tif:0080-0441	889.443	7.239	1.134	6439.07	15420
		80	F231 GGN 8-Image Export-19_c1x0-1344y0-1024.tif:0081-0428	481.051	7.442	1.056	3579.91	8573
		81	F231 GGN 8-Image Export-19_c1x0-1344y0-1024.tif:0082-0440	987.574	7.066	1.205	6978.58	16712
		82	F231 GGN 8-Image Export-19_c1x0-1344y0-1024.tif:0083-0452	1144.17	7.098	1.127	8121.08	19448
		83	F231 GGN 8-Image Export-19_c1x0-1344y0-1024.tif:0084-0449	730.763	7.433	1.067	5431.87	13008
		84	F231 GGN 8-Image Export-19_c1x0-1344y0-1024.tif:0086-0442	637.643	7.201	1.088	4591.7	10996
		85	F231 GGN 8-Image Export-19_c1x0-1344y0-1024.tif:0087-0454	1131.64	6.903	1.039	7811.23	18706
		86	F231 GGN 8-Image Export-19_c1x0-1344y0-1024.tif:0088-0450	622.193	7.389	1.096	4597.13	11009
		87	F231 GGN 8-Image Export-19_c1x0-1344y0-1024.tif:0089-0459	736.609	7.164	1.177	5276.95	12637
		88	F231 GGN 8-Image Export-19_c1x0-1344y0-1024.tif:0090-0464	678.566	7.379	1.339	5007.19	11991
		89	F231 GGN 8-Image Export-19_c1x0-1344y0-1024.tif:0091-0478	834.74	7.188	1.063	6000.19	14369
		90	F231 GGN 8-Image Export-19_c1x0-1344y0-1024.tif:0092-0477	1317.04	7.289	1.158	9600.56	22991
		91	F231 GGN 8-Image Export-19_c1x0-1344y0-1024.tif:0093-0466	379.997	7.531	1.039	2861.67	6853
		92	F231 GGN 8-Image Export-19_c1x0-1344y0-1024.tif:0094-0474	1077.77	7.001	1.105	7545.24	18069
		93	F231 GGN 8-Image Export-19_c1x0-1344y0-1024.tif:0095-0479	611.753	7.189	1.212	4397.94	10532
		94	F231 GGN 8-Image Export-19_c1x0-1344y0-1024.tif:0096-0477	557.886	6.981	1.138	3894.76	9327
		95	F231 GGN 8-Image Export-19_c1x0-1344y0-1024.tif:0097-0478	704.456	7.191	1.021	5065.65	12131
		96	F231 GGN 8-Image Export-19_c1x0-1344y0-1024.tif:0098-0485	330.305	7.406	1.056	2446.18	5858
		97	F231 GGN 8-Image Export-19_c1x0-1344y0-1024.tif:0099-0488	652.676	7.219	1.116	4711.96	11284
		98	F231 GGN 8-Image Export-19_c1x0-1344y0-1024.tif:0100-0495	632.632	7.18	1.378	4542.01	10877
		99	F231 GGN 8-Image Export-19_c1x0-1344y0-1024.tif:0101-0505	591.292	7.203	1.191	4258.89	10199
		100	F231 GGN 8-Image Export-19_c1x0-1344y0-1024.tif:0102-0516	1001.77	7.003	1.131	7015.33	16800
		101	F231 GGN 8-Image Export-19_c1x0-1344y0-1024.tif:0103-0502	427.183	7.197	1.129	3074.63	7363
		102	F231 GGN 8-Image Export-19_c1x0-1344y0-1024.tif:0104-0517	855.619	7.124	1.069	6095.4	14597
		103	F231 GGN 8-Image Export-19_c1x0-1344y0-1024.tif:0105-0511	527.402	7.177	1.305	3785.35	9065
		104	F231 GGN 8-Image Export-19_c1x0-1344y0-1024.tif:0106-0512	452.238	7.089	1.203	3205.75	7677
		105	F231 GGN 8-Image Export-19_c1x0-1344y0-1024.tif:0107-0513	340.327	7.566	1.068	2574.79	6166
		106	F231 GGN 8-Image Export-19_c1x0-1344y0-1024.tif:0108-0514	497.754	6.922	1.072	3445.45	8251
		107	F231 GGN 8-Image Export-19_c1x0-1344y0-1024.tif:0109-0517	355.777	7.521	0.999	2675.85	6408
		108	F231 GGN 8-Image Export-19_c1x0-1344y0-1024.tif:0110-0519	508.194	7.335	1.132	3727.73	8927
		109	F231 GGN 8-Image Export-19_c1x0-1344y0-1024.tif:0111-0516	345.755	7.542	0.931	2607.78	6245
		110	F231 GGN 8-Image Export-19_c1x0-1344y0-1024.tif:0112-0525	609.248	7.43	0.952	4526.56	10840
		111	F231 GGN 8-Image Export-19_c1x0-1344y0-1024.tif:0113-0530	498.589	7.528	0.992	3753.2	8988
		112	F231 GGN 8-Image Export-19_c1x0-1344y0-1024.tif:0114-0533	634.303	7.339	0.961	4655.17	11148
		113	F231 GGN 8-Image Export-19_c1x0-1344y0-1024.tif:0115-0543	531.578	7.684	0.998	4084.76	9782
		114	F231 GGN 8-Image Export-19_c1x0-1344y0-1024.tif:0116-0536	382.92	7.498	1.336	2871.27	6876
		115	F231 GGN 8-Image Export-19_c1x0-1344y0-1024.tif:0117-0553	462.26	7.416	1.039	3428.32	8210
		116	F231 GGN 8-Image Export-19_c1x0-1344y0-1024.tif:0118-0546	511.534	7.43	0.992	3800.8	9102
		117	F231 GGN 8-Image Export-19_c1x0-1344y0-1024.tif:0119-0543	360.371	7.715	1.223	2780.24	6658
		118	F231 GGN 8-Image Export-19_c1x0-1344y0-1024.tif:0120-0561	1377.18	6.837	1.029	9415.57	22548
		119	F231 GGN 8-Image Export-19_c1x0-1344y0-1024.tif:0121-0551	385.008	7.121	1.122	2741.82	6566
		120	F231 GGN 8-Image Export-19_c1x0-1344y0-1024.tif:0122-0554	306.085	7.458	1.039	2282.91	5467
		121	F231 GGN 8-Image Export-19_c1x0-1344y0-1024.tif:0123-0577	1363.81	6.806	1.022	9281.95	22228
		122	F231 GGN 8-Image Export-19_c1x0-1344y0-1024.tif:0124-0562	547.864	7.321	1.066	4010.85	9605
		123	F231 GGN 8-Image Export-19_c1x0-1344y0-1024.tif:0125-0560	509.029	6.932	1.187	3528.54	8450
		124	F231 GGN 8-Image Export-19_c1x0-1344y0-1024.tif:0126-0564	418.414	7.604	0.973	3181.53	7619
		125	F231 GGN 8-Image Export-19_c1x0-1344y0-1024.tif:0127-0573	723.247	7.244	0.997	5238.95	12546
		126	F231 GGN 8-Image Export-19_c1x0-1344y0-1024.tif:0128-0564	395.447	6.993	1.143	2765.21	6622
		127	F231 GGN 8-Image Export-19_c1x0-1344y0-1024.tif:0129-0580	709.884	7.052	1.092	5006.35	11989
		128	F231 GGN 8-Image Export-19_c1x0-1344y0-1024.tif:0130-0599	750.807	7.13	1.089	5352.95	12819
		129	F231 GGN 8-Image Export-19_c1x0-1344y0-1024.tif:0131-0596	584.611	7.369	0.944	4308.16	10317
		130	F231 GGN 8-Image Export-19_c1x0-1344y0-1024.tif:0133-0605	584.611	7.494	1.164	4380.82	10491
		131	F231 GGN 8-Image Export-19_c1x0-1344y0-1024.tif:0134-0609	1355.46	6.643	1.048	9004.67	21564
		132	F231 GGN 8-Image Export-19_c1x0-1344y0-1024.tif:0135-0605	446.81	7.721	1.021	3449.62	8261
		133	F231 GGN 8-Image Export-19_c1x0-1344y0-1024.tif:0136-0606	514.04	7.538	0.939	3874.72	9279
		134	F231 GGN 8-Image Export-19_c1x0-1344y0-1024.tif:0137-0625	753.73	7.33	0.946	5524.57	13230
		135	F231 GGN 8-Image Export-19_c1x0-1344y0-1024.tif:0138-0633	1115.35	6.753	1.025	7531.45	18036
		136	F231 GGN 8-Image Export-19_c1x0-1344y0-1024.tif:0139-0631	881.092	6.672	1.014	5878.68	14078
		137	F231 GGN 8-Image Export-19_c1x0-1344y0-1024.tif:0140-0639	787.972	6.899	1.171	5436.04	13018
		138	F231 GGN 8-Image Export-19_c1x0-1344y0-1024.tif:0141-0642	1024.74	6.782	1.068	6949.35	16642
		139	F231 GGN 8-Image Export-19_c1x0-1344y0-1024.tif:0142-0641	448.48	7.463	0.936	3346.9	8015
		140	F231 GGN 8-Image Export-19_c1x0-1344y0-1024.tif:0143-0646	885.685	7.22	0.985	6394.39	15313
		141	F231 GGN 8-Image Export-19_c1x0-1344y0-1024.tif:0144-0660	708.214	7.33	1.049	5190.93	12431
		142	F231 GGN 8-Image Export-19_c1x0-1344y0-1024.tif:0145-0639	390.436	7.32	1.088	2857.91	6844
		143	F231 GGN 8-Image Export-19_c1x0-1344y0-1024.tif:0146-0646	590.039	6.856	1.168	4045.09	9687
		144	F231 GGN 8-Image Export-19_c1x0-1344y0-1024.tif:0147-0666	605.49	7.128	1.117	4315.68	10335
		145	F231 GGN 8-Image Export-19_c1x0-1344y0-1024.tif:0148-0658	404.634	7.125	1.145	2882.97	6904
		146	F231 GGN 8-Image Export-19_c1x0-1344y0-1024.tif:0149-0665	549.952	6.938	1.037	3815.84	9138
		147	F231 GGN 8-Image Export-19_c1x0-1344y0-1024.tif:0150-0685	615.929	7.559	1.087	4655.59	11149
		148	F231 GGN 8-Image Export-19_c1x0-1344y0-1024.tif:0151-0669	445.139	6.987	1.061	3110.13	7448
		149	F231 GGN 8-Image Export-19_c1x0-1344y0-1024.tif:0152-0682	766.258	6.832	1.073	5235.19	12537
		150	F231 GGN 8-Image Export-19_c1x0-1344y0-1024.tif:0153-0683	452.238	6.956	1.161	3145.62	7533
		151	F231 GGN 8-Image Export-19_c1x0-1344y0-1024.tif:0154-0682	375.404	7.425	1.106	2787.34	6675
		152	F231 GGN 8-Image Export-19_c1x0-1344y0-1024.tif:0155-0690	668.126	6.87	1.043	4590.03	10992
		153	F231 GGN 8-Image Export-19_c1x0-1344y0-1024.tif:0156-0692	641.819	7.426	1.253	4765.83	11413
		154	F231 GGN 8-Image Export-19_c1x0-1344y0-1024.tif:0157-0687	645.995	7.072	1.007	4568.31	10940
		155	F231 GGN 8-Image Export-19_c1x0-1344y0-1024.tif:0158-0696	913.245	6.696	0.973	6115.44	14645
		156	F231 GGN 8-Image Export-19_c1x0-1344y0-1024.tif:0159-0687	346.173	7.023	1.172	2431.14	5822
		157	F231 GGN 8-Image Export-19_c1x0-1344y0-1024.tif:0160-0697	861.048	7.095	1.004	6109.18	14630
		158	F231 GGN 8-Image Export-19_c1x0-1344y0-1024.tif:0161-0686	303.58	7.195	1.027	2184.36	5231
		159	F231 GGN 8-Image Export-19_c1x0-1344y0-1024.tif:0162-0708	656.434	6.868	1.068	4508.18	10796
		160	F231 GGN 8-Image Export-19_c1x0-1344y0-1024.tif:0163-0708	327.8	7.592	1.097	2488.77	5960
		161	F231 GGN 8-Image Export-19_c1x0-1344y0-1024.tif:0164-0725	971.289	6.56	1.002	6371.84	15259
		162	F231 GGN 8-Image Export-19_c1x0-1344y0-1024.tif:0165-0723	470.612	7.508	0.986	3533.55	8462
		163	F231 GGN 8-Image Export-19_c1x0-1344y0-1024.tif:0166-0726	603.819	7.288	1.336	4400.45	10538
		164	F231 GGN 8-Image Export-19_c1x0-1344y0-1024.tif:0167-0723	384.59	7.405	1.3	2847.89	6820
		165	F231 GGN 8-Image Export-19_c1x0-1344y0-1024.tif:0168-0724	571.248	7.026	1.075	4013.77	9612
		166	F231 GGN 8-Image Export-19_c1x0-1344y0-1024.tif:0169-0740	992.168	7.221	1.223	7164.82	17158
[truncated: 3,190 more rows]

## Sheet: F287 WT
			total number of fibers =	3527
			Average area =	1964.21
		Count	Label	Area	Mean	StdDev	IntDen	RawIntDen
		1	F287 WT 1-Image Export-31_c1x0-1344y0-1024.tif:0001-0042	2853.74	6.28	0.598	17920.4	42915
		2	F287 WT 1-Image Export-31_c1x0-1344y0-1024.tif:0003-0046	1919.19	6.318	0.627	12125.2	29037
		3	F287 WT 1-Image Export-31_c1x0-1344y0-1024.tif:0004-0045	1674.91	6.3	0.62	10551.4	25268
		4	F287 WT 1-Image Export-31_c1x0-1344y0-1024.tif:0005-0034	985.487	6.442	0.68	6348.87	15204
		5	F287 WT 1-Image Export-31_c1x0-1344y0-1024.tif:0006-0052	2107.94	6.304	0.613	13289.5	31825
		6	F287 WT 1-Image Export-31_c1x0-1344y0-1024.tif:0007-0044	1753.83	6.269	0.616	10994.9	26330
		7	F287 WT 1-Image Export-31_c1x0-1344y0-1024.tif:0008-0058	2819.49	6.218	0.547	17532.9	41987
		8	F287 WT 1-Image Export-31_c1x0-1344y0-1024.tif:0009-0048	1068.17	6.587	0.724	7036.21	16850
		9	F287 WT 1-Image Export-31_c1x0-1344y0-1024.tif:0010-0058	1213.9	6.374	0.628	7737.74	18530
		10	F287 WT 1-Image Export-31_c1x0-1344y0-1024.tif:0011-0075	1313.7	6.325	0.645	8308.57	19897
		11	F287 WT 1-Image Export-31_c1x0-1344y0-1024.tif:0012-0078	1129.55	6.406	0.688	7235.81	17328
		12	F287 WT 1-Image Export-31_c1x0-1344y0-1024.tif:0013-0084	1726.27	6.312	0.628	10895.9	26093
		13	F287 WT 1-Image Export-31_c1x0-1344y0-1024.tif:0014-0098	2912.61	6.261	0.581	18235.3	43669
		14	F287 WT 1-Image Export-31_c1x0-1344y0-1024.tif:0015-0109	1524.16	6.335	0.628	9654.84	23121
		15	F287 WT 1-Image Export-31_c1x0-1344y0-1024.tif:0016-0102	896.542	6.581	0.721	5899.97	14129
		16	F287 WT 1-Image Export-31_c1x0-1344y0-1024.tif:0017-0123	1380.1	6.434	0.734	8879.4	21264
		17	F287 WT 1-Image Export-31_c1x0-1344y0-1024.tif:0019-0135	2409.43	6.303	0.629	15185.7	36366
		18	F287 WT 1-Image Export-31_c1x0-1344y0-1024.tif:0020-0139	1322.89	6.427	0.675	8501.91	20360
		19	F287 WT 1-Image Export-31_c1x0-1344y0-1024.tif:0021-0148	2129.65	6.29	0.605	13395.1	32078
		20	F287 WT 1-Image Export-31_c1x0-1344y0-1024.tif:0023-0157	3027.45	6.235	0.551	18877.5	45207
		21	F287 WT 1-Image Export-31_c1x0-1344y0-1024.tif:0024-0149	2036.95	6.291	0.619	12814.2	30687
		22	F287 WT 1-Image Export-31_c1x0-1344y0-1024.tif:0025-0161	1701.63	6.462	0.667	10995.7	26332
		23	F287 WT 1-Image Export-31_c1x0-1344y0-1024.tif:0026-0150	1042.28	6.375	0.665	6644.52	15912
		24	F287 WT 1-Image Export-31_c1x0-1344y0-1024.tif:0027-0167	1455.26	6.506	0.676	9467.35	22672
		25	F287 WT 1-Image Export-31_c1x0-1344y0-1024.tif:0028-0181	2013.57	6.342	0.627	12769.1	30579
		26	F287 WT 1-Image Export-31_c1x0-1344y0-1024.tif:0029-0184	2925.98	6.282	0.589	18380.6	44017
		27	F287 WT 1-Image Export-31_c1x0-1344y0-1024.tif:0030-0196	2264.53	6.354	0.628	14389.8	34460
		28	F287 WT 1-Image Export-31_c1x0-1344y0-1024.tif:0031-0193	2667.91	6.219	0.568	16591.7	39733
		29	F287 WT 1-Image Export-31_c1x0-1344y0-1024.tif:0034-0220	2415.28	6.265	0.6	15132.2	36238
		30	F287 WT 1-Image Export-31_c1x0-1344y0-1024.tif:0035-0230	2336.77	6.335	0.643	14803.2	35450
		31	F287 WT 1-Image Export-31_c1x0-1344y0-1024.tif:0036-0219	1487.42	6.406	0.649	9527.9	22817
		32	F287 WT 1-Image Export-31_c1x0-1344y0-1024.tif:0037-0225	2616.97	6.246	0.56	16345.3	39143
		33	F287 WT 1-Image Export-31_c1x0-1344y0-1024.tif:0038-0228	1456.52	6.46	0.681	9409.73	22534
		34	F287 WT 1-Image Export-31_c1x0-1344y0-1024.tif:0039-0220	1127.05	6.459	0.69	7280.07	17434
		35	F287 WT 1-Image Export-31_c1x0-1344y0-1024.tif:0040-0228	945.817	6.586	0.756	6229.44	14918
		36	F287 WT 1-Image Export-31_c1x0-1344y0-1024.tif:0041-0237	1450.25	6.463	0.747	9373.4	22447
		37	F287 WT 1-Image Export-31_c1x0-1344y0-1024.tif:0042-0254	1364.23	6.505	0.689	8874.81	21253
		38	F287 WT 1-Image Export-31_c1x0-1344y0-1024.tif:0043-0254	781.29	6.406	0.686	5004.69	11985
		39	F287 WT 1-Image Export-31_c1x0-1344y0-1024.tif:0045-0277	2436.99	6.34	0.61	15449.6	36998
		40	F287 WT 1-Image Export-31_c1x0-1344y0-1024.tif:0046-0291	2758.53	6.34	0.639	17490.3	41885
		41	F287 WT 1-Image Export-31_c1x0-1344y0-1024.tif:0047-0274	1210.14	6.547	0.701	7923.15	18974
		42	F287 WT 1-Image Export-31_c1x0-1344y0-1024.tif:0048-0289	1845.28	6.31	0.622	11643.8	27884
		43	F287 WT 1-Image Export-31_c1x0-1344y0-1024.tif:0049-0294	1640.67	6.352	0.636	10421.1	24956
		44	F287 WT 1-Image Export-31_c1x0-1344y0-1024.tif:0050-0296	1185.51	6.413	0.687	7602.86	18207
		45	F287 WT 1-Image Export-31_c1x0-1344y0-1024.tif:0051-0315	1520.82	6.39	0.684	9718.32	23273
		46	F287 WT 1-Image Export-31_c1x0-1344y0-1024.tif:0052-0325	2137.17	6.33	0.622	13529.1	32399
		47	F287 WT 1-Image Export-31_c1x0-1344y0-1024.tif:0053-0339	2907.6	6.226	0.544	18103.7	43354
		48	F287 WT 1-Image Export-31_c1x0-1344y0-1024.tif:0054-0343	2489.61	6.286	0.595	15648.8	37475
		49	F287 WT 1-Image Export-31_c1x0-1344y0-1024.tif:0055-0354	2259.94	6.324	0.645	14292.1	34226
		50	F287 WT 1-Image Export-31_c1x0-1344y0-1024.tif:0056-0351	1712.91	6.301	0.615	10793.2	25847
		51	F287 WT 1-Image Export-31_c1x0-1344y0-1024.tif:0057-0360	1586.38	6.37	0.649	10104.6	24198
		52	F287 WT 1-Image Export-31_c1x0-1344y0-1024.tif:0058-0354	383.338	6.69	0.749	2564.35	6141
		53	F287 WT 1-Image Export-31_c1x0-1344y0-1024.tif:0059-0366	627.204	6.674	0.774	4186.23	10025
		54	F287 WT 1-Image Export-31_c1x0-1344y0-1024.tif:0060-0374	2153.04	6.309	0.608	13582.6	32527
		55	F287 WT 1-Image Export-31_c1x0-1344y0-1024.tif:0061-0387	2924.31	6.389	0.678	18683.3	44742
		56	F287 WT 1-Image Export-31_c1x0-1344y0-1024.tif:0062-0388	1563.83	6.313	0.616	9872.82	23643
		57	F287 WT 1-Image Export-31_c1x0-1344y0-1024.tif:0063-0398	1185.51	6.417	0.696	7607.87	18219
		58	F287 WT 1-Image Export-31_c1x0-1344y0-1024.tif:0064-0394	602.567	6.896	0.734	4155.33	9951
		59	F287 WT 1-Image Export-31_c1x0-1344y0-1024.tif:0065-0399	1658.21	6.341	0.658	10514.6	25180
		60	F287 WT 1-Image Export-31_c1x0-1344y0-1024.tif:0066-0413	1009.71	6.38	0.676	6441.99	15427
		61	F287 WT 1-Image Export-31_c1x0-1344y0-1024.tif:0067-0425	2481.26	6.237	0.566	15476.7	37063
		62	F287 WT 1-Image Export-31_c1x0-1344y0-1024.tif:0068-0435	1918.36	6.327	0.625	12137.4	29066
		63	F287 WT 1-Image Export-31_c1x0-1344y0-1024.tif:0069-0441	1549.22	6.308	0.611	9772.18	23402
		64	F287 WT 1-Image Export-31_c1x0-1344y0-1024.tif:0070-0430	686.5	6.678	0.725	4584.18	10978
		65	F287 WT 1-Image Export-31_c1x0-1344y0-1024.tif:0071-0444	2340.95	6.362	0.615	14893.4	35666
		66	F287 WT 1-Image Export-31_c1x0-1344y0-1024.tif:0075-0449	1190.93	6.479	0.692	7716.44	18479
		67	F287 WT 1-Image Export-31_c1x0-1344y0-1024.tif:0076-0466	1988.09	6.461	0.714	12845.6	30762
		68	F287 WT 1-Image Export-31_c1x0-1344y0-1024.tif:0077-0480	2734.31	6.272	0.607	17149.6	41069
		69	F287 WT 1-Image Export-31_c1x0-1344y0-1024.tif:0078-0463	573.336	6.472	0.718	3710.61	8886
		70	F287 WT 1-Image Export-31_c1x0-1344y0-1024.tif:0079-0487	2317.15	6.298	0.613	14594	34949
		71	F287 WT 1-Image Export-31_c1x0-1344y0-1024.tif:0081-0512	3843.4	6.24	0.613	23982	57431
		72	F287 WT 1-Image Export-31_c1x0-1344y0-1024.tif:0082-0495	896.125	6.527	0.764	5849.03	14007
		73	F287 WT 1-Image Export-31_c1x0-1344y0-1024.tif:0084-0521	2735.14	6.275	0.592	17163.8	41103
		74	F287 WT 1-Image Export-31_c1x0-1344y0-1024.tif:0086-0522	2347.21	6.233	0.559	14629	35033
		75	F287 WT 1-Image Export-31_c1x0-1344y0-1024.tif:0087-0519	2136.75	6.326	0.639	13516.6	32369
		76	F287 WT 1-Image Export-31_c1x0-1344y0-1024.tif:0088-0523	2598.59	6.29	0.605	16344.5	39141
		77	F287 WT 1-Image Export-31_c1x0-1344y0-1024.tif:0089-0534	1944.25	6.25	0.575	12151.5	29100
		78	F287 WT 1-Image Export-31_c1x0-1344y0-1024.tif:0090-0529	2571.03	6.344	0.622	16310.6	39060
		79	F287 WT 1-Image Export-31_c1x0-1344y0-1024.tif:0092-0566	2566.86	6.299	0.592	16169.9	38723
		80	F287 WT 1-Image Export-31_c1x0-1344y0-1024.tif:0093-0579	1982.25	6.236	0.566	12362	29604
		81	F287 WT 1-Image Export-31_c1x0-1344y0-1024.tif:0094-0567	724.917	6.479	0.725	4696.93	11248
		82	F287 WT 1-Image Export-31_c1x0-1344y0-1024.tif:0095-0573	523.227	6.729	0.769	3520.61	8431
		83	F287 WT 1-Image Export-31_c1x0-1344y0-1024.tif:0096-0586	757.906	6.401	0.7	4851.43	11618
		84	F287 WT 1-Image Export-31_c1x0-1344y0-1024.tif:0097-0585	1215.99	6.344	0.641	7714.77	18475
		85	F287 WT 1-Image Export-31_c1x0-1344y0-1024.tif:0098-0600	3057.51	6.27	0.596	19170.2	45908
		86	F287 WT 1-Image Export-31_c1x0-1344y0-1024.tif:0099-0608	2356.82	6.329	0.633	14915.9	35720
		87	F287 WT 1-Image Export-31_c1x0-1344y0-1024.tif:0100-0593	501.512	6.644	0.762	3332.28	7980
		88	F287 WT 1-Image Export-31_c1x0-1344y0-1024.tif:0101-0596	1425.2	6.468	0.682	9217.64	22074
		89	F287 WT 1-Image Export-31_c1x0-1344y0-1024.tif:0103-0621	1132.89	6.431	0.672	7285.08	17446
		90	F287 WT 1-Image Export-31_c1x0-1344y0-1024.tif:0104-0640	2850.81	6.242	0.558	17796	42617
		91	F287 WT 1-Image Export-31_c1x0-1344y0-1024.tif:0107-0637	2030.27	6.29	0.618	12770	30581
		92	F287 WT 1-Image Export-31_c1x0-1344y0-1024.tif:0108-0650	2400.66	6.265	0.577	15040.8	36019
		93	F287 WT 1-Image Export-31_c1x0-1344y0-1024.tif:0109-0654	2064.51	6.305	0.641	13015.9	31170
		94	F287 WT 1-Image Export-31_c1x0-1344y0-1024.tif:0110-0656	1392.21	6.426	0.671	8946.21	21424
		95	F287 WT 1-Image Export-31_c1x0-1344y0-1024.tif:0111-0646	769.181	6.554	0.716	5041.01	12072
		96	F287 WT 1-Image Export-31_c1x0-1344y0-1024.tif:0112-0654	1815.63	6.418	0.679	11652.1	27904
		97	F287 WT 1-Image Export-31_c1x0-1344y0-1024.tif:0113-0666	2420.29	6.26	0.577	15151.4	36284
		98	F287 WT 1-Image Export-31_c1x0-1344y0-1024.tif:0115-0691	2756.86	6.224	0.566	17157.5	41088
		99	F287 WT 1-Image Export-31_c1x0-1344y0-1024.tif:0116-0676	521.974	6.551	0.769	3419.55	8189
		100	F287 WT 1-Image Export-31_c1x0-1344y0-1024.tif:0117-0687	1586.38	6.277	0.582	9958.01	23847
		101	F287 WT 1-Image Export-31_c1x0-1344y0-1024.tif:0118-0710	1910.01	6.278	0.613	11991.6	28717
		102	F287 WT 1-Image Export-31_c1x0-1344y0-1024.tif:0119-0733	2493.36	6.291	0.623	15685.5	37563
		103	F287 WT 1-Image Export-31_c1x0-1344y0-1024.tif:0120-0729	2525.1	6.2	0.54	15656.7	37494
		104	F287 WT 1-Image Export-31_c1x0-1344y0-1024.tif:0121-0738	1738.8	6.354	0.657	11047.5	26456
		105	F287 WT 1-Image Export-31_c1x0-1344y0-1024.tif:0122-0774	4385.83	6.129	0.558	26882.9	64378
		106	F287 WT 1-Image Export-31_c1x0-1344y0-1024.tif:0123-0767	1250.23	6.334	0.651	7918.97	18964
		107	F287 WT 1-Image Export-31_c1x0-1344y0-1024.tif:0125-0776	1357.97	6.312	0.627	8571.65	20527
		108	F287 WT 1-Image Export-31_c1x0-1344y0-1024.tif:0126-0798	3528.96	6.171	0.509	21778	52153
		109	F287 WT 1-Image Export-31_c1x0-1344y0-1024.tif:0127-0780	757.071	6.425	0.723	4863.96	11648
		110	F287 WT 1-Image Export-31_c1x0-1344y0-1024.tif:0128-0779	1563.42	6.287	0.62	9829.39	23539
		111	F287 WT 1-Image Export-31_c1x0-1344y0-1024.tif:0129-0795	742.873	6.535	0.717	4854.77	11626
		112	F287 WT 1-Image Export-31_c1x0-1344y0-1024.tif:0130-0807	1760.1	6.288	0.61	11067.1	26503
		113	F287 WT 1-Image Export-31_c1x0-1344y0-1024.tif:0131-0827	1712.49	6.491	0.717	11116.4	26621
		114	F287 WT 1-Image Export-31_c1x0-1344y0-1024.tif:0132-0810	1085.29	6.375	0.662	6918.45	16568
		115	F287 WT 1-Image Export-31_c1x0-1344y0-1024.tif:0134-0825	1142.5	6.295	0.63	7191.96	17223
		116	F287 WT 1-Image Export-31_c1x0-1344y0-1024.tif:0135-0841	1888.29	6.244	0.574	11789.9	28234
		117	F287 WT 1-Image Export-31_c1x0-1344y0-1024.tif:0137-0852	1789.33	6.291	0.606	11256.3	26956
		118	F287 WT 1-Image Export-31_c1x0-1344y0-1024.tif:0138-0872	2316.31	6.17	0.496	14292.5	34227
		119	F287 WT 1-Image Export-31_c1x0-1344y0-1024.tif:0139-0870	1670.32	6.218	0.554	10386	24872
		120	F287 WT 1-Image Export-31_c1x0-1344y0-1024.tif:0140-0889	1712.91	6.236	0.591	10682.5	25582
		121	F287 WT 1-Image Export-31_c1x0-1344y0-1024.tif:0141-0899	1000.1	6.395	0.722	6396.06	15317
		122	F287 WT 1-Image Export-31_c1x0-1344y0-1024.tif:0142-0907	1912.93	6.231	0.569	11919.4	28544
		123	F287 WT 1-Image Export-31_c1x0-1344y0-1024.tif:0143-0901	1801.85	6.28	0.599	11315.6	27098
		124	F287 WT 1-Image Export-31_c1x0-1344y0-1024.tif:0144-0899	484.392	6.707	0.832	3248.76	7780
		125	F287 WT 1-Image Export-31_c1x0-1344y0-1024.tif:0145-0919	1645.26	6.221	0.558	10235.7	24512
		126	F287 WT 1-Image Export-31_c1x0-1344y0-1024.tif:0146-0919	848.521	6.313	0.647	5356.7	12828
		127	F287 WT 1-Image Export-31_c1x0-1344y0-1024.tif:0147-0927	1238.96	6.349	0.688	7866.35	18838
		128	F287 WT 1-Image Export-31_c1x0-1344y0-1024.tif:0148-0935	2601.93	6.158	0.559	16022.5	38370
		129	F287 WT 1-Image Export-31_c1x0-1344y0-1024.tif:0149-0931	479.381	6.536	0.756	3133.09	7503
		130	F287 WT 1-Image Export-31_c1x0-1344y0-1024.tif:0150-0949	2199.39	6.189	0.579	13613.1	32600
		131	F287 WT 1-Image Export-31_c1x0-1344y0-1024.tif:0151-0956	3093.84	6.212	0.566	19220.3	46028
		132	F287 WT 1-Image Export-31_c1x0-1344y0-1024.tif:0152-0945	1573.44	6.278	0.599	9877.41	23654
		133	F287 WT 1-Image Export-31_c1x0-1344y0-1024.tif:0153-0968	2910.94	6.13	0.519	17844	42732
		134	F287 WT 1-Image Export-31_c1x0-1344y0-1024.tif:0154-0962	1517.07	6.39	0.655	9693.68	23214
		135	F287 WT 1-Image Export-31_c1x0-1344y0-1024.tif:0155-0984	2087.89	6.188	0.543	12920.7	30942
		136	F287 WT 1-Image Export-31_c1x0-1344y0-1024.tif:0156-0987	2330.93	6.128	0.65	14284.1	34207
		1	F287 WT 2-Image Export-32_c1x0-1344y0-1024.tif:0001-0033	1773.88	6.26	0.583	11104.3	26592
		2	F287 WT 2-Image Export-32_c1x0-1344y0-1024.tif:0002-0060	2737.65	6.254	0.596	17120.3	40999
		3	F287 WT 2-Image Export-32_c1x0-1344y0-1024.tif:0003-0067	3581.99	6.272	0.695	22464.9	53798
		4	F287 WT 2-Image Export-32_c1x0-1344y0-1024.tif:0004-0083	2797.36	6.256	0.587	17500.7	41910
		5	F287 WT 2-Image Export-32_c1x0-1344y0-1024.tif:0005-0087	2186.44	6.227	0.554	13615.2	32605
		6	F287 WT 2-Image Export-32_c1x0-1344y0-1024.tif:0007-0104	3041.23	6.217	0.554	18906.3	45276
		7	F287 WT 2-Image Export-32_c1x0-1344y0-1024.tif:0008-0122	3699.33	6.271	0.627	23198.2	55554
		8	F287 WT 2-Image Export-32_c1x0-1344y0-1024.tif:0011-0121	2018.99	6.227	0.551	12572.5	30108
		9	F287 WT 2-Image Export-32_c1x0-1344y0-1024.tif:0012-0116	1143.33	6.396	0.68	7312.23	17511
		10	F287 WT 2-Image Export-32_c1x0-1344y0-1024.tif:0013-0141	3011.16	6.354	0.937	19131.8	45816
		11	F287 WT 2-Image Export-32_c1x0-1344y0-1024.tif:0014-0166	2712.59	6.29	0.61	17061	40857
		12	F287 WT 2-Image Export-32_c1x0-1344y0-1024.tif:0015-0176	3383.22	6.347	0.63	21474.8	51427
		13	F287 WT 2-Image Export-32_c1x0-1344y0-1024.tif:0016-0166	2148.03	6.155	0.6	13221.8	31663
		14	F287 WT 2-Image Export-32_c1x0-1344y0-1024.tif:0017-0200	3812.08	6.236	0.577	23770.3	56924
		15	F287 WT 2-Image Export-32_c1x0-1344y0-1024.tif:0019-0189	1437.72	6.325	0.649	9093.2	21776
		16	F287 WT 2-Image Export-32_c1x0-1344y0-1024.tif:0020-0217	3224.96	6.235	0.574	20108.9	48156
		17	F287 WT 2-Image Export-32_c1x0-1344y0-1024.tif:0021-0227	3378.63	6.227	0.571	21039.3	50384
		18	F287 WT 2-Image Export-32_c1x0-1344y0-1024.tif:0022-0228	2658.31	6.263	0.59	16649.3	39871
		19	F287 WT 2-Image Export-32_c1x0-1344y0-1024.tif:0023-0231	3588.67	6.274	0.685	22516.7	53922
		20	F287 WT 2-Image Export-32_c1x0-1344y0-1024.tif:0025-0265	2017.32	6.322	0.628	12754.1	30543
		21	F287 WT 2-Image Export-32_c1x0-1344y0-1024.tif:0027-0287	3401.18	6.362	0.704	21639.4	51821
		22	F287 WT 2-Image Export-32_c1x0-1344y0-1024.tif:0028-0272	1976.4	6.269	0.607	12390.4	29672
		23	F287 WT 2-Image Export-32_c1x0-1344y0-1024.tif:0029-0286	2702.15	6.253	0.637	16896.9	40464
		24	F287 WT 2-Image Export-32_c1x0-1344y0-1024.tif:0030-0279	1523.75	6.328	0.641	9642.74	23092
		25	F287 WT 2-Image Export-32_c1x0-1344y0-1024.tif:0031-0312	2702.15	6.202	0.527	16759.5	40135
		26	F287 WT 2-Image Export-32_c1x0-1344y0-1024.tif:0032-0318	2457.45	6.195	0.598	15223.3	36456
		27	F287 WT 2-Image Export-32_c1x0-1344y0-1024.tif:0033-0331	3267.56	6.28	0.608	20520.3	49141
		28	F287 WT 2-Image Export-32_c1x0-1344y0-1024.tif:0034-0337	2572.29	6.395	0.703	16450.5	39395
		29	F287 WT 2-Image Export-32_c1x0-1344y0-1024.tif:0035-0343	1593.48	6.357	0.664	10129.6	24258
		30	F287 WT 2-Image Export-32_c1x0-1344y0-1024.tif:0036-0368	4012.1	6.207	0.556	24902.7	59636
		31	F287 WT 2-Image Export-32_c1x0-1344y0-1024.tif:0038-0375	1720.43	6.275	0.615	10796.1	25854
		32	F287 WT 2-Image Export-32_c1x0-1344y0-1024.tif:0039-0372	1080.28	6.337	0.651	6845.37	16393
		33	F287 WT 2-Image Export-32_c1x0-1344y0-1024.tif:0040-0385	1917.52	6.293	0.61	12066.4	28896
		34	F287 WT 2-Image Export-32_c1x0-1344y0-1024.tif:0041-0410	3397.84	6.16	0.647	20931.6	50126
		35	F287 WT 2-Image Export-32_c1x0-1344y0-1024.tif:0042-0419	2541.8	6.368	0.662	16187	38764
		36	F287 WT 2-Image Export-32_c1x0-1344y0-1024.tif:0043-0420	3332.7	6.22	0.591	20729.5	49642
		37	F287 WT 2-Image Export-32_c1x0-1344y0-1024.tif:0044-0420	2278.31	6.378	0.749	14530.9	34798
		38	F287 WT 2-Image Export-32_c1x0-1344y0-1024.tif:0045-0445	3192.39	6.268	0.612	20008.7	47916
		39	F287 WT 2-Image Export-32_c1x0-1344y0-1024.tif:0046-0417	1309.11	6.294	0.625	8240.09	19733
		40	F287 WT 2-Image Export-32_c1x0-1344y0-1024.tif:0047-0426	2108.77	6.302	0.621	13290.3	31827
		41	F287 WT 2-Image Export-32_c1x0-1344y0-1024.tif:0048-0431	1571.77	6.395	0.664	10052	24072
		42	F287 WT 2-Image Export-32_c1x0-1344y0-1024.tif:0049-0451	2789.85	6.215	0.544	17338.3	41521
		43	F287 WT 2-Image Export-32_c1x0-1344y0-1024.tif:0050-0462	2540.55	6.245	0.566	15864.7	37992
		44	F287 WT 2-Image Export-32_c1x0-1344y0-1024.tif:0051-0448	555.38	6.484	0.775	3601.2	8624
		45	F287 WT 2-Image Export-32_c1x0-1344y0-1024.tif:0052-0458	1939.65	6.247	0.595	12117.7	29019
		46	F287 WT 2-Image Export-32_c1x0-1344y0-1024.tif:0053-0457	1062.32	6.39	0.703	6788.58	16257
		47	F287 WT 2-Image Export-32_c1x0-1344y0-1024.tif:0054-0515	3779.93	6.188	0.549	23390.7	56015
		48	F287 WT 2-Image Export-32_c1x0-1344y0-1024.tif:0055-0482	1513.31	6.35	0.662	9610.16	23014
		49	F287 WT 2-Image Export-32_c1x0-1344y0-1024.tif:0056-0515	1288.23	6.38	0.692	8219.21	19683
		50	F287 WT 2-Image Export-32_c1x0-1344y0-1024.tif:0057-0502	1645.68	6.367	0.671	10478.7	25094
		51	F287 WT 2-Image Export-32_c1x0-1344y0-1024.tif:0058-0518	2091.65	6.258	0.601	13089	31345
		52	F287 WT 2-Image Export-32_c1x0-1344y0-1024.tif:0060-0515	1383.44	6.338	0.64	8768.74	20999
		53	F287 WT 2-Image Export-32_c1x0-1344y0-1024.tif:0062-0532	2776.07	6.234	0.635	17304.9	41441
		54	F287 WT 2-Image Export-32_c1x0-1344y0-1024.tif:0063-0554	2188.53	6.366	0.647	13932.5	33365
		55	F287 WT 2-Image Export-32_c1x0-1344y0-1024.tif:0064-0586	2391.47	6.355	0.697	15197.8	36395
		56	F287 WT 2-Image Export-32_c1x0-1344y0-1024.tif:0065-0579	1541.7	6.296	0.681	9707.04	23246
		57	F287 WT 2-Image Export-32_c1x0-1344y0-1024.tif:0066-0580	1611.86	6.319	0.644	10185.2	24391
		58	F287 WT 2-Image Export-32_c1x0-1344y0-1024.tif:0067-0571	485.227	6.867	0.885	3332.28	7980
		59	F287 WT 2-Image Export-32_c1x0-1344y0-1024.tif:0068-0580	1260.25	6.392	0.686	8055.1	19290
		60	F287 WT 2-Image Export-32_c1x0-1344y0-1024.tif:0069-0595	1572.6	6.3	0.631	9907.9	23727
		61	F287 WT 2-Image Export-32_c1x0-1344y0-1024.tif:0071-0619	1442.32	6.434	0.71	9280.28	22224
		62	F287 WT 2-Image Export-32_c1x0-1344y0-1024.tif:0072-0607	1216.83	6.295	0.617	7659.65	18343
		63	F287 WT 2-Image Export-32_c1x0-1344y0-1024.tif:0073-0628	2857.08	6.184	0.571	17668.6	42312
		64	F287 WT 2-Image Export-32_c1x0-1344y0-1024.tif:0074-0622	2144.69	6.39	0.697	13704.5	32819
		65	F287 WT 2-Image Export-32_c1x0-1344y0-1024.tif:0075-0632	2039.46	6.277	0.608	12801.3	30656
		66	F287 WT 2-Image Export-32_c1x0-1344y0-1024.tif:0076-0646	2563.93	6.209	0.584	15920.2	38125
		67	F287 WT 2-Image Export-32_c1x0-1344y0-1024.tif:0077-0651	2174.75	6.243	0.578	13575.9	32511
		68	F287 WT 2-Image Export-32_c1x0-1344y0-1024.tif:0078-0646	939.135	6.471	0.718	6077.44	14554
		69	F287 WT 2-Image Export-32_c1x0-1344y0-1024.tif:0080-0641	704.456	6.564	0.745	4623.85	11073
		70	F287 WT 2-Image Export-32_c1x0-1344y0-1024.tif:0081-0651	1276.54	6.393	0.678	8161.16	19544
		71	F287 WT 2-Image Export-32_c1x0-1344y0-1024.tif:0082-0656	1237.7	6.289	0.615	7783.67	18640
		72	F287 WT 2-Image Export-32_c1x0-1344y0-1024.tif:0083-0651	757.071	6.623	0.734	5013.87	12007
		73	F287 WT 2-Image Export-32_c1x0-1344y0-1024.tif:0084-0672	1402.65	6.398	0.694	8974.61	21492
		74	F287 WT 2-Image Export-32_c1x0-1344y0-1024.tif:0086-0697	2706.33	6.27	0.619	16970	40639
		75	F287 WT 2-Image Export-32_c1x0-1344y0-1024.tif:0087-0695	2939.76	6.263	0.595	18410.2	44088
		76	F287 WT 2-Image Export-32_c1x0-1344y0-1024.tif:0088-0687	966.278	6.502	0.739	6282.48	15045
		77	F287 WT 2-Image Export-32_c1x0-1344y0-1024.tif:0089-0712	2026.09	6.353	0.667	12871.9	30825
		78	F287 WT 2-Image Export-32_c1x0-1344y0-1024.tif:0091-0713	1466.54	6.304	0.637	9244.78	22139
		79	F287 WT 2-Image Export-32_c1x0-1344y0-1024.tif:0092-0727	3389.91	6.234	0.576	21132.8	50608
		80	F287 WT 2-Image Export-32_c1x0-1344y0-1024.tif:0094-0745	2490.44	6.188	0.564	15410.3	36904
		81	F287 WT 2-Image Export-32_c1x0-1344y0-1024.tif:0095-0729	1499.53	6.274	0.623	9408.06	22530
		82	F287 WT 2-Image Export-32_c1x0-1344y0-1024.tif:0096-0753	2416.11	6.207	0.575	14996.9	35914
		83	F287 WT 2-Image Export-32_c1x0-1344y0-1024.tif:0097-0769	2442	6.317	0.642	15426.2	36942
		84	F287 WT 2-Image Export-32_c1x0-1344y0-1024.tif:0098-0764	1124.96	6.309	0.642	7097.59	16997
		85	F287 WT 2-Image Export-32_c1x0-1344y0-1024.tif:0099-0775	2487.94	6.222	0.562	15480.1	37071
		86	F287 WT 2-Image Export-32_c1x0-1344y0-1024.tif:0100-0780	1141.24	6.33	0.662	7224.53	17301
		87	F287 WT 2-Image Export-32_c1x0-1344y0-1024.tif:0101-0788	1955.52	6.282	0.62	12284.3	29418
		88	F287 WT 2-Image Export-32_c1x0-1344y0-1024.tif:0102-0800	3238.74	6.203	0.584	20091.4	48114
		89	F287 WT 2-Image Export-32_c1x0-1344y0-1024.tif:0103-0788	1578.03	6.212	0.601	9803.08	23476
		90	F287 WT 2-Image Export-32_c1x0-1344y0-1024.tif:0104-0787	1062.74	6.356	0.667	6754.34	16175
		91	F287 WT 2-Image Export-32_c1x0-1344y0-1024.tif:0105-0819	2313.39	6.244	0.584	14444.5	34591
		92	F287 WT 2-Image Export-32_c1x0-1344y0-1024.tif:0106-0831	2011.48	6.302	0.663	12675.6	30355
		93	F287 WT 2-Image Export-32_c1x0-1344y0-1024.tif:0108-0816	958.344	6.455	0.731	6186.02	14814
		94	F287 WT 2-Image Export-32_c1x0-1344y0-1024.tif:0109-0850	1548.38	6.317	0.655	9781.79	23425
		95	F287 WT 2-Image Export-32_c1x0-1344y0-1024.tif:0111-0860	3608.72	6.301	0.65	22738.4	54453
		96	F287 WT 2-Image Export-32_c1x0-1344y0-1024.tif:0112-0846	2427.8	6.256	0.599	15189	36374
		97	F287 WT 2-Image Export-32_c1x0-1344y0-1024.tif:0113-0875	3022.02	6.176	0.619	18663.7	44695
		98	F287 WT 2-Image Export-32_c1x0-1344y0-1024.tif:0114-0851	1534.18	6.294	0.632	9655.68	23123
		99	F287 WT 2-Image Export-32_c1x0-1344y0-1024.tif:0115-0860	1381.35	6.368	0.674	8795.89	21064
		100	F287 WT 2-Image Export-32_c1x0-1344y0-1024.tif:0116-0880	1900.82	6.236	0.592	11853.4	28386
		101	F287 WT 2-Image Export-32_c1x0-1344y0-1024.tif:0117-0869	1220.17	6.433	0.726	7849.65	18798
		102	F287 WT 2-Image Export-32_c1x0-1344y0-1024.tif:0118-0886	1802.69	6.341	0.665	11431.6	27376
		103	F287 WT 2-Image Export-32_c1x0-1344y0-1024.tif:0119-0883	1462.78	6.271	0.614	9172.54	21966
		104	F287 WT 2-Image Export-32_c1x0-1344y0-1024.tif:0120-0889	2319.23	6.226	0.618	14440.3	34581
		105	F287 WT 2-Image Export-32_c1x0-1344y0-1024.tif:0121-0903	2994.04	6.168	0.629	18468.3	44227
		106	F287 WT 2-Image Export-32_c1x0-1344y0-1024.tif:0122-0923	3189.05	6.256	0.629	19951.9	47780
		107	F287 WT 2-Image Export-32_c1x0-1344y0-1024.tif:0123-0928	2504.22	6.216	0.645	15566.5	37278
		108	F287 WT 2-Image Export-32_c1x0-1344y0-1024.tif:0124-0931	1825.24	6.401	0.743	11682.6	27977
		109	F287 WT 2-Image Export-32_c1x0-1344y0-1024.tif:0125-0924	984.651	6.39	0.696	6292.08	15068
		110	F287 WT 2-Image Export-32_c1x0-1344y0-1024.tif:0126-0950	1375.92	6.377	0.69	8774.59	21013
		111	F287 WT 2-Image Export-32_c1x0-1344y0-1024.tif:0127-0950	1347.11	6.307	0.662	8495.65	20345
		112	F287 WT 2-Image Export-32_c1x0-1344y0-1024.tif:0128-0967	1669.48	6.265	0.657	10459.1	25047
		113	F287 WT 2-Image Export-32_c1x0-1344y0-1024.tif:0129-0975	1654.45	6.306	0.653	10432.8	24984
		114	F287 WT 2-Image Export-32_c1x0-1344y0-1024.tif:0130-0979	2680.86	6.371	0.703	17079.8	40902
		115	F287 WT 2-Image Export-32_c1x0-1344y0-1024.tif:0131-0960	721.577	6.431	0.717	4640.14	11112
		116	F287 WT 2-Image Export-32_c1x0-1344y0-1024.tif:0132-0964	1367.57	6.331	0.676	8657.67	20733
		117	F287 WT 2-Image Export-32_c1x0-1344y0-1024.tif:0133-0982	1391.79	6.195	0.592	8622.59	20649
		1	F287 WT 3-Image Export-33_c1x0-1344y0-1024.tif:0001-0048	2140.51	6.331	0.612	13551.3	32452
		2	F287 WT 3-Image Export-33_c1x0-1344y0-1024.tif:0002-0046	1461.11	6.35	0.635	9278.61	22220
		3	F287 WT 3-Image Export-33_c1x0-1344y0-1024.tif:0003-0047	2301.28	6.253	0.57	14391	34463
		4	F287 WT 3-Image Export-33_c1x0-1344y0-1024.tif:0004-0035	782.126	6.321	0.631	4944.14	11840
		5	F287 WT 3-Image Export-33_c1x0-1344y0-1024.tif:0005-0070	2017.74	6.372	0.657	12856.4	30788
		6	F287 WT 3-Image Export-33_c1x0-1344y0-1024.tif:0006-0071	2054.91	6.273	0.593	12891.1	30871
		7	F287 WT 3-Image Export-33_c1x0-1344y0-1024.tif:0007-0070	2265.78	6.258	0.574	14179.7	33957
		8	F287 WT 3-Image Export-33_c1x0-1344y0-1024.tif:0008-0092	1932.97	6.268	0.59	12116.5	29016
		9	F287 WT 3-Image Export-33_c1x0-1344y0-1024.tif:0009-0097	2171.83	6.246	0.577	13565.9	32487
		10	F287 WT 3-Image Export-33_c1x0-1344y0-1024.tif:0010-0092	1764.27	6.332	0.641	11171.5	26753
		11	F287 WT 3-Image Export-33_c1x0-1344y0-1024.tif:0012-0096	1646.51	6.256	0.572	10301.3	24669
		12	F287 WT 3-Image Export-33_c1x0-1344y0-1024.tif:0013-0109	1778.89	6.364	0.69	11321.4	27112
		13	F287 WT 3-Image Export-33_c1x0-1344y0-1024.tif:0014-0122	2792.77	6.254	0.583	17465.2	41825
		14	F287 WT 3-Image Export-33_c1x0-1344y0-1024.tif:0015-0115	2172.66	6.223	0.546	13520	32377
		15	F287 WT 3-Image Export-33_c1x0-1344y0-1024.tif:0018-0152	1991.43	6.325	0.633	12595.9	30164
		16	F287 WT 3-Image Export-33_c1x0-1344y0-1024.tif:0019-0161	1731.28	6.245	0.572	10812.4	25893
		17	F287 WT 3-Image Export-33_c1x0-1344y0-1024.tif:0020-0163	1670.32	6.285	0.61	10498.8	25142
		18	F287 WT 3-Image Export-33_c1x0-1344y0-1024.tif:0021-0168	1914.6	6.305	0.654	12071.4	28908
		19	F287 WT 3-Image Export-33_c1x0-1344y0-1024.tif:0023-0174	739.95	6.574	0.81	4864.8	11650
		20	F287 WT 3-Image Export-33_c1x0-1344y0-1024.tif:0024-0196	1258.17	6.288	0.606	7911.87	18947
		21	F287 WT 3-Image Export-33_c1x0-1344y0-1024.tif:0025-0208	2451.19	6.334	0.64	15525.2	37179
		22	F287 WT 3-Image Export-33_c1x0-1344y0-1024.tif:0026-0210	1558.4	6.361	0.656	9912.91	23739
		23	F287 WT 3-Image Export-33_c1x0-1344y0-1024.tif:0029-0232	2333.43	6.248	0.575	14579.4	34914
		24	F287 WT 3-Image Export-33_c1x0-1344y0-1024.tif:0030-0242	2218.6	6.285	0.589	13944.2	33393
		25	F287 WT 3-Image Export-33_c1x0-1344y0-1024.tif:0031-0248	2446.6	6.252	0.597	15295.9	36630
		26	F287 WT 3-Image Export-33_c1x0-1344y0-1024.tif:0032-0260	2885.05	6.192	0.519	17864	42780
		27	F287 WT 3-Image Export-33_c1x0-1344y0-1024.tif:0033-0260	2153.87	6.237	0.588	13434.4	32172
		28	F287 WT 3-Image Export-33_c1x0-1344y0-1024.tif:0034-0253	859.795	6.492	0.746	5581.36	13366
		29	F287 WT 3-Image Export-33_c1x0-1344y0-1024.tif:0035-0278	1130.39	6.298	0.618	7119.72	17050
		30	F287 WT 3-Image Export-33_c1x0-1344y0-1024.tif:0036-0278	1449	6.463	0.743	9365.05	22427
		31	F287 WT 3-Image Export-33_c1x0-1344y0-1024.tif:0037-0276	476.04	6.835	0.714	3253.78	7792
		32	F287 WT 3-Image Export-33_c1x0-1344y0-1024.tif:0038-0306	2254.09	6.221	0.555	14022.3	33580
		33	F287 WT 3-Image Export-33_c1x0-1344y0-1024.tif:0039-0308	2277.06	6.219	0.54	14161.8	33914
		34	F287 WT 3-Image Export-33_c1x0-1344y0-1024.tif:0040-0307	2327.59	6.178	0.515	14379.8	34436
		35	F287 WT 3-Image Export-33_c1x0-1344y0-1024.tif:0041-0310	1778.47	6.226	0.548	11073.4	26518
		36	F287 WT 3-Image Export-33_c1x0-1344y0-1024.tif:0042-0328	3014.5	6.21	0.529	18720.9	44832
		37	F287 WT 3-Image Export-33_c1x0-1344y0-1024.tif:0043-0344	3804.56	6.169	0.517	23468.8	56202
		38	F287 WT 3-Image Export-33_c1x0-1344y0-1024.tif:0044-0345	3604.96	6.177	0.498	22269.1	53329
		39	F287 WT 3-Image Export-33_c1x0-1344y0-1024.tif:0045-0341	2198.14	6.204	0.526	13638.1	32660
		40	F287 WT 3-Image Export-33_c1x0-1344y0-1024.tif:0046-0334	1456.1	6.292	0.605	9161.68	21940
		41	F287 WT 3-Image Export-33_c1x0-1344y0-1024.tif:0047-0341	1111.6	6.36	0.685	7069.61	16930
		42	F287 WT 3-Image Export-33_c1x0-1344y0-1024.tif:0048-0338	1786.4	6.241	0.557	11148.1	26697
		43	F287 WT 3-Image Export-33_c1x0-1344y0-1024.tif:0049-0356	2199.39	6.243	0.567	13730	32880
		44	F287 WT 3-Image Export-33_c1x0-1344y0-1024.tif:0050-0390	1279.05	6.3	0.602	8058.02	19297
		45	F287 WT 3-Image Export-33_c1x0-1344y0-1024.tif:0051-0391	1137.9	6.286	0.594	7153.13	17130
		46	F287 WT 3-Image Export-33_c1x0-1344y0-1024.tif:0052-0410	2776.9	6.208	0.538	17240.2	41286
		47	F287 WT 3-Image Export-33_c1x0-1344y0-1024.tif:0053-0412	2683.78	6.263	0.569	16808	40251
		48	F287 WT 3-Image Export-33_c1x0-1344y0-1024.tif:0054-0407	1760.93	6.249	0.567	11004.5	26353
		49	F287 WT 3-Image Export-33_c1x0-1344y0-1024.tif:0055-0418	1884.53	6.461	0.731	12175.8	29158
		50	F287 WT 3-Image Export-33_c1x0-1344y0-1024.tif:0056-0407	1533.35	6.306	0.625	9669.46	23156
		51	F287 WT 3-Image Export-33_c1x0-1344y0-1024.tif:0057-0434	2615.3	6.186	0.518	16178.3	38743
		52	F287 WT 3-Image Export-33_c1x0-1344y0-1024.tif:0058-0441	2579.8	6.235	0.562	16084.3	38518
		53	F287 WT 3-Image Export-33_c1x0-1344y0-1024.tif:0060-0450	2298.77	6.238	0.546	14340.1	34341
		54	F287 WT 3-Image Export-33_c1x0-1344y0-1024.tif:0061-0447	1317.46	6.239	0.547	8219.21	19683
		55	F287 WT 3-Image Export-33_c1x0-1344y0-1024.tif:0062-0482	2078.29	6.343	0.627	13181.7	31567
		56	F287 WT 3-Image Export-33_c1x0-1344y0-1024.tif:0063-0473	2492.53	6.169	0.502	15376.1	36822
		57	F287 WT 3-Image Export-33_c1x0-1344y0-1024.tif:0064-0481	2178.93	6.268	0.622	13658.2	32708
		58	F287 WT 3-Image Export-33_c1x0-1344y0-1024.tif:0065-0477	1275.29	6.378	0.709	8133.19	19477
		59	F287 WT 3-Image Export-33_c1x0-1344y0-1024.tif:0067-0501	3222.04	6.182	0.506	19918.5	47700
		60	F287 WT 3-Image Export-33_c1x0-1344y0-1024.tif:0068-0480	984.651	6.259	0.564	6162.63	14758
		61	F287 WT 3-Image Export-33_c1x0-1344y0-1024.tif:0069-0489	861.466	6.379	0.654	5495.34	13160
		62	F287 WT 3-Image Export-33_c1x0-1344y0-1024.tif:0070-0499	1580.54	6.268	0.592	9906.23	23723
		63	F287 WT 3-Image Export-33_c1x0-1344y0-1024.tif:0071-0504	1619.79	6.261	0.579	10141.7	24287
		64	F287 WT 3-Image Export-33_c1x0-1344y0-1024.tif:0072-0524	2968.57	6.248	0.652	18548.4	44419
		65	F287 WT 3-Image Export-33_c1x0-1344y0-1024.tif:0073-0521	3082.57	6.195	0.583	19097.6	45734
		66	F287 WT 3-Image Export-33_c1x0-1344y0-1024.tif:0074-0531	1522.08	6.286	0.606	9567.15	22911
		67	F287 WT 3-Image Export-33_c1x0-1344y0-1024.tif:0075-0535	1362.14	6.25	0.578	8513.6	20388
		68	F287 WT 3-Image Export-33_c1x0-1344y0-1024.tif:0076-0538	2095.83	6.253	0.573	13106.1	31386
		69	F287 WT 3-Image Export-33_c1x0-1344y0-1024.tif:0077-0532	1288.65	6.402	0.647	8250.53	19758
		70	F287 WT 3-Image Export-33_c1x0-1344y0-1024.tif:0078-0547	2996.13	6.223	0.609	18643.7	44647
		71	F287 WT 3-Image Export-33_c1x0-1344y0-1024.tif:0079-0544	1637.33	6.397	0.672	10474.6	25084
		72	F287 WT 3-Image Export-33_c1x0-1344y0-1024.tif:0081-0557	1555.06	6.33	0.636	9843.59	23573
		73	F287 WT 3-Image Export-33_c1x0-1344y0-1024.tif:0082-0576	2631.58	6.219	0.549	16364.5	39189
		74	F287 WT 3-Image Export-33_c1x0-1344y0-1024.tif:0083-0587	2777.32	6.195	0.546	17205.5	41203
		75	F287 WT 3-Image Export-33_c1x0-1344y0-1024.tif:0084-0604	2566.86	6.254	0.586	16054.2	38446
		76	F287 WT 3-Image Export-33_c1x0-1344y0-1024.tif:0085-0622	1319.55	6.544	0.71	8635.53	20680
		77	F287 WT 3-Image Export-33_c1x0-1344y0-1024.tif:0086-0621	2159.3	6.222	0.553	13434.8	32173
		78	F287 WT 3-Image Export-33_c1x0-1344y0-1024.tif:0087-0611	1715.41	6.264	0.598	10745.6	25733
		79	F287 WT 3-Image Export-33_c1x0-1344y0-1024.tif:0088-0614	2072.86	6.25	0.584	12956.2	31027
		80	F287 WT 3-Image Export-33_c1x0-1344y0-1024.tif:0089-0597	339.492	6.733	0.765	2285.83	5474
		81	F287 WT 3-Image Export-33_c1x0-1344y0-1024.tif:0090-0636	2603.19	6.229	0.563	16214.6	38830
		82	F287 WT 3-Image Export-33_c1x0-1344y0-1024.tif:0091-0625	1619.79	6.251	0.572	10125.5	24248
		83	F287 WT 3-Image Export-33_c1x0-1344y0-1024.tif:0092-0628	1249.4	6.279	0.629	7844.64	18786
		84	F287 WT 3-Image Export-33_c1x0-1344y0-1024.tif:0093-0656	2219.43	6.299	0.642	13980.5	33480
		85	F287 WT 3-Image Export-33_c1x0-1344y0-1024.tif:0094-0657	1666.56	6.247	0.578	10411.5	24933
		86	F287 WT 3-Image Export-33_c1x0-1344y0-1024.tif:0095-0681	2935.16	6.191	0.545	18171	43515
		87	F287 WT 3-Image Export-33_c1x0-1344y0-1024.tif:0096-0672	2733.47	6.262	0.596	17115.7	40988
		88	F287 WT 3-Image Export-33_c1x0-1344y0-1024.tif:0097-0684	1751.33	6.253	0.579	10950.2	26223
		89	F287 WT 3-Image Export-33_c1x0-1344y0-1024.tif:0098-0685	1975.15	6.245	0.583	12334.9	29539
		90	F287 WT 3-Image Export-33_c1x0-1344y0-1024.tif:0100-0686	1157.53	6.418	0.667	7429.15	17791
		91	F287 WT 3-Image Export-33_c1x0-1344y0-1024.tif:0101-0689	1793.5	6.227	0.553	11168.6	26746
		92	F287 WT 3-Image Export-33_c1x0-1344y0-1024.tif:0102-0708	2905.51	6.33	0.848	18390.6	44041
		93	F287 WT 3-Image Export-33_c1x0-1344y0-1024.tif:0104-0716	2803.21	6.229	0.592	17461.1	41815
		94	F287 WT 3-Image Export-33_c1x0-1344y0-1024.tif:0105-0739	2878.37	6.218	0.557	17897	42859
		95	F287 WT 3-Image Export-33_c1x0-1344y0-1024.tif:0106-0744	2200.22	6.215	0.547	13674.5	32747
		96	F287 WT 3-Image Export-33_c1x0-1344y0-1024.tif:0108-0760	3089.25	6.18	0.526	19091.3	45719
		97	F287 WT 3-Image Export-33_c1x0-1344y0-1024.tif:0109-0778	3794.54	6.212	0.593	23573.2	56452
		98	F287 WT 3-Image Export-33_c1x0-1344y0-1024.tif:0111-0755	1962.2	6.49	0.718	12735.3	30498
		99	F287 WT 3-Image Export-33_c1x0-1344y0-1024.tif:0113-0777	2018.16	6.242	0.564	12597.9	30169
		100	F287 WT 3-Image Export-33_c1x0-1344y0-1024.tif:0114-0773	1186.34	6.298	0.623	7471.32	17892
		101	F287 WT 3-Image Export-33_c1x0-1344y0-1024.tif:0115-0797	3103.86	6.297	0.877	19545.6	46807
		102	F287 WT 3-Image Export-33_c1x0-1344y0-1024.tif:0116-0822	2746.42	6.266	0.588	17208.8	41211
		103	F287 WT 3-Image Export-33_c1x0-1344y0-1024.tif:0117-0833	3475.93	6.249	0.586	21720.4	52015
		104	F287 WT 3-Image Export-33_c1x0-1344y0-1024.tif:0118-0815	2624.48	6.214	0.559	16308.1	39054
		105	F287 WT 3-Image Export-33_c1x0-1344y0-1024.tif:0119-0831	2117.54	6.295	0.617	13330.8	31924
		106	F287 WT 3-Image Export-33_c1x0-1344y0-1024.tif:0120-0856	3911.88	6.202	0.562	24262.2	58102
		107	F287 WT 3-Image Export-33_c1x0-1344y0-1024.tif:0122-0846	1460.27	6.284	0.616	9175.88	21974
		108	F287 WT 3-Image Export-33_c1x0-1344y0-1024.tif:0123-0883	3514.34	6.176	0.585	21705.3	51979
		109	F287 WT 3-Image Export-33_c1x0-1344y0-1024.tif:0124-0884	2716.77	6.217	0.565	16889.4	40446
		110	F287 WT 3-Image Export-33_c1x0-1344y0-1024.tif:0125-0887	3678.45	6.184	0.649	22748.9	54478
		111	F287 WT 3-Image Export-33_c1x0-1344y0-1024.tif:0127-0925	4542.84	6.174	0.571	28047.5	67167
		112	F287 WT 3-Image Export-33_c1x0-1344y0-1024.tif:0128-0921	2085.81	6.229	0.571	12991.7	31112
		113	F287 WT 3-Image Export-33_c1x0-1344y0-1024.tif:0130-0927	2004.8	6.222	0.564	12473.5	29871
		114	F287 WT 3-Image Export-33_c1x0-1344y0-1024.tif:0131-0943	3509.33	6.315	0.676	22163	53075
		115	F287 WT 3-Image Export-33_c1x0-1344y0-1024.tif:0132-0942	2821.58	6.104	0.708	17223.9	41247
		116	F287 WT 3-Image Export-33_c1x0-1344y0-1024.tif:0133-0935	1580.54	6.244	0.592	9868.65	23633
		117	F287 WT 3-Image Export-33_c1x0-1344y0-1024.tif:0134-0968	2757.27	6.17	0.507	17011.8	40739
		1	F287 WT 4-Image Export-34_c1x0-1344y0-1024.tif:0001-0033	1769.28	6.332	0.647	11203.2	26829
		2	F287 WT 4-Image Export-34_c1x0-1344y0-1024.tif:0002-0054	3329.78	6.567	0.711	21867.4	52367
		3	F287 WT 4-Image Export-34_c1x0-1344y0-1024.tif:0003-0050	1580.12	6.478	0.704	10236.1	24513
		4	F287 WT 4-Image Export-34_c1x0-1344y0-1024.tif:0004-0063	2978.59	6.167	0.493	18369.7	43991
		5	F287 WT 4-Image Export-34_c1x0-1344y0-1024.tif:0005-0061	1913.35	6.223	0.545	11906.4	28513
		6	F287 WT 4-Image Export-34_c1x0-1344y0-1024.tif:0006-0069	605.907	6.484	0.7	3928.58	9408
		7	F287 WT 4-Image Export-34_c1x0-1344y0-1024.tif:0007-0073	899.465	6.514	0.712	5859.05	14031
		8	F287 WT 4-Image Export-34_c1x0-1344y0-1024.tif:0008-0097	2976.5	6.317	0.627	18801.5	45025
		9	F287 WT 4-Image Export-34_c1x0-1344y0-1024.tif:0009-0109	3716.87	6.262	0.602	23275.9	55740
		10	F287 WT 4-Image Export-34_c1x0-1344y0-1024.tif:0010-0115	3236.24	6.185	0.522	20016.2	47934
		11	F287 WT 4-Image Export-34_c1x0-1344y0-1024.tif:0011-0108	1996.44	6.306	0.617	12590.4	30151
		12	F287 WT 4-Image Export-34_c1x0-1344y0-1024.tif:0012-0109	2315.89	6.35	0.826	14705.5	35216
		13	F287 WT 4-Image Export-34_c1x0-1344y0-1024.tif:0013-0129	2460.38	6.21	0.536	15278.4	36588
		14	F287 WT 4-Image Export-34_c1x0-1344y0-1024.tif:0014-0117	2065.76	6.473	0.72	13372.6	32024
		15	F287 WT 4-Image Export-34_c1x0-1344y0-1024.tif:0015-0128	1234.78	6.353	0.656	7845.06	18787
		16	F287 WT 4-Image Export-34_c1x0-1344y0-1024.tif:0016-0141	2232.8	6.266	0.602	13991	33505
		17	F287 WT 4-Image Export-34_c1x0-1344y0-1024.tif:0017-0135	1884.53	6.355	0.652	11975.3	28678
		18	F287 WT 4-Image Export-34_c1x0-1344y0-1024.tif:0020-0182	1727.52	6.199	0.535	10708.8	25645
		19	F287 WT 4-Image Export-34_c1x0-1344y0-1024.tif:0022-0194	1677.41	6.241	0.572	10468.3	25069
		20	F287 WT 4-Image Export-34_c1x0-1344y0-1024.tif:0023-0196	2222.77	6.222	0.56	13829.4	33118
		21	F287 WT 4-Image Export-34_c1x0-1344y0-1024.tif:0024-0205	2777.74	6.232	0.555	17310.7	41455
		22	F287 WT 4-Image Export-34_c1x0-1344y0-1024.tif:0026-0227	2115.04	6.224	0.552	13163.8	31524
		23	F287 WT 4-Image Export-34_c1x0-1344y0-1024.tif:0028-0227	805.51	6.552	0.733	5277.36	12638
		24	F287 WT 4-Image Export-34_c1x0-1344y0-1024.tif:0029-0234	691.093	6.306	0.651	4358.27	10437
		25	F287 WT 4-Image Export-34_c1x0-1344y0-1024.tif:0031-0267	4435.94	6.258	0.6	27761.1	66481
		26	F287 WT 4-Image Export-34_c1x0-1344y0-1024.tif:0034-0283	2602.77	6.255	0.579	16280.6	38988
		27	F287 WT 4-Image Export-34_c1x0-1344y0-1024.tif:0035-0280	2626.57	6.161	0.484	16182	38752
		28	F287 WT 4-Image Export-34_c1x0-1344y0-1024.tif:0036-0289	2616.55	6.203	0.53	16230	38867
		29	F287 WT 4-Image Export-34_c1x0-1344y0-1024.tif:0037-0281	1235.62	6.376	0.661	7878.46	18867
		30	F287 WT 4-Image Export-34_c1x0-1344y0-1024.tif:0038-0298	3093.84	6.304	0.612	19503.9	46707
		31	F287 WT 4-Image Export-34_c1x0-1344y0-1024.tif:0039-0303	3082.57	6.268	0.594	19320.1	46267
		32	F287 WT 4-Image Export-34_c1x0-1344y0-1024.tif:0040-0285	588.786	6.411	0.681	3774.5	9039
		33	F287 WT 4-Image Export-34_c1x0-1344y0-1024.tif:0041-0322	2036.95	6.159	0.488	12546.6	30046
		34	F287 WT 4-Image Export-34_c1x0-1344y0-1024.tif:0042-0337	1994.36	6.518	0.695	12999.7	31131
		35	F287 WT 4-Image Export-34_c1x0-1344y0-1024.tif:0043-0332	1719.59	6.176	0.508	10620.3	25433
		36	F287 WT 4-Image Export-34_c1x0-1344y0-1024.tif:0044-0335	1259	6.393	0.688	8048.84	19275
		37	F287 WT 4-Image Export-34_c1x0-1344y0-1024.tif:0045-0340	1546.71	6.357	0.666	9832.32	23546
		38	F287 WT 4-Image Export-34_c1x0-1344y0-1024.tif:0046-0350	1994.78	6.323	0.614	12613.4	30206
		39	F287 WT 4-Image Export-34_c1x0-1344y0-1024.tif:0047-0377	2301.28	6.224	0.544	14323.8	34302
		40	F287 WT 4-Image Export-34_c1x0-1344y0-1024.tif:0048-0370	1620.21	6.312	0.628	10227.3	24492
		41	F287 WT 4-Image Export-34_c1x0-1344y0-1024.tif:0049-0390	2342.62	6.158	0.527	14424.9	34544
		42	F287 WT 4-Image Export-34_c1x0-1344y0-1024.tif:0050-0398	4678.56	6.264	0.57	29305.7	70180
		43	F287 WT 4-Image Export-34_c1x0-1344y0-1024.tif:0051-0378	782.126	6.269	0.602	4903.21	11742
		44	F287 WT 4-Image Export-34_c1x0-1344y0-1024.tif:0052-0396	5067.74	6.299	0.59	31921.8	76445
		45	F287 WT 4-Image Export-34_c1x0-1344y0-1024.tif:0053-0406	1614.78	6.637	0.727	10718	25667
		46	F287 WT 4-Image Export-34_c1x0-1344y0-1024.tif:0054-0414	2065.35	6.252	0.571	12912.8	30923
		47	F287 WT 4-Image Export-34_c1x0-1344y0-1024.tif:0055-0413	2321.74	6.179	0.52	14346.8	34357
		48	F287 WT 4-Image Export-34_c1x0-1344y0-1024.tif:0057-0441	2176	6.247	0.57	13593.9	32554
		49	F287 WT 4-Image Export-34_c1x0-1344y0-1024.tif:0058-0430	908.234	6.319	0.643	5738.79	13743
		50	F287 WT 4-Image Export-34_c1x0-1344y0-1024.tif:0059-0442	2247.41	6.243	0.576	14030.2	33599
		51	F287 WT 4-Image Export-34_c1x0-1344y0-1024.tif:0060-0440	1659.88	6.206	0.532	10300.8	24668
		52	F287 WT 4-Image Export-34_c1x0-1344y0-1024.tif:0061-0465	2817.41	6.206	0.542	17485.3	41873
		53	F287 WT 4-Image Export-34_c1x0-1344y0-1024.tif:0063-0481	1568.01	6.351	0.653	9958.84	23849
		54	F287 WT 4-Image Export-34_c1x0-1344y0-1024.tif:0064-0505	2821.58	6.198	0.527	17488.2	41880
		55	F287 WT 4-Image Export-34_c1x0-1344y0-1024.tif:0065-0496	1241.46	6.436	0.702	7989.54	19133
		56	F287 WT 4-Image Export-34_c1x0-1344y0-1024.tif:0066-0505	1760.93	6.198	0.548	10914.3	26137
		57	F287 WT 4-Image Export-34_c1x0-1344y0-1024.tif:0067-0506	1677	6.263	0.596	10503.4	25153
		58	F287 WT 4-Image Export-34_c1x0-1344y0-1024.tif:0068-0523	4355.77	6.293	0.577	27410.7	65642
		59	F287 WT 4-Image Export-34_c1x0-1344y0-1024.tif:0069-0540	2829.1	6.214	0.524	17580.1	42100
		60	F287 WT 4-Image Export-34_c1x0-1344y0-1024.tif:0070-0540	1280.3	6.234	0.571	7981.61	19114
		61	F287 WT 4-Image Export-34_c1x0-1344y0-1024.tif:0071-0547	2956.04	6.276	0.606	18551.4	44426
		62	F287 WT 4-Image Export-34_c1x0-1344y0-1024.tif:0072-0550	1651.94	7.04	0.601	11630	27851
		63	F287 WT 4-Image Export-34_c1x0-1344y0-1024.tif:0073-0551	2120.05	6.231	0.576	13209.7	31634
		64	F287 WT 4-Image Export-34_c1x0-1344y0-1024.tif:0074-0576	2372.27	6.195	0.555	14695.9	35193
		65	F287 WT 4-Image Export-34_c1x0-1344y0-1024.tif:0075-0586	2240.73	6.245	0.562	13993.1	33510
		66	F287 WT 4-Image Export-34_c1x0-1344y0-1024.tif:0076-0594	2580.22	6.34	0.632	16359.5	39177
		67	F287 WT 4-Image Export-34_c1x0-1344y0-1024.tif:0078-0621	1144.58	6.237	0.572	7138.51	17095
		68	F287 WT 4-Image Export-34_c1x0-1344y0-1024.tif:0079-0627	1443.57	6.491	0.735	9370.06	22439
		69	F287 WT 4-Image Export-34_c1x0-1344y0-1024.tif:0080-0626	2487.52	6.437	0.69	16012.5	38346
		70	F287 WT 4-Image Export-34_c1x0-1344y0-1024.tif:0081-0619	485.644	6.669	0.731	3238.74	7756
		71	F287 WT 4-Image Export-34_c1x0-1344y0-1024.tif:0082-0644	3480.1	6.213	0.536	21621	51777
		72	F287 WT 4-Image Export-34_c1x0-1344y0-1024.tif:0083-0651	2288.33	6.203	0.523	14194.3	33992
		73	F287 WT 4-Image Export-34_c1x0-1344y0-1024.tif:0084-0654	1805.19	6.159	0.494	11117.6	26624
		74	F287 WT 4-Image Export-34_c1x0-1344y0-1024.tif:0085-0688	3652.98	6.144	0.475	22445.3	53751
		75	F287 WT 4-Image Export-34_c1x0-1344y0-1024.tif:0086-0679	1504.95	6.214	0.551	9351.68	22395
		76	F287 WT 4-Image Export-34_c1x0-1344y0-1024.tif:0087-0674	1433.55	6.503	0.701	9322.45	22325
		77	F287 WT 4-Image Export-34_c1x0-1344y0-1024.tif:0088-0683	2922.64	6.378	0.651	18639.9	44638
		78	F287 WT 4-Image Export-34_c1x0-1344y0-1024.tif:0089-0699	2229.45	6.21	0.542	13845.7	33157
		79	F287 WT 4-Image Export-34_c1x0-1344y0-1024.tif:0090-0710	2358.49	6.328	0.62	14923.4	35738
		80	F287 WT 4-Image Export-34_c1x0-1344y0-1024.tif:0091-0739	2076.2	6.237	0.57	12948.3	31008
		81	F287 WT 4-Image Export-34_c1x0-1344y0-1024.tif:0092-0735	1170.47	6.2	0.533	7256.69	17378
		82	F287 WT 4-Image Export-34_c1x0-1344y0-1024.tif:0093-0750	1791	6.165	0.522	11041.2	26441
		83	F287 WT 4-Image Export-34_c1x0-1344y0-1024.tif:0094-0750	2114.62	6.711	0.694	14191.4	33985
		84	F287 WT 4-Image Export-34_c1x0-1344y0-1024.tif:0097-0778	2649.12	6.154	0.498	16301.9	39039
		85	F287 WT 4-Image Export-34_c1x0-1344y0-1024.tif:0098-0759	770.433	6.595	0.742	5080.68	12167
		86	F287 WT 4-Image Export-34_c1x0-1344y0-1024.tif:0099-0776	1627.72	6.523	0.707	10617.4	25426
		87	F287 WT 4-Image Export-34_c1x0-1344y0-1024.tif:0101-0808	2458.29	6.299	0.614	15484.2	37081
		88	F287 WT 4-Image Export-34_c1x0-1344y0-1024.tif:0102-0816	2518.84	6.135	0.485	15454.2	37009
		89	F287 WT 4-Image Export-34_c1x0-1344y0-1024.tif:0103-0795	443.887	6.475	0.754	2874.2	6883
		90	F287 WT 4-Image Export-34_c1x0-1344y0-1024.tif:0104-0820	1331.66	6.321	0.672	8417.56	20158
		91	F287 WT 4-Image Export-34_c1x0-1344y0-1024.tif:0105-0844	3574.48	6.161	0.568	22021	52735
		92	F287 WT 4-Image Export-34_c1x0-1344y0-1024.tif:0106-0832	941.641	6.299	0.687	5931.71	14205
		93	F287 WT 4-Image Export-34_c1x0-1344y0-1024.tif:0108-0834	349.514	6.866	0.842	2399.83	5747
		94	F287 WT 4-Image Export-34_c1x0-1344y0-1024.tif:0109-0867	5070.24	6.218	0.586	31525.1	75495
		95	F287 WT 4-Image Export-34_c1x0-1344y0-1024.tif:0110-0867	1884.95	6.337	0.631	11944.8	28605
		96	F287 WT 4-Image Export-34_c1x0-1344y0-1024.tif:0111-0874	3058.77	6.242	0.561	19092.1	45721
		97	F287 WT 4-Image Export-34_c1x0-1344y0-1024.tif:0112-0879	1186.76	6.724	0.724	7980.35	19111
		98	F287 WT 4-Image Export-34_c1x0-1344y0-1024.tif:0113-0890	3057.93	6.168	0.606	18860.4	45166
		99	F287 WT 4-Image Export-34_c1x0-1344y0-1024.tif:0114-0891	1398.47	6.778	0.728	9479.04	22700
		100	F287 WT 4-Image Export-34_c1x0-1344y0-1024.tif:0115-0887	1728.36	6.258	0.608	10815.7	25901
		101	F287 WT 4-Image Export-34_c1x0-1344y0-1024.tif:0116-0935	1418.1	6.324	0.636	8967.93	21476
		102	F287 WT 4-Image Export-34_c1x0-1344y0-1024.tif:0117-0933	2069.52	6.349	0.663	13138.7	31464
		103	F287 WT 4-Image Export-34_c1x0-1344y0-1024.tif:0118-0945	2980.26	6.265	0.607	18672	44715
		104	F287 WT 4-Image Export-34_c1x0-1344y0-1024.tif:0119-0930	1165.88	6.357	0.667	7412.03	17750
		105	F287 WT 4-Image Export-34_c1x0-1344y0-1024.tif:0120-0953	2279.15	6.684	0.941	15233.7	36481
		106	F287 WT 4-Image Export-34_c1x0-1344y0-1024.tif:0121-0965	2247.41	6.039	0.641	13571.3	32500
		107	F287 WT 4-Image Export-34_c1x0-1344y0-1024.tif:0122-0954	1772.62	6.179	0.598	10952.3	26228
		108	F287 WT 4-Image Export-34_c1x0-1344y0-1024.tif:0123-0968	1689.11	6.145	0.522	10380.2	24858
		109	F287 WT 4-Image Export-34_c1x0-1344y0-1024.tif:0124-0965	1191.77	6.84	0.71	8151.14	19520
		1	F287 WT 5-Image Export-35_c1x0-1344y0-1024.tif:0001-0034	758.741	7.13	0.563	5410.15	12956
		2	F287 WT 5-Image Export-35_c1x0-1344y0-1024.tif:0002-0039	1159.2	6.749	0.727	7822.93	18734
		3	F287 WT 5-Image Export-35_c1x0-1344y0-1024.tif:0004-0082	1945.5	6.45	0.715	12549.1	30052
		4	F287 WT 5-Image Export-35_c1x0-1344y0-1024.tif:0005-0066	798.829	6.732	0.746	5377.58	12878
		5	F287 WT 5-Image Export-35_c1x0-1344y0-1024.tif:0006-0078	1312.87	6.57	0.729	8625.93	20657
		6	F287 WT 5-Image Export-35_c1x0-1344y0-1024.tif:0007-0084	1162.12	6.811	0.704	7915.63	18956
		7	F287 WT 5-Image Export-35_c1x0-1344y0-1024.tif:0008-0091	745.796	6.961	0.851	5191.76	12433
		8	F287 WT 5-Image Export-35_c1x0-1344y0-1024.tif:0009-0107	1413.92	6.605	0.72	9339.16	22365
		9	F287 WT 5-Image Export-35_c1x0-1344y0-1024.tif:0010-0113	2219.85	6.546	0.682	14531.8	34800
		10	F287 WT 5-Image Export-35_c1x0-1344y0-1024.tif:0011-0107	1274.03	6.728	0.725	8571.23	20526
		11	F287 WT 5-Image Export-35_c1x0-1344y0-1024.tif:0012-0107	1164.21	6.809	0.713	7927.32	18984
		12	F287 WT 5-Image Export-35_c1x0-1344y0-1024.tif:0013-0122	1045.2	6.845	0.685	7153.96	17132
		13	F287 WT 5-Image Export-35_c1x0-1344y0-1024.tif:0014-0139	2231.12	6.469	0.688	14432.8	34563
		14	F287 WT 5-Image Export-35_c1x0-1344y0-1024.tif:0015-0133	324.876	7.316	0.622	2376.86	5692
		15	F287 WT 5-Image Export-35_c1x0-1344y0-1024.tif:0016-0148	865.641	6.725	0.734	5821.47	13941
		16	F287 WT 5-Image Export-35_c1x0-1344y0-1024.tif:0017-0160	1472.38	6.825	0.665	10049	24065
		17	F287 WT 5-Image Export-35_c1x0-1344y0-1024.tif:0018-0163	1182.58	6.649	0.729	7862.6	18829
		18	F287 WT 5-Image Export-35_c1x0-1344y0-1024.tif:0019-0183	1595.99	6.472	0.703	10329.7	24737
		19	F287 WT 5-Image Export-35_c1x0-1344y0-1024.tif:0020-0180	1012.63	6.875	0.7	6962.3	16673
		20	F287 WT 5-Image Export-35_c1x0-1344y0-1024.tif:0021-0178	741.62	7.2	0.508	5340	12788
		21	F287 WT 5-Image Export-35_c1x0-1344y0-1024.tif:0022-0171	563.732	7.198	0.615	4057.61	9717
		22	F287 WT 5-Image Export-35_c1x0-1344y0-1024.tif:0023-0184	971.289	6.568	0.735	6379.35	15277
		23	F287 WT 5-Image Export-35_c1x0-1344y0-1024.tif:0024-0195	1711.24	6.728	0.695	11512.7	27570
		24	F287 WT 5-Image Export-35_c1x0-1344y0-1024.tif:0025-0190	343.25	7.236	0.632	2483.76	5948
		25	F287 WT 5-Image Export-35_c1x0-1344y0-1024.tif:0026-0212	813.444	6.708	0.811	5456.51	13067
		26	F287 WT 5-Image Export-35_c1x0-1344y0-1024.tif:0027-0191	761.247	6.959	0.667	5297.41	12686
		27	F287 WT 5-Image Export-35_c1x0-1344y0-1024.tif:0028-0202	924.938	6.812	0.693	6300.43	15088
		28	F287 WT 5-Image Export-35_c1x0-1344y0-1024.tif:0029-0241	1795.59	6.549	0.705	11759.4	28161
		29	F287 WT 5-Image Export-35_c1x0-1344y0-1024.tif:0030-0243	1873.68	6.853	0.675	12840.1	30749
		30	F287 WT 5-Image Export-35_c1x0-1344y0-1024.tif:0031-0234	1944.25	6.571	0.696	12775.4	30594
		31	F287 WT 5-Image Export-35_c1x0-1344y0-1024.tif:0032-0262	3238.32	6.31	0.606	20433.4	48933
		32	F287 WT 5-Image Export-35_c1x0-1344y0-1024.tif:0033-0256	1839.85	6.436	0.698	11842.1	28359
		33	F287 WT 5-Image Export-35_c1x0-1344y0-1024.tif:0034-0239	788.389	6.831	0.7	5385.52	12897
		34	F287 WT 5-Image Export-35_c1x0-1344y0-1024.tif:0035-0255	1892.89	6.479	0.697	12264.3	29370
		35	F287 WT 5-Image Export-35_c1x0-1344y0-1024.tif:0036-0267	2688.37	6.342	0.639	17049.3	40829
		36	F287 WT 5-Image Export-35_c1x0-1344y0-1024.tif:0037-0250	332.393	7.083	0.699	2354.31	5638
		37	F287 WT 5-Image Export-35_c1x0-1344y0-1024.tif:0038-0298	2596.09	6.367	0.65	16528.6	39582
		38	F287 WT 5-Image Export-35_c1x0-1344y0-1024.tif:0039-0287	1435.22	6.502	0.687	9332.47	22349
		39	F287 WT 5-Image Export-35_c1x0-1344y0-1024.tif:0040-0302	1969.72	6.485	0.67	12774.6	30592
		40	F287 WT 5-Image Export-35_c1x0-1344y0-1024.tif:0041-0313	1141.24	6.475	0.709	7389.48	17696
		41	F287 WT 5-Image Export-35_c1x0-1344y0-1024.tif:0042-0295	539.93	6.984	0.683	3770.74	9030
		42	F287 WT 5-Image Export-35_c1x0-1344y0-1024.tif:0043-0330	2549.32	6.335	0.615	16150.7	38677
		43	F287 WT 5-Image Export-35_c1x0-1344y0-1024.tif:0044-0331	1767.61	6.482	0.695	11457.1	27437
		44	F287 WT 5-Image Export-35_c1x0-1344y0-1024.tif:0045-0339	1578.87	6.509	0.717	10277.5	24612
		45	F287 WT 5-Image Export-35_c1x0-1344y0-1024.tif:0046-0342	1581.37	6.403	0.686	10126.3	24250
		46	F287 WT 5-Image Export-35_c1x0-1344y0-1024.tif:0047-0332	687.335	7.05	0.669	4846.01	11605
		47	F287 WT 5-Image Export-35_c1x0-1344y0-1024.tif:0048-0352	1312.87	6.496	0.697	8528.63	20424
		48	F287 WT 5-Image Export-35_c1x0-1344y0-1024.tif:0049-0341	1239.79	6.749	0.726	8367.03	20037
		49	F287 WT 5-Image Export-35_c1x0-1344y0-1024.tif:0050-0371	2469.14	6.352	0.637	15683	37557
		50	F287 WT 5-Image Export-35_c1x0-1344y0-1024.tif:0051-0382	1182.17	6.746	0.695	7974.92	19098
		51	F287 WT 5-Image Export-35_c1x0-1344y0-1024.tif:0052-0390	2136.33	6.339	0.65	13541.7	32429
		52	F287 WT 5-Image Export-35_c1x0-1344y0-1024.tif:0053-0390	1134.56	6.621	0.714	7511.83	17989
		53	F287 WT 5-Image Export-35_c1x0-1344y0-1024.tif:0054-0385	1347.94	6.647	0.737	8959.16	21455
		54	F287 WT 5-Image Export-35_c1x0-1344y0-1024.tif:0055-0397	932.454	6.625	0.748	6177.25	14793
		55	F287 WT 5-Image Export-35_c1x0-1344y0-1024.tif:0056-0416	1542.54	6.437	0.694	9928.78	23777
		56	F287 WT 5-Image Export-35_c1x0-1344y0-1024.tif:0057-0413	2217.76	6.385	0.647	14159.7	33909
		57	F287 WT 5-Image Export-35_c1x0-1344y0-1024.tif:0058-0420	1509.13	6.841	0.692	10323.4	24722
		58	F287 WT 5-Image Export-35_c1x0-1344y0-1024.tif:0059-0415	1514.98	6.531	0.697	9894.12	23694
		59	F287 WT 5-Image Export-35_c1x0-1344y0-1024.tif:0060-0454	3783.68	6.3	0.598	23835.4	57080
		60	F287 WT 5-Image Export-35_c1x0-1344y0-1024.tif:0061-0435	1002.61	6.988	0.661	7006.14	16778
		61	F287 WT 5-Image Export-35_c1x0-1344y0-1024.tif:0062-0455	1020.98	6.553	0.756	6690.45	16022
		62	F287 WT 5-Image Export-35_c1x0-1344y0-1024.tif:0063-0445	1783.48	6.486	0.694	11566.9	27700
		63	F287 WT 5-Image Export-35_c1x0-1344y0-1024.tif:0064-0469	2199.81	6.578	0.73	14470.8	34654
		64	F287 WT 5-Image Export-35_c1x0-1344y0-1024.tif:0065-0458	1626.89	6.516	0.683	10600.7	25386
		65	F287 WT 5-Image Export-35_c1x0-1344y0-1024.tif:0066-0448	617.182	6.772	0.833	4179.55	10009
		66	F287 WT 5-Image Export-35_c1x0-1344y0-1024.tif:0067-0464	1341.26	6.556	0.715	8793.38	21058
		67	F287 WT 5-Image Export-35_c1x0-1344y0-1024.tif:0068-0482	2638.26	6.439	0.667	16988.8	40684
		68	F287 WT 5-Image Export-35_c1x0-1344y0-1024.tif:0069-0471	603.402	6.707	0.775	4046.76	9691
		69	F287 WT 5-Image Export-35_c1x0-1344y0-1024.tif:0070-0475	815.949	6.602	0.718	5386.77	12900
		70	F287 WT 5-Image Export-35_c1x0-1344y0-1024.tif:0071-0496	2363.91	6.482	0.703	15321.8	36692
		71	F287 WT 5-Image Export-35_c1x0-1344y0-1024.tif:0072-0499	1768.87	6.448	0.696	11404.9	27312
		72	F287 WT 5-Image Export-35_c1x0-1344y0-1024.tif:0073-0515	2370.18	6.548	0.701	15518.9	37164
		73	F287 WT 5-Image Export-35_c1x0-1344y0-1024.tif:0075-0519	1894.56	6.458	0.69	12234.6	29299
		74	F287 WT 5-Image Export-35_c1x0-1344y0-1024.tif:0076-0508	765.422	7.116	0.749	5446.48	13043
		75	F287 WT 5-Image Export-35_c1x0-1344y0-1024.tif:0078-0509	349.096	7.085	0.672	2473.32	5923
		76	F287 WT 5-Image Export-35_c1x0-1344y0-1024.tif:0079-0517	1713.33	6.402	0.704	10969.4	26269
		77	F287 WT 5-Image Export-35_c1x0-1344y0-1024.tif:0080-0509	505.688	6.824	0.745	3450.87	8264
		78	F287 WT 5-Image Export-35_c1x0-1344y0-1024.tif:0081-0547	1346.69	6.468	0.706	8709.86	20858
		79	F287 WT 5-Image Export-35_c1x0-1344y0-1024.tif:0082-0544	1673.24	6.555	0.735	10968.1	26266
		80	F287 WT 5-Image Export-35_c1x0-1344y0-1024.tif:0083-0579	2068.27	6.559	0.686	13566.3	32488
		81	F287 WT 5-Image Export-35_c1x0-1344y0-1024.tif:0084-0560	2607.78	6.38	0.667	16638.4	39845
		82	F287 WT 5-Image Export-35_c1x0-1344y0-1024.tif:0085-0560	1318.3	6.452	0.721	8506.08	20370
		83	F287 WT 5-Image Export-35_c1x0-1344y0-1024.tif:0086-0573	2418.62	6.408	0.667	15498.9	37116
		84	F287 WT 5-Image Export-35_c1x0-1344y0-1024.tif:0087-0579	1510.8	6.545	0.72	9888.27	23680
		85	F287 WT 5-Image Export-35_c1x0-1344y0-1024.tif:0088-0594	2586.07	6.362	0.661	16452.6	39400
		86	F287 WT 5-Image Export-35_c1x0-1344y0-1024.tif:0089-0590	1739.63	6.62	0.718	11516.4	27579
		87	F287 WT 5-Image Export-35_c1x0-1344y0-1024.tif:0090-0586	1133.31	6.629	0.738	7512.66	17991
		88	F287 WT 5-Image Export-35_c1x0-1344y0-1024.tif:0091-0591	3301.8	7.179	5.94	23703.5	56764
		89	F287 WT 5-Image Export-35_c1x0-1344y0-1024.tif:0092-0600	1418.1	6.609	0.719	9372.14	22444
		90	F287 WT 5-Image Export-35_c1x0-1344y0-1024.tif:0093-0621	2133.41	6.424	0.667	13704.9	32820
		91	F287 WT 5-Image Export-35_c1x0-1344y0-1024.tif:0094-0634	2011.48	6.434	0.708	12941.6	30992
		92	F287 WT 5-Image Export-35_c1x0-1344y0-1024.tif:0095-0629	1342.52	6.547	0.746	8790.04	21050
		93	F287 WT 5-Image Export-35_c1x0-1344y0-1024.tif:0096-0636	1531.26	6.455	0.728	9884.93	23672
		94	F287 WT 5-Image Export-35_c1x0-1344y0-1024.tif:0097-0663	2971.91	6.269	0.608	18629.9	44614
		95	F287 WT 5-Image Export-35_c1x0-1344y0-1024.tif:0098-0642	1651.53	6.568	0.745	10847.5	25977
		96	F287 WT 5-Image Export-35_c1x0-1344y0-1024.tif:0099-0662	2549.32	6.349	0.634	16185.8	38761
		97	F287 WT 5-Image Export-35_c1x0-1344y0-1024.tif:0100-0643	311.514	7.137	0.716	2223.19	5324
		98	F287 WT 5-Image Export-35_c1x0-1344y0-1024.tif:0101-0652	1895.81	6.678	0.718	12661	30320
		99	F287 WT 5-Image Export-35_c1x0-1344y0-1024.tif:0102-0672	2156.38	6.448	0.675	13903.7	33296
		100	F287 WT 5-Image Export-35_c1x0-1344y0-1024.tif:0103-0658	1568.43	6.455	0.713	10124.2	24245
		101	F287 WT 5-Image Export-35_c1x0-1344y0-1024.tif:0104-0704	1911.68	6.515	0.748	12454.3	29825
		102	F287 WT 5-Image Export-35_c1x0-1344y0-1024.tif:0105-0719	2314.64	6.411	0.672	14839.5	35537
		103	F287 WT 5-Image Export-35_c1x0-1344y0-1024.tif:0106-0710	2061.59	6.553	0.76	13509.5	32352
		104	F287 WT 5-Image Export-35_c1x0-1344y0-1024.tif:0107-0698	1063.57	6.616	0.758	7037.04	16852
		105	F287 WT 5-Image Export-35_c1x0-1344y0-1024.tif:0108-0701	1183	6.679	0.783	7901.43	18922
		106	F287 WT 5-Image Export-35_c1x0-1344y0-1024.tif:0109-0730	1657.37	6.481	0.682	10741.8	25724
		107	F287 WT 5-Image Export-35_c1x0-1344y0-1024.tif:0110-0735	1620.62	6.516	0.729	10559.3	25287
		108	F287 WT 5-Image Export-35_c1x0-1344y0-1024.tif:0111-0712	2212.33	6.453	0.695	14275.4	34186
		109	F287 WT 5-Image Export-35_c1x0-1344y0-1024.tif:0112-0714	944.146	6.52	0.74	6155.53	14741
		110	F287 WT 5-Image Export-35_c1x0-1344y0-1024.tif:0113-0712	395.447	7.317	0.667	2893.41	6929
		111	F287 WT 5-Image Export-35_c1x0-1344y0-1024.tif:0114-0727	1279.05	6.556	0.779	8384.99	20080
		112	F287 WT 5-Image Export-35_c1x0-1344y0-1024.tif:0115-0731	1792.67	6.424	0.664	11516.8	27580
		113	F287 WT 5-Image Export-35_c1x0-1344y0-1024.tif:0116-0753	2887.98	6.425	0.695	18555.5	44436
		114	F287 WT 5-Image Export-35_c1x0-1344y0-1024.tif:0117-0763	2618.22	6.314	0.625	16530.3	39586
		115	F287 WT 5-Image Export-35_c1x0-1344y0-1024.tif:0118-0784	3463.82	6.27	0.59	21716.6	52006
		116	F287 WT 5-Image Export-35_c1x0-1344y0-1024.tif:0119-0779	1447.33	6.438	0.738	9317.86	22314
		117	F287 WT 5-Image Export-35_c1x0-1344y0-1024.tif:0120-0767	1580.12	6.569	0.744	10379.3	24856
		118	F287 WT 5-Image Export-35_c1x0-1344y0-1024.tif:0121-0792	2076.62	6.388	0.672	13264.8	31766
		119	F287 WT 5-Image Export-35_c1x0-1344y0-1024.tif:0122-0782	1162.96	6.697	0.805	7788.68	18652
		120	F287 WT 5-Image Export-35_c1x0-1344y0-1024.tif:0123-0775	1243.13	6.583	0.773	8184.13	19599
		121	F287 WT 5-Image Export-35_c1x0-1344y0-1024.tif:0124-0810	1889.96	6.578	0.731	12432.2	29772
		122	F287 WT 5-Image Export-35_c1x0-1344y0-1024.tif:0125-0820	2403.17	6.494	0.733	15606.2	37373
		123	F287 WT 5-Image Export-35_c1x0-1344y0-1024.tif:0126-0837	2073.7	6.332	0.636	13131.2	31446
		124	F287 WT 5-Image Export-35_c1x0-1344y0-1024.tif:0127-0831	2558.51	6.392	0.666	16354.9	39166
		125	F287 WT 5-Image Export-35_c1x0-1344y0-1024.tif:0128-0829	1514.98	6.464	0.731	9792.23	23450
		126	F287 WT 5-Image Export-35_c1x0-1344y0-1024.tif:0129-0839	2000.2	6.459	0.74	12918.6	30937
		127	F287 WT 5-Image Export-35_c1x0-1344y0-1024.tif:0130-0838	1524.16	6.489	0.764	9889.94	23684
		128	F287 WT 5-Image Export-35_c1x0-1344y0-1024.tif:0131-0863	2444.93	6.374	0.675	15584.9	37322
		129	F287 WT 5-Image Export-35_c1x0-1344y0-1024.tif:0132-0857	2082.47	6.523	0.765	13584.7	32532
		130	F287 WT 5-Image Export-35_c1x0-1344y0-1024.tif:0133-0883	2041.96	6.365	0.665	12998	31127
		131	F287 WT 5-Image Export-35_c1x0-1344y0-1024.tif:0134-0874	1009.29	6.456	0.714	6516.32	15605
		132	F287 WT 5-Image Export-35_c1x0-1344y0-1024.tif:0135-0889	1533.77	6.384	0.69	9790.98	23447
		133	F287 WT 5-Image Export-35_c1x0-1344y0-1024.tif:0136-0885	2230.71	6.336	0.655	14134.6	33849
		134	F287 WT 5-Image Export-35_c1x0-1344y0-1024.tif:0137-0901	1692.87	6.444	0.722	10908.8	26124
		135	F287 WT 5-Image Export-35_c1x0-1344y0-1024.tif:0139-0907	1419.35	6.517	0.71	9250.21	22152
		136	F287 WT 5-Image Export-35_c1x0-1344y0-1024.tif:0140-0927	1651.53	6.391	0.692	10555.1	25277
		137	F287 WT 5-Image Export-35_c1x0-1344y0-1024.tif:0141-0956	3072.96	6.248	0.594	19199	45977
		138	F287 WT 5-Image Export-35_c1x0-1344y0-1024.tif:0142-0935	1309.11	6.46	0.746	8456.39	20251
		139	F287 WT 5-Image Export-35_c1x0-1344y0-1024.tif:0144-0951	1565.92	6.477	0.778	10142.6	24289
		140	F287 WT 5-Image Export-35_c1x0-1344y0-1024.tif:0145-0929	301.074	7.123	0.792	2144.69	5136
		141	F287 WT 5-Image Export-35_c1x0-1344y0-1024.tif:0146-0952	980.058	6.614	0.781	6482.5	15524
		142	F287 WT 5-Image Export-35_c1x0-1344y0-1024.tif:0147-0964	1613.94	6.378	0.679	10293.3	24650
		143	F287 WT 5-Image Export-35_c1x0-1344y0-1024.tif:0148-0956	641.819	6.728	0.757	4318.19	10341
		144	F287 WT 5-Image Export-35_c1x0-1344y0-1024.tif:0149-0968	1973.9	6.337	0.655	12507.7	29953
		145	F287 WT 5-Image Export-35_c1x0-1344y0-1024.tif:0150-0979	1940.49	6.402	0.695	12423	29750
		146	F287 WT 5-Image Export-35_c1x0-1344y0-1024.tif:0152-0981	1423.53	6.558	0.801	9335.81	22357
		147	F287 WT 5-Image Export-35_c1x0-1344y0-1024.tif:0153-0989	1027.66	7.212	2.381	7411.61	17749
		1	F287 WT 6-Image Export-36_c1x0-1344y0-1024.tif:0001-0047	2067.43	6.423	0.637	13278.6	31799
		2	F287 WT 6-Image Export-36_c1x0-1344y0-1024.tif:0002-0050	1495.35	6.562	0.68	9812.27	23498
		3	F287 WT 6-Image Export-36_c1x0-1344y0-1024.tif:0003-0056	1474.05	6.795	0.684	10015.6	23985
		4	F287 WT 6-Image Export-36_c1x0-1344y0-1024.tif:0004-0061	1660.71	6.719	0.702	11158.1	26721
		5	F287 WT 6-Image Export-36_c1x0-1344y0-1024.tif:0006-0072	1586.8	6.771	0.634	10744.7	25731
		6	F287 WT 6-Image Export-36_c1x0-1344y0-1024.tif:0007-0076	1061.07	7.241	0.605	7683.45	18400
		7	F287 WT 6-Image Export-36_c1x0-1344y0-1024.tif:0008-0065	1302.85	6.828	0.67	8895.69	21303
		8	F287 WT 6-Image Export-36_c1x0-1344y0-1024.tif:0009-0098	2238.64	6.641	0.665	14865.8	35600
		9	F287 WT 6-Image Export-36_c1x0-1344y0-1024.tif:0010-0098	1942.58	6.528	0.662	12680.2	30366
		10	F287 WT 6-Image Export-36_c1x0-1344y0-1024.tif:0011-0103	2181.01	6.652	0.661	14507.5	34742
		11	F287 WT 6-Image Export-36_c1x0-1344y0-1024.tif:0012-0112	2492.11	6.404	0.643	15960.3	38221
		12	F287 WT 6-Image Export-36_c1x0-1344y0-1024.tif:0013-0113	2259.94	6.454	0.641	14586	34930
		13	F287 WT 6-Image Export-36_c1x0-1344y0-1024.tif:0014-0119	1863.24	6.414	0.651	11951.1	28620
		14	F287 WT 6-Image Export-36_c1x0-1344y0-1024.tif:0015-0124	2606.53	6.64	0.671	17308.7	41450
		15	F287 WT 6-Image Export-36_c1x0-1344y0-1024.tif:0016-0118	939.135	6.852	0.681	6435.31	15411
		16	F287 WT 6-Image Export-36_c1x0-1344y0-1024.tif:0017-0128	569.16	7.209	0.524	4103.13	9826
		17	F287 WT 6-Image Export-36_c1x0-1344y0-1024.tif:0018-0145	1106.17	6.844	0.668	7570.29	18129
		18	F287 WT 6-Image Export-36_c1x0-1344y0-1024.tif:0019-0150	1441.48	6.865	0.642	9896.21	23699
		19	F287 WT 6-Image Export-36_c1x0-1344y0-1024.tif:0020-0165	1316.63	6.866	0.63	9040.17	21649
		20	F287 WT 6-Image Export-36_c1x0-1344y0-1024.tif:0021-0162	1461.53	6.834	0.678	9988.07	23919
		21	F287 WT 6-Image Export-36_c1x0-1344y0-1024.tif:0022-0180	2148.44	6.379	0.611	13705.8	32822
		22	F287 WT 6-Image Export-36_c1x0-1344y0-1024.tif:0024-0189	2072.45	6.645	0.699	13770.5	32977
		23	F287 WT 6-Image Export-36_c1x0-1344y0-1024.tif:0025-0184	1818.56	6.433	0.663	11698.5	28015
		24	F287 WT 6-Image Export-36_c1x0-1344y0-1024.tif:0026-0204	2236.14	6.343	0.63	14184.3	33968
		25	F287 WT 6-Image Export-36_c1x0-1344y0-1024.tif:0027-0203	1620.21	6.577	0.665	10656.2	25519
		26	F287 WT 6-Image Export-36_c1x0-1344y0-1024.tif:0028-0191	567.49	7.056	0.605	4004.16	9589
		27	F287 WT 6-Image Export-36_c1x0-1344y0-1024.tif:0030-0246	2392.73	6.617	0.654	15833.3	37917
		28	F287 WT 6-Image Export-36_c1x0-1344y0-1024.tif:0031-0240	1476.56	6.676	0.659	9857.37	23606
		29	F287 WT 6-Image Export-36_c1x0-1344y0-1024.tif:0032-0239	1767.61	6.541	0.673	11561.9	27688
		30	F287 WT 6-Image Export-36_c1x0-1344y0-1024.tif:0033-0245	1892.89	6.309	0.61	11942.3	28599
		31	F287 WT 6-Image Export-36_c1x0-1344y0-1024.tif:0034-0261	2156.38	6.673	0.674	14388.9	34458
		32	F287 WT 6-Image Export-36_c1x0-1344y0-1024.tif:0035-0263	694.434	6.762	0.708	4695.68	11245
		33	F287 WT 6-Image Export-36_c1x0-1344y0-1024.tif:0037-0279	2170.99	6.436	0.663	13973.4	33463
		34	F287 WT 6-Image Export-36_c1x0-1344y0-1024.tif:0038-0301	1888.29	6.548	0.659	12364.5	29610
		35	F287 WT 6-Image Export-36_c1x0-1344y0-1024.tif:0039-0297	1715.83	6.467	0.671	11096.7	26574
		36	F287 WT 6-Image Export-36_c1x0-1344y0-1024.tif:0040-0301	886.938	7.043	0.63	6246.56	14959
		37	F287 WT 6-Image Export-36_c1x0-1344y0-1024.tif:0041-0308	1393.88	6.825	0.663	9513.7	22783
		38	F287 WT 6-Image Export-36_c1x0-1344y0-1024.tif:0042-0301	645.577	7.34	0.564	4738.27	11347
		39	F287 WT 6-Image Export-36_c1x0-1344y0-1024.tif:0043-0313	753.73	6.601	0.709	4975.04	11914
		40	F287 WT 6-Image Export-36_c1x0-1344y0-1024.tif:0044-0337	2236.55	6.493	0.643	14521.3	34775
		41	F287 WT 6-Image Export-36_c1x0-1344y0-1024.tif:0045-0344	2462.88	6.962	3.089	17146.2	41061
		42	F287 WT 6-Image Export-36_c1x0-1344y0-1024.tif:0046-0338	1032.26	6.932	0.617	7156.05	17137
		43	F287 WT 6-Image Export-36_c1x0-1344y0-1024.tif:0047-0343	1497.44	7.275	2.393	10893.8	26088
		44	F287 WT 6-Image Export-36_c1x0-1344y0-1024.tif:0048-0334	508.611	7.103	0.585	3612.48	8651
		45	F287 WT 6-Image Export-36_c1x0-1344y0-1024.tif:0049-0345	953.751	6.887	0.629	6568.94	15731
		46	F287 WT 6-Image Export-36_c1x0-1344y0-1024.tif:0050-0358	2944.77	6.415	0.635	18890.9	45239
		47	F287 WT 6-Image Export-36_c1x0-1344y0-1024.tif:0051-0357	1238.54	6.591	0.662	8162.84	19548
		48	F287 WT 6-Image Export-36_c1x0-1344y0-1024.tif:0052-0364	2756.44	6.504	0.654	17927.1	42931
		49	F287 WT 6-Image Export-36_c1x0-1344y0-1024.tif:0053-0366	480.633	7.185	0.64	3453.38	8270
		50	F287 WT 6-Image Export-36_c1x0-1344y0-1024.tif:0054-0383	1173.82	6.531	0.671	7666.75	18360
		51	F287 WT 6-Image Export-36_c1x0-1344y0-1024.tif:0055-0405	2189.37	6.417	0.642	14049.4	33645
		52	F287 WT 6-Image Export-36_c1x0-1344y0-1024.tif:0056-0405	1557.57	6.592	0.67	10267.9	24589
		53	F287 WT 6-Image Export-36_c1x0-1344y0-1024.tif:0057-0411	2916.37	6.459	0.646	18837	45110
		54	F287 WT 6-Image Export-36_c1x0-1344y0-1024.tif:0058-0399	1275.29	6.64	0.688	8468.08	20279
		55	F287 WT 6-Image Export-36_c1x0-1344y0-1024.tif:0059-0408	1918.78	6.725	0.634	12904.4	30903
		56	F287 WT 6-Image Export-36_c1x0-1344y0-1024.tif:0060-0406	1161.29	6.602	0.693	7667.17	18361
		57	F287 WT 6-Image Export-36_c1x0-1344y0-1024.tif:0062-0418	2673.34	6.567	0.658	17556.7	42044
		58	F287 WT 6-Image Export-36_c1x0-1344y0-1024.tif:0063-0416	1137.48	6.773	0.695	7704.33	18450
		59	F287 WT 6-Image Export-36_c1x0-1344y0-1024.tif:0065-0450	1943.83	6.473	0.641	12583.3	30134
		60	F287 WT 6-Image Export-36_c1x0-1344y0-1024.tif:0066-0434	905.311	6.673	0.701	6040.7	14466
		61	F287 WT 6-Image Export-36_c1x0-1344y0-1024.tif:0068-0434	616.764	7.252	0.549	4472.69	10711
		62	F287 WT 6-Image Export-36_c1x0-1344y0-1024.tif:0069-0456	2381.45	6.345	0.603	15109.3	36183
		63	F287 WT 6-Image Export-36_c1x0-1344y0-1024.tif:0070-0470	1624.38	6.643	0.682	10790.2	25840
		64	F287 WT 6-Image Export-36_c1x0-1344y0-1024.tif:0071-0463	1511.64	6.57	0.676	9930.86	23782
		65	F287 WT 6-Image Export-36_c1x0-1344y0-1024.tif:0072-0477	3123.49	6.413	0.613	20032.1	47972
		66	F287 WT 6-Image Export-36_c1x0-1344y0-1024.tif:0074-0476	2228.2	6.777	0.694	15100.1	36161
		67	F287 WT 6-Image Export-36_c1x0-1344y0-1024.tif:0075-0489	1634.4	6.445	0.658	10533.8	25226
		68	F287 WT 6-Image Export-36_c1x0-1344y0-1024.tif:0076-0496	1897.06	6.53	0.668	12388.7	29668
		69	F287 WT 6-Image Export-36_c1x0-1344y0-1024.tif:0077-0493	1363.4	6.432	0.636	8769.16	21000
		70	F287 WT 6-Image Export-36_c1x0-1344y0-1024.tif:0078-0500	2783.16	6.588	0.677	18335.1	43908
		71	F287 WT 6-Image Export-36_c1x0-1344y0-1024.tif:0079-0525	1776.8	6.466	0.711	11488.9	27513
		72	F287 WT 6-Image Export-36_c1x0-1344y0-1024.tif:0080-0522	1117.44	6.79	0.664	7587.41	18170
		73	F287 WT 6-Image Export-36_c1x0-1344y0-1024.tif:0081-0545	2227.37	6.479	0.709	14430.7	34558
		74	F287 WT 6-Image Export-36_c1x0-1344y0-1024.tif:0082-0542	1264.85	6.713	0.688	8490.63	20333
		75	F287 WT 6-Image Export-36_c1x0-1344y0-1024.tif:0083-0567	2796.94	6.487	0.714	18143	43448
		76	F287 WT 6-Image Export-36_c1x0-1344y0-1024.tif:0084-0559	1721.26	6.457	0.647	11114.3	26616
		77	F287 WT 6-Image Export-36_c1x0-1344y0-1024.tif:0085-0574	2680.02	6.444	0.63	17269.8	41357
		78	F287 WT 6-Image Export-36_c1x0-1344y0-1024.tif:0086-0570	2181.43	6.564	0.671	14319.2	34291
		79	F287 WT 6-Image Export-36_c1x0-1344y0-1024.tif:0087-0578	2714.68	6.355	0.619	17251.9	41314
		80	F287 WT 6-Image Export-36_c1x0-1344y0-1024.tif:0088-0592	2675.01	6.49	0.689	17360.4	41574
		81	F287 WT 6-Image Export-36_c1x0-1344y0-1024.tif:0089-0596	1812.29	6.419	0.652	11633.3	27859
		82	F287 WT 6-Image Export-36_c1x0-1344y0-1024.tif:0090-0598	2206.91	6.468	0.646	14273.7	34182
		83	F287 WT 6-Image Export-36_c1x0-1344y0-1024.tif:0092-0611	386.678	6.962	0.711	2692.13	6447
		84	F287 WT 6-Image Export-36_c1x0-1344y0-1024.tif:0093-0639	1752.58	6.447	0.638	11298	27056
		85	F287 WT 6-Image Export-36_c1x0-1344y0-1024.tif:0094-0631	1307.86	6.669	0.653	8721.56	20886
		86	F287 WT 6-Image Export-36_c1x0-1344y0-1024.tif:0095-0645	1652.78	6.376	0.611	10538.9	25238
		87	F287 WT 6-Image Export-36_c1x0-1344y0-1024.tif:0096-0646	2037.79	6.701	0.713	13655.3	32701
		88	F287 WT 6-Image Export-36_c1x0-1344y0-1024.tif:0097-0629	724.917	7.069	0.55	5124.11	12271
		89	F287 WT 6-Image Export-36_c1x0-1344y0-1024.tif:0098-0659	3449.62	6.32	0.63	21801.8	52210
		90	F287 WT 6-Image Export-36_c1x0-1344y0-1024.tif:0099-0678	2351.8	6.446	0.819	15159.4	36303
		91	F287 WT 6-Image Export-36_c1x0-1344y0-1024.tif:0101-0667	1647.35	6.927	0.621	11411.2	27327
		92	F287 WT 6-Image Export-36_c1x0-1344y0-1024.tif:0102-0696	1312.45	6.745	0.761	8851.84	21198
		93	F287 WT 6-Image Export-36_c1x0-1344y0-1024.tif:0103-0688	2936.83	6.504	0.641	19102.2	45745
		94	F287 WT 6-Image Export-36_c1x0-1344y0-1024.tif:0104-0692	1884.12	6.47	0.665	12189.5	29191
		95	F287 WT 6-Image Export-36_c1x0-1344y0-1024.tif:0105-0692	1878.69	6.406	0.642	12034.2	28819
		96	F287 WT 6-Image Export-36_c1x0-1344y0-1024.tif:0106-0711	2539.72	6.467	0.687	16424.6	39333
		97	F287 WT 6-Image Export-36_c1x0-1344y0-1024.tif:0107-0738	2424.05	6.41	0.618	15538.1	37210
		98	F287 WT 6-Image Export-36_c1x0-1344y0-1024.tif:0108-0748	2516.75	6.528	0.658	16429.2	39344
		99	F287 WT 6-Image Export-36_c1x0-1344y0-1024.tif:0109-0744	1399.72	6.271	0.593	8777.51	21020
		100	F287 WT 6-Image Export-36_c1x0-1344y0-1024.tif:0110-0760	2102.09	6.298	0.604	13238.9	31704
		101	F287 WT 6-Image Export-36_c1x0-1344y0-1024.tif:0111-0759	2984.86	6.363	0.636	18991.5	45480
		102	F287 WT 6-Image Export-36_c1x0-1344y0-1024.tif:0112-0756	1270.69	6.427	0.68	8167.01	19558
		103	F287 WT 6-Image Export-36_c1x0-1344y0-1024.tif:0113-0754	1557.99	6.589	0.692	10265.8	24584
		104	F287 WT 6-Image Export-36_c1x0-1344y0-1024.tif:0114-0749	526.15	6.656	0.727	3501.82	8386
		105	F287 WT 6-Image Export-36_c1x0-1344y0-1024.tif:0115-0772	2393.14	6.317	0.605	15116.8	36201
		106	F287 WT 6-Image Export-36_c1x0-1344y0-1024.tif:0116-0780	2286.24	6.34	0.617	14495.4	34713
		107	F287 WT 6-Image Export-36_c1x0-1344y0-1024.tif:0117-0786	1921.28	6.239	0.571	11987.4	28707
		108	F287 WT 6-Image Export-36_c1x0-1344y0-1024.tif:0118-0776	1205.13	6.484	0.695	7814.16	18713
		109	F287 WT 6-Image Export-36_c1x0-1344y0-1024.tif:0119-0831	2770.22	6.317	0.604	17498.2	41904
		110	F287 WT 6-Image Export-36_c1x0-1344y0-1024.tif:0120-0819	2459.96	6.343	0.608	15603.3	37366
		111	F287 WT 6-Image Export-36_c1x0-1344y0-1024.tif:0122-0828	1420.19	6.46	0.687	9174.63	21971
		112	F287 WT 6-Image Export-36_c1x0-1344y0-1024.tif:0123-0830	1851.55	6.407	0.641	11863.4	28410
		113	F287 WT 6-Image Export-36_c1x0-1344y0-1024.tif:0124-0848	2149.28	6.447	0.654	13857.4	33185
		114	F287 WT 6-Image Export-36_c1x0-1344y0-1024.tif:0125-0845	1349.2	6.525	0.676	8803.4	21082
		115	F287 WT 6-Image Export-36_c1x0-1344y0-1024.tif:0126-0860	2224.44	6.22	0.544	13836.5	33135
		116	F287 WT 6-Image Export-36_c1x0-1344y0-1024.tif:0127-0867	2325.08	6.299	0.597	14645.3	35072
		117	F287 WT 6-Image Export-36_c1x0-1344y0-1024.tif:0128-0866	2184.77	6.396	0.642	13973	33462
		118	F287 WT 6-Image Export-36_c1x0-1344y0-1024.tif:0129-0869	1479.07	6.276	0.595	9281.95	22228
		119	F287 WT 6-Image Export-36_c1x0-1344y0-1024.tif:0130-0869	2000.62	6.369	0.628	12742	30514
		120	F287 WT 6-Image Export-36_c1x0-1344y0-1024.tif:0131-0907	2208.58	6.199	0.526	13691.2	32787
		121	F287 WT 6-Image Export-36_c1x0-1344y0-1024.tif:0132-0893	790.895	6.952	0.642	5498.68	13168
		122	F287 WT 6-Image Export-36_c1x0-1344y0-1024.tif:0133-0917	2195.63	6.464	0.693	14192.7	33988
		123	F287 WT 6-Image Export-36_c1x0-1344y0-1024.tif:0134-0911	1726.27	6.401	0.697	11049.6	26461
		124	F287 WT 6-Image Export-36_c1x0-1344y0-1024.tif:0135-0923	2271.63	6.299	0.599	14309.2	34267
		125	F287 WT 6-Image Export-36_c1x0-1344y0-1024.tif:0136-0921	2241.15	6.285	0.592	14085.8	33732
		126	F287 WT 6-Image Export-36_c1x0-1344y0-1024.tif:0137-0929	2124.22	6.259	0.57	13294.5	31837
		127	F287 WT 6-Image Export-36_c1x0-1344y0-1024.tif:0139-0928	1053.97	6.623	0.709	6980.25	16716
		128	F287 WT 6-Image Export-36_c1x0-1344y0-1024.tif:0140-0933	1133.73	6.432	0.663	7292.6	17464
		129	F287 WT 6-Image Export-36_c1x0-1344y0-1024.tif:0142-0964	2026.93	6.457	0.667	13086.9	31340
		130	F287 WT 6-Image Export-36_c1x0-1344y0-1024.tif:0143-0982	1385.94	6.365	0.663	8822.19	21127
		1	F287 WT 7-Image Export-37_c1x0-1344y0-1024.tif:0001-0065	2274.14	6.971	0.71	15853.8	37966
		2	F287 WT 7-Image Export-37_c1x0-1344y0-1024.tif:0002-0051	1352.54	6.922	0.874	9361.7	22419
		3	F287 WT 7-Image Export-37_c1x0-1344y0-1024.tif:0003-0099	2933.07	6.573	0.752	19279.6	46170
		4	F287 WT 7-Image Export-37_c1x0-1344y0-1024.tif:0005-0074	2567.28	6.499	0.705	16684.8	39956
		5	F287 WT 7-Image Export-37_c1x0-1344y0-1024.tif:0006-0081	1450.25	6.771	0.779	9818.95	23514
		6	F287 WT 7-Image Export-37_c1x0-1344y0-1024.tif:0007-0100	1623.13	6.89	0.742	11182.8	26780
		7	F287 WT 7-Image Export-37_c1x0-1344y0-1024.tif:0008-0119	2583.98	6.548	0.723	16920.3	40520
		8	F287 WT 7-Image Export-37_c1x0-1344y0-1024.tif:0009-0113	1365.9	6.738	0.78	9203.86	22041
		9	F287 WT 7-Image Export-37_c1x0-1344y0-1024.tif:0010-0125	3225.8	6.436	0.695	20760.4	49716
		10	F287 WT 7-Image Export-37_c1x0-1344y0-1024.tif:0011-0108	873.993	6.724	0.829	5876.59	14073
		11	F287 WT 7-Image Export-37_c1x0-1344y0-1024.tif:0012-0138	2449.52	6.481	0.729	15875.5	38018
		12	F287 WT 7-Image Export-37_c1x0-1344y0-1024.tif:0013-0140	2228.62	6.88	0.714	15331.8	36716
		13	F287 WT 7-Image Export-37_c1x0-1344y0-1024.tif:0015-0166	1886.62	6.465	0.71	12197.5	29210
		14	F287 WT 7-Image Export-37_c1x0-1344y0-1024.tif:0016-0169	1329.57	7.105	0.578	9446.47	22622
		15	F287 WT 7-Image Export-37_c1x0-1344y0-1024.tif:0017-0173	1375.92	6.728	0.759	9257.31	22169
		16	F287 WT 7-Image Export-37_c1x0-1344y0-1024.tif:0018-0178	1689.53	6.697	0.717	11315.6	27098
		17	F287 WT 7-Image Export-37_c1x0-1344y0-1024.tif:0019-0187	1727.52	6.484	0.733	11202	26826
		18	F287 WT 7-Image Export-37_c1x0-1344y0-1024.tif:0020-0194	1488.25	6.637	0.781	9878.25	23656
		19	F287 WT 7-Image Export-37_c1x0-1344y0-1024.tif:0021-0194	425.095	7.467	0.651	3174.02	7601
		20	F287 WT 7-Image Export-37_c1x0-1344y0-1024.tif:0022-0236	2828.26	6.627	0.805	18743.5	44886
		21	F287 WT 7-Image Export-37_c1x0-1344y0-1024.tif:0023-0235	3102.2	6.373	0.675	19771.1	47347
		22	F287 WT 7-Image Export-37_c1x0-1344y0-1024.tif:0024-0221	1215.57	6.622	0.773	8050.09	19278
		23	F287 WT 7-Image Export-37_c1x0-1344y0-1024.tif:0025-0224	1137.9	6.757	0.797	7689.3	18414
		24	F287 WT 7-Image Export-37_c1x0-1344y0-1024.tif:0026-0249	2442.84	6.533	0.752	15959.9	38220
		25	F287 WT 7-Image Export-37_c1x0-1344y0-1024.tif:0027-0227	876.916	6.876	0.758	6029.42	14439
		26	F287 WT 7-Image Export-37_c1x0-1344y0-1024.tif:0029-0255	2274.97	6.44	0.676	14650.3	35084
		27	F287 WT 7-Image Export-37_c1x0-1344y0-1024.tif:0030-0240	1296.58	6.8	0.782	8816.76	21114
		28	F287 WT 7-Image Export-37_c1x0-1344y0-1024.tif:0031-0237	592.962	7.123	0.686	4223.39	10114
		29	F287 WT 7-Image Export-37_c1x0-1344y0-1024.tif:0032-0248	1279.46	6.997	0.74	8952.89	21440
		30	F287 WT 7-Image Export-37_c1x0-1344y0-1024.tif:0033-0273	2560.18	6.525	0.703	16704.8	40004
		31	F287 WT 7-Image Export-37_c1x0-1344y0-1024.tif:0034-0307	1384.27	6.667	0.766	9228.5	22100
		32	F287 WT 7-Image Export-37_c1x0-1344y0-1024.tif:0035-0281	712.807	7.154	0.684	5099.48	12212
		33	F287 WT 7-Image Export-37_c1x0-1344y0-1024.tif:0036-0310	2607.78	6.478	0.71	16893.6	40456
		34	F287 WT 7-Image Export-37_c1x0-1344y0-1024.tif:0037-0314	2391.89	6.675	0.78	15967	38237
		35	F287 WT 7-Image Export-37_c1x0-1344y0-1024.tif:0038-0292	559.138	6.999	0.72	3913.55	9372
		36	F287 WT 7-Image Export-37_c1x0-1344y0-1024.tif:0039-0322	1692.87	6.585	0.758	11146.9	26694
		37	F287 WT 7-Image Export-37_c1x0-1344y0-1024.tif:0040-0338	1514.14	6.539	0.727	9901.22	23711
		38	F287 WT 7-Image Export-37_c1x0-1344y0-1024.tif:0041-0350	2408.18	6.579	0.782	15843.4	37941
		39	F287 WT 7-Image Export-37_c1x0-1344y0-1024.tif:0042-0325	727.423	6.652	0.767	4838.49	11587
		40	F287 WT 7-Image Export-37_c1x0-1344y0-1024.tif:0043-0358	2203.57	6.612	0.736	14568.9	34889
		41	F287 WT 7-Image Export-37_c1x0-1344y0-1024.tif:0044-0368	1271.53	6.726	0.757	8552.44	20481
		42	F287 WT 7-Image Export-37_c1x0-1344y0-1024.tif:0045-0362	727.005	6.731	0.745	4893.61	11719
		43	F287 WT 7-Image Export-37_c1x0-1344y0-1024.tif:0046-0400	3178.61	6.478	0.73	20591.2	49311
		44	F287 WT 7-Image Export-37_c1x0-1344y0-1024.tif:0047-0372	891.114	6.854	0.731	6107.93	14627
		45	F287 WT 7-Image Export-37_c1x0-1344y0-1024.tif:0048-0376	1337.09	6.575	0.754	8791.71	21054
		46	F287 WT 7-Image Export-37_c1x0-1344y0-1024.tif:0049-0403	2739.74	6.533	0.665	17898.3	42862
		47	F287 WT 7-Image Export-37_c1x0-1344y0-1024.tif:0050-0409	2112.53	6.475	0.711	13679.5	32759
		48	F287 WT 7-Image Export-37_c1x0-1344y0-1024.tif:0051-0418	2718.02	6.523	0.716	17730.4	42460
		49	F287 WT 7-Image Export-37_c1x0-1344y0-1024.tif:0052-0408	1520.82	6.401	0.688	9735.02	23313
		50	F287 WT 7-Image Export-37_c1x0-1344y0-1024.tif:0053-0407	1457.35	6.647	0.779	9686.58	23197
		51	F287 WT 7-Image Export-37_c1x0-1344y0-1024.tif:0054-0408	1437.31	9.699	10.13	13940.9	33385
		52	F287 WT 7-Image Export-37_c1x0-1344y0-1024.tif:0055-0422	2198.14	6.513	0.738	14316.7	34285
		53	F287 WT 7-Image Export-37_c1x0-1344y0-1024.tif:0056-0421	1704.97	6.508	0.731	11096.3	26573
		54	F287 WT 7-Image Export-37_c1x0-1344y0-1024.tif:0057-0438	1712.91	6.47	0.734	11083	26541
		55	F287 WT 7-Image Export-37_c1x0-1344y0-1024.tif:0059-0457	2433.23	6.444	0.706	15679.3	37548
		56	F287 WT 7-Image Export-37_c1x0-1344y0-1024.tif:0060-0463	3299.29	6.415	0.656	21163.3	50681
		57	F287 WT 7-Image Export-37_c1x0-1344y0-1024.tif:0061-0500	2278.73	6.624	0.73	15093.8	36146
		58	F287 WT 7-Image Export-37_c1x0-1344y0-1024.tif:0063-0491	1463.62	6.502	0.761	9517.04	22791
		59	F287 WT 7-Image Export-37_c1x0-1344y0-1024.tif:0064-0504	2483.76	6.461	0.687	16048.4	38432
		60	F287 WT 7-Image Export-37_c1x0-1344y0-1024.tif:0065-0493	1728.78	6.56	0.757	11341.4	27160
		61	F287 WT 7-Image Export-37_c1x0-1344y0-1024.tif:0066-0508	2424.05	6.387	0.66	15483.4	37079
		62	F287 WT 7-Image Export-37_c1x0-1344y0-1024.tif:0067-0486	858.542	6.895	0.706	5919.6	14176
		63	F287 WT 7-Image Export-37_c1x0-1344y0-1024.tif:0068-0494	1982.66	6.38	0.681	12648.5	30290
		64	F287 WT 7-Image Export-37_c1x0-1344y0-1024.tif:0069-0502	2037.37	6.511	0.693	13264.4	31765
		65	F287 WT 7-Image Export-37_c1x0-1344y0-1024.tif:0070-0492	838.499	6.569	0.736	5508.28	13191
		66	F287 WT 7-Image Export-37_c1x0-1344y0-1024.tif:0071-0513	3219.95	6.564	0.689	21136.6	50617
		67	F287 WT 7-Image Export-37_c1x0-1344y0-1024.tif:0072-0513	1451.51	6.707	0.715	9735.02	23313
		68	F287 WT 7-Image Export-37_c1x0-1344y0-1024.tif:0074-0527	1264.85	6.895	0.649	8721.14	20885
		69	F287 WT 7-Image Export-37_c1x0-1344y0-1024.tif:0075-0554	2427.8	6.377	0.671	15481.3	37074
		70	F287 WT 7-Image Export-37_c1x0-1344y0-1024.tif:0076-0548	1495.77	6.73	0.779	10067	24108
		71	F287 WT 7-Image Export-37_c1x0-1344y0-1024.tif:0077-0563	1198.45	7.219	0.528	8651.4	20718
		72	F287 WT 7-Image Export-37_c1x0-1344y0-1024.tif:0078-0571	1930.47	6.507	0.708	12562.4	30084
		73	F287 WT 7-Image Export-37_c1x0-1344y0-1024.tif:0079-0558	974.212	6.707	0.763	6534.28	15648
		74	F287 WT 7-Image Export-37_c1x0-1344y0-1024.tif:0080-0572	2176.42	6.55	0.726	14256.6	34141
		75	F287 WT 7-Image Export-37_c1x0-1344y0-1024.tif:0081-0596	2193.96	6.509	0.713	14280.8	34199
		76	F287 WT 7-Image Export-37_c1x0-1344y0-1024.tif:0082-0600	1927.96	6.523	0.748	12576.2	30117
		77	F287 WT 7-Image Export-37_c1x0-1344y0-1024.tif:0083-0595	2312.97	6.585	0.685	15232	36477
		78	F287 WT 7-Image Export-37_c1x0-1344y0-1024.tif:0084-0589	2056.16	6.572	0.707	13512.4	32359
		79	F287 WT 7-Image Export-37_c1x0-1344y0-1024.tif:0086-0608	1680.76	6.496	0.697	10918.4	26147
		80	F287 WT 7-Image Export-37_c1x0-1344y0-1024.tif:0087-0621	4554.12	6.731	0.611	30655.7	73413
		81	F287 WT 7-Image Export-37_c1x0-1344y0-1024.tif:0088-0616	1332.49	6.622	0.702	8824.28	21132
		82	F287 WT 7-Image Export-37_c1x0-1344y0-1024.tif:0089-0644	2138.01	6.385	0.669	13650.2	32689
		83	F287 WT 7-Image Export-37_c1x0-1344y0-1024.tif:0090-0658	3849.24	6.795	0.614	26154.2	62633
		84	F287 WT 7-Image Export-37_c1x0-1344y0-1024.tif:0091-0677	2885.05	6.499	0.676	18750.1	44902
		85	F287 WT 7-Image Export-37_c1x0-1344y0-1024.tif:0092-0664	2556.42	6.728	0.666	17198.4	41186
		86	F287 WT 7-Image Export-37_c1x0-1344y0-1024.tif:0093-0671	1542.12	6.554	0.732	10107.1	24204
		87	F287 WT 7-Image Export-37_c1x0-1344y0-1024.tif:0094-0680	1710.82	6.44	0.685	11017.4	26384
		88	F287 WT 7-Image Export-37_c1x0-1344y0-1024.tif:0095-0681	1883.7	6.385	0.686	12026.7	28801
		89	F287 WT 7-Image Export-37_c1x0-1344y0-1024.tif:0096-0689	2765.21	6.515	0.663	18015.2	43142
		90	F287 WT 7-Image Export-37_c1x0-1344y0-1024.tif:0097-0678	379.579	6.91	0.782	2622.81	6281
		91	F287 WT 7-Image Export-37_c1x0-1344y0-1024.tif:0098-0698	2079.13	6.872	0.708	14288.7	34218
		92	F287 WT 7-Image Export-37_c1x0-1344y0-1024.tif:0099-0705	2073.7	6.536	0.724	13554.2	32459
		93	F287 WT 7-Image Export-37_c1x0-1344y0-1024.tif:0100-0717	862.718	6.981	0.623	6022.74	14423
		94	F287 WT 7-Image Export-37_c1x0-1344y0-1024.tif:0101-0741	1636.91	6.851	0.684	11214.1	26855
		95	F287 WT 7-Image Export-37_c1x0-1344y0-1024.tif:0102-0744	1208.47	6.481	0.74	7831.69	18755
		96	F287 WT 7-Image Export-37_c1x0-1344y0-1024.tif:0103-0755	2379.36	6.984	0.571	16616.7	39793
		97	F287 WT 7-Image Export-37_c1x0-1344y0-1024.tif:0104-0773	2417.78	6.828	0.703	16509.8	39537
		98	F287 WT 7-Image Export-37_c1x0-1344y0-1024.tif:0105-0777	1204.72	7.082	0.548	8531.98	20432
		99	F287 WT 7-Image Export-37_c1x0-1344y0-1024.tif:0106-0779	2236.97	6.611	0.705	14788.6	35415
		100	F287 WT 7-Image Export-37_c1x0-1344y0-1024.tif:0107-0781	1379.26	6.747	0.667	9305.33	22284
		101	F287 WT 7-Image Export-37_c1x0-1344y0-1024.tif:0108-0780	1558.82	6.828	0.69	10643.3	25488
		102	F287 WT 7-Image Export-37_c1x0-1344y0-1024.tif:0109-0790	2110.86	6.833	0.594	14424.4	34543
		103	F287 WT 7-Image Export-37_c1x0-1344y0-1024.tif:0110-0780	664.368	6.894	0.779	4580.42	10969
		104	F287 WT 7-Image Export-37_c1x0-1344y0-1024.tif:0111-0818	2813.23	6.796	0.69	19118.4	45784
		105	F287 WT 7-Image Export-37_c1x0-1344y0-1024.tif:0113-0818	1330.41	7.147	0.499	9508.69	22771
		106	F287 WT 7-Image Export-37_c1x0-1344y0-1024.tif:0114-0841	2024.42	6.657	0.71	13477.4	32275
		107	F287 WT 7-Image Export-37_c1x0-1344y0-1024.tif:0115-0835	1842.36	7.141	0.567	13155.8	31505
		108	F287 WT 7-Image Export-37_c1x0-1344y0-1024.tif:0116-0828	607.995	7.271	0.475	4420.91	10587
		109	F287 WT 7-Image Export-37_c1x0-1344y0-1024.tif:0117-0836	1281.13	7.051	0.725	9033.07	21632
		110	F287 WT 7-Image Export-37_c1x0-1344y0-1024.tif:0118-0839	712.807	7.557	0.715	5386.77	12900
		111	F287 WT 7-Image Export-37_c1x0-1344y0-1024.tif:0119-0853	884.85	6.694	0.797	5922.94	14184
		112	F287 WT 7-Image Export-37_c1x0-1344y0-1024.tif:0120-0853	1081.95	6.796	0.743	7353.15	17609
		113	F287 WT 7-Image Export-37_c1x0-1344y0-1024.tif:0121-0850	691.511	7.235	0.586	5003.01	11981
		114	F287 WT 7-Image Export-37_c1x0-1344y0-1024.tif:0122-0863	811.356	7.047	0.708	5717.49	13692
		115	F287 WT 7-Image Export-37_c1x0-1344y0-1024.tif:0123-0865	1106.17	7.119	0.539	7874.29	18857
		116	F287 WT 7-Image Export-37_c1x0-1344y0-1024.tif:0124-0884	776.697	7.232	0.58	5616.86	13451
		117	F287 WT 7-Image Export-37_c1x0-1344y0-1024.tif:0125-0893	798.829	6.7	0.809	5352.53	12818
		118	F287 WT 7-Image Export-37_c1x0-1344y0-1024.tif:0126-0916	1395.97	6.889	0.676	9617.26	23031
		119	F287 WT 7-Image Export-37_c1x0-1344y0-1024.tif:0127-0910	538.677	7.148	0.766	3850.5	9221
		120	F287 WT 7-Image Export-37_c1x0-1344y0-1024.tif:0128-0917	588.369	7.224	0.581	4250.54	10179
		121	F287 WT 7-Image Export-37_c1x0-1344y0-1024.tif:0129-0926	929.113	6.613	0.802	6144.26	14714
		1	F287 WT 8-Image Export-38_c1x0-1344y0-1024.tif:0001-0041	1645.26	6.813	0.694	11209.1	26843
		2	F287 WT 8-Image Export-38_c1x0-1344y0-1024.tif:0003-0067	2665.82	6.585	0.686	17555	42040
		3	F287 WT 8-Image Export-38_c1x0-1344y0-1024.tif:0004-0066	1991.02	6.566	0.709	13072.7	31306
		4	F287 WT 8-Image Export-38_c1x0-1344y0-1024.tif:0005-0059	1792.67	6.805	0.667	12198.3	29212
		5	F287 WT 8-Image Export-38_c1x0-1344y0-1024.tif:0006-0073	2590.24	6.463	0.679	16742	40093
		6	F287 WT 8-Image Export-38_c1x0-1344y0-1024.tif:0008-0076	1625.63	6.604	0.72	10735.5	25709
		7	F287 WT 8-Image Export-38_c1x0-1344y0-1024.tif:0010-0101	2301.28	6.393	0.663	14711.3	35230
		8	F287 WT 8-Image Export-38_c1x0-1344y0-1024.tif:0011-0094	2043.21	6.674	0.688	13637.3	32658
		9	F287 WT 8-Image Export-38_c1x0-1344y0-1024.tif:0012-0111	1785.99	6.564	0.726	11723.1	28074
		10	F287 WT 8-Image Export-38_c1x0-1344y0-1024.tif:0013-0126	2409.43	6.644	0.692	16009.1	38338
		11	F287 WT 8-Image Export-38_c1x0-1344y0-1024.tif:0014-0126	2665.41	6.457	0.665	17210.1	41214
		12	F287 WT 8-Image Export-38_c1x0-1344y0-1024.tif:0016-0125	1702.89	6.528	0.695	11116.4	26621
		13	F287 WT 8-Image Export-38_c1x0-1344y0-1024.tif:0017-0117	716.566	7.205	0.653	5162.95	12364
		14	F287 WT 8-Image Export-38_c1x0-1344y0-1024.tif:0018-0134	1342.93	6.748	0.74	9062.3	21702
		15	F287 WT 8-Image Export-38_c1x0-1344y0-1024.tif:0019-0144	1124.54	6.543	0.715	7357.32	17619
		16	F287 WT 8-Image Export-38_c1x0-1344y0-1024.tif:0020-0152	1970.56	6.504	0.694	12815.9	30691
		17	F287 WT 8-Image Export-38_c1x0-1344y0-1024.tif:0021-0145	824.719	7.005	0.625	5776.79	13834
		18	F287 WT 8-Image Export-38_c1x0-1344y0-1024.tif:0022-0154	829.73	6.784	0.746	5628.97	13480
		19	F287 WT 8-Image Export-38_c1x0-1344y0-1024.tif:0023-0150	534.501	7.209	0.511	3853.42	9228
		20	F287 WT 8-Image Export-38_c1x0-1344y0-1024.tif:0024-0181	2454.95	6.499	0.69	15955.7	38210
		21	F287 WT 8-Image Export-38_c1x0-1344y0-1024.tif:0025-0173	1407.66	6.621	0.736	9319.53	22318
		22	F287 WT 8-Image Export-38_c1x0-1344y0-1024.tif:0026-0192	3407.45	6.533	0.663	22259.9	53307
		23	F287 WT 8-Image Export-38_c1x0-1344y0-1024.tif:0027-0189	2270.8	6.656	0.661	15113.9	36194
		24	F287 WT 8-Image Export-38_c1x0-1344y0-1024.tif:0028-0199	2359.32	6.506	0.691	15349.4	36758
		25	F287 WT 8-Image Export-38_c1x0-1344y0-1024.tif:0029-0189	816.785	6.76	0.727	5521.65	13223
		26	F287 WT 8-Image Export-38_c1x0-1344y0-1024.tif:0030-0204	2056.16	6.687	0.662	13749.2	32926
		27	F287 WT 8-Image Export-38_c1x0-1344y0-1024.tif:0031-0221	2414.02	6.474	0.671	15629.1	37428
		28	F287 WT 8-Image Export-38_c1x0-1344y0-1024.tif:0032-0230	1856.97	6.698	0.665	12437.6	29785
		29	F287 WT 8-Image Export-38_c1x0-1344y0-1024.tif:0033-0228	1689.53	6.725	0.676	11361.9	27209
		30	F287 WT 8-Image Export-38_c1x0-1344y0-1024.tif:0034-0228	1452.76	6.708	0.733	9744.62	23336
		31	F287 WT 8-Image Export-38_c1x0-1344y0-1024.tif:0035-0246	2424.46	6.704	0.703	16253.8	38924
		32	F287 WT 8-Image Export-38_c1x0-1344y0-1024.tif:0036-0251	1803.11	6.699	0.688	12079.7	28928
		33	F287 WT 8-Image Export-38_c1x0-1344y0-1024.tif:0037-0241	1044.78	6.891	0.692	7199.48	17241
		34	F287 WT 8-Image Export-38_c1x0-1344y0-1024.tif:0038-0273	2790.68	6.477	0.718	18075.3	43286
		35	F287 WT 8-Image Export-38_c1x0-1344y0-1024.tif:0039-0261	1785.57	6.627	0.7	11832.5	28336
		36	F287 WT 8-Image Export-38_c1x0-1344y0-1024.tif:0040-0268	1383.86	6.669	0.683	9229.33	22102
		37	F287 WT 8-Image Export-38_c1x0-1344y0-1024.tif:0041-0266	1109.09	6.741	0.743	7476.75	17905
		38	F287 WT 8-Image Export-38_c1x0-1344y0-1024.tif:0042-0295	2898.83	6.476	0.664	18771.4	44953
		39	F287 WT 8-Image Export-38_c1x0-1344y0-1024.tif:0044-0305	2389.39	6.538	0.658	15622.5	37412
		40	F287 WT 8-Image Export-38_c1x0-1344y0-1024.tif:0045-0325	3009.49	6.508	0.678	19587	46906
		41	F287 WT 8-Image Export-38_c1x0-1344y0-1024.tif:0046-0293	419.249	7.033	0.686	2948.53	7061
		42	F287 WT 8-Image Export-38_c1x0-1344y0-1024.tif:0047-0310	1130.8	6.749	0.716	7632.09	18277
		43	F287 WT 8-Image Export-38_c1x0-1344y0-1024.tif:0048-0334	2158.47	6.538	0.697	14112.9	33797
		44	F287 WT 8-Image Export-38_c1x0-1344y0-1024.tif:0049-0341	1563	6.623	0.741	10351.4	24789
		45	F287 WT 8-Image Export-38_c1x0-1344y0-1024.tif:0050-0331	1575.11	6.629	0.728	10441.6	25005
		46	F287 WT 8-Image Export-38_c1x0-1344y0-1024.tif:0051-0363	2097.08	6.488	0.68	13606.4	32584
		47	F287 WT 8-Image Export-38_c1x0-1344y0-1024.tif:0052-0373	2894.66	6.571	0.677	19021.1	45551
		48	F287 WT 8-Image Export-38_c1x0-1344y0-1024.tif:0053-0349	922.85	7.128	0.606	6578.12	15753
		49	F287 WT 8-Image Export-38_c1x0-1344y0-1024.tif:0054-0362	2006.47	6.601	0.676	13245.2	31719
		50	F287 WT 8-Image Export-38_c1x0-1344y0-1024.tif:0055-0359	1002.19	6.713	0.694	6728.03	16112
		51	F287 WT 8-Image Export-38_c1x0-1344y0-1024.tif:0056-0375	2091.24	6.573	0.719	13745.4	32917
		52	F287 WT 8-Image Export-38_c1x0-1344y0-1024.tif:0057-0388	1792.25	6.837	0.648	12253.9	29345
		53	F287 WT 8-Image Export-38_c1x0-1344y0-1024.tif:0058-0390	2007.72	6.592	0.693	13233.9	31692
		54	F287 WT 8-Image Export-38_c1x0-1344y0-1024.tif:0059-0406	2082.47	6.514	0.674	13565.9	32487
		55	F287 WT 8-Image Export-38_c1x0-1344y0-1024.tif:0060-0397	1472.38	6.592	0.695	9705.37	23242
		56	F287 WT 8-Image Export-38_c1x0-1344y0-1024.tif:0062-0410	2520.51	6.397	0.655	16123.6	38612
		57	F287 WT 8-Image Export-38_c1x0-1344y0-1024.tif:0063-0420	1810.62	6.656	0.737	12052.2	28862
		58	F287 WT 8-Image Export-38_c1x0-1344y0-1024.tif:0064-0451	3050.41	6.471	0.699	19738.5	47269
		59	F287 WT 8-Image Export-38_c1x0-1344y0-1024.tif:0065-0439	2803.63	6.44	0.662	18054	43235
		60	F287 WT 8-Image Export-38_c1x0-1344y0-1024.tif:0066-0444	852.279	6.546	0.747	5578.86	13360
		61	F287 WT 8-Image Export-38_c1x0-1344y0-1024.tif:0067-0449	1137.48	6.707	0.758	7629.17	18270
		62	F287 WT 8-Image Export-38_c1x0-1344y0-1024.tif:0068-0467	1427.7	6.478	0.686	9248.54	22148
		63	F287 WT 8-Image Export-38_c1x0-1344y0-1024.tif:0069-0474	2605.69	6.6	0.696	17198.8	41187
		64	F287 WT 8-Image Export-38_c1x0-1344y0-1024.tif:0070-0487	1916.69	6.544	0.678	12543.2	30038
		65	F287 WT 8-Image Export-38_c1x0-1344y0-1024.tif:0071-0473	2178.09	6.567	0.706	14304.6	34256
		66	F287 WT 8-Image Export-38_c1x0-1344y0-1024.tif:0072-0474	1537.11	6.538	0.687	10049.5	24066
		67	F287 WT 8-Image Export-38_c1x0-1344y0-1024.tif:0073-0494	3344.39	6.389	0.74	21367.9	51171
		68	F287 WT 8-Image Export-38_c1x0-1344y0-1024.tif:0074-0507	1847.79	6.43	0.656	11881.4	28453
		69	F287 WT 8-Image Export-38_c1x0-1344y0-1024.tif:0076-0516	2236.97	6.505	0.703	14551.4	34847
		70	F287 WT 8-Image Export-38_c1x0-1344y0-1024.tif:0077-0542	3442.94	6.374	0.64	21945	52553
		71	F287 WT 8-Image Export-38_c1x0-1344y0-1024.tif:0078-0522	2941.01	6.592	0.688	19387.8	46429
		72	F287 WT 8-Image Export-38_c1x0-1344y0-1024.tif:0081-0556	2100.01	6.538	0.675	13730.8	32882
		73	F287 WT 8-Image Export-38_c1x0-1344y0-1024.tif:0082-0546	1366.32	6.67	0.731	9112.83	21823
		74	F287 WT 8-Image Export-38_c1x0-1344y0-1024.tif:0083-0548	1078.19	6.831	0.683	7364.84	17637
		75	F287 WT 8-Image Export-38_c1x0-1344y0-1024.tif:0084-0568	2119.21	6.523	0.678	13823.5	33104
		76	F287 WT 8-Image Export-38_c1x0-1344y0-1024.tif:0085-0562	1864.91	6.513	0.682	12145.3	29085
		77	F287 WT 8-Image Export-38_c1x0-1344y0-1024.tif:0087-0574	1490.76	6.712	0.673	10006.4	23963
		78	F287 WT 8-Image Export-38_c1x0-1344y0-1024.tif:0088-0591	1506.21	6.83	0.674	10287.5	24636
		79	F287 WT 8-Image Export-38_c1x0-1344y0-1024.tif:0089-0609	2761.45	6.452	0.683	17816.4	42666
		80	F287 WT 8-Image Export-38_c1x0-1344y0-1024.tif:0090-0589	1859.48	6.77	0.654	12588.3	30146
		81	F287 WT 8-Image Export-38_c1x0-1344y0-1024.tif:0092-0625	2399.41	6.452	0.666	15480.5	37072
		82	F287 WT 8-Image Export-38_c1x0-1344y0-1024.tif:0094-0612	1883.7	6.553	0.663	12343.2	29559
		83	F287 WT 8-Image Export-38_c1x0-1344y0-1024.tif:0095-0635	2238.64	6.749	0.705	15108.8	36182
		84	F287 WT 8-Image Export-38_c1x0-1344y0-1024.tif:0096-0636	3205.34	6.479	0.638	20765.8	49729
		85	F287 WT 8-Image Export-38_c1x0-1344y0-1024.tif:0097-0642	1626.47	6.473	0.663	10527.6	25211
		86	F287 WT 8-Image Export-38_c1x0-1344y0-1024.tif:0098-0633	361.623	7.389	0.718	2672.09	6399
		87	F287 WT 8-Image Export-38_c1x0-1344y0-1024.tif:0099-0656	1377.18	6.681	0.761	9200.94	22034
		88	F287 WT 8-Image Export-38_c1x0-1344y0-1024.tif:0100-0678	2699.65	6.345	0.618	17130.3	41023
		89	F287 WT 8-Image Export-38_c1x0-1344y0-1024.tif:0103-0703	2042.38	6.402	0.635	13074.8	31311
		90	F287 WT 8-Image Export-38_c1x0-1344y0-1024.tif:0104-0701	2074.11	6.549	0.714	13582.6	32527
		91	F287 WT 8-Image Export-38_c1x0-1344y0-1024.tif:0105-0734	2551.41	6.479	0.656	16529.9	39585
		92	F287 WT 8-Image Export-38_c1x0-1344y0-1024.tif:0107-0733	2013.57	6.487	0.712	13061.9	31280
		93	F287 WT 8-Image Export-38_c1x0-1344y0-1024.tif:0108-0730	1761.35	6.342	0.632	11171.1	26752
		94	F287 WT 8-Image Export-38_c1x0-1344y0-1024.tif:0109-0726	815.949	6.659	0.698	5433.54	13012
		95	F287 WT 8-Image Export-38_c1x0-1344y0-1024.tif:0110-0773	4943.72	6.308	0.605	31186.1	74683
		96	F287 WT 8-Image Export-38_c1x0-1344y0-1024.tif:0111-0786	2826.59	6.314	0.629	17846.5	42738
		97	F287 WT 8-Image Export-38_c1x0-1344y0-1024.tif:0112-0789	1550.47	6.654	0.836	10317.1	24707
		98	F287 WT 8-Image Export-38_c1x0-1344y0-1024.tif:0113-0788	2049.06	6.455	0.68	13227.7	31677
		99	F287 WT 8-Image Export-38_c1x0-1344y0-1024.tif:0114-0813	3658.41	6.329	0.591	23153.5	55447
		100	F287 WT 8-Image Export-38_c1x0-1344y0-1024.tif:0115-0842	3265.05	6.372	0.673	20803.8	49820
		101	F287 WT 8-Image Export-38_c1x0-1344y0-1024.tif:0117-0824	2410.68	6.714	0.671	16184.9	38759
		102	F287 WT 8-Image Export-38_c1x0-1344y0-1024.tif:0118-0815	2860.42	6.276	0.584	17951.3	42989
		103	F287 WT 8-Image Export-38_c1x0-1344y0-1024.tif:0119-0821	1485.33	6.461	0.696	9597.22	22983
		104	F287 WT 8-Image Export-38_c1x0-1344y0-1024.tif:0120-0826	1345.44	6.822	0.673	9177.97	21979
		105	F287 WT 8-Image Export-38_c1x0-1344y0-1024.tif:0121-0840	1917.52	6.496	0.695	12456	29829
		106	F287 WT 8-Image Export-38_c1x0-1344y0-1024.tif:0123-0868	3432.92	6.337	0.616	21753.4	52094
		107	F287 WT 8-Image Export-38_c1x0-1344y0-1024.tif:0124-0865	1438.56	6.684	0.692	9616.01	23028
		108	F287 WT 8-Image Export-38_c1x0-1344y0-1024.tif:0125-0880	2684.62	6.284	0.617	16870.6	40401
		109	F287 WT 8-Image Export-38_c1x0-1344y0-1024.tif:0126-0874	1184.25	6.672	0.722	7901.01	18921
		110	F287 WT 8-Image Export-38_c1x0-1344y0-1024.tif:0127-0893	4234.67	6.296	0.608	26659.5	63843
		111	F287 WT 8-Image Export-38_c1x0-1344y0-1024.tif:0129-0913	3804.14	6.421	0.672	24425.9	58494
		112	F287 WT 8-Image Export-38_c1x0-1344y0-1024.tif:0130-0898	1330.82	6.352	0.643	8453.05	20243
		113	F287 WT 8-Image Export-38_c1x0-1344y0-1024.tif:0131-0909	1457.77	6.773	0.723	9873.24	23644
		114	F287 WT 8-Image Export-38_c1x0-1344y0-1024.tif:0132-0915	1375.92	6.427	0.718	8842.65	21176
		115	F287 WT 8-Image Export-38_c1x0-1344y0-1024.tif:0133-0919	1774.71	6.483	0.679	11505.6	27553
		116	F287 WT 8-Image Export-38_c1x0-1344y0-1024.tif:0134-0929	1862.4	6.33	0.629	11789.9	28234
		117	F287 WT 8-Image Export-38_c1x0-1344y0-1024.tif:0135-0946	1392.63	6.401	0.663	8914.9	21349
		118	F287 WT 8-Image Export-38_c1x0-1344y0-1024.tif:0136-0966	1396.38	6.53	0.803	9118.26	21836
		119	F287 WT 8-Image Export-38_c1x0-1344y0-1024.tif:0137-0967	1271.95	6.419	0.702	8164.51	19552
		120	F287 WT 8-Image Export-38_c1x0-1344y0-1024.tif:0138-0967	853.114	6.596	0.794	5626.88	13475
		121	F287 WT 8-Image Export-38_c1x0-1344y0-1024.tif:0139-0979	1198.45	6.451	0.73	7731.06	18514
		122	F287 WT 8-Image Export-38_c1x0-1344y0-1024.tif:0140-0977	559.138	6.722	0.777	3758.63	9001
		123	F287 WT 8-Image Export-38_c1x0-1344y0-1024.tif:0141-0989	1403.07	6.583	0.724	9236.43	22119
		1	F287 WT 9-Image Export-39_c1x0-1344y0-1024.tif:0001-0044	1887.88	6.845	0.641	12923.2	30948
		2	F287 WT 9-Image Export-39_c1x0-1344y0-1024.tif:0002-0027	768.763	7.048	0.587	5418.09	12975
		3	F287 WT 9-Image Export-39_c1x0-1344y0-1024.tif:0004-0034	1618.54	7.107	0.601	11502.2	27545
		4	F287 WT 9-Image Export-39_c1x0-1344y0-1024.tif:0005-0058	3587.84	6.774	0.621	24304.8	58204
		5	F287 WT 9-Image Export-39_c1x0-1344y0-1024.tif:0006-0047	2027.35	6.837	0.627	13860.3	33192
		6	F287 WT 9-Image Export-39_c1x0-1344y0-1024.tif:0007-0055	2925.56	6.699	0.646	19597.4	46931
		7	F287 WT 9-Image Export-39_c1x0-1344y0-1024.tif:0008-0060	1848.62	6.446	0.659	11916.9	28538
		8	F287 WT 9-Image Export-39_c1x0-1344y0-1024.tif:0009-0077	2509.65	6.562	0.712	16467.6	39436
		9	F287 WT 9-Image Export-39_c1x0-1344y0-1024.tif:0010-0087	1297.84	6.758	0.661	8771.25	21005
		10	F287 WT 9-Image Export-39_c1x0-1344y0-1024.tif:0011-0104	2397.32	6.626	0.652	15884.3	38039
		11	F287 WT 9-Image Export-39_c1x0-1344y0-1024.tif:0012-0115	2461.21	6.732	0.676	16569.5	39680
		12	F287 WT 9-Image Export-39_c1x0-1344y0-1024.tif:0013-0103	1334.58	7.064	0.594	9427.26	22576
		13	F287 WT 9-Image Export-39_c1x0-1344y0-1024.tif:0014-0116	1443.15	6.917	0.666	9982.64	23906
		14	F287 WT 9-Image Export-39_c1x0-1344y0-1024.tif:0015-0125	2956.46	6.428	0.642	19003.6	45509
		15	F287 WT 9-Image Export-39_c1x0-1344y0-1024.tif:0017-0122	1543.79	6.907	0.647	10662.5	25534
		16	F287 WT 9-Image Export-39_c1x0-1344y0-1024.tif:0018-0110	520.303	7.337	0.494	3817.51	9142
		17	F287 WT 9-Image Export-39_c1x0-1344y0-1024.tif:0019-0116	516.963	6.772	0.736	3500.98	8384
		18	F287 WT 9-Image Export-39_c1x0-1344y0-1024.tif:0020-0138	2793.19	6.944	0.731	19396.5	46450
		19	F287 WT 9-Image Export-39_c1x0-1344y0-1024.tif:0021-0139	2381.04	6.439	0.644	15331.8	36716
		20	F287 WT 9-Image Export-39_c1x0-1344y0-1024.tif:0022-0148	2287.08	6.435	0.656	14717.2	35244
		21	F287 WT 9-Image Export-39_c1x0-1344y0-1024.tif:0023-0171	2629.91	6.8	0.69	17883.2	42826
		22	F287 WT 9-Image Export-39_c1x0-1344y0-1024.tif:0024-0177	2045.72	6.717	0.662	13741.3	32907
		23	F287 WT 9-Image Export-39_c1x0-1344y0-1024.tif:0025-0197	2721.78	6.6	0.662	17963.8	43019
		24	F287 WT 9-Image Export-39_c1x0-1344y0-1024.tif:0026-0186	2440.33	6.622	0.65	16159.9	38699
		25	F287 WT 9-Image Export-39_c1x0-1344y0-1024.tif:0027-0194	1378.43	6.737	0.694	9286.12	22238
		26	F287 WT 9-Image Export-39_c1x0-1344y0-1024.tif:0028-0199	1614.78	7.004	0.632	11309.3	27083
		27	F287 WT 9-Image Export-39_c1x0-1344y0-1024.tif:0029-0213	1315.37	6.735	0.681	8858.52	21214
		28	F287 WT 9-Image Export-39_c1x0-1344y0-1024.tif:0030-0211	997.179	6.985	0.641	6964.8	16679
		29	F287 WT 9-Image Export-39_c1x0-1344y0-1024.tif:0031-0230	2606.53	6.785	0.701	17684.5	42350
		30	F287 WT 9-Image Export-39_c1x0-1344y0-1024.tif:0032-0234	2337.61	6.373	0.638	14896.7	35674
		31	F287 WT 9-Image Export-39_c1x0-1344y0-1024.tif:0033-0233	2094.99	6.62	0.684	13869.5	33214
		32	F287 WT 9-Image Export-39_c1x0-1344y0-1024.tif:0034-0235	1963.46	6.613	0.668	12985	31096
		33	F287 WT 9-Image Export-39_c1x0-1344y0-1024.tif:0035-0255	2691.3	6.822	0.674	18359.3	43966
		34	F287 WT 9-Image Export-39_c1x0-1344y0-1024.tif:0037-0260	777.532	7.249	0.492	5636.06	13497
		35	F287 WT 9-Image Export-39_c1x0-1344y0-1024.tif:0038-0283	2139.26	6.823	0.699	14595.2	34952
		36	F287 WT 9-Image Export-39_c1x0-1344y0-1024.tif:0039-0278	2887.14	6.903	0.604	19929.4	47726
		37	F287 WT 9-Image Export-39_c1x0-1344y0-1024.tif:0040-0290	2231.54	6.415	0.649	14315.9	34283
		38	F287 WT 9-Image Export-39_c1x0-1344y0-1024.tif:0041-0289	2218.18	6.43	0.655	14262	34154
		39	F287 WT 9-Image Export-39_c1x0-1344y0-1024.tif:0042-0300	2532.2	6.69	0.724	16940.8	40569
		40	F287 WT 9-Image Export-39_c1x0-1344y0-1024.tif:0043-0295	1033.09	6.967	0.655	7197.39	17236
		41	F287 WT 9-Image Export-39_c1x0-1344y0-1024.tif:0044-0300	1092.39	6.72	0.675	7341.04	17580
		42	F287 WT 9-Image Export-39_c1x0-1344y0-1024.tif:0045-0316	2180.6	6.84	0.618	14915.5	35719
		43	F287 WT 9-Image Export-39_c1x0-1344y0-1024.tif:0046-0320	2165.98	6.725	0.643	14567.2	34885
		44	F287 WT 9-Image Export-39_c1x0-1344y0-1024.tif:0047-0331	1997.7	6.801	0.657	13585.9	32535
		45	F287 WT 9-Image Export-39_c1x0-1344y0-1024.tif:0048-0371	2947.69	6.642	0.651	19578.2	46885
		46	F287 WT 9-Image Export-39_c1x0-1344y0-1024.tif:0049-0365	3588.26	6.662	0.638	23904.7	57246
		47	F287 WT 9-Image Export-39_c1x0-1344y0-1024.tif:0050-0366	2082.05	6.428	0.639	13384.2	32052
		48	F287 WT 9-Image Export-39_c1x0-1344y0-1024.tif:0051-0380	2914.7	6.535	0.669	19046.6	45612
		49	F287 WT 9-Image Export-39_c1x0-1344y0-1024.tif:0052-0380	1557.99	6.812	0.63	10612.4	25414
		50	F287 WT 9-Image Export-39_c1x0-1344y0-1024.tif:0053-0370	736.192	7.276	0.561	5356.7	12828
		51	F287 WT 9-Image Export-39_c1x0-1344y0-1024.tif:0054-0412	2966.9	7.032	4.494	20864.3	49965
		52	F287 WT 9-Image Export-39_c1x0-1344y0-1024.tif:0055-0396	460.172	7.299	0.608	3358.59	8043
		53	F287 WT 9-Image Export-39_c1x0-1344y0-1024.tif:0056-0435	3211.6	6.768	0.642	21735	52050
		54	F287 WT 9-Image Export-39_c1x0-1344y0-1024.tif:0057-0431	1946.34	6.426	0.669	12506.9	29951
		55	F287 WT 9-Image Export-39_c1x0-1344y0-1024.tif:0058-0434	2275.81	6.808	0.61	15493.4	37103
		56	F287 WT 9-Image Export-39_c1x0-1344y0-1024.tif:0059-0424	1380.1	6.5	0.666	8970.85	21483
		57	F287 WT 9-Image Export-39_c1x0-1344y0-1024.tif:0060-0428	1416.43	6.868	0.662	9727.92	23296
		58	F287 WT 9-Image Export-39_c1x0-1344y0-1024.tif:0062-0441	1193.02	7.043	0.547	8402.52	20122
		59	F287 WT 9-Image Export-39_c1x0-1344y0-1024.tif:0063-0451	1488.67	6.38	0.637	9497.83	22745
		60	F287 WT 9-Image Export-39_c1x0-1344y0-1024.tif:0064-0483	4672.29	6.647	0.665	31058.3	74377
		61	F287 WT 9-Image Export-39_c1x0-1344y0-1024.tif:0065-0472	1849.04	6.414	0.649	11859.7	28401
		62	F287 WT 9-Image Export-39_c1x0-1344y0-1024.tif:0066-0456	751.225	6.842	0.656	5139.98	12309
		63	F287 WT 9-Image Export-39_c1x0-1344y0-1024.tif:0067-0484	1779.3	6.668	0.657	11864.7	28413
		64	F287 WT 9-Image Export-39_c1x0-1344y0-1024.tif:0068-0497	2710.51	6.743	0.647	18275.8	43766
		65	F287 WT 9-Image Export-39_c1x0-1344y0-1024.tif:0069-0491	1956.78	6.635	0.674	12983	31091
		66	F287 WT 9-Image Export-39_c1x0-1344y0-1024.tif:0071-0526	2193.96	6.579	0.667	14433.2	34564
		67	F287 WT 9-Image Export-39_c1x0-1344y0-1024.tif:0072-0529	2442	6.62	0.66	16166.6	38715
		68	F287 WT 9-Image Export-39_c1x0-1344y0-1024.tif:0073-0530	2814.9	6.608	0.682	18600.2	44543
		69	F287 WT 9-Image Export-39_c1x0-1344y0-1024.tif:0074-0543	1885.37	6.357	0.65	11985.8	28703
		70	F287 WT 9-Image Export-39_c1x0-1344y0-1024.tif:0076-0547	1557.57	6.753	0.699	10517.6	25187
		71	F287 WT 9-Image Export-39_c1x0-1344y0-1024.tif:0077-0558	2669.58	6.461	0.643	17247.3	41303
		72	F287 WT 9-Image Export-39_c1x0-1344y0-1024.tif:0078-0557	1798.51	6.312	0.623	11351.5	27184
		73	F287 WT 9-Image Export-39_c1x0-1344y0-1024.tif:0079-0548	780.038	7.074	0.687	5517.89	13214
		74	F287 WT 9-Image Export-39_c1x0-1344y0-1024.tif:0081-0584	1208.89	6.743	0.694	8151.14	19520
		75	F287 WT 9-Image Export-39_c1x0-1344y0-1024.tif:0082-0581	563.314	7.125	0.532	4013.35	9611
		76	F287 WT 9-Image Export-39_c1x0-1344y0-1024.tif:0083-0612	2542.22	6.263	0.58	15922.3	38130
		77	F287 WT 9-Image Export-39_c1x0-1344y0-1024.tif:0085-0624	3498.48	6.401	0.613	22393.9	53628
		78	F287 WT 9-Image Export-39_c1x0-1344y0-1024.tif:0086-0622	2713.43	6.752	0.636	18320.9	43874
		79	F287 WT 9-Image Export-39_c1x0-1344y0-1024.tif:0087-0621	939.97	6.411	0.658	6026.5	14432
		80	F287 WT 9-Image Export-39_c1x0-1344y0-1024.tif:0088-0653	3777	6.763	0.606	25542.1	61167
		81	F287 WT 9-Image Export-39_c1x0-1344y0-1024.tif:0089-0636	2029.85	6.657	0.658	13513.7	32362
		82	F287 WT 9-Image Export-39_c1x0-1344y0-1024.tif:0090-0660	1842.78	6.402	0.638	11796.6	28250
		83	F287 WT 9-Image Export-39_c1x0-1344y0-1024.tif:0092-0673	1147.09	6.625	0.693	7599.94	18200
		84	F287 WT 9-Image Export-39_c1x0-1344y0-1024.tif:0093-0700	3006.57	6.514	0.672	19584.5	46900
		85	F287 WT 9-Image Export-39_c1x0-1344y0-1024.tif:0094-0700	3232.06	6.602	0.674	21337	51097
		86	F287 WT 9-Image Export-39_c1x0-1344y0-1024.tif:0095-0700	3113.47	6.671	0.666	20769.5	49738
		87	F287 WT 9-Image Export-39_c1x0-1344y0-1024.tif:0096-0698	1589.31	6.824	0.717	10844.9	25971
		88	F287 WT 9-Image Export-39_c1x0-1344y0-1024.tif:0097-0697	1196.78	6.452	0.695	7721.04	18490
		89	F287 WT 9-Image Export-39_c1x0-1344y0-1024.tif:0099-0727	3005.32	6.343	0.611	19063.3	45652
		90	F287 WT 9-Image Export-39_c1x0-1344y0-1024.tif:0100-0737	2337.19	6.472	0.636	15125.5	36222
		91	F287 WT 9-Image Export-39_c1x0-1344y0-1024.tif:0101-0756	3166.08	6.268	0.571	19846.3	47527
		92	F287 WT 9-Image Export-39_c1x0-1344y0-1024.tif:0102-0742	1253.57	6.462	0.683	8100.2	19398
		93	F287 WT 9-Image Export-39_c1x0-1344y0-1024.tif:0103-0762	1602.25	6.338	0.648	10155.5	24320
		94	F287 WT 9-Image Export-39_c1x0-1344y0-1024.tif:0104-0782	2687.54	6.817	0.648	18321.3	43875
		95	F287 WT 9-Image Export-39_c1x0-1344y0-1024.tif:0105-0781	2421.12	6.932	0.648	16783.3	40192
		96	F287 WT 9-Image Export-39_c1x0-1344y0-1024.tif:0106-0805	2967.73	6.363	0.619	18883.8	45222
		97	F287 WT 9-Image Export-39_c1x0-1344y0-1024.tif:0107-0781	891.114	7.064	0.586	6295	15075
		98	F287 WT 9-Image Export-39_c1x0-1344y0-1024.tif:0108-0794	1994.78	6.478	0.678	12922.8	30947
		99	F287 WT 9-Image Export-39_c1x0-1344y0-1024.tif:0109-0819	1734.21	6.764	0.648	11729.8	28090
		100	F287 WT 9-Image Export-39_c1x0-1344y0-1024.tif:0110-0834	2030.69	6.934	0.64	14080.3	33719
		101	F287 WT 9-Image Export-39_c1x0-1344y0-1024.tif:0111-0836	2095.83	6.252	0.575	13103.6	31380
		102	F287 WT 9-Image Export-39_c1x0-1344y0-1024.tif:0112-0828	1518.32	6.292	0.609	9552.54	22876
		103	F287 WT 9-Image Export-39_c1x0-1344y0-1024.tif:0114-0841	2566.86	6.229	0.55	15988.3	38288
		104	F287 WT 9-Image Export-39_c1x0-1344y0-1024.tif:0115-0841	1687.44	6.76	0.685	11407	27317
		105	F287 WT 9-Image Export-39_c1x0-1344y0-1024.tif:0117-0871	2828.26	6.264	0.566	17715.4	42424
		106	F287 WT 9-Image Export-39_c1x0-1344y0-1024.tif:0118-0882	4320.27	6.523	0.676	28179.5	67483
		107	F287 WT 9-Image Export-39_c1x0-1344y0-1024.tif:0120-0919	1902.49	6.282	0.6	11950.7	28619
		108	F287 WT 9-Image Export-39_c1x0-1344y0-1024.tif:0121-0905	2196.47	6.345	0.644	13937.1	33376
		109	F287 WT 9-Image Export-39_c1x0-1344y0-1024.tif:0122-0905	1557.15	6.341	0.646	9873.66	23645
		110	F287 WT 9-Image Export-39_c1x0-1344y0-1024.tif:0123-0928	3020.35	6.751	0.653	20390.8	48831
		111	F287 WT 9-Image Export-39_c1x0-1344y0-1024.tif:0125-0925	1577.61	7.073	0.641	11159	26723
		112	F287 WT 9-Image Export-39_c1x0-1344y0-1024.tif:0126-0952	2908.86	6.368	0.637	18523	44358
		113	F287 WT 9-Image Export-39_c1x0-1344y0-1024.tif:0127-0951	1805.61	6.639	0.687	11987	28706
		114	F287 WT 9-Image Export-39_c1x0-1344y0-1024.tif:0128-0969	4909.89	6.973	0.528	34237.3	81990
		115	F287 WT 9-Image Export-39_c1x0-1344y0-1024.tif:0129-0970	2818.24	6.516	0.679	18364.7	43979
		116	F287 WT 9-Image Export-39_c1x0-1344y0-1024.tif:0130-0977	1400.14	6.38	0.673	8932.85	21392
		117	F287 WT 9-Image Export-39_c1x0-1344y0-1024.tif:0131-0978	1084.04	6.471	0.681	7014.91	16799
		1	F287 WT 10-Image Export-40_c1x0-1344y0-1024.tif:0001-0035	2323.83	6.481	0.645	15060.8	36067
		2	F287 WT 10-Image Export-40_c1x0-1344y0-1024.tif:0002-0039	1811.04	6.635	0.681	12015.8	28775
		3	F287 WT 10-Image Export-40_c1x0-1344y0-1024.tif:0003-0029	489.82	7.28	0.504	3565.71	8539
		4	F287 WT 10-Image Export-40_c1x0-1344y0-1024.tif:0004-0039	552.457	7.054	0.628	3896.85	9332
		5	F287 WT 10-Image Export-40_c1x0-1344y0-1024.tif:0005-0057	1865.33	6.616	0.69	12340.3	29552
		6	F287 WT 10-Image Export-40_c1x0-1344y0-1024.tif:0006-0040	593.797	6.906	0.704	4101.04	9821
		7	F287 WT 10-Image Export-40_c1x0-1344y0-1024.tif:0007-0053	1234.78	6.717	0.691	8293.54	19861
		8	F287 WT 10-Image Export-40_c1x0-1344y0-1024.tif:0008-0055	332.81	7.167	0.611	2385.21	5712
		9	F287 WT 10-Image Export-40_c1x0-1344y0-1024.tif:0009-0093	1756.34	6.651	0.698	11681.4	27974
		10	F287 WT 10-Image Export-40_c1x0-1344y0-1024.tif:0010-0078	1042.28	6.898	0.65	7189.46	17217
		11	F287 WT 10-Image Export-40_c1x0-1344y0-1024.tif:0011-0088	1742.14	6.618	0.662	11529.4	27610
		12	F287 WT 10-Image Export-40_c1x0-1344y0-1024.tif:0012-0079	323.624	7.581	0.504	2453.28	5875
		13	F287 WT 10-Image Export-40_c1x0-1344y0-1024.tif:0013-0096	1493.26	6.517	0.696	9732.1	23306
		14	F287 WT 10-Image Export-40_c1x0-1344y0-1024.tif:0014-0084	410.063	7.224	0.525	2962.31	7094
		15	F287 WT 10-Image Export-40_c1x0-1344y0-1024.tif:0015-0105	1489.5	8.034	8.277	11967	28658
		16	F287 WT 10-Image Export-40_c1x0-1344y0-1024.tif:0016-0114	2509.65	6.482	0.635	16268	38958
		17	F287 WT 10-Image Export-40_c1x0-1344y0-1024.tif:0017-0123	1597.24	6.643	0.689	10610.7	25410
		18	F287 WT 10-Image Export-40_c1x0-1344y0-1024.tif:0018-0110	747.884	6.91	0.771	5167.54	12375
		19	F287 WT 10-Image Export-40_c1x0-1344y0-1024.tif:0019-0126	986.322	6.739	0.722	6647.02	15918
		20	F287 WT 10-Image Export-40_c1x0-1344y0-1024.tif:0020-0132	783.796	7.061	0.686	5534.18	13253
		21	F287 WT 10-Image Export-40_c1x0-1344y0-1024.tif:0021-0147	1675.74	6.689	0.703	11208.7	26842
		22	F287 WT 10-Image Export-40_c1x0-1344y0-1024.tif:0022-0134	370.393	7.012	0.74	2597.34	6220
		23	F287 WT 10-Image Export-40_c1x0-1344y0-1024.tif:0023-0153	2171.41	6.572	0.671	14269.5	34172
		24	F287 WT 10-Image Export-40_c1x0-1344y0-1024.tif:0024-0162	1877.02	6.62	0.712	12425.9	29757
		25	F287 WT 10-Image Export-40_c1x0-1344y0-1024.tif:0025-0174	1601.83	6.435	0.685	10308.4	24686
		26	F287 WT 10-Image Export-40_c1x0-1344y0-1024.tif:0026-0168	1241.46	6.664	0.697	8273.08	19812
		27	F287 WT 10-Image Export-40_c1x0-1344y0-1024.tif:0027-0192	3305.97	6.392	0.644	21133.3	50609
		28	F287 WT 10-Image Export-40_c1x0-1344y0-1024.tif:0028-0179	1703.72	6.551	0.708	11161.9	26730
		29	F287 WT 10-Image Export-40_c1x0-1344y0-1024.tif:0030-0189	1668.23	6.429	0.654	10725.5	25685
		30	F287 WT 10-Image Export-40_c1x0-1344y0-1024.tif:0031-0194	1108.67	6.991	0.641	7750.27	18560
		31	F287 WT 10-Image Export-40_c1x0-1344y0-1024.tif:0032-0183	1362.56	6.702	0.68	9131.2	21867
		32	F287 WT 10-Image Export-40_c1x0-1344y0-1024.tif:0033-0205	956.256	6.669	0.718	6377.27	15272
		33	F287 WT 10-Image Export-40_c1x0-1344y0-1024.tif:0034-0211	1028.5	6.751	0.718	6943.09	16627
		34	F287 WT 10-Image Export-40_c1x0-1344y0-1024.tif:0035-0216	1983.92	6.53	0.677	12954.1	31022
		35	F287 WT 10-Image Export-40_c1x0-1344y0-1024.tif:0036-0220	2202.73	6.586	0.674	14507.1	34741
		36	F287 WT 10-Image Export-40_c1x0-1344y0-1024.tif:0037-0213	503.183	6.758	0.758	3400.35	8143
		37	F287 WT 10-Image Export-40_c1x0-1344y0-1024.tif:0038-0242	2368.09	6.616	0.698	15668	37521
		38	F287 WT 10-Image Export-40_c1x0-1344y0-1024.tif:0039-0242	2644.95	6.542	0.671	17302.4	41435
		39	F287 WT 10-Image Export-40_c1x0-1344y0-1024.tif:0040-0255	2021.92	6.6	0.678	13345	31958
		40	F287 WT 10-Image Export-40_c1x0-1344y0-1024.tif:0041-0236	982.146	6.713	0.733	6592.74	15788
		41	F287 WT 10-Image Export-40_c1x0-1344y0-1024.tif:0042-0246	635.973	6.9	0.636	4387.92	10508
		42	F287 WT 10-Image Export-40_c1x0-1344y0-1024.tif:0043-0263	1163.38	6.8	0.673	7911.03	18945
		43	F287 WT 10-Image Export-40_c1x0-1344y0-1024.tif:0044-0276	2031.52	6.441	0.657	13085.7	31337
		44	F287 WT 10-Image Export-40_c1x0-1344y0-1024.tif:0045-0268	1503.7	6.535	0.67	9827.31	23534
		45	F287 WT 10-Image Export-40_c1x0-1344y0-1024.tif:0046-0281	2025.68	6.607	0.666	13383.4	32050
		46	F287 WT 10-Image Export-40_c1x0-1344y0-1024.tif:0047-0283	1392.21	6.477	0.68	9016.78	21593
		47	F287 WT 10-Image Export-40_c1x0-1344y0-1024.tif:0048-0299	2183.52	6.288	0.585	13730	32880
		48	F287 WT 10-Image Export-40_c1x0-1344y0-1024.tif:0049-0306	2095.83	6.614	0.705	13862	33196
		49	F287 WT 10-Image Export-40_c1x0-1344y0-1024.tif:0050-0312	1637.74	6.524	0.724	10685	25588
		50	F287 WT 10-Image Export-40_c1x0-1344y0-1024.tif:0051-0306	1793.08	8.334	8.074	14944.3	35788
		51	F287 WT 10-Image Export-40_c1x0-1344y0-1024.tif:0052-0321	1654.87	6.457	0.654	10686.3	25591
		52	F287 WT 10-Image Export-40_c1x0-1344y0-1024.tif:0054-0350	1801.02	6.6	0.688	11886	28464
		53	F287 WT 10-Image Export-40_c1x0-1344y0-1024.tif:0055-0347	1927.55	6.686	0.7	12887.7	30863
		54	F287 WT 10-Image Export-40_c1x0-1344y0-1024.tif:0056-0342	691.511	6.62	0.738	4577.92	10963
		55	F287 WT 10-Image Export-40_c1x0-1344y0-1024.tif:0057-0358	1541.7	6.371	0.63	9821.88	23521
		56	F287 WT 10-Image Export-40_c1x0-1344y0-1024.tif:0058-0357	1836.1	6.345	0.616	11650.5	27900
		57	F287 WT 10-Image Export-40_c1x0-1344y0-1024.tif:0059-0350	384.173	6.964	0.773	2675.43	6407
		58	F287 WT 10-Image Export-40_c1x0-1344y0-1024.tif:0060-0379	2220.68	6.504	0.676	14443.2	34588
		59	F287 WT 10-Image Export-40_c1x0-1344y0-1024.tif:0061-0381	697.775	6.688	0.727	4666.86	11176
		60	F287 WT 10-Image Export-40_c1x0-1344y0-1024.tif:0063-0420	1928.8	6.472	0.663	12482.7	29893
		61	F287 WT 10-Image Export-40_c1x0-1344y0-1024.tif:0064-0426	2319.65	6.368	0.634	14771.4	35374
		62	F287 WT 10-Image Export-40_c1x0-1344y0-1024.tif:0065-0419	950.827	6.652	0.703	6325.07	15147
		63	F287 WT 10-Image Export-40_c1x0-1344y0-1024.tif:0066-0425	1441.9	6.761	0.667	9748.8	23346
		64	F287 WT 10-Image Export-40_c1x0-1344y0-1024.tif:0068-0419	724.082	7.107	0.633	5145.83	12323
		65	F287 WT 10-Image Export-40_c1x0-1344y0-1024.tif:0069-0431	668.962	6.845	0.714	4578.75	10965
		66	F287 WT 10-Image Export-40_c1x0-1344y0-1024.tif:0070-0446	2756.02	6.335	0.63	17460.7	41814
		67	F287 WT 10-Image Export-40_c1x0-1344y0-1024.tif:0071-0431	763.334	6.601	0.709	5038.93	12067
		68	F287 WT 10-Image Export-40_c1x0-1344y0-1024.tif:0072-0443	1813.55	6.556	0.691	11890.1	28474
		69	F287 WT 10-Image Export-40_c1x0-1344y0-1024.tif:0073-0455	2246.99	6.375	0.625	14324.6	34304
		70	F287 WT 10-Image Export-40_c1x0-1344y0-1024.tif:0074-0463	993.421	6.511	0.685	6468.3	15490
		71	F287 WT 10-Image Export-40_c1x0-1344y0-1024.tif:0075-0476	3025.36	6.39	0.626	19332.7	46297
		72	F287 WT 10-Image Export-40_c1x0-1344y0-1024.tif:0076-0480	2186.03	6.425	0.648	14044.4	33633
		73	F287 WT 10-Image Export-40_c1x0-1344y0-1024.tif:0077-0475	1282.8	6.339	0.614	8131.1	19472
		74	F287 WT 10-Image Export-40_c1x0-1344y0-1024.tif:0078-0476	1358.38	6.498	0.71	8826.79	21138
		75	F287 WT 10-Image Export-40_c1x0-1344y0-1024.tif:0079-0482	2810.31	6.337	0.619	17809.7	42650
		76	F287 WT 10-Image Export-40_c1x0-1344y0-1024.tif:0081-0529	2470.4	6.397	0.654	15804.1	37847
		77	F287 WT 10-Image Export-40_c1x0-1344y0-1024.tif:0082-0523	1618.95	6.322	0.621	10235.7	24512
		78	F287 WT 10-Image Export-40_c1x0-1344y0-1024.tif:0083-0529	2962.72	6.413	0.647	18999.4	45499
		79	F287 WT 10-Image Export-40_c1x0-1344y0-1024.tif:0084-0526	1941.33	6.561	0.665	12736.2	30500
		80	F287 WT 10-Image Export-40_c1x0-1344y0-1024.tif:0085-0524	1181.33	6.467	0.676	7640.03	18296
		81	F287 WT 10-Image Export-40_c1x0-1344y0-1024.tif:0087-0536	2762.28	6.348	0.624	17533.7	41989
		82	F287 WT 10-Image Export-40_c1x0-1344y0-1024.tif:0088-0525	518.216	7.011	0.828	3633.36	8701
		83	F287 WT 10-Image Export-40_c1x0-1344y0-1024.tif:0089-0534	1180.91	6.507	0.704	7683.87	18401
		84	F287 WT 10-Image Export-40_c1x0-1344y0-1024.tif:0091-0550	2057.41	6.396	0.65	13159.2	31513
		85	F287 WT 10-Image Export-40_c1x0-1344y0-1024.tif:0092-0537	961.267	6.884	0.656	6617.79	15848
		86	F287 WT 10-Image Export-40_c1x0-1344y0-1024.tif:0093-0573	3124.74	6.318	0.607	19741.5	47276
		87	F287 WT 10-Image Export-40_c1x0-1344y0-1024.tif:0094-0557	1423.11	6.574	0.751	9355.02	22403
		88	F287 WT 10-Image Export-40_c1x0-1344y0-1024.tif:0095-0552	923.267	6.649	0.699	6139.25	14702
		89	F287 WT 10-Image Export-40_c1x0-1344y0-1024.tif:0096-0581	1567.17	6.339	0.633	9933.79	23789
		90	F287 WT 10-Image Export-40_c1x0-1344y0-1024.tif:0097-0589	1649.02	6.459	0.677	10650.8	25506
		91	F287 WT 10-Image Export-40_c1x0-1344y0-1024.tif:0098-0595	2266.62	6.602	0.71	14963.5	35834
		92	F287 WT 10-Image Export-40_c1x0-1344y0-1024.tif:0099-0607	2878.79	6.365	0.622	18322.1	43877
		93	F287 WT 10-Image Export-40_c1x0-1344y0-1024.tif:0100-0607	1662.8	6.412	0.663	10662	25533
		94	F287 WT 10-Image Export-40_c1x0-1344y0-1024.tif:0101-0624	3376.96	6.422	0.644	21688.2	51938
		95	F287 WT 10-Image Export-40_c1x0-1344y0-1024.tif:0102-0617	2888.81	6.344	0.642	18327.1	43889
		96	F287 WT 10-Image Export-40_c1x0-1344y0-1024.tif:0104-0652	2528.44	6.364	0.64	16092.2	38537
		97	F287 WT 10-Image Export-40_c1x0-1344y0-1024.tif:0105-0640	1167.55	6.596	0.681	7700.99	18442
		98	F287 WT 10-Image Export-40_c1x0-1344y0-1024.tif:0106-0670	3105.53	6.455	0.642	20046.3	48006
		99	F287 WT 10-Image Export-40_c1x0-1344y0-1024.tif:0107-0670	1486.16	6.561	0.676	9750.47	23350
		100	F287 WT 10-Image Export-40_c1x0-1344y0-1024.tif:0108-0661	1328.74	6.565	0.689	8723.64	20891
		101	F287 WT 10-Image Export-40_c1x0-1344y0-1024.tif:0109-0686	2869.19	6.405	0.667	18378.5	44012
		102	F287 WT 10-Image Export-40_c1x0-1344y0-1024.tif:0110-0693	2749.76	6.265	0.563	17226.8	41254
		103	F287 WT 10-Image Export-40_c1x0-1344y0-1024.tif:0111-0710	2714.26	6.387	0.654	17337	41518
		104	F287 WT 10-Image Export-40_c1x0-1344y0-1024.tif:0112-0714	1851.13	6.273	0.595	11611.2	27806
		105	F287 WT 10-Image Export-40_c1x0-1344y0-1024.tif:0113-0715	2254.51	6.335	0.628	14281.6	34201
		106	F287 WT 10-Image Export-40_c1x0-1344y0-1024.tif:0114-0719	2291.67	7.98	7.989	18286.6	43792
		107	F287 WT 10-Image Export-40_c1x0-1344y0-1024.tif:0115-0737	2992.37	6.395	0.63	19135.1	45824
		108	F287 WT 10-Image Export-40_c1x0-1344y0-1024.tif:0116-0731	1687.85	6.547	0.723	11050	26462
		109	F287 WT 10-Image Export-40_c1x0-1344y0-1024.tif:0117-0738	1504.54	6.621	0.681	9961.35	23855
		110	F287 WT 10-Image Export-40_c1x0-1344y0-1024.tif:0118-0749	1340.43	6.395	0.645	8571.65	20527
		111	F287 WT 10-Image Export-40_c1x0-1344y0-1024.tif:0119-0765	2135.5	6.445	0.699	13763	32959
		112	F287 WT 10-Image Export-40_c1x0-1344y0-1024.tif:0120-0747	769.181	6.791	0.675	5223.5	12509
		113	F287 WT 10-Image Export-40_c1x0-1344y0-1024.tif:0121-0795	1969.72	6.455	0.681	12714.4	30448
		114	F287 WT 10-Image Export-40_c1x0-1344y0-1024.tif:0123-0778	806.345	6.7	0.709	5402.22	12937
		115	F287 WT 10-Image Export-40_c1x0-1344y0-1024.tif:0124-0785	1707.06	6.692	0.678	11422.9	27355
		116	F287 WT 10-Image Export-40_c1x0-1344y0-1024.tif:0125-0809	3673.03	6.511	0.65	23915.6	57272
		117	F287 WT 10-Image Export-40_c1x0-1344y0-1024.tif:0126-0799	2078.71	6.489	0.652	13489.1	32303
		118	F287 WT 10-Image Export-40_c1x0-1344y0-1024.tif:0127-0807	3030.37	6.303	0.585	19101.3	45743
		119	F287 WT 10-Image Export-40_c1x0-1344y0-1024.tif:0128-0811	1917.52	6.252	0.573	11987.9	28708
		120	F287 WT 10-Image Export-40_c1x0-1344y0-1024.tif:0129-0831	2654.55	6.33	0.648	16802.5	40238
		121	F287 WT 10-Image Export-40_c1x0-1344y0-1024.tif:0130-0838	1346.28	6.428	0.658	8654.33	20725
		122	F287 WT 10-Image Export-40_c1x0-1344y0-1024.tif:0131-0856	2479.17	6.27	0.571	15544.8	37226
		123	F287 WT 10-Image Export-40_c1x0-1344y0-1024.tif:0132-0867	2566.44	6.393	0.629	16407.9	39293
		124	F287 WT 10-Image Export-40_c1x0-1344y0-1024.tif:0133-0855	1416.85	6.676	0.725	9459	22652
		125	F287 WT 10-Image Export-40_c1x0-1344y0-1024.tif:0134-0867	1489.5	6.649	0.719	9904.14	23718
		126	F287 WT 10-Image Export-40_c1x0-1344y0-1024.tif:0135-0877	3095.93	6.225	0.557	19271.7	46151
		127	F287 WT 10-Image Export-40_c1x0-1344y0-1024.tif:0136-0862	562.479	7.004	0.637	3939.44	9434
		128	F287 WT 10-Image Export-40_c1x0-1344y0-1024.tif:0137-0867	562.897	6.468	0.724	3640.87	8719
		129	F287 WT 10-Image Export-40_c1x0-1344y0-1024.tif:0138-0889	2898	6.59	0.784	19098.8	45737
		130	F287 WT 10-Image Export-40_c1x0-1344y0-1024.tif:0139-0891	2464.13	6.219	0.538	15323.5	36696
[truncated: 2,280 more rows]

## Sheet: Sheet1
							Number of fibers
[truncated: 16 more rows]

## Sheet: Sheet2
		pax7+	total nuclei						pax7+	total nuclei					pax7+	total nuclei
[truncated: 12 more rows]
