# Supplementary material for: Methionine adenosyltransferase2A inhibition restores metabolism to improve regenerative capacity and strength of aged skeletal muscle
Source: Nat Commun. 2023 Feb 16;14:886. doi: 10.1038/s41467-023-36483-3 (PMC9935517; doi:10.1038/s41467-023-36483-3)
Supplement: Supplementary file 8 — Source Data [file 41467_2023_36483_MOESM8_ESM.zip › Source Data files/Fig 8A-D.xlsx]

## Sheet: twitch-NANOG
		F3®		F4®		M97®		F100®		F200®						F3(L)		F4(L)		M97(L)		F100(L)		F200(L)
		AI1		AI1		AI1		AI1		AI1						AI1		AI1		AI1		AI1		AI1
		0.006698	0	0.051194	0	0.038202	0	0.035279	0	0.02716	0		0			0.039502	0	0.044049	0	0.037228	0	0.049895	0	0.039177	0		0
		0.006698	0	0.051194	0	0.037228	0	0.03398	-0.003897	0.026835	-0.000975		-0.0009744			0.040476	0.002922	0.043724	-0.000975	0.036903	-0.000975	0.05022	0.000975	0.037878	-0.003897		-0.00039
		0.006048	-0.00195	0.05022	-0.002922	0.040476	0.009744	0.03463	-0.001947	0.027484	0.000972		0.0007794			0.039502	0	0.044049	0	0.036903	-0.000975	0.04957	-0.000975	0.039177	0		-0.00039
		0.006048	-0.00195	0.050545	-0.001947	0.037553	0.000975	0.03463	-0.001947	0.028134	0.002922		-0.0003894			0.04145	0.005844	0.045673	0.004872	0.037553	0.000975	0.051844	0.005847	0.038852	-0.000975		0.0033126
		0.005723	-0.002925	0.051194	0	0.037553	0.000975	0.033655	-0.004872	0.02716	0		-0.0013644			0.040476	0.002922	0.043399	-0.00195	0.037553	0.000975	0.050869	0.002922	0.037878	-0.003897		0.0001944
		0.004424	-0.006822	0.049895	-0.003897	0.039826	0.007794	0.034305	-0.002922	0.028134	0.002922		-0.000585			0.039502	0	0.044049	0	0.036903	-0.000975	0.050545	0.00195	0.038852	-0.000975		0
		0.007997	0.003897	0.050545	-0.001947	0.037228	0	0.034955	-0.000972	0.027809	0.001947		0.000585			0.040151	0.001947	0.044049	0	0.036903	-0.000975	0.050869	0.002922	0.038852	-0.000975		0.0005838
		0.006048	-0.00195	0.051194	0	0.038852	0.004872	0.035604	0.000975	0.027484	0.000972		0.0009738			0.039177	-0.000975	0.044374	0.000975	0.036903	-0.000975	0.05022	0.000975	0.040801	0.004872		0.0009744
		0.006698	0	0.050869	-0.000975	0.037553	0.000975	0.034305	-0.002922	0.028134	0.002922		2.08167e-18			0.039826	0.000972	0.044374	0.000975	0.037228	0	0.049895	0	0.039502	0.000975		0.0005844
		0.006048	-0.00195	0.049895	-0.003897	0.038852	0.004872	0.034955	-0.000972	0.026835	-0.000975		-0.0005844			0.040151	0.001947	0.044374	0.000975	0.037553	0.000975	0.049895	0	0.038527	-0.00195		0.0003894
		0.007022	0.000972	0.05022	-0.002922	0.039177	0.005847	0.035279	0	0.029433	0.006819		0.0021432			0.039826	0.000972	0.044698	0.001947	0.037228	0	0.05022	0.000975	0.039177	0		0.0007788
		0.007672	0.002922	0.049895	-0.003897	0.037553	0.000975	0.03463	-0.001947	0.026835	-0.000975		-0.0005844			0.040476	0.002922	0.044049	0	0.036903	-0.000975	0.050869	0.002922	0.038202	-0.002925		0.0003888
		0.006698	0	0.04957	-0.004872	0.038527	0.003897	0.034955	-0.000972	0.028459	0.003897		0.00039			0.040801	0.003897	0.045348	0.003897	0.038202	0.002922	0.05022	0.000975	0.039826	0.001947		0.0027276
		0.007022	0.000972	0.049245	-0.005847	0.037228	0	0.035604	0.000975	0.027809	0.001947		-0.0003906			0.040801	0.003897	0.044049	0	0.037553	0.000975	0.051844	0.005847	0.038852	-0.000975		0.0019488
		0.006048	-0.00195	0.04957	-0.004872	0.037228	0	0.033655	-0.004872	0.027484	0.000972		-0.0021444			0.038202	-0.0039	0.044698	0.001947	0.035929	-0.003897	0.050545	0.00195	0.038527	-0.00195		-0.00117
		0.006373	-0.000975	0.050545	-0.001947	0.037878	0.00195	0.032681	-0.007794	0.028784	0.004872		-0.0007788			0.039826	0.000972	0.044698	0.001947	0.036903	-0.000975	0.050869	0.002922	0.039177	0		0.0009732
		0.005398	-0.0039	0.050545	-0.001947	0.037878	0.00195	0.035604	0.000975	0.028459	0.003897		0.000195			0.041775	0.006819	0.044698	0.001947	0.036254	-0.002922	0.04957	-0.000975	0.038527	-0.00195		0.0005838
		0.007347	0.001947	0.05022	-0.002922	0.037553	0.000975	0.034955	-0.000972	0.027484	0.000972		4.16334e-18			0.038852	-0.00195	0.044374	0.000975	0.035929	-0.003897	0.05022	0.000975	0.038527	-0.00195		-0.0011694
		0.005074	-0.004872	0.04957	-0.004872	0.038527	0.003897	0.03463	-0.001947	0.027484	0.000972		-0.0013644			0.040151	0.001947	0.044374	0.000975	0.038527	0.003897	0.047946	-0.005847	0.038852	-0.000975		-6e-07
		0.005398	-0.0039	0.051519	0.000975	0.037228	0	0.034955	-0.000972	0.028459	0.003897		1.56125e-18			0.040476	0.002922	0.044374	0.000975	0.037228	0	0.051194	0.003897	0.039826	0.001947		0.0019482
		0.005723	-0.002925	0.05022	-0.002922	0.035929	-0.003897	0.034305	-0.002922	0.027809	0.001947		-0.0021438			0.040151	0.001947	0.044374	0.000975	0.037878	0.00195	0.051194	0.003897	0.039826	0.001947		0.0021432
		0.006698	0	0.050545	-0.001947	0.038527	0.003897	0.03398	-0.003897	0.028134	0.002922		0.000195			0.040151	0.001947	0.044049	0	0.036579	-0.001947	0.05022	0.000975	0.038852	-0.000975		0
		0.006048	-0.00195	0.050545	-0.001947	0.039177	0.005847	0.034955	-0.000972	0.028459	0.003897		0.000975			0.039826	0.000972	0.044049	0	0.036903	-0.000975	0.051194	0.003897	0.038852	-0.000975		0.0005838
		0.006048	-0.00195	0.049895	-0.003897	0.036903	-0.000975	0.033006	-0.006819	0.029108	0.005844		-0.0015594			0.041126	0.004872	0.044698	0.001947	0.038852	0.004872	0.05022	0.000975	0.040151	0.002922		0.0031176
		0.006698	0	0.051194	0	0.038202	0.002922	0.034305	-0.002922	0.028784	0.004872		0.0009744			0.039502	0	0.043074	-0.002925	0.037878	0.00195	0.049895	0	0.038527	-0.00195		-0.000585
		0.007022	0.000972	0.050869	-0.000975	0.037553	0.000975	0.034955	-0.000972	0.02716	0		1.04083e-18			0.040476	0.002922	0.044374	0.000975	0.037553	0.000975	0.050869	0.002922	0.039502	0.000975		0.0017538
		0.007022	0.000972	0.049895	-0.003897	0.037553	0.000975	0.03463	-0.001947	0.030083	0.008769		0.0009744			0.041126	0.004872	0.043724	-0.000975	0.037553	0.000975	0.050545	0.00195	0.039177	0		0.0013644
		0.007997	0.003897	0.050869	-0.000975	0.038202	0.002922	0.03463	-0.001947	0.026835	-0.000975		0.0005844			0.039502	0	0.043724	-0.000975	0.037553	0.000975	0.051844	0.005847	0.039502	0.000975		0.0013644
		0.005723	-0.002925	0.050869	-0.000975	0.037553	0.000975	0.035604	0.000975	0.028134	0.002922		0.0001944			0.039502	0	0.0421	-0.005847	0.036254	-0.002922	0.048596	-0.003897	0.037228	-0.005847		-0.0037026
		0.005723	-0.002925	0.049895	-0.003897	0.036903	-0.000975	0.034305	-0.002922	0.028134	0.002922		-0.0015594			0.040476	0.002922	0.044698	0.001947	0.038202	0.002922	0.050869	0.002922	0.038852	-0.000975		0.0019476
		0.006373	-0.000975	0.049895	-0.003897	0.037228	0	0.03463	-0.001947	0.027809	0.001947		-0.0009744			0.040151	0.001947	0.044049	0	0.037228	0	0.050869	0.002922	0.039177	0		0.0009738
		0.006048	-0.00195	0.049245	-0.005847	0.037553	0.000975	0.034305	-0.002922	0.02716	0		-0.0019488			0.040151	0.001947	0.044374	0.000975	0.036579	-0.001947	0.04957	-0.000975	0.038527	-0.00195		-0.00039
		0.007022	0.000972	0.050869	-0.000975	0.038852	0.004872	0.035604	0.000975	0.028459	0.003897		0.0019482			0.039502	0	0.043399	-0.00195	0.037553	0.000975	0.051194	0.003897	0.038527	-0.00195		0.0001944
		0.006698	0	0.048921	-0.006819	0.038527	0.003897	0.034305	-0.002922	0.02651	-0.00195		-0.0015588			0.040476	0.002922	0.045348	0.003897	0.037553	0.000975	0.050869	0.002922	0.041126	0.005847		0.0033126
		0.006373	-0.000975	0.051194	0	0.037553	0.000975	0.03463	-0.001947	0.02716	0		-0.0003894			0.040801	0.003897	0.043399	-0.00195	0.037228	0	0.050869	0.002922	0.039177	0		0.0009738
		0.005398	-0.0039	0.050869	-0.000975	0.037228	0	0.034955	-0.000972	0.027809	0.001947		-0.00078			0.039826	0.000972	0.043074	-0.002925	0.037878	0.00195	0.051519	0.004872	0.040151	0.002922		0.0015582
		0.007022	0.000972	0.050545	-0.001947	0.037878	0.00195	0.03398	-0.003897	0.028784	0.004872		0.00039			0.041126	0.004872	0.043724	-0.000975	0.037228	0	0.050869	0.002922	0.038202	-0.002925		0.0007788
		0.005723	-0.002925	0.050545	-0.001947	0.037553	0.000975	0.033655	-0.004872	0.029108	0.005844		-0.000585			0.039826	0.000972	0.044049	0	0.036579	-0.001947	0.051844	0.005847	0.038527	-0.00195		0.0005844
		0.005723	-0.002925	0.051519	0.000975	0.035929	-0.003897	0.033655	-0.004872	0.028134	0.002922		-0.0015594			0.040476	0.002922	0.045997	0.005844	0.037553	0.000975	0.051519	0.004872	0.038852	-0.000975		0.0027276
		0.005074	-0.004872	0.050545	-0.001947	0.039826	0.007794	0.035929	0.00195	0.02651	-0.00195		0.000195			0.04145	0.005844	0.043724	-0.000975	0.037878	0.00195	0.050869	0.002922	0.039177	0		0.0019482
		0.006373	-0.000975	0.050545	-0.001947	0.037228	0	0.034955	-0.000972	0.029758	0.007794		0.00078			0.040801	0.003897	0.043724	-0.000975	0.037553	0.000975	0.05022	0.000975	0.038852	-0.000975		0.0007794
		0.005723	-0.002925	0.050545	-0.001947	0.037553	0.000975	0.03398	-0.003897	0.02716	0		-0.0015588			0.040801	0.003897	0.044698	0.001947	0.038202	0.002922	0.051519	0.004872	0.037553	-0.004872		0.0017532
		0.006373	-0.000975	0.049895	-0.003897	0.036903	-0.000975	0.03398	-0.003897	0.029433	0.006819		-0.000585			0.041126	0.004872	0.044049	0	0.037878	0.00195	0.050545	0.00195	0.039826	0.001947		0.0021438
		0.006373	-0.000975	0.050869	-0.000975	0.038202	0.002922	0.034305	-0.002922	0.026835	-0.000975		-0.000585			0.041126	0.004872	0.043074	-0.002925	0.037228	0	0.049895	0	0.040151	0.002922		0.0009738
		0.005398	-0.0039	0.050545	-0.001947	0.037553	0.000975	0.036254	0.002925	0.027484	0.000972		-0.000195			0.04145	0.005844	0.044698	0.001947	0.036903	-0.000975	0.052493	0.007794	0.038527	-0.00195		0.002532
		0.006048	-0.00195	0.050869	-0.000975	0.036903	-0.000975	0.034955	-0.000972	0.026835	-0.000975		-0.0011694			0.039826	0.000972	0.043724	-0.000975	0.038202	0.002922	0.05022	0.000975	0.040151	0.002922		0.0013632
		0.005398	-0.0039	0.050869	-0.000975	0.038852	0.004872	0.034305	-0.002922	0.027484	0.000972		-0.0003906			0.040476	0.002922	0.044698	0.001947	0.036903	-0.000975	0.051844	0.005847	0.039177	0		0.0019482
		0.006698	0	0.050869	-0.000975	0.037878	0.00195	0.035279	0	0.02716	0		0.000195			0.039177	-0.000975	0.043724	-0.000975	0.037878	0.00195	0.051519	0.004872	0.040151	0.002922		0.0015588
		0.006373	-0.000975	0.051194	0	0.038527	0.003897	0.035929	0.00195	0.028134	0.002922		0.0015588			0.0421	0.007794	0.043724	-0.000975	0.038527	0.003897	0.051519	0.004872	0.039177	0		0.0031176
		0.006698	0	0.05022	-0.002922	0.038527	0.003897	0.03398	-0.003897	0.027484	0.000972		-0.00039			0.040801	0.003897	0.043724	-0.000975	0.036579	-0.001947	0.050545	0.00195	0.039502	0.000975		0.00078
		0.005398	-0.0039	0.051844	0.00195	0.037553	0.000975	0.03463	-0.001947	0.027809	0.001947		-0.000195			0.039177	-0.000975	0.04275	-0.003897	0.036254	-0.002922	0.04957	-0.000975	0.039502	0.000975		-0.0015588
		0.005074	-0.004872	0.04957	-0.004872	0.037878	0.00195	0.035604	0.000975	0.027809	0.001947		-0.0009744			0.041126	0.004872	0.043399	-0.00195	0.037878	0.00195	0.049245	-0.00195	0.038852	-0.000975		0.0003894
		0.005398	-0.0039	0.051194	0	0.039502	0.006822	0.033655	-0.004872	0.025211	-0.005847		-0.0015594			0.040801	0.003897	0.043399	-0.00195	0.036903	-0.000975	0.051519	0.004872	0.040151	0.002922		0.0017532
		0.005074	-0.004872	0.050545	-0.001947	0.036579	-0.001947	0.034955	-0.000972	0.027809	0.001947		-0.0015582			0.041775	0.006819	0.044698	0.001947	0.037878	0.00195	0.050869	0.002922	0.039502	0.000975		0.0029226
		0.006373	-0.000975	0.05022	-0.002922	0.038527	0.003897	0.033331	-0.005844	0.027484	0.000972		-0.0009744			0.041775	0.006819	0.04275	-0.003897	0.037553	0.000975	0.051519	0.004872	0.038527	-0.00195		0.0013638
		0.004424	-0.006822	0.051519	0.000975	0.038852	0.004872	0.034955	-0.000972	0.028134	0.002922		0.000195			0.041126	0.004872	0.044374	0.000975	0.038202	0.002922	0.051519	0.004872	0.038527	-0.00195		0.0023382
		0.005723	-0.002925	0.051519	0.000975	0.037228	0	0.032681	-0.007794	0.026835	-0.000975		-0.0021438			0.040476	0.002922	0.044374	0.000975	0.037228	0	0.050869	0.002922	0.037878	-0.003897		0.0005844
		0.004749	-0.005847	0.049245	-0.005847	0.039177	0.005847	0.033655	-0.004872	0.028134	0.002922		-0.0015594			0.039826	0.000972	0.043399	-0.00195	0.036903	-0.000975	0.051519	0.004872	0.040151	0.002922		0.0011682
		0.006698	0	0.051194	0	0.036903	-0.000975	0.034305	-0.002922	0.02586	-0.0039		-0.0015594			0.041126	0.004872	0.044049	0	0.037228	0	0.050545	0.00195	0.037878	-0.003897		0.000585
		0.006698	0	0.048596	-0.007794	0.038527	0.003897	0.03398	-0.003897	0.025536	-0.004872		-0.0025332			0.040801	0.003897	0.043074	-0.002925	0.037878	0.00195	0.051194	0.003897	0.039177	0		0.0013638
		0.004749	-0.005847	0.051844	0.00195	0.038202	0.002922	0.035604	0.000975	0.028134	0.002922		0.0005844			0.040151	0.001947	0.044049	0	0.037553	0.000975	0.050545	0.00195	0.039177	0		0.0009744
		0.006373	-0.000975	0.049895	-0.003897	0.037553	0.000975	0.03463	-0.001947	0.026835	-0.000975		-0.0013638			0.04145	0.005844	0.044698	0.001947	0.036903	-0.000975	0.050869	0.002922	0.038527	-0.00195		0.0015576
		0.006048	-0.00195	0.050869	-0.000975	0.038202	0.002922	0.034305	-0.002922	0.028134	0.002922		-6e-07			0.04145	0.005844	0.043724	-0.000975	0.036579	-0.001947	0.051519	0.004872	0.038202	-0.002925		0.0009738
		0.006373	-0.000975	0.049895	-0.003897	0.038527	0.003897	0.035279	0	0.02586	-0.0039		-0.000975			0.040801	0.003897	0.045023	0.002922	0.037878	0.00195	0.050545	0.00195	0.038527	-0.00195		0.0017538
		0.006373	-0.000975	0.051519	0.000975	0.038852	0.004872	0.034305	-0.002922	0.027809	0.001947		0.0007794			0.041126	0.004872	0.043074	-0.002925	0.037553	0.000975	0.050545	0.00195	0.038527	-0.00195		0.0005844
		0.006698	0	0.04957	-0.004872	0.037878	0.00195	0.03463	-0.001947	0.02716	0		-0.0009738			0.04145	0.005844	0.043074	-0.002925	0.036903	-0.000975	0.051194	0.003897	0.038527	-0.00195		0.0007782
		0.005398	-0.0039	0.051844	0.00195	0.038202	0.002922	0.03463	-0.001947	0.026185	-0.002925		-0.00078			0.041126	0.004872	0.043074	-0.002925	0.036903	-0.000975	0.051194	0.003897	0.040151	0.002922		0.0015582
		0.006048	-0.00195	0.049895	-0.003897	0.038527	0.003897	0.035279	0	0.028134	0.002922		0.0001944			0.039826	0.000972	0.044374	0.000975	0.038527	0.003897	0.05022	0.000975	0.038202	-0.002925		0.0007788
		0.006048	-0.00195	0.051844	0.00195	0.038202	0.002922	0.032681	-0.007794	0.026835	-0.000975		-0.0011694			0.040151	0.001947	0.045348	0.003897	0.037878	0.00195	0.051194	0.003897	0.038202	-0.002925		0.0017532
		0.006373	-0.000975	0.050869	-0.000975	0.039177	0.005847	0.033006	-0.006819	0.026185	-0.002925		-0.0011694			0.04145	0.005844	0.04275	-0.003897	0.037553	0.000975	0.050869	0.002922	0.037878	-0.003897		0.0003894
		0.005074	-0.004872	0.049895	-0.003897	0.037553	0.000975	0.033331	-0.005844	0.027809	0.001947		-0.0023382			0.041126	0.004872	0.043399	-0.00195	0.037878	0.00195	0.052818	0.008769	0.040151	0.002922		0.0033126
		0.006698	0	0.052493	0.003897	0.037228	0	0.033655	-0.004872	0.027809	0.001947		0.0001944			0.041126	0.004872	0.043399	-0.00195	0.037878	0.00195	0.049895	0	0.037878	-0.003897		0.000195
		0.005723	-0.002925	0.050869	-0.000975	0.038202	0.002922	0.033655	-0.004872	0.024886	-0.006822		-0.0025344			0.040801	0.003897	0.043399	-0.00195	0.036903	-0.000975	0.051194	0.003897	0.037553	-0.004872		-6e-07
		0.006048	-0.00195	0.050545	-0.001947	0.037878	0.00195	0.035604	0.000975	0.02716	0		-0.0001944			0.040801	0.003897	0.044049	0	0.037228	0	0.051519	0.004872	0.037553	-0.004872		0.0007794
		0.005723	-0.002925	0.052493	0.003897	0.038852	0.004872	0.034305	-0.002922	0.02716	0		0.0005844			0.039826	0.000972	0.0421	-0.005847	0.037228	0	0.049245	-0.00195	0.038527	-0.00195		-0.001755
		0.006048	-0.00195	0.05022	-0.002922	0.037878	0.00195	0.03398	-0.003897	0.02716	0		-0.0013638			0.039826	0.000972	0.044049	0	0.037878	0.00195	0.052169	0.006822	0.037878	-0.003897		0.0011694
		0.00345	-0.009744	0.050545	-0.001947	0.038852	0.004872	0.034305	-0.002922	0.027484	0.000972		-0.0017538			0.041126	0.004872	0.042425	-0.004872	0.038202	0.002922	0.050869	0.002922	0.039502	0.000975		0.0013638
		0.006373	-0.000975	0.052169	0.002925	0.038852	0.004872	0.03463	-0.001947	0.028784	0.004872		0.0019494			0.040476	0.002922	0.043399	-0.00195	0.037228	0	0.050545	0.00195	0.039177	0		0.0005844
		0.006698	0	0.05022	-0.002922	0.038852	0.004872	0.033655	-0.004872	0.025536	-0.004872		-0.0015588			0.040801	0.003897	0.043074	-0.002925	0.037878	0.00195	0.052169	0.006822	0.037553	-0.004872		0.0009744
		0.006373	-0.000975	0.05022	-0.002922	0.038202	0.002922	0.033331	-0.005844	0.028134	0.002922		-0.0007794			0.04145	0.005844	0.043724	-0.000975	0.038852	0.004872	0.050869	0.002922	0.038202	-0.002925		0.0019476
		0.005723	-0.002925	0.050869	-0.000975	0.039177	0.005847	0.034305	-0.002922	0.028459	0.003897		0.0005844			0.039826	0.000972	0.04275	-0.003897	0.038202	0.002922	0.051844	0.005847	0.039826	0.001947		0.0015582
		0.005398	-0.0039	0.050869	-0.000975	0.037228	0	0.033331	-0.005844	0.027809	0.001947		-0.0017544			0.041775	0.006819	0.043399	-0.00195	0.036903	-0.000975	0.051844	0.005847	0.038852	-0.000975		0.0017532
		0.007022	0.000972	0.050869	-0.000975	0.039177	0.005847	0.035279	0	0.02716	0		0.0011688			0.040801	0.003897	0.043724	-0.000975	0.037228	0	0.05022	0.000975	0.038852	-0.000975		0.0005844
		0.005723	-0.002925	0.05022	-0.002922	0.038202	0.002922	0.033006	-0.006819	0.026835	-0.000975		-0.0021438			0.04145	0.005844	0.042425	-0.004872	0.037553	0.000975	0.050869	0.002922	0.038202	-0.002925		0.0003888
		0.006698	0	0.051519	0.000975	0.037878	0.00195	0.03463	-0.001947	0.028459	0.003897		0.000975			0.040801	0.003897	0.043074	-0.002925	0.037878	0.00195	0.052169	0.006822	0.040151	0.002922		0.0025332
		0.006048	-0.00195	0.051519	0.000975	0.037553	0.000975	0.035279	0	0.02716	0		3.1225e-18			0.0421	0.007794	0.0421	-0.005847	0.038852	0.004872	0.051844	0.005847	0.039177	0		0.0025332
		0.007022	0.000972	0.050869	-0.000975	0.037878	0.00195	0.034955	-0.000972	0.027484	0.000972		0.0003894			0.040801	0.003897	0.043724	-0.000975	0.036903	-0.000975	0.050869	0.002922	0.038527	-0.00195		0.0005838
		0.005074	-0.004872	0.048921	-0.006819	0.038202	0.002922	0.035279	0	0.027484	0.000972		-0.0015594			0.039826	0.000972	0.043399	-0.00195	0.038852	0.004872	0.050869	0.002922	0.040151	0.002922		0.0019476
		0.007347	0.001947	0.050545	-0.001947	0.037228	0	0.033331	-0.005844	0.026185	-0.002925		-0.0017538			0.041126	0.004872	0.04275	-0.003897	0.038202	0.002922	0.05022	0.000975	0.038527	-0.00195		0.0005844
		0.005074	-0.004872	0.049895	-0.003897	0.037553	0.000975	0.034955	-0.000972	0.027484	0.000972		-0.0015588			0.04145	0.005844	0.043074	-0.002925	0.036254	-0.002922	0.050869	0.002922	0.038202	-0.002925		-1.2e-06
		0.005398	-0.0039	0.048921	-0.006819	0.039502	0.006822	0.035604	0.000975	0.028784	0.004872		0.00039			0.041126	0.004872	0.043724	-0.000975	0.037553	0.000975	0.052169	0.006822	0.038852	-0.000975		0.0021438
		0.006373	-0.000975	0.051194	0	0.038202	0.002922	0.033331	-0.005844	0.026835	-0.000975		-0.0009744			0.040801	0.003897	0.043399	-0.00195	0.038527	0.003897	0.051519	0.004872	0.039177	0		0.0021432
		0.005074	-0.004872	0.050545	-0.001947	0.037228	0	0.034955	-0.000972	0.027809	0.001947		-0.0011688			0.04145	0.005844	0.04275	-0.003897	0.037878	0.00195	0.050869	0.002922	0.037553	-0.004872		0.0003894
		0.007347	0.001947	0.050869	-0.000975	0.039826	0.007794	0.033655	-0.004872	0.02651	-0.00195		0.0003888			0.0421	0.007794	0.043074	-0.002925	0.037228	0	0.051519	0.004872	0.037878	-0.003897		0.0011688
		0.006048	-0.00195	0.053468	0.006822	0.037878	0.00195	0.034955	-0.000972	0.02651	-0.00195		0.00078			0.039826	0.000972	0.043399	-0.00195	0.037228	0	0.051519	0.004872	0.038527	-0.00195		0.0003888
		0.005723	-0.002925	0.05022	-0.002922	0.039177	0.005847	0.033331	-0.005844	0.027809	0.001947		-0.0007794			0.04145	0.005844	0.043399	-0.00195	0.038202	0.002922	0.050545	0.00195	0.038527	-0.00195		0.0013632
		0.006698	0	0.051194	0	0.039177	0.005847	0.03398	-0.003897	0.02586	-0.0039		-0.00039			0.041775	0.006819	0.04275	-0.003897	0.036903	-0.000975	0.052493	0.007794	0.038852	-0.000975		0.0017532
		0.005074	-0.004872	0.051844	0.00195	0.036254	-0.002922	0.03398	-0.003897	0.02716	0		-0.0019482			0.041126	0.004872	0.044049	0	0.036903	-0.000975	0.051519	0.004872	0.038202	-0.002925		0.0011688
		0.005723	-0.002925	0.050869	-0.000975	0.039177	0.005847	0.035279	0	0.029108	0.005844		0.0015582			0.041775	0.006819	0.043724	-0.000975	0.036903	-0.000975	0.051844	0.005847	0.038527	-0.00195		0.0017532
		0.005723	-0.002925	0.049895	-0.003897	0.038852	0.004872	0.033655	-0.004872	0.027484	0.000972		-0.00117			0.040151	0.001947	0.043399	-0.00195	0.037553	0.000975	0.052493	0.007794	0.038852	-0.000975		0.0015582
		0.006373	-0.000975	0.05022	-0.002922	0.040151	0.008769	0.034305	-0.002922	0.02651	-0.00195		1.56125e-18			0.042425	0.008769	0.043399	-0.00195	0.036903	-0.000975	0.05022	0.000975	0.037878	-0.003897		0.0005844
		0.005398	-0.0039	0.050869	-0.000975	0.038527	0.003897	0.033331	-0.005844	0.02651	-0.00195		-0.0017544			0.040801	0.003897	0.044698	0.001947	0.037878	0.00195	0.049895	0	0.038202	-0.002925		0.0009738
		0.006698	0	0.050869	-0.000975	0.037553	0.000975	0.03398	-0.003897	0.026835	-0.000975		-0.0009744			0.040151	0.001947	0.04145	-0.007797	0.037553	0.000975	0.051194	0.003897	0.040151	0.002922		0.0003888
		0.007997	0.003897	0.050545	-0.001947	0.038527	0.003897	0.035279	0	0.02716	0		0.0011694			0.0421	0.007794	0.044698	0.001947	0.036254	-0.002922	0.051844	0.005847	0.037878	-0.003897		0.0017538
		0.004424	-0.006822	0.050545	-0.001947	0.037878	0.00195	0.034305	-0.002922	0.028134	0.002922		-0.0013638			0.039826	0.000972	0.043399	-0.00195	0.038852	0.004872	0.051194	0.003897	0.039826	0.001947		0.0019476
		0.006698	0	0.049895	-0.003897	0.039177	0.005847	0.033331	-0.005844	0.02716	0		-0.0007788			0.041775	0.006819	0.043724	-0.000975	0.036903	-0.000975	0.053468	0.010719	0.038202	-0.002925		0.0025326
		0.005723	-0.002925	0.051844	0.00195	0.038527	0.003897	0.034955	-0.000972	0.02651	-0.00195		0			0.041775	0.006819	0.04275	-0.003897	0.036903	-0.000975	0.050869	0.002922	0.039826	0.001947		0.0013632
		0.005723	-0.002925	0.051194	0	0.038202	0.002922	0.03398	-0.003897	0.026835	-0.000975		-0.000975			0.040476	0.002922	0.041126	-0.008769	0.037228	0	0.051194	0.003897	0.038852	-0.000975		-0.000585
		0.005074	-0.004872	0.05022	-0.002922	0.038852	0.004872	0.03463	-0.001947	0.02651	-0.00195		-0.0013638			0.039502	0	0.04275	-0.003897	0.037878	0.00195	0.050545	0.00195	0.038527	-0.00195		-0.0003894
		0.005398	-0.0039	0.052818	0.004872	0.037553	0.000975	0.034305	-0.002922	0.027484	0.000972		-6e-07			0.040151	0.001947	0.043074	-0.002925	0.037553	0.000975	0.050545	0.00195	0.039502	0.000975		0.0005844
		0.005723	-0.002925	0.051519	0.000975	0.038852	0.004872	0.03398	-0.003897	0.026835	-0.000975		-0.00039			0.04145	0.005844	0.044049	0	0.037228	0	0.052818	0.008769	0.038202	-0.002925		0.0023376
		0.006698	0	0.051194	0	0.039502	0.006822	0.033655	-0.004872	0.028784	0.004872		0.0013644			0.040801	0.003897	0.044049	0	0.036579	-0.001947	0.051194	0.003897	0.038852	-0.000975		0.0009744
		0.004424	-0.006822	0.048596	-0.007794	0.036903	-0.000975	0.034955	-0.000972	0.026835	-0.000975		-0.0035076			0.040476	0.002922	0.04275	-0.003897	0.037228	0	0.051519	0.004872	0.038202	-0.002925		0.0001944
		0.006373	-0.000975	0.050545	-0.001947	0.039502	0.006822	0.033006	-0.006819	0.025536	-0.004872		-0.0015582			0.041775	0.006819	0.043074	-0.002925	0.036903	-0.000975	0.050869	0.002922	0.038202	-0.002925		0.0005832
		0.006698	0	0.049895	-0.003897	0.038527	0.003897	0.033655	-0.004872	0.028459	0.003897		-0.000195			0.040801	0.003897	0.043724	-0.000975	0.037878	0.00195	0.051519	0.004872	0.038852	-0.000975		0.0017538
		0.005723	-0.002925	0.049895	-0.003897	0.039826	0.007794	0.03398	-0.003897	0.02651	-0.00195		-0.000975			0.042425	0.008769	0.044049	0	0.037553	0.000975	0.052169	0.006822	0.039502	0.000975		0.0035082
		0.006698	0	0.050545	-0.001947	0.038852	0.004872	0.034305	-0.002922	0.029108	0.005844		0.0011694			0.039826	0.000972	0.044698	0.001947	0.037878	0.00195	0.051844	0.005847	0.038852	-0.000975		0.0019482
		0.007997	0.003897	0.04957	-0.004872	0.038527	0.003897	0.033006	-0.006819	0.027484	0.000972		-0.000585			0.041126	0.004872	0.043724	-0.000975	0.036254	-0.002922	0.05022	0.000975	0.037878	-0.003897		-0.0003894
		0.005398	-0.0039	0.050869	-0.000975	0.037878	0.00195	0.034305	-0.002922	0.026835	-0.000975		-0.0013644			0.039502	0	0.042425	-0.004872	0.037878	0.00195	0.050869	0.002922	0.038527	-0.00195		-0.00039
		0.005074	-0.004872	0.050869	-0.000975	0.039177	0.005847	0.033331	-0.005844	0.024886	-0.006822		-0.0025332			0.040801	0.003897	0.044049	0	0.036254	-0.002922	0.051844	0.005847	0.038527	-0.00195		0.0009744
		0.004424	-0.006822	0.050545	-0.001947	0.039177	0.005847	0.032681	-0.007794	0.027809	0.001947		-0.0017538			0.038527	-0.002925	0.04275	-0.003897	0.037553	0.000975	0.050545	0.00195	0.036903	-0.006822		-0.0021438
		0.005723	-0.002925	0.048596	-0.007794	0.040476	0.009744	0.032681	-0.007794	0.026185	-0.002925		-0.0023388			0.039502	0	0.043074	-0.002925	0.037228	0	0.050545	0.00195	0.039826	0.001947		0.0001944
		0.005723	-0.002925	0.04957	-0.004872	0.039502	0.006822	0.033331	-0.005844	0.02586	-0.0039		-0.0021438			0.040476	0.002922	0.043399	-0.00195	0.035929	-0.003897	0.052169	0.006822	0.038527	-0.00195		0.0003894
		0.006373	-0.000975	0.050545	-0.001947	0.038852	0.004872	0.035279	0	0.02586	-0.0039		-0.00039			0.040151	0.001947	0.043399	-0.00195	0.036579	-0.001947	0.050869	0.002922	0.038527	-0.00195		-0.0001956
		0.005398	-0.0039	0.05022	-0.002922	0.039502	0.006822	0.034305	-0.002922	0.027484	0.000972		-0.00039			0.039177	-0.000975	0.042425	-0.004872	0.037878	0.00195	0.052169	0.006822	0.039177	0		0.000585
		0.006048	-0.00195	0.050545	-0.001947	0.038527	0.003897	0.034305	-0.002922	0.027484	0.000972		-0.00039			0.04275	0.009744	0.042425	-0.004872	0.036579	-0.001947	0.050869	0.002922	0.040151	0.002922		0.0017538
		0.005074	-0.004872	0.050545	-0.001947	0.037878	0.00195	0.032681	-0.007794	0.02651	-0.00195		-0.0029226			0.040151	0.001947	0.043074	-0.002925	0.039177	0.005847	0.05022	0.000975	0.037878	-0.003897		0.0003894
		0.007022	0.000972	0.050545	-0.001947	0.038202	0.002922	0.035929	0.00195	0.02651	-0.00195		0.0003894			0.039826	0.000972	0.044049	0	0.036579	-0.001947	0.05022	0.000975	0.038527	-0.00195		-0.00039
		0.006698	0	0.049895	-0.003897	0.037878	0.00195	0.03398	-0.003897	0.027809	0.001947		-0.0007794			0.039826	0.000972	0.04275	-0.003897	0.036254	-0.002922	0.051194	0.003897	0.039177	0		-0.00039
		0.007347	0.001947	0.048596	-0.007794	0.038852	0.004872	0.033331	-0.005844	0.026835	-0.000975		-0.0015588			0.042425	0.008769	0.044049	0	0.037553	0.000975	0.052818	0.008769	0.038852	-0.000975		0.0035076
		0.006373	-0.000975	0.051194	0	0.038852	0.004872	0.033006	-0.006819	0.027809	0.001947		-0.000195			0.041126	0.004872	0.043724	-0.000975	0.036903	-0.000975	0.050869	0.002922	0.037553	-0.004872		0.0001944
		0.006048	-0.00195	0.050545	-0.001947	0.039826	0.007794	0.034305	-0.002922	0.027484	0.000972		0.0003894			0.039826	0.000972	0.043074	-0.002925	0.037228	0	0.051194	0.003897	0.039177	0		0.0003888
		0.006048	-0.00195	0.04957	-0.004872	0.038527	0.003897	0.033331	-0.005844	0.028134	0.002922		-0.0011694			0.038852	-0.00195	0.043399	-0.00195	0.035604	-0.004872	0.05022	0.000975	0.039502	0.000975		-0.0013644
		0.007997	0.003897	0.050869	-0.000975	0.039502	0.006822	0.034955	-0.000972	0.027484	0.000972		0.0019488			0.04145	0.005844	0.044049	0	0.036903	-0.000975	0.050869	0.002922	0.038527	-0.00195		0.0011682
		0.005398	-0.0039	0.04957	-0.004872	0.038852	0.004872	0.03398	-0.003897	0.027484	0.000972		-0.001365			0.041126	0.004872	0.044049	0	0.036254	-0.002922	0.051519	0.004872	0.040151	0.002922		0.0019488
		0.006373	-0.000975	0.04957	-0.004872	0.039177	0.005847	0.03398	-0.003897	0.026835	-0.000975		-0.0009744			0.040151	0.001947	0.04145	-0.007797	0.036579	-0.001947	0.050545	0.00195	0.037553	-0.004872		-0.0021438
		0.006048	-0.00195	0.051194	0	0.040476	0.009744	0.035279	0	0.02651	-0.00195		0.0011688			0.040151	0.001947	0.04275	-0.003897	0.039826	0.007794	0.049895	0	0.038527	-0.00195		0.0007788
		0.005074	-0.004872	0.051194	0	0.038202	0.002922	0.03398	-0.003897	0.02716	0		-0.0011694			0.040476	0.002922	0.043399	-0.00195	0.036903	-0.000975	0.050869	0.002922	0.040476	0.003897		0.0013632
		0.006373	-0.000975	0.048921	-0.006819	0.038852	0.004872	0.03463	-0.001947	0.027809	0.001947		-0.0005844			0.040801	0.003897	0.04275	-0.003897	0.036903	-0.000975	0.050545	0.00195	0.038202	-0.002925		-0.00039
		0.006048	-0.00195	0.049245	-0.005847	0.039177	0.005847	0.03398	-0.003897	0.027484	0.000972		-0.000975			0.040801	0.003897	0.042425	-0.004872	0.036903	-0.000975	0.052493	0.007794	0.038202	-0.002925		0.0005838
		0.006698	0	0.050545	-0.001947	0.038852	0.004872	0.034305	-0.002922	0.027809	0.001947		0.00039			0.04145	0.005844	0.04275	-0.003897	0.036254	-0.002922	0.049245	-0.00195	0.038527	-0.00195		-0.000975
		0.007022	0.000972	0.050545	-0.001947	0.039826	0.007794	0.03463	-0.001947	0.028134	0.002922		0.0015588			0.040476	0.002922	0.044698	0.001947	0.037553	0.000975	0.049895	0	0.040151	0.002922		0.0017532
		0.006698	0	0.05022	-0.002922	0.040151	0.008769	0.034305	-0.002922	0.028459	0.003897		0.0013644			0.040151	0.001947	0.043399	-0.00195	0.036579	-0.001947	0.051519	0.004872	0.037878	-0.003897		-0.000195
		0.005723	-0.002925	0.049895	-0.003897	0.037878	0.00195	0.033655	-0.004872	0.028459	0.003897		-0.0011694			0.042425	0.008769	0.043399	-0.00195	0.037878	0.00195	0.04957	-0.000975	0.037878	-0.003897		0.0007794
		0.007347	0.001947	0.051519	0.000975	0.037553	0.000975	0.033655	-0.004872	0.02716	0		-0.000195			0.040151	0.001947	0.04275	-0.003897	0.036254	-0.002922	0.051194	0.003897	0.038852	-0.000975		-0.00039
		0.005398	-0.0039	0.048596	-0.007794	0.039826	0.007794	0.035279	0	0.028459	0.003897		-6e-07			0.039502	0	0.04275	-0.003897	0.036579	-0.001947	0.051194	0.003897	0.038202	-0.002925		-0.0009744
		0.006048	-0.00195	0.049895	-0.003897	0.039502	0.006822	0.035279	0	0.026185	-0.002925		-0.00039			0.040476	0.002922	0.043724	-0.000975	0.036254	-0.002922	0.052493	0.007794	0.037228	-0.005847		0.0001944
		0.007672	0.002922	0.05022	-0.002922	0.038852	0.004872	0.033655	-0.004872	0.028134	0.002922		0.0005844			0.04145	0.005844	0.04275	-0.003897	0.037553	0.000975	0.050869	0.002922	0.038202	-0.002925		0.0005838
		0.005723	-0.002925	0.04957	-0.004872	0.038852	0.004872	0.033655	-0.004872	0.027809	0.001947		-0.00117			0.038202	-0.0039	0.043399	-0.00195	0.037228	0	0.048921	-0.002922	0.039177	0		-0.0017544
		0.007347	0.001947	0.050869	-0.000975	0.038852	0.004872	0.034305	-0.002922	0.027809	0.001947		0.0009738			0.040151	0.001947	0.044374	0.000975	0.037553	0.000975	0.050869	0.002922	0.039826	0.001947		0.0017532
		0.006048	-0.00195	0.050545	-0.001947	0.037553	0.000975	0.033655	-0.004872	0.027484	0.000972		-0.0013644			0.039177	-0.000975	0.043399	-0.00195	0.037228	0	0.05022	0.000975	0.039502	0.000975		-0.000195
		0.006048	-0.00195	0.050869	-0.000975	0.039177	0.005847	0.035279	0	0.026835	-0.000975		0.0003894			0.040476	0.002922	0.043724	-0.000975	0.036579	-0.001947	0.050545	0.00195	0.037878	-0.003897		-0.0003894
		0.007022	0.000972	0.051519	0.000975	0.039826	0.007794	0.033331	-0.005844	0.028784	0.004872		0.0017538			0.040151	0.001947	0.045023	0.002922	0.037228	0	0.050869	0.002922	0.039177	0		0.0015582
		0.006373	-0.000975	0.051194	0	0.036903	-0.000975	0.03398	-0.003897	0.027484	0.000972		-0.000975			0.039826	0.000972	0.044049	0	0.037553	0.000975	0.050869	0.002922	0.039502	0.000975		0.0011688
		0.004099	-0.007797	0.05022	-0.002922	0.038202	0.002922	0.03398	-0.003897	0.026185	-0.002925		-0.0029238			0.039502	0	0.045023	0.002922	0.036579	-0.001947	0.051194	0.003897	0.039177	0		0.0009744
		0.006698	0	0.049895	-0.003897	0.040151	0.008769	0.03398	-0.003897	0.027484	0.000972		0.0003894			0.040476	0.002922	0.044049	0	0.038202	0.002922	0.050545	0.00195	0.040151	0.002922		0.0021432
		0.006373	-0.000975	0.050869	-0.000975	0.039502	0.006822	0.03398	-0.003897	0.027809	0.001947		0.0005844			0.039177	-0.000975	0.043724	-0.000975	0.036254	-0.002922	0.04957	-0.000975	0.040476	0.003897		-0.00039
		0.007347	0.001947	0.05022	-0.002922	0.037228	0	0.035604	0.000975	0.027484	0.000972		0.0001944			0.04145	0.005844	0.045023	0.002922	0.037553	0.000975	0.049245	-0.00195	0.038202	-0.002925		0.0009732
		0.006373	-0.000975	0.05022	-0.002922	0.040801	0.010719	0.035929	0.00195	0.027809	0.001947		0.0021438			0.038852	-0.00195	0.044049	0	0.038527	0.003897	0.05022	0.000975	0.039177	0		0.0005844
		0.006048	-0.00195	0.051519	0.000975	0.039177	0.005847	0.033006	-0.006819	0.028134	0.002922		0.000195			0.040476	0.002922	0.044698	0.001947	0.036254	-0.002922	0.050545	0.00195	0.039177	0		0.0007794
		0.007022	0.000972	0.051519	0.000975	0.037878	0.00195	0.034955	-0.000972	0.027484	0.000972		0.0007794			0.039502	0	0.044049	0	0.038202	0.002922	0.050869	0.002922	0.038852	-0.000975		0.0009738
		0.006698	0	0.04957	-0.004872	0.037228	0	0.033655	-0.004872	0.028459	0.003897		-0.0011694			0.040801	0.003897	0.043724	-0.000975	0.037228	0	0.048921	-0.002922	0.039177	0		-4.16334e-18
		0.006698	0	0.049895	-0.003897	0.038527	0.003897	0.035279	0	0.02716	0		0			0.040151	0.001947	0.044374	0.000975	0.037878	0.00195	0.051519	0.004872	0.037553	-0.004872		0.0009744
		0.006048	-0.00195	0.050545	-0.001947	0.037553	0.000975	0.03463	-0.001947	0.028784	0.004872		6e-07			0.038852	-0.00195	0.045348	0.003897	0.036579	-0.001947	0.050869	0.002922	0.037878	-0.003897		-0.000195
		0.005723	-0.002925	0.05022	-0.002922	0.036254	-0.002922	0.03463	-0.001947	0.026185	-0.002925		-0.0027282			0.041775	0.006819	0.044698	0.001947	0.035929	-0.003897	0.050545	0.00195	0.040151	0.002922		0.0019482
		0.007022	0.000972	0.049245	-0.005847	0.038852	0.004872	0.034305	-0.002922	0.027809	0.001947		-0.0001956			0.041126	0.004872	0.043399	-0.00195	0.037228	0	0.052169	0.006822	0.039826	0.001947		0.0023382
		0.005074	-0.004872	0.048921	-0.006819	0.038202	0.002922	0.033331	-0.005844	0.026835	-0.000975		-0.0031176			0.040151	0.001947	0.043399	-0.00195	0.036903	-0.000975	0.049895	0	0.039177	0		-0.0001956
		0.006373	-0.000975	0.051194	0	0.038852	0.004872	0.03463	-0.001947	0.028134	0.002922		0.0009744			0.04145	0.005844	0.044374	0.000975	0.037878	0.00195	0.049895	0	0.039502	0.000975		0.0019488
		0.006373	-0.000975	0.05022	-0.002922	0.039502	0.006822	0.03398	-0.003897	0.027809	0.001947		0.000195			0.04145	0.005844	0.044698	0.001947	0.036254	-0.002922	0.051519	0.004872	0.040476	0.003897		0.0027276
		0.005398	-0.0039	0.051519	0.000975	0.038852	0.004872	0.033655	-0.004872	0.028459	0.003897		0.0001944			0.040476	0.002922	0.043724	-0.000975	0.036579	-0.001947	0.05022	0.000975	0.038202	-0.002925		-0.00039
		0.006048	-0.00195	0.050545	-0.001947	0.038527	0.003897	0.036254	0.002925	0.028459	0.003897		0.0013644			0.040151	0.001947	0.043074	-0.002925	0.038527	0.003897	0.051194	0.003897	0.039502	0.000975		0.0015582
		0.007997	0.003897	0.05022	-0.002922	0.039502	0.006822	0.033331	-0.005844	0.026835	-0.000975		0.0001956			0.039177	-0.000975	0.044374	0.000975	0.037878	0.00195	0.050545	0.00195	0.039502	0.000975		0.000975
		0.005723	-0.002925	0.049895	-0.003897	0.039177	0.005847	0.034305	-0.002922	0.027484	0.000972		-0.000585			0.040801	0.003897	0.044049	0	0.037878	0.00195	0.050869	0.002922	0.038202	-0.002925		0.0011688
		0.007022	0.000972	0.049895	-0.003897	0.038527	0.003897	0.035279	0	0.02716	0		0.0001944			0.040151	0.001947	0.04275	-0.003897	0.037228	0	0.049245	-0.00195	0.038202	-0.002925		-0.001365
		0.005723	-0.002925	0.04957	-0.004872	0.038852	0.004872	0.032681	-0.007794	0.027484	0.000972		-0.0019494			0.040801	0.003897	0.045023	0.002922	0.038202	0.002922	0.05022	0.000975	0.038202	-0.002925		0.0015582
		0.006698	0	0.05022	-0.002922	0.039177	0.005847	0.033655	-0.004872	0.027809	0.001947		-2.08167e-18			0.039502	0	0.044374	0.000975	0.036579	-0.001947	0.05022	0.000975	0.039826	0.001947		0.00039
		0.006698	0	0.051519	0.000975	0.038527	0.003897	0.033655	-0.004872	0.027484	0.000972		0.0001944			0.039177	-0.000975	0.043724	-0.000975	0.038202	0.002922	0.049895	0	0.039826	0.001947		0.0005838
		0.006698	0	0.049895	-0.003897	0.038527	0.003897	0.03463	-0.001947	0.030407	0.009741		0.0015588			0.0421	0.007794	0.043399	-0.00195	0.036254	-0.002922	0.052493	0.007794	0.038852	-0.000975		0.0019482
		0.006048	-0.00195	0.049895	-0.003897	0.037878	0.00195	0.034305	-0.002922	0.027484	0.000972		-0.0011694			0.040801	0.003897	0.044049	0	0.037228	0	0.05022	0.000975	0.039826	0.001947		0.0013638
		0.006698	0	0.051844	0.00195	0.038527	0.003897	0.03463	-0.001947	0.02651	-0.00195		0.00039			0.04145	0.005844	0.044049	0	0.038527	0.003897	0.048921	-0.002922	0.040476	0.003897		0.0021432
		0.006373	-0.000975	0.051519	0.000975	0.038202	0.002922	0.034305	-0.002922	0.027809	0.001947		0.0003894			0.040476	0.002922	0.044698	0.001947	0.037878	0.00195	0.051519	0.004872	0.039502	0.000975		0.0025332
		0.005398	-0.0039	0.049895	-0.003897	0.038202	0.002922	0.035604	0.000975	0.029108	0.005844		0.0003888			0.040476	0.002922	0.044049	0	0.037228	0	0.049245	-0.00195	0.038852	-0.000975		-6e-07
		0.007022	0.000972	0.050869	-0.000975	0.036903	-0.000975	0.03398	-0.003897	0.028134	0.002922		-0.0003906			0.041775	0.006819	0.044049	0	0.036254	-0.002922	0.051844	0.005847	0.038852	-0.000975		0.0017538
		0.005723	-0.002925	0.050545	-0.001947	0.038527	0.003897	0.033655	-0.004872	0.027809	0.001947		-0.00078			0.038852	-0.00195	0.043399	-0.00195	0.036579	-0.001947	0.049245	-0.00195	0.038527	-0.00195		-0.0019494
		0.006373	-0.000975	0.049895	-0.003897	0.037228	0	0.034305	-0.002922	0.028459	0.003897		-0.0007794			0.040476	0.002922	0.042425	-0.004872	0.037878	0.00195	0.050869	0.002922	0.038527	-0.00195		0.0001944
		0.007672	0.002922	0.049895	-0.003897	0.038527	0.003897	0.034305	-0.002922	0.028784	0.004872		0.0009744			0.040476	0.002922	0.044698	0.001947	0.037878	0.00195	0.050869	0.002922	0.039502	0.000975		0.0021432
		0.005723	-0.002925	0.049895	-0.003897	0.036903	-0.000975	0.033655	-0.004872	0.027484	0.000972		-0.0023394			0.039826	0.000972	0.044698	0.001947	0.038202	0.002922	0.050545	0.00195	0.038527	-0.00195		0.0011682
		0.006698	0	0.050545	-0.001947	0.038527	0.003897	0.034955	-0.000972	0.027809	0.001947		0.000585			0.040801	0.003897	0.043399	-0.00195	0.037228	0	0.048271	-0.004872	0.038852	-0.000975		-0.00078
		0.006048	-0.00195	0.05022	-0.002922	0.038852	0.004872	0.033331	-0.005844	0.026185	-0.002925		-0.0017538			0.040476	0.002922	0.044049	0	0.037878	0.00195	0.050869	0.002922	0.039177	0		0.0015588
		0.007347	0.001947	0.049895	-0.003897	0.037553	0.000975	0.035929	0.00195	0.028784	0.004872		0.0011694			0.040151	0.001947	0.044049	0	0.037553	0.000975	0.05022	0.000975	0.038527	-0.00195		0.0003894
		0.006698	0	0.050545	-0.001947	0.037228	0	0.03463	-0.001947	0.028134	0.002922		-0.0001944			0.038852	-0.00195	0.04275	-0.003897	0.037553	0.000975	0.051519	0.004872	0.039502	0.000975		0.000195
		0.005723	-0.002925	0.052169	0.002925	0.039502	0.006822	0.034955	-0.000972	0.028784	0.004872		0.0021444			0.040476	0.002922	0.044374	0.000975	0.037553	0.000975	0.049245	-0.00195	0.039502	0.000975		0.0007794
		0.006373	-0.000975	0.048921	-0.006819	0.037878	0.00195	0.033655	-0.004872	0.02716	0		-0.0021432			0.040151	0.001947	0.044049	0	0.037553	0.000975	0.052493	0.007794	0.039177	0		0.0021432
		0.005074	-0.004872	0.05022	-0.002922	0.037878	0.00195	0.035604	0.000975	0.028134	0.002922		-0.0003894			0.041775	0.006819	0.044049	0	0.038852	0.004872	0.04957	-0.000975	0.039177	0		0.0021432
		0.005398	-0.0039	0.051194	0	0.037553	0.000975	0.035279	0	0.028459	0.003897		0.0001944			0.039177	-0.000975	0.044698	0.001947	0.038202	0.002922	0.04957	-0.000975	0.038852	-0.000975		0.0003888
		0.006373	-0.000975	0.050869	-0.000975	0.037228	0	0.03463	-0.001947	0.027484	0.000972		-0.000585			0.04145	0.005844	0.044049	0	0.037878	0.00195	0.051519	0.004872	0.039502	0.000975		0.0027282
		0.007347	0.001947	0.05022	-0.002922	0.037228	0	0.033655	-0.004872	0.029758	0.007794		0.0003894			0.040476	0.002922	0.045348	0.003897	0.037878	0.00195	0.049895	0	0.038202	-0.002925		0.0011688
		0.006048	-0.00195	0.048921	-0.006819	0.037228	0	0.034955	-0.000972	0.027809	0.001947		-0.0015588			0.04145	0.005844	0.044049	0	0.037553	0.000975	0.051194	0.003897	0.039177	0		0.0021432
		0.007347	0.001947	0.050545	-0.001947	0.037878	0.00195	0.034955	-0.000972	0.02716	0		0.0001956			0.041126	0.004872	0.043399	-0.00195	0.038202	0.002922	0.050869	0.002922	0.038852	-0.000975		0.0015582
		0.006373	-0.000975	0.050545	-0.001947	0.038202	0.002922	0.03463	-0.001947	0.028134	0.002922		0.000195			0.040801	0.003897	0.044374	0.000975	0.036903	-0.000975	0.050545	0.00195	0.038852	-0.000975		0.0009744
		0.006698	0	0.05022	-0.002922	0.037228	0	0.033655	-0.004872	0.027809	0.001947		-0.0011694			0.040801	0.003897	0.043724	-0.000975	0.039177	0.005847	0.050545	0.00195	0.038527	-0.00195		0.0017538
		0.006698	0	0.050869	-0.000975	0.037228	0	0.03463	-0.001947	0.027484	0.000972		-0.00039			0.039502	0	0.044049	0	0.037878	0.00195	0.049895	0	0.038527	-0.00195		4.16334e-18
		0.006373	-0.000975	0.050545	-0.001947	0.039177	0.005847	0.034305	-0.002922	0.026835	-0.000975		-0.0001944			0.040476	0.002922	0.044049	0	0.037878	0.00195	0.051194	0.003897	0.040476	0.003897		0.0025332
		0.006048	-0.00195	0.051194	0	0.037553	0.000975	0.035279	0	0.028784	0.004872		0.0007794			0.04275	0.009744	0.044698	0.001947	0.037553	0.000975	0.052169	0.006822	0.039826	0.001947		0.004287
		0.006698	0	0.049245	-0.005847	0.037553	0.000975	0.035929	0.00195	0.028134	0.002922		2.08167e-18			0.040801	0.003897	0.045348	0.003897	0.036579	-0.001947	0.05022	0.000975	0.039826	0.001947		0.0017538
		0.006698	0	0.051194	0	0.037553	0.000975	0.033006	-0.006819	0.028134	0.002922		-0.0005844			0.039826	0.000972	0.045023	0.002922	0.037553	0.000975	0.049245	-0.00195	0.039826	0.001947		0.0009732
		0.005723	-0.002925	0.04957	-0.004872	0.039177	0.005847	0.03463	-0.001947	0.027484	0.000972		-0.000585			0.040476	0.002922	0.044049	0	0.038852	0.004872	0.050545	0.00195	0.037228	-0.005847		0.0007794
		0.007022	0.000972	0.05022	-0.002922	0.036903	-0.000975	0.034955	-0.000972	0.02716	0		-0.0007794			0.039177	-0.000975	0.043724	-0.000975	0.036903	-0.000975	0.051844	0.005847	0.037228	-0.005847		-0.000585
		0.005074	-0.004872	0.051519	0.000975	0.038527	0.003897	0.034955	-0.000972	0.027484	0.000972		2.60209e-18			0.040801	0.003897	0.044698	0.001947	0.036903	-0.000975	0.051519	0.004872	0.040476	0.003897		0.0027276
		0.005723	-0.002925	0.05022	-0.002922	0.038527	0.003897	0.03463	-0.001947	0.02716	0		-0.0007794			0.041126	0.004872	0.043724	-0.000975	0.036254	-0.002922	0.051844	0.005847	0.038202	-0.002925		0.0007794
		0.006048	-0.00195	0.04957	-0.004872	0.036903	-0.000975	0.035279	0	0.028134	0.002922		-0.000975			0.040151	0.001947	0.044374	0.000975	0.039177	0.005847	0.050869	0.002922	0.039502	0.000975		0.0025332
		0.006373	-0.000975	0.050545	-0.001947	0.038202	0.002922	0.034305	-0.002922	0.028784	0.004872		0.00039			0.040801	0.003897	0.045023	0.002922	0.037878	0.00195	0.050545	0.00195	0.038527	-0.00195		0.0017538
		0.005398	-0.0039	0.05022	-0.002922	0.039502	0.006822	0.033006	-0.006819	0.026835	-0.000975		-0.0015588			0.040151	0.001947	0.044698	0.001947	0.037878	0.00195	0.052169	0.006822	0.040151	0.002922		0.0031176
		0.008322	0.004872	0.049895	-0.003897	0.037553	0.000975	0.033655	-0.004872	0.02651	-0.00195		-0.0009744			0.041775	0.006819	0.044698	0.001947	0.037553	0.000975	0.050545	0.00195	0.038202	-0.002925		0.0017532
		0.005723	-0.002925	0.052493	0.003897	0.038202	0.002922	0.034305	-0.002922	0.027809	0.001947		0.0005838			0.040801	0.003897	0.044049	0	0.037553	0.000975	0.05022	0.000975	0.039502	0.000975		0.0013644
		0.006698	0	0.051844	0.00195	0.037228	0	0.035279	0	0.027809	0.001947		0.0007794			0.041126	0.004872	0.044049	0	0.037553	0.000975	0.052169	0.006822	0.038202	-0.002925		0.0019488
		0.004424	-0.006822	0.051194	0	0.037553	0.000975	0.034305	-0.002922	0.02716	0		-0.0017538			0.040151	0.001947	0.044698	0.001947	0.038202	0.002922	0.050545	0.00195	0.038527	-0.00195		0.0013632
		0.007672	0.002922	0.05022	-0.002922	0.038527	0.003897	0.033006	-0.006819	0.027484	0.000972		-0.00039			0.039826	0.000972	0.044049	0	0.037878	0.00195	0.05022	0.000975	0.040151	0.002922		0.0013638
		0.005723	-0.002925	0.049245	-0.005847	0.038202	0.002922	0.03463	-0.001947	0.02716	0		-0.0015594			0.040801	0.003897	0.044049	0	0.037553	0.000975	0.052493	0.007794	0.037228	-0.005847		0.0013638
		0.006048	-0.00195	0.050545	-0.001947	0.036903	-0.000975	0.033655	-0.004872	0.028134	0.002922		-0.0013644			0.041126	0.004872	0.045023	0.002922	0.037553	0.000975	0.049895	0	0.036903	-0.006822		0.0003894
		0.005723	-0.002925	0.051194	0	0.038202	0.002922	0.034305	-0.002922	0.028134	0.002922		-6e-07			0.041775	0.006819	0.045997	0.005844	0.038202	0.002922	0.051844	0.005847	0.039826	0.001947		0.0046758
		0.005398	-0.0039	0.05022	-0.002922	0.038852	0.004872	0.034955	-0.000972	0.026835	-0.000975		-0.0007794			0.040476	0.002922	0.044049	0	0.035279	-0.005847	0.04957	-0.000975	0.039826	0.001947		-0.0003906
		0.005723	-0.002925	0.050545	-0.001947	0.038202	0.002922	0.035929	0.00195	0.027484	0.000972		0.0001944			0.04145	0.005844	0.044049	0	0.038202	0.002922	0.051194	0.003897	0.038852	-0.000975		0.0023376
		0.005398	-0.0039	0.050869	-0.000975	0.037228	0	0.034305	-0.002922	0.02716	0		-0.0015594			0.040801	0.003897	0.043399	-0.00195	0.038852	0.004872	0.051194	0.003897	0.038527	-0.00195		0.0017532
		0.005398	-0.0039	0.049245	-0.005847	0.039502	0.006822	0.033655	-0.004872	0.026185	-0.002925		-0.0021444			0.041126	0.004872	0.041775	-0.006822	0.036903	-0.000975	0.050869	0.002922	0.039177	0		-6e-07
		0.006373	-0.000975	0.051194	0	0.038852	0.004872	0.03398	-0.003897	0.029108	0.005844		0.0011688			0.040801	0.003897	0.045673	0.004872	0.037553	0.000975	0.050869	0.002922	0.037228	-0.005847		0.0013638
		0.005723	-0.002925	0.050869	-0.000975	0.039177	0.005847	0.03463	-0.001947	0.027484	0.000972		0.0001944			0.040801	0.003897	0.043074	-0.002925	0.036579	-0.001947	0.052169	0.006822	0.038527	-0.00195		0.0007794
		0.005398	-0.0039	0.048921	-0.006819	0.037228	0	0.031382	-0.011691	0.02651	-0.00195		-0.004872			0.039826	0.000972	0.044698	0.001947	0.038527	0.003897	0.050869	0.002922	0.040151	0.002922		0.002532
		0.005723	-0.002925	0.049895	-0.003897	0.037878	0.00195	0.03463	-0.001947	0.025536	-0.004872		-0.0023382			0.041126	0.004872	0.043724	-0.000975	0.037553	0.000975	0.051519	0.004872	0.037878	-0.003897		0.0011694
		0.006373	-0.000975	0.051194	0	0.038852	0.004872	0.032681	-0.007794	0.027809	0.001947		-0.00039			0.040801	0.003897	0.043724	-0.000975	0.037878	0.00195	0.050869	0.002922	0.038852	-0.000975		0.0013638
		0.005723	-0.002925	0.049245	-0.005847	0.038852	0.004872	0.033655	-0.004872	0.028134	0.002922		-0.00117			0.041126	0.004872	0.043399	-0.00195	0.038202	0.002922	0.052818	0.008769	0.036579	-0.007794		0.0013638
		0.005398	-0.0039	0.050869	-0.000975	0.039826	0.007794	0.03398	-0.003897	0.02651	-0.00195		-0.0005856			0.041126	0.004872	0.045023	0.002922	0.037878	0.00195	0.050869	0.002922	0.039177	0		0.0025332
		0.005723	-0.002925	0.051194	0	0.039177	0.005847	0.033655	-0.004872	0.02716	0		-0.00039			0.039826	0.000972	0.043399	-0.00195	0.037878	0.00195	0.052169	0.006822	0.038202	-0.002925		0.0009738
		0.006373	-0.000975	0.051519	0.000975	0.038527	0.003897	0.03463	-0.001947	0.02716	0		0.00039			0.0421	0.007794	0.044049	0	0.037228	0	0.051844	0.005847	0.039177	0		0.0027282
		0.006048	-0.00195	0.050545	-0.001947	0.036903	-0.000975	0.032681	-0.007794	0.027484	0.000972		-0.0023388			0.040801	0.003897	0.043399	-0.00195	0.037553	0.000975	0.051519	0.004872	0.039502	0.000975		0.0017538
		0.006048	-0.00195	0.050869	-0.000975	0.038852	0.004872	0.036254	0.002925	0.02716	0		0.0009744			0.041775	0.006819	0.04275	-0.003897	0.037878	0.00195	0.049895	0	0.038527	-0.00195		0.0005844
		0.005723	-0.002925	0.050545	-0.001947	0.037878	0.00195	0.03398	-0.003897	0.02586	-0.0039		-0.0021438			0.041126	0.004872	0.043399	-0.00195	0.036903	-0.000975	0.051194	0.003897	0.037878	-0.003897		0.0003894
		0.005398	-0.0039	0.051844	0.00195	0.038202	0.002922	0.032681	-0.007794	0.026835	-0.000975		-0.0015594			0.040801	0.003897	0.043724	-0.000975	0.036254	-0.002922	0.051194	0.003897	0.039177	0		0.0007794
		0.005398	-0.0039	0.051519	0.000975	0.039502	0.006822	0.03398	-0.003897	0.02716	0		5.72459e-18			0.040801	0.003897	0.043399	-0.00195	0.037228	0	0.051844	0.005847	0.037553	-0.004872		0.0005844
		0.005398	-0.0039	0.051194	0	0.038852	0.004872	0.03398	-0.003897	0.02716	0		-0.000585			0.041126	0.004872	0.044698	0.001947	0.038527	0.003897	0.051194	0.003897	0.037553	-0.004872		0.0019482
		0.005723	-0.002925	0.051194	0	0.039177	0.005847	0.035604	0.000975	0.026185	-0.002925		0.0001944			0.041126	0.004872	0.04275	-0.003897	0.038527	0.003897	0.049895	0	0.037553	-0.004872		8.32667e-18
		0.006048	-0.00195	0.052169	0.002925	0.038202	0.002922	0.033655	-0.004872	0.028134	0.002922		0.0003894			0.039826	0.000972	0.044698	0.001947	0.037553	0.000975	0.052493	0.007794	0.038202	-0.002925		0.0017526
		0.006373	-0.000975	0.051519	0.000975	0.037878	0.00195	0.034955	-0.000972	0.026185	-0.002925		-0.0003894			0.040151	0.001947	0.043399	-0.00195	0.036903	-0.000975	0.04957	-0.000975	0.038202	-0.002925		-0.0009756
		0.004424	-0.006822	0.049895	-0.003897	0.038852	0.004872	0.03398	-0.003897	0.027484	0.000972		-0.0017544			0.0421	0.007794	0.044374	0.000975	0.036579	-0.001947	0.052169	0.006822	0.038852	-0.000975		0.0025338
		0.004099	-0.007797	0.050869	-0.000975	0.037878	0.00195	0.034955	-0.000972	0.028134	0.002922		-0.0009744			0.041775	0.006819	0.0421	-0.005847	0.038852	0.004872	0.050869	0.002922	0.039502	0.000975		0.0019482
		0.006698	0	0.051194	0	0.039502	0.006822	0.033655	-0.004872	0.028134	0.002922		0.0009744			0.039826	0.000972	0.044698	0.001947	0.036579	-0.001947	0.051844	0.005847	0.037878	-0.003897		0.0005844
		0.005398	-0.0039	0.04957	-0.004872	0.037553	0.000975	0.03398	-0.003897	0.027809	0.001947		-0.0019494			0.0421	0.007794	0.043074	-0.002925	0.037878	0.00195	0.051194	0.003897	0.039177	0		0.0021432
		0.005074	-0.004872	0.05022	-0.002922	0.037553	0.000975	0.032031	-0.009744	0.027484	0.000972		-0.0031182			0.040801	0.003897	0.043724	-0.000975	0.037228	0	0.051519	0.004872	0.037553	-0.004872		0.0005844
		0.005074	-0.004872	0.051194	0	0.038852	0.004872	0.03463	-0.001947	0.02651	-0.00195		-0.0007794			0.0421	0.007794	0.043724	-0.000975	0.036903	-0.000975	0.050545	0.00195	0.037878	-0.003897		0.0007794
		0.007022	0.000972	0.049895	-0.003897	0.038202	0.002922	0.033331	-0.005844	0.027484	0.000972		-0.000975			0.04145	0.005844	0.043074	-0.002925	0.037553	0.000975	0.052169	0.006822	0.037878	-0.003897		0.0013638
		0.005723	-0.002925	0.051194	0	0.038202	0.002922	0.03463	-0.001947	0.027809	0.001947		-6e-07			0.039826	0.000972	0.04275	-0.003897	0.037878	0.00195	0.051194	0.003897	0.038202	-0.002925		-6e-07
		0.005074	-0.004872	0.050869	-0.000975	0.037878	0.00195	0.033331	-0.005844	0.028459	0.003897		-0.0011688			0.04145	0.005844	0.043724	-0.000975	0.037228	0	0.05022	0.000975	0.037878	-0.003897		0.0003894
		0.006048	-0.00195	0.05022	-0.002922	0.038852	0.004872	0.035279	0	0.02651	-0.00195		-0.00039			0.041775	0.006819	0.044049	0	0.036903	-0.000975	0.051519	0.004872	0.038527	-0.00195		0.0017532
		0.006048	-0.00195	0.051194	0	0.038527	0.003897	0.032356	-0.008769	0.028459	0.003897		-0.000585			0.039826	0.000972	0.044049	0	0.037553	0.000975	0.050545	0.00195	0.038852	-0.000975		0.0005844
		0.006048	-0.00195	0.051194	0	0.037878	0.00195	0.033331	-0.005844	0.026185	-0.002925		-0.0017538			0.041126	0.004872	0.044049	0	0.036579	-0.001947	0.049895	0	0.039177	0		0.000585
		0.005723	-0.002925	0.051519	0.000975	0.037878	0.00195	0.033655	-0.004872	0.028134	0.002922		-0.00039			0.040476	0.002922	0.043399	-0.00195	0.038527	0.003897	0.051194	0.003897	0.038852	-0.000975		0.0015582
		0.005723	-0.002925	0.050545	-0.001947	0.037878	0.00195	0.033655	-0.004872	0.027484	0.000972		-0.0013644			0.04145	0.005844	0.043724	-0.000975	0.036903	-0.000975	0.051194	0.003897	0.039177	0		0.0015582
		0.006373	-0.000975	0.050545	-0.001947	0.038527	0.003897	0.03463	-0.001947	0.028134	0.002922		0.00039			0.040476	0.002922	0.043724	-0.000975	0.038202	0.002922	0.051194	0.003897	0.038202	-0.002925		0.0011682
		0.006698	0	0.051194	0	0.039177	0.005847	0.03398	-0.003897	0.02716	0		0.00039			0.041126	0.004872	0.045348	0.003897	0.037228	0	0.051519	0.004872	0.037228	-0.005847		0.0015588
		0.004749	-0.005847	0.051194	0	0.037553	0.000975	0.035279	0	0.027484	0.000972		-0.00078			0.040476	0.002922	0.044049	0	0.037553	0.000975	0.049895	0	0.039826	0.001947		0.0011688
		0.007347	0.001947	0.049895	-0.003897	0.038852	0.004872	0.033655	-0.004872	0.02716	0		-0.00039			0.041126	0.004872	0.04275	-0.003897	0.037878	0.00195	0.051194	0.003897	0.038852	-0.000975		0.0011694
		0.006373	-0.000975	0.050545	-0.001947	0.039826	0.007794	0.033006	-0.006819	0.02651	-0.00195		-0.0007794			0.040476	0.002922	0.043074	-0.002925	0.036579	-0.001947	0.051194	0.003897	0.039826	0.001947		0.0007788
		0.006373	-0.000975	0.051844	0.00195	0.037878	0.00195	0.034955	-0.000972	0.028459	0.003897		0.00117			0.040801	0.003897	0.041775	-0.006822	0.037553	0.000975	0.051519	0.004872	0.039177	0		0.0005844
		0.005398	-0.0039	0.050545	-0.001947	0.038852	0.004872	0.033331	-0.005844	0.028134	0.002922		-0.0007794			0.040476	0.002922	0.045023	0.002922	0.036254	-0.002922	0.04957	-0.000975	0.039826	0.001947		0.0007788
		0.004099	-0.007797	0.049895	-0.003897	0.037878	0.00195	0.03398	-0.003897	0.027809	0.001947		-0.0023388			0.041775	0.006819	0.04275	-0.003897	0.038852	0.004872	0.05022	0.000975	0.037878	-0.003897		0.0009744
		0.007997	0.003897	0.051194	0	0.037878	0.00195	0.034305	-0.002922	0.027809	0.001947		0.0009744			0.041775	0.006819	0.044374	0.000975	0.036579	-0.001947	0.051194	0.003897	0.038527	-0.00195		0.0015588
		0.005723	-0.002925	0.04957	-0.004872	0.038852	0.004872	0.034955	-0.000972	0.027809	0.001947		-0.00039			0.040476	0.002922	0.042425	-0.004872	0.036903	-0.000975	0.050545	0.00195	0.038527	-0.00195		-0.000585
		0.006048	-0.00195	0.050869	-0.000975	0.039177	0.005847	0.032681	-0.007794	0.02716	0		-0.0009744			0.039826	0.000972	0.044374	0.000975	0.038202	0.002922	0.051519	0.004872	0.039502	0.000975		0.0021432
		0.006048	-0.00195	0.051194	0	0.038527	0.003897	0.034955	-0.000972	0.02716	0		0.000195			0.041126	0.004872	0.043399	-0.00195	0.037878	0.00195	0.052169	0.006822	0.038202	-0.002925		0.0017538
		0.006373	-0.000975	0.052818	0.004872	0.038202	0.002922	0.033006	-0.006819	0.028134	0.002922		0.0005844			0.041126	0.004872	0.043724	-0.000975	0.035929	-0.003897	0.051844	0.005847	0.038852	-0.000975		0.0009744
		0.005398	-0.0039	0.04957	-0.004872	0.039502	0.006822	0.034955	-0.000972	0.028134	0.002922		3.46945e-18			0.039502	0	0.045348	0.003897	0.039177	0.005847	0.050869	0.002922	0.039826	0.001947		0.0029226
		0.005723	-0.002925	0.051519	0.000975	0.039502	0.006822	0.03398	-0.003897	0.02716	0		0.000195			0.041126	0.004872	0.04275	-0.003897	0.037878	0.00195	0.049895	0	0.039177	0		0.000585
		0.005723	-0.002925	0.050869	-0.000975	0.038852	0.004872	0.032681	-0.007794	0.028134	0.002922		-0.00078			0.040151	0.001947	0.04275	-0.003897	0.037553	0.000975	0.051519	0.004872	0.037878	-0.003897		8.32667e-18
		0.004424	-0.006822	0.050545	-0.001947	0.038852	0.004872	0.034955	-0.000972	0.026835	-0.000975		-0.0011688			0.040151	0.001947	0.044698	0.001947	0.036254	-0.002922	0.050869	0.002922	0.039177	0		0.0007788
		0.006373	-0.000975	0.051844	0.00195	0.039177	0.005847	0.03398	-0.003897	0.028134	0.002922		0.0011694			0.040151	0.001947	0.044374	0.000975	0.037553	0.000975	0.05022	0.000975	0.039826	0.001947		0.0013638
		0.006373	-0.000975	0.04957	-0.004872	0.039177	0.005847	0.034955	-0.000972	0.02651	-0.00195		-0.0005844			0.042425	0.008769	0.044698	0.001947	0.037553	0.000975	0.050869	0.002922	0.037553	-0.004872		0.0019482
		0.007022	0.000972	0.051519	0.000975	0.036903	-0.000975	0.033331	-0.005844	0.028459	0.003897		-0.000195			0.040151	0.001947	0.043399	-0.00195	0.036254	-0.002922	0.050869	0.002922	0.039826	0.001947		0.0003888
		0.005723	-0.002925	0.05022	-0.002922	0.039826	0.007794	0.034305	-0.002922	0.026835	-0.000975		-0.00039			0.041126	0.004872	0.04275	-0.003897	0.036903	-0.000975	0.050545	0.00195	0.038852	-0.000975		0.000195
		0.007347	0.001947	0.049895	-0.003897	0.038202	0.002922	0.034305	-0.002922	0.028459	0.003897		0.0003894			0.040476	0.002922	0.043724	-0.000975	0.036254	-0.002922	0.049895	0	0.038202	-0.002925		-0.00078
		0.005723	-0.002925	0.049895	-0.003897	0.038527	0.003897	0.033331	-0.005844	0.02716	0		-0.0017538			0.041775	0.006819	0.043724	-0.000975	0.037553	0.000975	0.052818	0.008769	0.039826	0.001947		0.003507
		0.005723	-0.002925	0.052169	0.002925	0.037878	0.00195	0.033655	-0.004872	0.02716	0		-0.0005844			0.039826	0.000972	0.043399	-0.00195	0.037553	0.000975	0.050545	0.00195	0.038527	-0.00195		-6e-07
		0.006048	-0.00195	0.049245	-0.005847	0.038852	0.004872	0.032031	-0.009744	0.026835	-0.000975		-0.0027288			0.040801	0.003897	0.043074	-0.002925	0.037553	0.000975	0.05022	0.000975	0.038527	-0.00195		0.0001944
		0.005398	-0.0039	0.050545	-0.001947	0.039177	0.005847	0.034305	-0.002922	0.026835	-0.000975		-0.0007794			0.04145	0.005844	0.043724	-0.000975	0.036903	-0.000975	0.050545	0.00195	0.038852	-0.000975		0.0009738
		0.006373	-0.000975	0.05022	-0.002922	0.038527	0.003897	0.034305	-0.002922	0.026835	-0.000975		-0.0007794			0.039826	0.000972	0.045348	0.003897	0.034955	-0.006819	0.052169	0.006822	0.037553	-0.004872		4.16334e-18
		0.006373	-0.000975	0.048921	-0.006819	0.039177	0.005847	0.033655	-0.004872	0.027809	0.001947		-0.0009744			0.04145	0.005844	0.042425	-0.004872	0.037553	0.000975	0.052818	0.008769	0.038852	-0.000975		0.0019482
		0.006373	-0.000975	0.051194	0	0.039177	0.005847	0.033655	-0.004872	0.027809	0.001947		0.0003894			0.040801	0.003897	0.043399	-0.00195	0.037553	0.000975	0.04957	-0.000975	0.037553	-0.004872		-0.000585
		0.005723	-0.002925	0.050869	-0.000975	0.037878	0.00195	0.03463	-0.001947	0.026835	-0.000975		-0.0009744			0.04145	0.005844	0.04275	-0.003897	0.036903	-0.000975	0.051519	0.004872	0.037228	-0.005847		-6e-07
		0.006048	-0.00195	0.050869	-0.000975	0.038527	0.003897	0.032356	-0.008769	0.026835	-0.000975		-0.0017544			0.040151	0.001947	0.043724	-0.000975	0.036903	-0.000975	0.049895	0	0.038852	-0.000975		-0.0001956
		0.006698	0	0.050545	-0.001947	0.039502	0.006822	0.033006	-0.006819	0.02651	-0.00195		-0.0007788			0.0421	0.007794	0.04275	-0.003897	0.037553	0.000975	0.050545	0.00195	0.039826	0.001947		0.0017538
		0.006048	-0.00195	0.050545	-0.001947	0.037228	0	0.034305	-0.002922	0.028459	0.003897		-0.0005844			0.040151	0.001947	0.043074	-0.002925	0.037878	0.00195	0.051194	0.003897	0.038202	-0.002925		0.0003888
		0.005723	-0.002925	0.051519	0.000975	0.038852	0.004872	0.03398	-0.003897	0.025536	-0.004872		-0.0011694			0.04145	0.005844	0.043399	-0.00195	0.037878	0.00195	0.051844	0.005847	0.038527	-0.00195		0.0019482
		0.007022	0.000972	0.048921	-0.006819	0.038852	0.004872	0.033331	-0.005844	0.02651	-0.00195		-0.0017538			0.039502	0	0.044049	0	0.035604	-0.004872	0.050545	0.00195	0.036903	-0.006822		-0.0019488
		0.006698	0	0.051194	0	0.040476	0.009744	0.03398	-0.003897	0.027809	0.001947		0.0015588			0.039502	0	0.043399	-0.00195	0.037878	0.00195	0.051194	0.003897	0.037553	-0.004872		-0.000195
		0.007347	0.001947	0.04957	-0.004872	0.038852	0.004872	0.033006	-0.006819	0.026185	-0.002925		-0.0015594			0.039502	0	0.043724	-0.000975	0.037228	0	0.048921	-0.002922	0.038202	-0.002925		-0.0013644
		0.005723	-0.002925	0.051519	0.000975	0.038202	0.002922	0.03398	-0.003897	0.028134	0.002922		-6e-07			0.041126	0.004872	0.044698	0.001947	0.037553	0.000975	0.051519	0.004872	0.039826	0.001947		0.0029226
		0.007347	0.001947	0.05022	-0.002922	0.038527	0.003897	0.033655	-0.004872	0.02716	0		-0.00039			0.040801	0.003897	0.043399	-0.00195	0.037553	0.000975	0.049895	0	0.039502	0.000975		0.0007794
		0.007672	0.002922	0.049895	-0.003897	0.039177	0.005847	0.033006	-0.006819	0.02716	0		-0.0003894			0.040801	0.003897	0.042425	-0.004872	0.037228	0	0.051194	0.003897	0.038527	-0.00195		0.0001944
		0.005074	-0.004872	0.049895	-0.003897	0.039826	0.007794	0.03463	-0.001947	0.02716	0		-0.0005844			0.040151	0.001947	0.042425	-0.004872	0.037878	0.00195	0.051519	0.004872	0.039177	0		0.0007794
		0.006373	-0.000975	0.050869	-0.000975	0.037878	0.00195	0.034305	-0.002922	0.02651	-0.00195		-0.0009744			0.040151	0.001947	0.043399	-0.00195	0.036903	-0.000975	0.051194	0.003897	0.037878	-0.003897		-0.0001956
		0.006373	-0.000975	0.048921	-0.006819	0.038852	0.004872	0.033655	-0.004872	0.026835	-0.000975		-0.0017538			0.038527	-0.002925	0.043724	-0.000975	0.037878	0.00195	0.050545	0.00195	0.038527	-0.00195		-0.00039
		0.006698	0	0.050869	-0.000975	0.040151	0.008769	0.03398	-0.003897	0.02716	0		0.0007794			0.040151	0.001947	0.043724	-0.000975	0.036903	-0.000975	0.05022	0.000975	0.037228	-0.005847		-0.000975
		0.007022	0.000972	0.049895	-0.003897	0.037878	0.00195	0.03463	-0.001947	0.02651	-0.00195		-0.0009744			0.0421	0.007794	0.044049	0	0.036579	-0.001947	0.049895	0	0.037553	-0.004872		0.000195
		0.007347	0.001947	0.049245	-0.005847	0.038202	0.002922	0.03398	-0.003897	0.026835	-0.000975		-0.00117			0.040151	0.001947	0.042425	-0.004872	0.037878	0.00195	0.05022	0.000975	0.039177	0		0
		0.005723	-0.002925	0.049245	-0.005847	0.038852	0.004872	0.033655	-0.004872	0.027484	0.000972		-0.00156			0.039177	-0.000975	0.043399	-0.00195	0.036579	-0.001947	0.051844	0.005847	0.038202	-0.002925		-0.00039
		0.007022	0.000972	0.051519	0.000975	0.038852	0.004872	0.03463	-0.001947	0.027809	0.001947		0.0013638			0.040476	0.002922	0.04275	-0.003897	0.036579	-0.001947	0.05022	0.000975	0.039502	0.000975		-0.0001944
		0.008322	0.004872	0.050545	-0.001947	0.038202	0.002922	0.035279	0	0.028134	0.002922		0.0017538			0.040476	0.002922	0.044049	0	0.037228	0	0.050545	0.00195	0.037878	-0.003897		0.000195
		0.005723	-0.002925	0.050545	-0.001947	0.039502	0.006822	0.033655	-0.004872	0.02586	-0.0039		-0.0013644			0.039502	0	0.043724	-0.000975	0.036903	-0.000975	0.050869	0.002922	0.038852	-0.000975		-6e-07
		0.006698	0	0.049245	-0.005847	0.039177	0.005847	0.033655	-0.004872	0.028134	0.002922		-0.00039			0.040151	0.001947	0.043724	-0.000975	0.037228	0	0.049895	0	0.039502	0.000975		0.0003894
		0.007347	0.001947	0.05022	-0.002922	0.037878	0.00195	0.033006	-0.006819	0.028134	0.002922		-0.0005844			0.039502	0	0.04275	-0.003897	0.037228	0	0.050545	0.00195	0.038527	-0.00195		-0.0007794
		0.007022	0.000972	0.049895	-0.003897	0.039502	0.006822	0.034955	-0.000972	0.027809	0.001947		0.0009744			0.039502	0	0.043724	-0.000975	0.038202	0.002922	0.051519	0.004872	0.037228	-0.005847		0.0001944
		0.007022	0.000972	0.04957	-0.004872	0.039177	0.005847	0.03398	-0.003897	0.027484	0.000972		-0.0001956			0.040151	0.001947	0.043724	-0.000975	0.037878	0.00195	0.051519	0.004872	0.039177	0		0.0015588
		0.007022	0.000972	0.04957	-0.004872	0.039502	0.006822	0.03398	-0.003897	0.028134	0.002922		0.0003894			0.040151	0.001947	0.043074	-0.002925	0.036903	-0.000975	0.048271	-0.004872	0.039177	0		-0.001365
		0.007022	0.000972	0.05022	-0.002922	0.038202	0.002922	0.033331	-0.005844	0.02716	0		-0.0009744			0.04145	0.005844	0.04145	-0.007797	0.037228	0	0.050869	0.002922	0.038527	-0.00195		-0.0001962
		0.005074	-0.004872	0.049245	-0.005847	0.037878	0.00195	0.03398	-0.003897	0.02716	0		-0.0025332			0.04275	0.009744	0.044049	0	0.036903	-0.000975	0.051519	0.004872	0.039502	0.000975		0.0029232
		0.006373	-0.000975	0.048596	-0.007794	0.039826	0.007794	0.034305	-0.002922	0.02716	0		-0.0007794			0.038202	-0.0039	0.044374	0.000975	0.037878	0.00195	0.051519	0.004872	0.038527	-0.00195		0.0003894
		0.007997	0.003897	0.049895	-0.003897	0.039826	0.007794	0.03398	-0.003897	0.027809	0.001947		0.0011688			0.040801	0.003897	0.043724	-0.000975	0.038852	0.004872	0.051519	0.004872	0.039826	0.001947		0.0029226
		0.006698	0	0.04957	-0.004872	0.038202	0.002922	0.034305	-0.002922	0.02716	0		-0.0009744			0.040801	0.003897	0.04275	-0.003897	0.037553	0.000975	0.050869	0.002922	0.037228	-0.005847		-0.00039
		0.006048	-0.00195	0.050545	-0.001947	0.038527	0.003897	0.034955	-0.000972	0.02716	0		-0.0001944			0.041126	0.004872	0.043399	-0.00195	0.038202	0.002922	0.049895	0	0.039177	0		0.0011688
		0.006373	-0.000975	0.05022	-0.002922	0.039826	0.007794	0.03398	-0.003897	0.027484	0.000972		0.0001944			0.039502	0	0.044049	0	0.036579	-0.001947	0.049245	-0.00195	0.039177	0		-0.0007794
		0.007022	0.000972	0.04957	-0.004872	0.037878	0.00195	0.03463	-0.001947	0.029433	0.006819		0.0005844			0.040476	0.002922	0.044049	0	0.036579	-0.001947	0.050869	0.002922	0.037228	-0.005847		-0.00039
		0.007022	0.000972	0.049245	-0.005847	0.039502	0.006822	0.03398	-0.003897	0.02716	0		-0.00039			0.041126	0.004872	0.044049	0	0.037878	0.00195	0.04957	-0.000975	0.039502	0.000975		0.0013644
		0.007347	0.001947	0.051519	0.000975	0.038527	0.003897	0.035279	0	0.026835	-0.000975		0.0011688			0.040476	0.002922	0.043074	-0.002925	0.038202	0.002922	0.051844	0.005847	0.038527	-0.00195		0.0013632
		0.007347	0.001947	0.049245	-0.005847	0.039177	0.005847	0.03463	-0.001947	0.028134	0.002922		0.0005844			0.038852	-0.00195	0.044698	0.001947	0.037228	0	0.050545	0.00195	0.039177	0		0.0003894
		0.007347	0.001947	0.050869	-0.000975	0.038202	0.002922	0.034305	-0.002922	0.02716	0		0.0001944			0.04145	0.005844	0.044374	0.000975	0.037878	0.00195	0.051194	0.003897	0.039826	0.001947		0.0029226
		0.006698	0	0.05022	-0.002922	0.039502	0.006822	0.03398	-0.003897	0.027809	0.001947		0.00039			0.041775	0.006819	0.043724	-0.000975	0.036254	-0.002922	0.051519	0.004872	0.039502	0.000975		0.0017538
		0.006048	-0.00195	0.049895	-0.003897	0.039177	0.005847	0.034305	-0.002922	0.028134	0.002922		1.04083e-18			0.039502	0	0.043399	-0.00195	0.037878	0.00195	0.05022	0.000975	0.037878	-0.003897		-0.0005844
		0.007022	0.000972	0.05022	-0.002922	0.038202	0.002922	0.035279	0	0.02716	0		0.0001944			0.039826	0.000972	0.04275	-0.003897	0.038202	0.002922	0.051194	0.003897	0.039177	0		0.0007788
		0.006048	-0.00195	0.05022	-0.002922	0.038852	0.004872	0.034305	-0.002922	0.027484	0.000972		-0.00039			0.040151	0.001947	0.044049	0	0.037878	0.00195	0.049895	0	0.039502	0.000975		0.0009744
		0.005398	-0.0039	0.050545	-0.001947	0.038852	0.004872	0.03463	-0.001947	0.027484	0.000972		-0.00039			0.039826	0.000972	0.045348	0.003897	0.036579	-0.001947	0.050869	0.002922	0.039177	0		0.0011688
		0.005398	-0.0039	0.050545	-0.001947	0.038527	0.003897	0.035604	0.000975	0.028134	0.002922		0.0003894			0.039826	0.000972	0.044049	0	0.037553	0.000975	0.04957	-0.000975	0.038527	-0.00195		-0.0001956
		0.007672	0.002922	0.049895	-0.003897	0.039502	0.006822	0.034305	-0.002922	0.028134	0.002922		0.0011694			0.041126	0.004872	0.043724	-0.000975	0.036903	-0.000975	0.051194	0.003897	0.039177	0		0.0013638
		0.007672	0.002922	0.049895	-0.003897	0.037878	0.00195	0.034305	-0.002922	0.029108	0.005844		0.0007794			0.040151	0.001947	0.044698	0.001947	0.037553	0.000975	0.051519	0.004872	0.038202	-0.002925		0.0013632
		0.005398	-0.0039	0.050545	-0.001947	0.039177	0.005847	0.034955	-0.000972	0.02716	0		-0.0001944			0.039502	0	0.042425	-0.004872	0.037553	0.000975	0.052493	0.007794	0.038527	-0.00195		0.0003894
		0.008322	0.004872	0.051519	0.000975	0.038527	0.003897	0.03463	-0.001947	0.02716	0		0.0015594			0.039502	0	0.045348	0.003897	0.037228	0	0.050869	0.002922	0.040801	0.004872		0.0023382
		0.006048	-0.00195	0.050869	-0.000975	0.039177	0.005847	0.033331	-0.005844	0.026835	-0.000975		-0.0007794			0.039826	0.000972	0.044049	0	0.036903	-0.000975	0.04957	-0.000975	0.038202	-0.002925		-0.0007806
		0.007347	0.001947	0.051844	0.00195	0.039177	0.005847	0.03463	-0.001947	0.027484	0.000972		0.0017538			0.040476	0.002922	0.04275	-0.003897	0.036579	-0.001947	0.050869	0.002922	0.038852	-0.000975		-0.000195
		0.007347	0.001947	0.050545	-0.001947	0.037228	0	0.035279	0	0.028134	0.002922		0.0005844			0.04145	0.005844	0.044374	0.000975	0.037553	0.000975	0.051194	0.003897	0.039502	0.000975		0.0025332
		0.006698	0	0.05022	-0.002922	0.040801	0.010719	0.035604	0.000975	0.028134	0.002922		0.0023388			0.041126	0.004872	0.044698	0.001947	0.037878	0.00195	0.049895	0	0.039502	0.000975		0.0019488
		0.006373	-0.000975	0.050545	-0.001947	0.037878	0.00195	0.03463	-0.001947	0.02586	-0.0039		-0.0013638			0.041126	0.004872	0.042425	-0.004872	0.037228	0	0.051194	0.003897	0.039177	0		0.0007794
		0.004424	-0.006822	0.051194	0	0.039502	0.006822	0.035279	0	0.027809	0.001947		0.0003894			0.041126	0.004872	0.044698	0.001947	0.037878	0.00195	0.050869	0.002922	0.038852	-0.000975		0.0021432
		0.006373	-0.000975	0.049895	-0.003897	0.038202	0.002922	0.03463	-0.001947	0.027484	0.000972		-0.000585			0.040151	0.001947	0.043724	-0.000975	0.036579	-0.001947	0.05022	0.000975	0.038852	-0.000975		-0.000195
		0.006373	-0.000975	0.048921	-0.006819	0.038527	0.003897	0.034305	-0.002922	0.028459	0.003897		-0.0005844			0.040151	0.001947	0.044049	0	0.037228	0	0.050869	0.002922	0.039502	0.000975		0.0011688
		0.005723	-0.002925	0.04957	-0.004872	0.038852	0.004872	0.033655	-0.004872	0.02651	-0.00195		-0.0019494			0.041126	0.004872	0.045023	0.002922	0.037553	0.000975	0.051194	0.003897	0.039826	0.001947		0.0029226
		0.007022	0.000972	0.05022	-0.002922	0.038202	0.002922	0.03398	-0.003897	0.028134	0.002922		-6e-07			0.040151	0.001947	0.043399	-0.00195	0.037228	0	0.050869	0.002922	0.038852	-0.000975		0.0003888
		0.007672	0.002922	0.051194	0	0.037878	0.00195	0.03398	-0.003897	0.028459	0.003897		0.0009744			0.039177	-0.000975	0.042425	-0.004872	0.036903	-0.000975	0.050869	0.002922	0.039502	0.000975		-0.000585
		0.004749	-0.005847	0.050545	-0.001947	0.038852	0.004872	0.035279	0	0.028784	0.004872		0.00039			0.040801	0.003897	0.045023	0.002922	0.037553	0.000975	0.05022	0.000975	0.038852	-0.000975		0.0015588
		0.006373	-0.000975	0.051194	0	0.038852	0.004872	0.034305	-0.002922	0.026835	-0.000975		3.64292e-18			0.039826	0.000972	0.044374	0.000975	0.036579	-0.001947	0.05022	0.000975	0.039177	0		0.000195
		0.006373	-0.000975	0.049895	-0.003897	0.037228	0	0.035604	0.000975	0.026835	-0.000975		-0.0009744			0.038852	-0.00195	0.044049	0	0.037228	0	0.051194	0.003897	0.038852	-0.000975		0.0001944
		0.006698	0	0.050545	-0.001947	0.037878	0.00195	0.03463	-0.001947	0.02716	0		-0.0003888			0.041126	0.004872	0.045023	0.002922	0.037878	0.00195	0.049245	-0.00195	0.039826	0.001947		0.0019482
		0.006373	-0.000975	0.05022	-0.002922	0.038852	0.004872	0.03463	-0.001947	0.027809	0.001947		0.000195			0.040476	0.002922	0.044049	0	0.036903	-0.000975	0.049895	0	0.038852	-0.000975		0.0001944
		0.007672	0.002922	0.049245	-0.005847	0.036903	-0.000975	0.03463	-0.001947	0.027484	0.000972		-0.000975			0.040151	0.001947	0.043074	-0.002925	0.036903	-0.000975	0.04957	-0.000975	0.039502	0.000975		-0.0003906
		0.006048	-0.00195	0.049895	-0.003897	0.037553	0.000975	0.034955	-0.000972	0.027484	0.000972		-0.0009744			0.039826	0.000972	0.044374	0.000975	0.037553	0.000975	0.051194	0.003897	0.038527	-0.00195		0.0009738
		0.006698	0	0.05022	-0.002922	0.038852	0.004872	0.035279	0	0.028134	0.002922		0.0009744			0.040151	0.001947	0.044374	0.000975	0.036254	-0.002922	0.052493	0.007794	0.038852	-0.000975		0.0013638
		0.007672	0.002922	0.048921	-0.006819	0.039502	0.006822	0.03398	-0.003897	0.027484	0.000972		4.68375e-18			0.039826	0.000972	0.044049	0	0.035604	-0.004872	0.048921	-0.002922	0.040801	0.004872		-0.00039
		0.007022	0.000972	0.049245	-0.005847	0.037878	0.00195	0.03463	-0.001947	0.028134	0.002922		-0.00039			0.039502	0	0.044049	0	0.036903	-0.000975	0.050545	0.00195	0.039177	0		0.000195
		0.005723	-0.002925	0.050545	-0.001947	0.038202	0.002922	0.033655	-0.004872	0.027809	0.001947		-0.000975			0.040151	0.001947	0.043724	-0.000975	0.037553	0.000975	0.050869	0.002922	0.037553	-0.004872		-6e-07
		0.007672	0.002922	0.04957	-0.004872	0.038202	0.002922	0.033655	-0.004872	0.026835	-0.000975		-0.000975			0.039826	0.000972	0.044049	0	0.038202	0.002922	0.05022	0.000975	0.039177	0		0.0009738
		0.007022	0.000972	0.048921	-0.006819	0.037878	0.00195	0.035604	0.000975	0.027809	0.001947		-0.000195			0.040476	0.002922	0.042425	-0.004872	0.037228	0	0.051194	0.003897	0.040476	0.003897		0.0011688
		0.007997	0.003897	0.04957	-0.004872	0.037878	0.00195	0.033655	-0.004872	0.029108	0.005844		0.0003894			0.039177	-0.000975	0.044698	0.001947	0.037553	0.000975	0.050545	0.00195	0.038527	-0.00195		0.0003894
		0.006048	-0.00195	0.05022	-0.002922	0.037878	0.00195	0.034305	-0.002922	0.027484	0.000972		-0.0009744			0.039502	0	0.045348	0.003897	0.037878	0.00195	0.051194	0.003897	0.038852	-0.000975		0.0017538
		0.007022	0.000972	0.051519	0.000975	0.038852	0.004872	0.03398	-0.003897	0.028784	0.004872		0.0015588			0.041775	0.006819	0.04275	-0.003897	0.037553	0.000975	0.049895	0	0.038527	-0.00195		0.0003894
		0.005398	-0.0039	0.051519	0.000975	0.037553	0.000975	0.034305	-0.002922	0.02716	0		-0.0009744			0.040801	0.003897	0.044698	0.001947	0.037228	0	0.050545	0.00195	0.038852	-0.000975		0.0013638
		0.006373	-0.000975	0.049895	-0.003897	0.036903	-0.000975	0.033331	-0.005844	0.027484	0.000972		-0.0021438			0.039826	0.000972	0.044698	0.001947	0.038852	0.004872	0.050869	0.002922	0.04145	0.006819		0.0035064
		0.007672	0.002922	0.050545	-0.001947	0.037553	0.000975	0.035279	0	0.027484	0.000972		0.0005844			0.040476	0.002922	0.044374	0.000975	0.036903	-0.000975	0.051519	0.004872	0.038852	-0.000975		0.0013638
		0.007022	0.000972	0.051519	0.000975	0.037553	0.000975	0.03398	-0.003897	0.027484	0.000972		-6e-07			0.040801	0.003897	0.044049	0	0.037878	0.00195	0.050545	0.00195	0.039826	0.001947		0.0019488
		0.006373	-0.000975	0.04957	-0.004872	0.038527	0.003897	0.03463	-0.001947	0.02716	0		-0.0007794			0.039826	0.000972	0.044374	0.000975	0.037553	0.000975	0.050545	0.00195	0.039177	0		0.0009744
		0.006373	-0.000975	0.05022	-0.002922	0.038202	0.002922	0.033655	-0.004872	0.027484	0.000972		-0.000975			0.040476	0.002922	0.044049	0	0.037878	0.00195	0.050869	0.002922	0.037553	-0.004872		0.0005844
		0.005723	-0.002925	0.051519	0.000975	0.036579	-0.001947	0.033655	-0.004872	0.02716	0		-0.0017538			0.039826	0.000972	0.045997	0.005844	0.037553	0.000975	0.050869	0.002922	0.039826	0.001947		0.002532
		0.006698	0	0.049895	-0.003897	0.037228	0	0.034305	-0.002922	0.026835	-0.000975		-0.0015588			0.039826	0.000972	0.04275	-0.003897	0.036903	-0.000975	0.05022	0.000975	0.039177	0		-0.000585
		0.006373	-0.000975	0.051519	0.000975	0.037553	0.000975	0.033655	-0.004872	0.027484	0.000972		-0.000585			0.039826	0.000972	0.043724	-0.000975	0.038202	0.002922	0.050869	0.002922	0.040151	0.002922		0.0017526
		0.005398	-0.0039	0.05022	-0.002922	0.037553	0.000975	0.035279	0	0.027809	0.001947		-0.00078			0.04145	0.005844	0.04275	-0.003897	0.038852	0.004872	0.050869	0.002922	0.039177	0		0.0019482
		0.006698	0	0.051194	0	0.036254	-0.002922	0.034305	-0.002922	0.026185	-0.002925		-0.0017538			0.039177	-0.000975	0.045348	0.003897	0.036903	-0.000975	0.050545	0.00195	0.039826	0.001947		0.0011688
		0.006048	-0.00195	0.050545	-0.001947	0.037878	0.00195	0.033655	-0.004872	0.029108	0.005844		-0.000195			0.041775	0.006819	0.043724	-0.000975	0.036903	-0.000975	0.051519	0.004872	0.038527	-0.00195		0.0015582
		0.005398	-0.0039	0.049245	-0.005847	0.038202	0.002922	0.034955	-0.000972	0.027484	0.000972		-0.001365			0.039177	-0.000975	0.044374	0.000975	0.038202	0.002922	0.050869	0.002922	0.040151	0.002922		0.0017532
		0.007022	0.000972	0.051194	0	0.038527	0.003897	0.034305	-0.002922	0.027484	0.000972		0.0005838			0.041126	0.004872	0.044049	0	0.036903	-0.000975	0.050869	0.002922	0.039177	0		0.0013638
		0.006698	0	0.05022	-0.002922	0.038527	0.003897	0.03463	-0.001947	0.027809	0.001947		0.000195			0.039502	0	0.044049	0	0.037553	0.000975	0.051519	0.004872	0.039177	0		0.0011694
		0.006698	0	0.051519	0.000975	0.038852	0.004872	0.035279	0	0.02716	0		0.0011694			0.040801	0.003897	0.043399	-0.00195	0.037553	0.000975	0.050545	0.00195	0.039502	0.000975		0.0011694
		0.007672	0.002922	0.05022	-0.002922	0.037878	0.00195	0.03463	-0.001947	0.027809	0.001947		0.00039			0.039826	0.000972	0.045023	0.002922	0.037878	0.00195	0.050545	0.00195	0.039502	0.000975		0.0017538
		0.007022	0.000972	0.051194	0	0.038202	0.002922	0.033655	-0.004872	0.026185	-0.002925		-0.0007806			0.039502	0	0.044698	0.001947	0.036579	-0.001947	0.052493	0.007794	0.039177	0		0.0015588
		0.005723	-0.002925	0.04957	-0.004872	0.038527	0.003897	0.035604	0.000975	0.02716	0		-0.000585			0.041775	0.006819	0.043724	-0.000975	0.038202	0.002922	0.050869	0.002922	0.039502	0.000975		0.0025326
		0.006048	-0.00195	0.04957	-0.004872	0.037878	0.00195	0.03398	-0.003897	0.02651	-0.00195		-0.0021438			0.040476	0.002922	0.043399	-0.00195	0.037228	0	0.050545	0.00195	0.039502	0.000975		0.0007794
		0.005723	-0.002925	0.051194	0	0.038202	0.002922	0.034305	-0.002922	0.027484	0.000972		-0.0003906			0.041126	0.004872	0.044049	0	0.038852	0.004872	0.051194	0.003897	0.039177	0		0.0027282
		0.005074	-0.004872	0.05022	-0.002922	0.037553	0.000975	0.035604	0.000975	0.02651	-0.00195		-0.0015588			0.039826	0.000972	0.044374	0.000975	0.036903	-0.000975	0.051194	0.003897	0.039502	0.000975		0.0011688
		0.006373	-0.000975	0.050869	-0.000975	0.038527	0.003897	0.03398	-0.003897	0.026835	-0.000975		-0.000585			0.04145	0.005844	0.043074	-0.002925	0.038202	0.002922	0.051844	0.005847	0.038852	-0.000975		0.0021426
		0.005398	-0.0039	0.049895	-0.003897	0.038852	0.004872	0.033655	-0.004872	0.027484	0.000972		-0.001365			0.04145	0.005844	0.044049	0	0.039177	0.005847	0.049895	0	0.040476	0.003897		0.0031176
		0.006373	-0.000975	0.051194	0	0.037553	0.000975	0.034305	-0.002922	0.027809	0.001947		-0.000195			0.041775	0.006819	0.044049	0	0.036903	-0.000975	0.051519	0.004872	0.038527	-0.00195		0.0017532
		0.004749	-0.005847	0.051519	0.000975	0.037228	0	0.035279	0	0.026835	-0.000975		-0.0011694			0.040476	0.002922	0.045023	0.002922	0.036903	-0.000975	0.05022	0.000975	0.039177	0		0.0011688
		0.006698	0	0.051194	0	0.038852	0.004872	0.033331	-0.005844	0.026835	-0.000975		-0.0003894			0.041126	0.004872	0.044374	0.000975	0.037228	0	0.052493	0.007794	0.037878	-0.003897		0.0019488
		0.005074	-0.004872	0.050545	-0.001947	0.037228	0	0.03463	-0.001947	0.028134	0.002922		-0.0011688			0.0421	0.007794	0.044698	0.001947	0.039502	0.006822	0.049895	0	0.038852	-0.000975		0.0031176
		0.005723	-0.002925	0.051194	0	0.037878	0.00195	0.034955	-0.000972	0.02651	-0.00195		-0.0007794			0.039826	0.000972	0.043074	-0.002925	0.037228	0	0.051194	0.003897	0.038852	-0.000975		0.0001938
		0.006048	-0.00195	0.049895	-0.003897	0.038527	0.003897	0.032681	-0.007794	0.027484	0.000972		-0.0017544			0.041775	0.006819	0.044698	0.001947	0.037553	0.000975	0.050545	0.00195	0.038527	-0.00195		0.0019482
		0.004749	-0.005847	0.051194	0	0.038527	0.003897	0.035604	0.000975	0.027809	0.001947		0.0001944			0.04145	0.005844	0.044698	0.001947	0.036903	-0.000975	0.052493	0.007794	0.038202	-0.002925		0.002337
		0.004749	-0.005847	0.04957	-0.004872	0.038852	0.004872	0.033655	-0.004872	0.026835	-0.000975		-0.0023388			0.039826	0.000972	0.043724	-0.000975	0.038852	0.004872	0.051844	0.005847	0.038852	-0.000975		0.0019482
		0.004749	-0.005847	0.05022	-0.002922	0.036579	-0.001947	0.034955	-0.000972	0.027484	0.000972		-0.0021432			0.0421	0.007794	0.044374	0.000975	0.037878	0.00195	0.04957	-0.000975	0.038202	-0.002925		0.0013638
		0.007347	0.001947	0.04957	-0.004872	0.038527	0.003897	0.032681	-0.007794	0.025211	-0.005847		-0.0025338			0.041126	0.004872	0.044049	0	0.039177	0.005847	0.049895	0	0.038527	-0.00195		0.0017538
		0.005723	-0.002925	0.052818	0.004872	0.038852	0.004872	0.033655	-0.004872	0.028134	0.002922		0.0009738			0.041126	0.004872	0.04275	-0.003897	0.036254	-0.002922	0.051194	0.003897	0.038527	-0.00195		8.32667e-18
		0.006048	-0.00195	0.051519	0.000975	0.037878	0.00195	0.033655	-0.004872	0.026835	-0.000975		-0.0009744			0.040801	0.003897	0.043724	-0.000975	0.036903	-0.000975	0.050869	0.002922	0.038852	-0.000975		0.0007788
		0.006373	-0.000975	0.050869	-0.000975	0.037878	0.00195	0.033006	-0.006819	0.026835	-0.000975		-0.0015588			0.040476	0.002922	0.044698	0.001947	0.038202	0.002922	0.051844	0.005847	0.040476	0.003897		0.003507
		0.006373	-0.000975	0.049895	-0.003897	0.038852	0.004872	0.035604	0.000975	0.025536	-0.004872		-0.0007794			0.04145	0.005844	0.044374	0.000975	0.037553	0.000975	0.051844	0.005847	0.038527	-0.00195		0.0023382
		0.005723	-0.002925	0.049245	-0.005847	0.038852	0.004872	0.033331	-0.005844	0.027484	0.000972		-0.0017544			0.040151	0.001947	0.044374	0.000975	0.038852	0.004872	0.051519	0.004872	0.040151	0.002922		0.0031176
		0.005723	-0.002925	0.051194	0	0.037878	0.00195	0.033006	-0.006819	0.027484	0.000972		-0.0013644			0.04145	0.005844	0.043724	-0.000975	0.038202	0.002922	0.051194	0.003897	0.038202	-0.002925		0.0017526
		0.005074	-0.004872	0.051844	0.00195	0.037553	0.000975	0.034305	-0.002922	0.027809	0.001947		-0.0005844			0.039502	0	0.043074	-0.002925	0.037553	0.000975	0.050545	0.00195	0.039502	0.000975		0.000195
		0.005398	-0.0039	0.051194	0	0.038527	0.003897	0.033331	-0.005844	0.02651	-0.00195		-0.0015594			0.040801	0.003897	0.0421	-0.005847	0.038527	0.003897	0.051519	0.004872	0.039177	0		0.0013638
		0.007022	0.000972	0.051519	0.000975	0.036579	-0.001947	0.033006	-0.006819	0.027809	0.001947		-0.0009744			0.040801	0.003897	0.043399	-0.00195	0.037878	0.00195	0.051519	0.004872	0.037553	-0.004872		0.0007794
		0.004099	-0.007797	0.04957	-0.004872	0.038202	0.002922	0.03463	-0.001947	0.026185	-0.002925		-0.0029238			0.041126	0.004872	0.044374	0.000975	0.037553	0.000975	0.04957	-0.000975	0.038852	-0.000975		0.0009744
		0.006048	-0.00195	0.051194	0	0.037878	0.00195	0.033006	-0.006819	0.027484	0.000972		-0.0011694			0.0421	0.007794	0.043724	-0.000975	0.037553	0.000975	0.052818	0.008769	0.038202	-0.002925		0.0027276
		0.004749	-0.005847	0.05022	-0.002922	0.038202	0.002922	0.033655	-0.004872	0.026835	-0.000975		-0.0023388			0.039177	-0.000975	0.044049	0	0.036254	-0.002922	0.04957	-0.000975	0.039177	0		-0.0009744
		0.005723	-0.002925	0.051844	0.00195	0.037878	0.00195	0.03398	-0.003897	0.027809	0.001947		-0.000195			0.042425	0.008769	0.044374	0.000975	0.039502	0.006822	0.052169	0.006822	0.038527	-0.00195		0.0042876
		0.004424	-0.006822	0.051519	0.000975	0.037553	0.000975	0.03398	-0.003897	0.028459	0.003897		-0.0009744			0.040801	0.003897	0.043724	-0.000975	0.037878	0.00195	0.051194	0.003897	0.038852	-0.000975		0.0015588
		0.008646	0.005844	0.051194	0	0.037553	0.000975	0.03398	-0.003897	0.02716	0		0.0005844			0.041775	0.006819	0.043724	-0.000975	0.036903	-0.000975	0.051519	0.004872	0.037878	-0.003897		0.0011688
		0.004424	-0.006822	0.04957	-0.004872	0.037228	0	0.033655	-0.004872	0.027809	0.001947		-0.0029238			0.04275	0.009744	0.043724	-0.000975	0.037878	0.00195	0.051844	0.005847	0.039177	0		0.0033132
		0.005074	-0.004872	0.050545	-0.001947	0.039177	0.005847	0.034305	-0.002922	0.02716	0		-0.0007788			0.040801	0.003897	0.044049	0	0.036903	-0.000975	0.052169	0.006822	0.038202	-0.002925		0.0013638
		0.005723	-0.002925	0.050545	-0.001947	0.038852	0.004872	0.034955	-0.000972	0.02716	0		-0.0001944			0.040151	0.001947	0.044374	0.000975	0.038527	0.003897	0.052493	0.007794	0.037878	-0.003897		0.0021432
		0.005074	-0.004872	0.049895	-0.003897	0.038852	0.004872	0.032356	-0.008769	0.026185	-0.002925		-0.0031182			0.040151	0.001947	0.0421	-0.005847	0.037228	0	0.04957	-0.000975	0.037878	-0.003897		-0.0017544
		0.005723	-0.002925	0.050545	-0.001947	0.038202	0.002922	0.034305	-0.002922	0.027809	0.001947		-0.000585			0.040476	0.002922	0.043724	-0.000975	0.036903	-0.000975	0.052493	0.007794	0.038202	-0.002925		0.0011682
		0.005398	-0.0039	0.051194	0	0.038527	0.003897	0.034305	-0.002922	0.027484	0.000972		-0.0003906			0.041775	0.006819	0.04275	-0.003897	0.036903	-0.000975	0.049895	0	0.038527	-0.00195		-6e-07
		0.006373	-0.000975	0.051519	0.000975	0.037878	0.00195	0.033655	-0.004872	0.028459	0.003897		0.000195			0.0421	0.007794	0.04275	-0.003897	0.037553	0.000975	0.051194	0.003897	0.037228	-0.005847		0.0005844
		0.005398	-0.0039	0.049245	-0.005847	0.036254	-0.002922	0.033655	-0.004872	0.028784	0.004872		-0.0025338			0.040476	0.002922	0.044374	0.000975	0.037228	0	0.050869	0.002922	0.038852	-0.000975		0.0011688
		0.006048	-0.00195	0.04957	-0.004872	0.037228	0	0.033331	-0.005844	0.027809	0.001947		-0.0021438			0.041126	0.004872	0.04275	-0.003897	0.037878	0.00195	0.050869	0.002922	0.038202	-0.002925		0.0005844
		0.006698	0	0.049895	-0.003897	0.038527	0.003897	0.036903	0.004872	0.027809	0.001947		0.0013638			0.040151	0.001947	0.043724	-0.000975	0.037228	0	0.050869	0.002922	0.038852	-0.000975		0.0005838
		0.006698	0	0.050545	-0.001947	0.038852	0.004872	0.032681	-0.007794	0.02716	0		-0.0009738			0.040476	0.002922	0.043724	-0.000975	0.037228	0	0.051194	0.003897	0.038202	-0.002925		0.0005838
		0.005723	-0.002925	0.049245	-0.005847	0.039177	0.005847	0.033655	-0.004872	0.026185	-0.002925		-0.0021444			0.041126	0.004872	0.043399	-0.00195	0.037228	0	0.052493	0.007794	0.038852	-0.000975		0.0019482
		0.006048	-0.00195	0.052169	0.002925	0.036579	-0.001947	0.035279	0	0.028459	0.003897		0.000585			0.040476	0.002922	0.043724	-0.000975	0.038527	0.003897	0.049895	0	0.037878	-0.003897		0.0003894
		0.004424	-0.006822	0.051194	0	0.038202	0.002922	0.03463	-0.001947	0.02716	0		-0.0011694			0.042425	0.008769	0.04275	-0.003897	0.038527	0.003897	0.051844	0.005847	0.038202	-0.002925		0.0023382
		0.007347	0.001947	0.052169	0.002925	0.038852	0.004872	0.034305	-0.002922	0.02716	0		0.0013644			0.040151	0.001947	0.04275	-0.003897	0.038527	0.003897	0.052818	0.008769	0.039826	0.001947		0.0025326
		0.006048	-0.00195	0.051194	0	0.037228	0	0.034305	-0.002922	0.02651	-0.00195		-0.0013644			0.041775	0.006819	0.044049	0	0.036579	-0.001947	0.049895	0	0.037228	-0.005847		-0.000195
		0.006048	-0.00195	0.04957	-0.004872	0.038527	0.003897	0.032356	-0.008769	0.027809	0.001947		-0.0019494			0.041126	0.004872	0.04275	-0.003897	0.038202	0.002922	0.050869	0.002922	0.039177	0		0.0013638
		0.006373	-0.000975	0.050869	-0.000975	0.038202	0.002922	0.034955	-0.000972	0.027809	0.001947		0.0003894			0.041775	0.006819	0.044049	0	0.036579	-0.001947	0.051844	0.005847	0.037228	-0.005847		0.0009744
		0.006048	-0.00195	0.05022	-0.002922	0.039177	0.005847	0.034955	-0.000972	0.028134	0.002922		0.000585			0.0421	0.007794	0.042425	-0.004872	0.038527	0.003897	0.051194	0.003897	0.040151	0.002922		0.0027276
		0.004749	-0.005847	0.051194	0	0.038527	0.003897	0.033655	-0.004872	0.02651	-0.00195		-0.0017544			0.040151	0.001947	0.042425	-0.004872	0.036903	-0.000975	0.050869	0.002922	0.037878	-0.003897		-0.000975
		0.007022	0.000972	0.051194	0	0.039177	0.005847	0.03398	-0.003897	0.027484	0.000972		0.0007788			0.041775	0.006819	0.044049	0	0.035929	-0.003897	0.051194	0.003897	0.039826	0.001947		0.0017532
		0.005074	-0.004872	0.051519	0.000975	0.038527	0.003897	0.034305	-0.002922	0.027809	0.001947		-0.000195			0.04145	0.005844	0.043399	-0.00195	0.038202	0.002922	0.050545	0.00195	0.038202	-0.002925		0.0011682
		0.006373	-0.000975	0.049895	-0.003897	0.039177	0.005847	0.033331	-0.005844	0.02651	-0.00195		-0.0013638			0.041775	0.006819	0.04275	-0.003897	0.037878	0.00195	0.051844	0.005847	0.039177	0		0.0021438
		0.005074	-0.004872	0.05022	-0.002922	0.036903	-0.000975	0.03463	-0.001947	0.025536	-0.004872		-0.0031176			0.039177	-0.000975	0.043724	-0.000975	0.036254	-0.002922	0.051194	0.003897	0.039177	0		-0.000195
		0.006373	-0.000975	0.05022	-0.002922	0.038852	0.004872	0.033655	-0.004872	0.027484	0.000972		-0.000585			0.042425	0.008769	0.043724	-0.000975	0.036579	-0.001947	0.050869	0.002922	0.039177	0		0.0017538
		0.006373	-0.000975	0.049245	-0.005847	0.039177	0.005847	0.032681	-0.007794	0.027809	0.001947		-0.0013644			0.040476	0.002922	0.043399	-0.00195	0.039502	0.006822	0.051519	0.004872	0.039177	0		0.0025332
		0.005074	-0.004872	0.050545	-0.001947	0.038527	0.003897	0.034955	-0.000972	0.026185	-0.002925		-0.0013638			0.040476	0.002922	0.044049	0	0.037228	0	0.051519	0.004872	0.038852	-0.000975		0.0013638
		0.004749	-0.005847	0.052493	0.003897	0.039826	0.007794	0.035279	0	0.028134	0.002922		0.0017532			0.041126	0.004872	0.043074	-0.002925	0.038202	0.002922	0.050869	0.002922	0.038202	-0.002925		0.0009732
		0.005723	-0.002925	0.049245	-0.005847	0.037878	0.00195	0.033006	-0.006819	0.026835	-0.000975		-0.0029232			0.040151	0.001947	0.041775	-0.006822	0.038202	0.002922	0.051844	0.005847	0.038527	-0.00195		0.0003888
		0.005723	-0.002925	0.04957	-0.004872	0.038852	0.004872	0.03463	-0.001947	0.02716	0		-0.0009744			0.040151	0.001947	0.045023	0.002922	0.037228	0	0.052169	0.006822	0.038852	-0.000975		0.0021432
		0.005398	-0.0039	0.049245	-0.005847	0.039177	0.005847	0.036254	0.002925	0.026185	-0.002925		-0.00078			0.039177	-0.000975	0.043399	-0.00195	0.037878	0.00195	0.052818	0.008769	0.039177	0		0.0015588
		0.006373	-0.000975	0.052493	0.003897	0.039502	0.006822	0.034305	-0.002922	0.027484	0.000972		0.0015588			0.041775	0.006819	0.043724	-0.000975	0.036903	-0.000975	0.050545	0.00195	0.037878	-0.003897		0.0005844
		0.005723	-0.002925	0.051519	0.000975	0.039177	0.005847	0.034955	-0.000972	0.02651	-0.00195		0.000195			0.041775	0.006819	0.044049	0	0.037878	0.00195	0.051844	0.005847	0.039177	0		0.0029232
		0.005398	-0.0039	0.04957	-0.004872	0.038527	0.003897	0.03463	-0.001947	0.027484	0.000972		-0.00117			0.039502	0	0.04275	-0.003897	0.037228	0	0.05022	0.000975	0.037878	-0.003897		-0.0013638
		0.005398	-0.0039	0.051519	0.000975	0.039177	0.005847	0.034955	-0.000972	0.02716	0		0.00039			0.041775	0.006819	0.043399	-0.00195	0.036254	-0.002922	0.051519	0.004872	0.038527	-0.00195		0.0009738
		0.005398	-0.0039	0.05022	-0.002922	0.038527	0.003897	0.033655	-0.004872	0.027484	0.000972		-0.001365			0.039826	0.000972	0.043724	-0.000975	0.036903	-0.000975	0.051844	0.005847	0.038202	-0.002925		0.0003888
		0.005723	-0.002925	0.051194	0	0.039826	0.007794	0.03398	-0.003897	0.026835	-0.000975		-6e-07			0.040476	0.002922	0.043399	-0.00195	0.037553	0.000975	0.050545	0.00195	0.038852	-0.000975		0.0005844
		0.005074	-0.004872	0.049895	-0.003897	0.038527	0.003897	0.034305	-0.002922	0.026835	-0.000975		-0.0017538			0.040801	0.003897	0.043074	-0.002925	0.036579	-0.001947	0.050545	0.00195	0.039826	0.001947		0.0005844
		0.005398	-0.0039	0.05022	-0.002922	0.038527	0.003897	0.031707	-0.010716	0.028134	0.002922		-0.0021438			0.040801	0.003897	0.04275	-0.003897	0.038527	0.003897	0.050869	0.002922	0.039177	0		0.0013638
		0.006373	-0.000975	0.05022	-0.002922	0.040151	0.008769	0.034955	-0.000972	0.027484	0.000972		0.0009744			0.0421	0.007794	0.044049	0	0.036254	-0.002922	0.05022	0.000975	0.038202	-0.002925		0.0005844
		0.007022	0.000972	0.051519	0.000975	0.039177	0.005847	0.03398	-0.003897	0.02716	0		0.0007794			0.039826	0.000972	0.043399	-0.00195	0.036579	-0.001947	0.051519	0.004872	0.039826	0.001947		0.0007788
		0.006048	-0.00195	0.049895	-0.003897	0.038852	0.004872	0.033655	-0.004872	0.02716	0		-0.0011694			0.040801	0.003897	0.043724	-0.000975	0.036254	-0.002922	0.050545	0.00195	0.036579	-0.007794		-0.0011688
		0.004099	-0.007797	0.04957	-0.004872	0.038852	0.004872	0.034305	-0.002922	0.027809	0.001947		-0.0017544			0.040801	0.003897	0.042425	-0.004872	0.038202	0.002922	0.051194	0.003897	0.039826	0.001947		0.0015582
		0.006698	0	0.050869	-0.000975	0.038527	0.003897	0.032356	-0.008769	0.026835	-0.000975		-0.0013644			0.040476	0.002922	0.044049	0	0.036254	-0.002922	0.052493	0.007794	0.037878	-0.003897		0.0007794
		0.006373	-0.000975	0.051519	0.000975	0.039177	0.005847	0.034305	-0.002922	0.027484	0.000972		0.0007794			0.040801	0.003897	0.043399	-0.00195	0.036254	-0.002922	0.049895	0	0.038852	-0.000975		-0.00039
		0.006048	-0.00195	0.049245	-0.005847	0.039177	0.005847	0.033331	-0.005844	0.02651	-0.00195		-0.0019488			0.040151	0.001947	0.044374	0.000975	0.037553	0.000975	0.051844	0.005847	0.036903	-0.006822		0.0005844
		0.006373	-0.000975	0.04957	-0.004872	0.038527	0.003897	0.034305	-0.002922	0.028459	0.003897		-0.000195			0.039826	0.000972	0.043399	-0.00195	0.036903	-0.000975	0.050869	0.002922	0.039177	0		0.0001938
		0.006698	0	0.050545	-0.001947	0.040151	0.008769	0.034305	-0.002922	0.027809	0.001947		0.0011694			0.039826	0.000972	0.044698	0.001947	0.036903	-0.000975	0.050545	0.00195	0.04145	0.006819		0.0021426
		0.006048	-0.00195	0.05022	-0.002922	0.039826	0.007794	0.033331	-0.005844	0.027484	0.000972		-0.00039			0.040801	0.003897	0.043074	-0.002925	0.036903	-0.000975	0.050869	0.002922	0.037228	-0.005847		-0.0005856
		0.005723	-0.002925	0.050869	-0.000975	0.038527	0.003897	0.032681	-0.007794	0.026835	-0.000975		-0.0017544			0.040476	0.002922	0.045997	0.005844	0.037228	0	0.051194	0.003897	0.040476	0.003897		0.003312
		0.005398	-0.0039	0.048921	-0.006819	0.039177	0.005847	0.035604	0.000975	0.028459	0.003897		-2.77556e-18			0.04145	0.005844	0.04275	-0.003897	0.037228	0	0.051519	0.004872	0.038202	-0.002925		0.0007788
		0.007022	0.000972	0.048921	-0.006819	0.038527	0.003897	0.033331	-0.005844	0.027484	0.000972		-0.0013644			0.039826	0.000972	0.043074	-0.002925	0.035929	-0.003897	0.049895	0	0.039177	0		-0.00117
		0.005723	-0.002925	0.051194	0	0.038202	0.002922	0.034955	-0.000972	0.028134	0.002922		0.0003894			0.039502	0	0.043399	-0.00195	0.037878	0.00195	0.051194	0.003897	0.039502	0.000975		0.0009744
		0.004749	-0.005847	0.050545	-0.001947	0.038852	0.004872	0.03463	-0.001947	0.027484	0.000972		-0.0007794			0.040476	0.002922	0.045023	0.002922	0.037878	0.00195	0.051194	0.003897	0.039177	0		0.0023382
		0.005398	-0.0039	0.048921	-0.006819	0.039826	0.007794	0.03398	-0.003897	0.028134	0.002922		-0.00078			0.040151	0.001947	0.044049	0	0.036254	-0.002922	0.048596	-0.003897	0.038527	-0.00195		-0.0013644
		0.007347	0.001947	0.049895	-0.003897	0.038527	0.003897	0.033331	-0.005844	0.02651	-0.00195		-0.0011694			0.039826	0.000972	0.044049	0	0.036903	-0.000975	0.049245	-0.00195	0.039177	0		-0.0003906
		0.007347	0.001947	0.049895	-0.003897	0.039502	0.006822	0.03398	-0.003897	0.027484	0.000972		0.0003894			0.0421	0.007794	0.043399	-0.00195	0.037553	0.000975	0.052493	0.007794	0.038202	-0.002925		0.0023376
		0.005723	-0.002925	0.05022	-0.002922	0.038852	0.004872	0.032356	-0.008769	0.026835	-0.000975		-0.0021438			0.039826	0.000972	0.043074	-0.002925	0.037228	0	0.050545	0.00195	0.038202	-0.002925		-0.0005856
		0.006373	-0.000975	0.050545	-0.001947	0.039502	0.006822	0.034955	-0.000972	0.027484	0.000972		0.00078			0.040476	0.002922	0.042425	-0.004872	0.037553	0.000975	0.05022	0.000975	0.039826	0.001947		0.0003894
		0.006373	-0.000975	0.051519	0.000975	0.038202	0.002922	0.03398	-0.003897	0.028134	0.002922		0.0003894			0.040476	0.002922	0.041775	-0.006822	0.036579	-0.001947	0.051194	0.003897	0.039502	0.000975		-0.000195
		0.006373	-0.000975	0.050545	-0.001947	0.038852	0.004872	0.03463	-0.001947	0.027809	0.001947		0.00039			0.040801	0.003897	0.043399	-0.00195	0.037553	0.000975	0.05022	0.000975	0.037878	-0.003897		4.16334e-18
		0.006373	-0.000975	0.051519	0.000975	0.038852	0.004872	0.033655	-0.004872	0.027484	0.000972		0.0001944			0.040476	0.002922	0.043724	-0.000975	0.038202	0.002922	0.049895	0	0.038527	-0.00195		0.0005838
		0.005398	-0.0039	0.048596	-0.007794	0.037878	0.00195	0.033655	-0.004872	0.02586	-0.0039		-0.0037032			0.039502	0	0.043399	-0.00195	0.036903	-0.000975	0.051194	0.003897	0.039826	0.001947		0.0005838
		0.007672	0.002922	0.050545	-0.001947	0.038852	0.004872	0.03398	-0.003897	0.028784	0.004872		0.0013644			0.041126	0.004872	0.044374	0.000975	0.037553	0.000975	0.050545	0.00195	0.038852	-0.000975		0.0015594
		0.005723	-0.002925	0.050869	-0.000975	0.038202	0.002922	0.033655	-0.004872	0.027484	0.000972		-0.0009756			0.041775	0.006819	0.043074	-0.002925	0.035929	-0.003897	0.049245	-0.00195	0.039826	0.001947		-1.2e-06
		0.007347	0.001947	0.049245	-0.005847	0.038527	0.003897	0.03398	-0.003897	0.027484	0.000972		-0.0005856			0.040476	0.002922	0.042425	-0.004872	0.038202	0.002922	0.051519	0.004872	0.038852	-0.000975		0.0009738
		0.004749	-0.005847	0.04957	-0.004872	0.038527	0.003897	0.033655	-0.004872	0.027809	0.001947		-0.0019494			0.039177	-0.000975	0.043399	-0.00195	0.037228	0	0.050869	0.002922	0.040801	0.004872		0.0009738
		0.006373	-0.000975	0.05022	-0.002922	0.039502	0.006822	0.034955	-0.000972	0.027484	0.000972		0.000585			0.038852	-0.00195	0.042425	-0.004872	0.037878	0.00195	0.050869	0.002922	0.038527	-0.00195		-0.00078
		0.006048	-0.00195	0.050545	-0.001947	0.037553	0.000975	0.03398	-0.003897	0.029108	0.005844		-0.000195			0.040801	0.003897	0.044374	0.000975	0.037553	0.000975	0.050545	0.00195	0.037878	-0.003897		0.00078
		0.007022	0.000972	0.04957	-0.004872	0.037878	0.00195	0.034955	-0.000972	0.027809	0.001947		-0.000195			0.040801	0.003897	0.043399	-0.00195	0.036579	-0.001947	0.05022	0.000975	0.037878	-0.003897		-0.0005844
		0.007347	0.001947	0.04957	-0.004872	0.039177	0.005847	0.03463	-0.001947	0.027484	0.000972		0.0003894			0.038852	-0.00195	0.044049	0	0.037553	0.000975	0.049895	0	0.038527	-0.00195		-0.000585
		0.006373	-0.000975	0.05022	-0.002922	0.039177	0.005847	0.034305	-0.002922	0.029433	0.006819		0.0011694			0.040801	0.003897	0.043399	-0.00195	0.039177	0.005847	0.051519	0.004872	0.039177	0		0.0025332
		0.007022	0.000972	0.05022	-0.002922	0.038852	0.004872	0.033006	-0.006819	0.027484	0.000972		-0.000585			0.039177	-0.000975	0.0421	-0.005847	0.036254	-0.002922	0.050869	0.002922	0.038852	-0.000975		-0.0015594
		0.006048	-0.00195	0.049895	-0.003897	0.040476	0.009744	0.033655	-0.004872	0.028134	0.002922		0.0003894			0.041126	0.004872	0.043399	-0.00195	0.036903	-0.000975	0.05022	0.000975	0.039826	0.001947		0.0009738
		0.006373	-0.000975	0.048596	-0.007794	0.038202	0.002922	0.035604	0.000975	0.02716	0		-0.0009744			0.040801	0.003897	0.0421	-0.005847	0.037878	0.00195	0.051844	0.005847	0.040476	0.003897		0.0019488
		0.005398	-0.0039	0.05022	-0.002922	0.040151	0.008769	0.033331	-0.005844	0.026185	-0.002925		-0.0013644			0.041126	0.004872	0.043399	-0.00195	0.037878	0.00195	0.051194	0.003897	0.039502	0.000975		0.0019488
		0.006373	-0.000975	0.048921	-0.006819	0.038852	0.004872	0.034955	-0.000972	0.028134	0.002922		-0.0001944			0.039502	0	0.043724	-0.000975	0.036254	-0.002922	0.05022	0.000975	0.039826	0.001947		-0.000195
		0.006698	0	0.050545	-0.001947	0.038202	0.002922	0.035279	0	0.027484	0.000972		0.0003894			0.041126	0.004872	0.045348	0.003897	0.037228	0	0.050869	0.002922	0.038852	-0.000975		0.0021432
		0.006698	0	0.05022	-0.002922	0.038527	0.003897	0.034305	-0.002922	0.02716	0		-0.0003894			0.040476	0.002922	0.043399	-0.00195	0.037878	0.00195	0.05022	0.000975	0.039502	0.000975		0.0009744
		0.007347	0.001947	0.049895	-0.003897	0.038202	0.002922	0.03398	-0.003897	0.02716	0		-0.000585			0.039502	0	0.044374	0.000975	0.039502	0.006822	0.051194	0.003897	0.039502	0.000975		0.0025338
		0.005723	-0.002925	0.05022	-0.002922	0.037553	0.000975	0.034305	-0.002922	0.027809	0.001947		-0.0011694			0.040151	0.001947	0.044049	0	0.037553	0.000975	0.050869	0.002922	0.038527	-0.00195		0.0007788
		0.005398	-0.0039	0.05022	-0.002922	0.039502	0.006822	0.034305	-0.002922	0.028134	0.002922		3.64292e-18			0.04145	0.005844	0.044049	0	0.036903	-0.000975	0.050869	0.002922	0.038852	-0.000975		0.0013632
		0.006373	-0.000975	0.049245	-0.005847	0.037878	0.00195	0.03398	-0.003897	0.026835	-0.000975		-0.0019488			0.040801	0.003897	0.044049	0	0.035929	-0.003897	0.04957	-0.000975	0.039502	0.000975		4.16334e-18
		0.006048	-0.00195	0.048921	-0.006819	0.038202	0.002922	0.035929	0.00195	0.027809	0.001947		-0.00039			0.0421	0.007794	0.043399	-0.00195	0.036579	-0.001947	0.051194	0.003897	0.039502	0.000975		0.0017538
		0.007347	0.001947	0.051844	0.00195	0.038527	0.003897	0.033655	-0.004872	0.028134	0.002922		0.0011688			0.039502	0	0.044698	0.001947	0.038852	0.004872	0.052169	0.006822	0.039177	0		0.0027282
		0.007022	0.000972	0.048921	-0.006819	0.039502	0.006822	0.033331	-0.005844	0.028784	0.004872		6e-07			0.040801	0.003897	0.043399	-0.00195	0.037228	0	0.050869	0.002922	0.038852	-0.000975		0.0007788
		0.006048	-0.00195	0.04957	-0.004872	0.038852	0.004872	0.035279	0	0.026835	-0.000975		-0.000585			0.039502	0	0.044049	0	0.038202	0.002922	0.049245	-0.00195	0.039502	0.000975		0.0003894
		0.005723	-0.002925	0.050545	-0.001947	0.040151	0.008769	0.03463	-0.001947	0.028459	0.003897		0.0011694			0.039826	0.000972	0.0421	-0.005847	0.036254	-0.002922	0.05022	0.000975	0.039826	0.001947		-0.000975
		0.006698	0	0.049245	-0.005847	0.039502	0.006822	0.033331	-0.005844	0.026835	-0.000975		-0.0011688			0.039826	0.000972	0.043399	-0.00195	0.036254	-0.002922	0.051194	0.003897	0.040476	0.003897		0.0007788
		0.007347	0.001947	0.049245	-0.005847	0.038852	0.004872	0.034955	-0.000972	0.028134	0.002922		0.0005844			0.040801	0.003897	0.044374	0.000975	0.035929	-0.003897	0.050545	0.00195	0.040151	0.002922		0.0011694
		0.007347	0.001947	0.051519	0.000975	0.038527	0.003897	0.034955	-0.000972	0.028134	0.002922		0.0017538			0.040801	0.003897	0.043399	-0.00195	0.038852	0.004872	0.051194	0.003897	0.038527	-0.00195		0.0017532
		0.004749	-0.005847	0.050545	-0.001947	0.037878	0.00195	0.035929	0.00195	0.026185	-0.002925		-0.0013638			0.039826	0.000972	0.045673	0.004872	0.036254	-0.002922	0.050869	0.002922	0.038852	-0.000975		0.0009738
		0.007022	0.000972	0.051519	0.000975	0.039502	0.006822	0.03463	-0.001947	0.027484	0.000972		0.0015588			0.038527	-0.002925	0.044698	0.001947	0.036903	-0.000975	0.050545	0.00195	0.038527	-0.00195		-0.0003906
		0.006373	-0.000975	0.049895	-0.003897	0.038527	0.003897	0.034305	-0.002922	0.026835	-0.000975		-0.0009744			0.041126	0.004872	0.043399	-0.00195	0.038202	0.002922	0.050545	0.00195	0.039177	0		0.0015588
		0.006048	-0.00195	0.049245	-0.005847	0.038852	0.004872	0.03463	-0.001947	0.028134	0.002922		-0.00039			0.041126	0.004872	0.044698	0.001947	0.037553	0.000975	0.05022	0.000975	0.037878	-0.003897		0.0009744
		0.006373	-0.000975	0.049895	-0.003897	0.037553	0.000975	0.03398	-0.003897	0.027484	0.000972		-0.0013644			0.039502	0	0.044374	0.000975	0.037228	0	0.05022	0.000975	0.039502	0.000975		0.000585
		0.007022	0.000972	0.051194	0	0.039177	0.005847	0.03398	-0.003897	0.02716	0		0.0005844			0.040801	0.003897	0.045348	0.003897	0.038852	0.004872	0.052169	0.006822	0.039177	0		0.0038976
		0.006048	-0.00195	0.050869	-0.000975	0.038202	0.002922	0.03463	-0.001947	0.02651	-0.00195		-0.00078			0.039177	-0.000975	0.043074	-0.002925	0.036579	-0.001947	0.050545	0.00195	0.038852	-0.000975		-0.0009744
		0.006048	-0.00195	0.051194	0	0.038852	0.004872	0.034305	-0.002922	0.027809	0.001947		0.0003894			0.039502	0	0.045023	0.002922	0.036579	-0.001947	0.051194	0.003897	0.039502	0.000975		0.0011694
		0.006373	-0.000975	0.05022	-0.002922	0.039177	0.005847	0.03463	-0.001947	0.026835	-0.000975		-0.0001944			0.04145	0.005844	0.043399	-0.00195	0.037228	0	0.052169	0.006822	0.039177	0		0.0021432
		0.007672	0.002922	0.050545	-0.001947	0.037553	0.000975	0.03398	-0.003897	0.027809	0.001947		4.68375e-18			0.041126	0.004872	0.045997	0.005844	0.037553	0.000975	0.049895	0	0.039177	0		0.0023382
		0.006373	-0.000975	0.048921	-0.006819	0.038527	0.003897	0.03463	-0.001947	0.027484	0.000972		-0.0009744			0.040801	0.003897	0.04275	-0.003897	0.036903	-0.000975	0.050869	0.002922	0.038852	-0.000975		0.0001944
		0.006373	-0.000975	0.04957	-0.004872	0.039177	0.005847	0.033331	-0.005844	0.027484	0.000972		-0.0009744			0.040476	0.002922	0.043724	-0.000975	0.038202	0.002922	0.049895	0	0.038202	-0.002925		0.0003888
		0.006698	0	0.04957	-0.004872	0.037553	0.000975	0.034955	-0.000972	0.028134	0.002922		-0.0003894			0.040151	0.001947	0.043724	-0.000975	0.037553	0.000975	0.049895	0	0.039502	0.000975		0.0005844
		0.005723	-0.002925	0.050869	-0.000975	0.038527	0.003897	0.033655	-0.004872	0.027484	0.000972		-0.0007806			0.040151	0.001947	0.043724	-0.000975	0.036579	-0.001947	0.051194	0.003897	0.037878	-0.003897		-0.000195
		0.005723	-0.002925	0.051194	0	0.038527	0.003897	0.035279	0	0.027809	0.001947		0.0005838			0.040476	0.002922	0.045023	0.002922	0.036579	-0.001947	0.052493	0.007794	0.038527	-0.00195		0.0019482
		0.006048	-0.00195	0.049895	-0.003897	0.037878	0.00195	0.033655	-0.004872	0.02716	0		-0.0017538			0.04145	0.005844	0.044049	0	0.037553	0.000975	0.051519	0.004872	0.038852	-0.000975		0.0021432
		0.007022	0.000972	0.048921	-0.006819	0.038527	0.003897	0.032681	-0.007794	0.028134	0.002922		-0.0013644			0.040476	0.002922	0.04275	-0.003897	0.037878	0.00195	0.050869	0.002922	0.038527	-0.00195		0.0003894
		0.005398	-0.0039	0.05022	-0.002922	0.037228	0	0.035604	0.000975	0.027809	0.001947		-0.00078			0.040801	0.003897	0.043724	-0.000975	0.038202	0.002922	0.051519	0.004872	0.040476	0.003897		0.0029226
		0.006373	-0.000975	0.048921	-0.006819	0.038852	0.004872	0.03463	-0.001947	0.027484	0.000972		-0.0007794			0.038852	-0.00195	0.044049	0	0.037553	0.000975	0.05022	0.000975	0.039502	0.000975		0.000195
		0.006048	-0.00195	0.05022	-0.002922	0.038202	0.002922	0.034305	-0.002922	0.028134	0.002922		-0.00039			0.040801	0.003897	0.044698	0.001947	0.036254	-0.002922	0.051519	0.004872	0.039177	0		0.0015588
		0.007022	0.000972	0.05022	-0.002922	0.037878	0.00195	0.033006	-0.006819	0.028134	0.002922		-0.0007794			0.039826	0.000972	0.044049	0	0.037553	0.000975	0.049245	-0.00195	0.039177	0		-6e-07
		0.006698	0	0.050869	-0.000975	0.041126	0.011694	0.033655	-0.004872	0.027809	0.001947		0.0015588			0.039177	-0.000975	0.044374	0.000975	0.037553	0.000975	0.051194	0.003897	0.038527	-0.00195		0.0005844
		0.007022	0.000972	0.048596	-0.007794	0.037228	0	0.034305	-0.002922	0.027809	0.001947		-0.0015594			0.039502	0	0.044049	0	0.037878	0.00195	0.04957	-0.000975	0.039177	0		0.000195
		0.006373	-0.000975	0.05022	-0.002922	0.038202	0.002922	0.033006	-0.006819	0.02716	0		-0.0015588			0.040151	0.001947	0.04275	-0.003897	0.037228	0	0.051519	0.004872	0.038202	-0.002925		-6e-07
		0.006373	-0.000975	0.049245	-0.005847	0.036903	-0.000975	0.034955	-0.000972	0.027809	0.001947		-0.0013644			0.040801	0.003897	0.044374	0.000975	0.038202	0.002922	0.051519	0.004872	0.039177	0		0.0025332
		0.005723	-0.002925	0.051519	0.000975	0.038852	0.004872	0.035604	0.000975	0.02716	0		0.0007794			0.04145	0.005844	0.043399	-0.00195	0.037878	0.00195	0.050869	0.002922	0.038202	-0.002925		0.0011682
		0.007022	0.000972	0.049895	-0.003897	0.036579	-0.001947	0.03463	-0.001947	0.028459	0.003897		-0.0005844			0.040801	0.003897	0.043399	-0.00195	0.037553	0.000975	0.05022	0.000975	0.039177	0		0.0007794
		0.006373	-0.000975	0.05022	-0.002922	0.038852	0.004872	0.035279	0	0.028459	0.003897		0.0009744			0.040801	0.003897	0.043399	-0.00195	0.037553	0.000975	0.050545	0.00195	0.038527	-0.00195		0.0005844
		0.007022	0.000972	0.050869	-0.000975	0.037553	0.000975	0.034955	-0.000972	0.028459	0.003897		0.0007794			0.040476	0.002922	0.043724	-0.000975	0.036579	-0.001947	0.050869	0.002922	0.038527	-0.00195		0.0001944
		0.005723	-0.002925	0.051194	0	0.037228	0	0.03463	-0.001947	0.028134	0.002922		-0.00039			0.040151	0.001947	0.044698	0.001947	0.039502	0.006822	0.05022	0.000975	0.039177	0		0.0023382
		0.007022	0.000972	0.05022	-0.002922	0.038852	0.004872	0.035604	0.000975	0.028459	0.003897		0.0015588			0.039177	-0.000975	0.044698	0.001947	0.037878	0.00195	0.050869	0.002922	0.038202	-0.002925		0.0005838
		0.006048	-0.00195	0.051194	0	0.036579	-0.001947	0.034305	-0.002922	0.027484	0.000972		-0.0011694			0.040151	0.001947	0.043074	-0.002925	0.037228	0	0.049895	0	0.039177	0		-0.0001956
		0.005723	-0.002925	0.049245	-0.005847	0.037228	0	0.036254	0.002925	0.02716	0		-0.0011694			0.040151	0.001947	0.043074	-0.002925	0.037228	0	0.051844	0.005847	0.039177	0		0.0009738
		0.006373	-0.000975	0.051844	0.00195	0.037553	0.000975	0.033331	-0.005844	0.027809	0.001947		-0.0003894			0.040476	0.002922	0.04275	-0.003897	0.038527	0.003897	0.050869	0.002922	0.038852	-0.000975		0.0009738
		0.006048	-0.00195	0.050545	-0.001947	0.037228	0	0.03398	-0.003897	0.028459	0.003897		-0.0007794			0.04145	0.005844	0.044374	0.000975	0.037553	0.000975	0.050545	0.00195	0.039177	0		0.0019488
		0.007022	0.000972	0.04957	-0.004872	0.039177	0.005847	0.034305	-0.002922	0.027809	0.001947		0.0001944			0.040151	0.001947	0.044049	0	0.037878	0.00195	0.052169	0.006822	0.039502	0.000975		0.0023388
		0.005398	-0.0039	0.051519	0.000975	0.037878	0.00195	0.03463	-0.001947	0.02716	0		-0.0005844			0.041126	0.004872	0.044049	0	0.038527	0.003897	0.049245	-0.00195	0.038202	-0.002925		0.0007788
		0.006698	0	0.05022	-0.002922	0.037878	0.00195	0.034305	-0.002922	0.028784	0.004872		0.0001956			0.041775	0.006819	0.043724	-0.000975	0.038202	0.002922	0.05022	0.000975	0.038202	-0.002925		0.0013632
		0.005398	-0.0039	0.05022	-0.002922	0.037553	0.000975	0.03463	-0.001947	0.027484	0.000972		-0.0013644			0.038527	-0.002925	0.043074	-0.002925	0.039177	0.005847	0.04957	-0.000975	0.039177	0		-0.0001956
		0.005074	-0.004872	0.050869	-0.000975	0.036254	-0.002922	0.033331	-0.005844	0.027809	0.001947		-0.0025332			0.039826	0.000972	0.044374	0.000975	0.036254	-0.002922	0.050869	0.002922	0.039177	0		0.0003894
		0.006373	-0.000975	0.05022	-0.002922	0.038527	0.003897	0.03463	-0.001947	0.029108	0.005844		0.0007794			0.040801	0.003897	0.043399	-0.00195	0.037553	0.000975	0.050545	0.00195	0.040151	0.002922		0.0015588
		0.006373	-0.000975	0.050869	-0.000975	0.038852	0.004872	0.03463	-0.001947	0.02651	-0.00195		-0.000195			0.040801	0.003897	0.045348	0.003897	0.037228	0	0.050545	0.00195	0.036903	-0.006822		0.0005844
		0.006048	-0.00195	0.050545	-0.001947	0.037553	0.000975	0.034955	-0.000972	0.02716	0		-0.0007788			0.040151	0.001947	0.043724	-0.000975	0.037553	0.000975	0.050869	0.002922	0.037878	-0.003897		0.0001944
		0.006698	0	0.05022	-0.002922	0.036903	-0.000975	0.032681	-0.007794	0.02716	0		-0.0023382			0.04145	0.005844	0.044698	0.001947	0.038852	0.004872	0.051194	0.003897	0.039502	0.000975		0.003507
		0.005723	-0.002925	0.051519	0.000975	0.036903	-0.000975	0.03398	-0.003897	0.027809	0.001947		-0.000975			0.04275	0.009744	0.044049	0	0.037878	0.00195	0.050545	0.00195	0.039826	0.001947		0.0031182
		0.006373	-0.000975	0.050545	-0.001947	0.038202	0.002922	0.034305	-0.002922	0.02716	0		-0.0005844			0.040801	0.003897	0.044049	0	0.039502	0.006822	0.050545	0.00195	0.038527	-0.00195		0.0021438
		0.005723	-0.002925	0.050869	-0.000975	0.037878	0.00195	0.035279	0	0.02716	0		-0.00039			0.041126	0.004872	0.043399	-0.00195	0.036903	-0.000975	0.050869	0.002922	0.038852	-0.000975		0.0007788
		0.006373	-0.000975	0.05022	-0.002922	0.039177	0.005847	0.03463	-0.001947	0.028134	0.002922		0.000585			0.040151	0.001947	0.043074	-0.002925	0.038202	0.002922	0.05022	0.000975	0.038527	-0.00195		0.0001938
		0.006048	-0.00195	0.051194	0	0.036903	-0.000975	0.035279	0	0.026185	-0.002925		-0.00117			0.040801	0.003897	0.044374	0.000975	0.036903	-0.000975	0.051519	0.004872	0.040151	0.002922		0.0023382
		0.005723	-0.002925	0.051844	0.00195	0.036903	-0.000975	0.035279	0	0.028784	0.004872		0.0005844			0.041126	0.004872	0.045348	0.003897	0.038852	0.004872	0.051194	0.003897	0.037878	-0.003897		0.0027282
		0.005398	-0.0039	0.050869	-0.000975	0.037228	0	0.03463	-0.001947	0.02651	-0.00195		-0.0017544			0.040476	0.002922	0.041775	-0.006822	0.037878	0.00195	0.051519	0.004872	0.037228	-0.005847		-0.000585
		0.006373	-0.000975	0.051194	0	0.039177	0.005847	0.03463	-0.001947	0.02716	0		0.000585			0.040801	0.003897	0.045997	0.005844	0.038202	0.002922	0.051194	0.003897	0.039502	0.000975		0.003507
		0.005723	-0.002925	0.051844	0.00195	0.037228	0	0.033006	-0.006819	0.02586	-0.0039		-0.0023388			0.040801	0.003897	0.044698	0.001947	0.038527	0.003897	0.051844	0.005847	0.037553	-0.004872		0.0021432
		0.006698	0	0.051844	0.00195	0.039177	0.005847	0.036579	0.0039	0.027484	0.000972		0.0025338			0.041775	0.006819	0.043724	-0.000975	0.037228	0	0.049895	0	0.039177	0		0.0011688
		0.006048	-0.00195	0.050545	-0.001947	0.037553	0.000975	0.033006	-0.006819	0.026185	-0.002925		-0.0025332			0.040476	0.002922	0.04275	-0.003897	0.038852	0.004872	0.051194	0.003897	0.039177	0		0.0015588
		0.004749	-0.005847	0.05022	-0.002922	0.037553	0.000975	0.035279	0	0.02716	0		-0.0015588			0.040151	0.001947	0.045023	0.002922	0.037553	0.000975	0.053143	0.009744	0.038202	-0.002925		0.0025326
		0.005723	-0.002925	0.051194	0	0.037878	0.00195	0.03398	-0.003897	0.026835	-0.000975		-0.0011694			0.040151	0.001947	0.044049	0	0.037878	0.00195	0.051519	0.004872	0.038527	-0.00195		0.0013638
		0.006048	-0.00195	0.052169	0.002925	0.037878	0.00195	0.034955	-0.000972	0.027484	0.000972		0.000585			0.040476	0.002922	0.043399	-0.00195	0.037553	0.000975	0.051519	0.004872	0.038527	-0.00195		0.0009738
		0.006698	0	0.051519	0.000975	0.037228	0	0.033655	-0.004872	0.027809	0.001947		-0.00039			0.040151	0.001947	0.044374	0.000975	0.037553	0.000975	0.051519	0.004872	0.039177	0		0.0017538
		0.005723	-0.002925	0.05022	-0.002922	0.038202	0.002922	0.03463	-0.001947	0.02651	-0.00195		-0.0013644			0.041126	0.004872	0.043399	-0.00195	0.037878	0.00195	0.050869	0.002922	0.036903	-0.006822		0.0001944
		0.005074	-0.004872	0.050545	-0.001947	0.038527	0.003897	0.033655	-0.004872	0.027809	0.001947		-0.0011694			0.04145	0.005844	0.044049	0	0.038527	0.003897	0.051194	0.003897	0.037878	-0.003897		0.0019482
		0.005723	-0.002925	0.051844	0.00195	0.038202	0.002922	0.033655	-0.004872	0.025211	-0.005847		-0.0017544			0.040801	0.003897	0.044698	0.001947	0.037553	0.000975	0.05022	0.000975	0.039826	0.001947		0.0019482
		0.005723	-0.002925	0.051194	0	0.037553	0.000975	0.03398	-0.003897	0.029758	0.007794		0.0003894			0.039826	0.000972	0.045348	0.003897	0.038202	0.002922	0.050869	0.002922	0.038527	-0.00195		0.0017526
		0.004749	-0.005847	0.049895	-0.003897	0.038852	0.004872	0.034955	-0.000972	0.02651	-0.00195		-0.0015588			0.042425	0.008769	0.043399	-0.00195	0.038202	0.002922	0.051844	0.005847	0.038852	-0.000975		0.0029226
		0.006048	-0.00195	0.052169	0.002925	0.038202	0.002922	0.03463	-0.001947	0.02716	0		0.00039			0.041775	0.006819	0.044698	0.001947	0.038527	0.003897	0.050869	0.002922	0.038852	-0.000975		0.002922
		0.005074	-0.004872	0.050545	-0.001947	0.038202	0.002922	0.033655	-0.004872	0.027484	0.000972		-0.0015594			0.040476	0.002922	0.04275	-0.003897	0.036254	-0.002922	0.051519	0.004872	0.040151	0.002922		0.0007794
		0.007672	0.002922	0.05022	-0.002922	0.037878	0.00195	0.033331	-0.005844	0.025536	-0.004872		-0.0017532			0.039502	0	0.044374	0.000975	0.038527	0.003897	0.050869	0.002922	0.038527	-0.00195		0.0011688
		0.005398	-0.0039	0.050869	-0.000975	0.039502	0.006822	0.03398	-0.003897	0.027484	0.000972		-0.0001956			0.040151	0.001947	0.043399	-0.00195	0.038202	0.002922	0.051844	0.005847	0.038202	-0.002925		0.0011682
		0.006373	-0.000975	0.050869	-0.000975	0.037878	0.00195	0.032356	-0.008769	0.028134	0.002922		-0.0011694			0.041126	0.004872	0.044698	0.001947	0.037228	0	0.051194	0.003897	0.037878	-0.003897		0.0013638
		0.005398	-0.0039	0.048596	-0.007794	0.037878	0.00195	0.034305	-0.002922	0.028134	0.002922		-0.0019488			0.040151	0.001947	0.0421	-0.005847	0.037553	0.000975	0.050545	0.00195	0.039502	0.000975		4.16334e-18
		0.006048	-0.00195	0.051519	0.000975	0.037553	0.000975	0.032681	-0.007794	0.02651	-0.00195		-0.0019488			0.040151	0.001947	0.044049	0	0.037553	0.000975	0.050869	0.002922	0.037878	-0.003897		0.0003894
		0.005074	-0.004872	0.051844	0.00195	0.037553	0.000975	0.03463	-0.001947	0.026835	-0.000975		-0.0009738			0.041126	0.004872	0.043399	-0.00195	0.038852	0.004872	0.051844	0.005847	0.038202	-0.002925		0.0021432
		0.005723	-0.002925	0.049895	-0.003897	0.039177	0.005847	0.03398	-0.003897	0.02716	0		-0.0009744			0.040476	0.002922	0.043399	-0.00195	0.038202	0.002922	0.04957	-0.000975	0.038852	-0.000975		0.0003888
		0.005723	-0.002925	0.050869	-0.000975	0.036903	-0.000975	0.034305	-0.002922	0.026185	-0.002925		-0.0021444			0.040476	0.002922	0.044049	0	0.037878	0.00195	0.051194	0.003897	0.036903	-0.006822		0.0003894
		0.007022	0.000972	0.052493	0.003897	0.037553	0.000975	0.032681	-0.007794	0.026835	-0.000975		-0.000585			0.041126	0.004872	0.042425	-0.004872	0.037228	0	0.051844	0.005847	0.040801	0.004872		0.0021438
		0.004424	-0.006822	0.051519	0.000975	0.039502	0.006822	0.033655	-0.004872	0.026835	-0.000975		-0.0009744			0.040801	0.003897	0.043399	-0.00195	0.038527	0.003897	0.051844	0.005847	0.037228	-0.005847		0.0011688
		0.006048	-0.00195	0.051194	0	0.037228	0	0.034955	-0.000972	0.028784	0.004872		0.00039			0.040476	0.002922	0.04275	-0.003897	0.037553	0.000975	0.050869	0.002922	0.037878	-0.003897		-0.000195
		0.004749	-0.005847	0.050545	-0.001947	0.037878	0.00195	0.035929	0.00195	0.028134	0.002922		-0.0001944			0.040801	0.003897	0.043724	-0.000975	0.038202	0.002922	0.050545	0.00195	0.040151	0.002922		0.0021432
		0.006048	-0.00195	0.051194	0	0.035604	-0.004872	0.033655	-0.004872	0.027809	0.001947		-0.0019494			0.040476	0.002922	0.042425	-0.004872	0.038202	0.002922	0.050545	0.00195	0.037228	-0.005847		-0.000585
		0.005398	-0.0039	0.051844	0.00195	0.038852	0.004872	0.032681	-0.007794	0.026185	-0.002925		-0.0015594			0.040151	0.001947	0.043724	-0.000975	0.038527	0.003897	0.04957	-0.000975	0.038852	-0.000975		0.0005838
		0.004099	-0.007797	0.050545	-0.001947	0.036254	-0.002922	0.034305	-0.002922	0.028459	0.003897		-0.0023382			0.041126	0.004872	0.044049	0	0.037878	0.00195	0.052818	0.008769	0.038202	-0.002925		0.0025332
		0.005723	-0.002925	0.05022	-0.002922	0.041126	0.011694	0.033655	-0.004872	0.02716	0		0.000195			0.041126	0.004872	0.044049	0	0.039177	0.005847	0.050545	0.00195	0.038852	-0.000975		0.0023388
		0.005723	-0.002925	0.051519	0.000975	0.038202	0.002922	0.035279	0	0.028459	0.003897		0.0009738			0.041126	0.004872	0.043724	-0.000975	0.037553	0.000975	0.051519	0.004872	0.038852	-0.000975		0.0017538
		0.005074	-0.004872	0.050545	-0.001947	0.036579	-0.001947	0.034305	-0.002922	0.027484	0.000972		-0.0021432			0.040801	0.003897	0.043074	-0.002925	0.037228	0	0.051519	0.004872	0.038852	-0.000975		0.0009738
		0.006373	-0.000975	0.051194	0	0.039177	0.005847	0.033655	-0.004872	0.028134	0.002922		0.0005844			0.039502	0	0.043724	-0.000975	0.037228	0	0.051519	0.004872	0.038527	-0.00195		0.0003894
		0.005074	-0.004872	0.051844	0.00195	0.036579	-0.001947	0.033006	-0.006819	0.02716	0		-0.0023376			0.04145	0.005844	0.045348	0.003897	0.037878	0.00195	0.051194	0.003897	0.038527	-0.00195		0.0027276
		0.005398	-0.0039	0.05022	-0.002922	0.038202	0.002922	0.034305	-0.002922	0.027484	0.000972		-0.00117			0.0421	0.007794	0.044049	0	0.037553	0.000975	0.050869	0.002922	0.037553	-0.004872		0.0013638
		0.007022	0.000972	0.05022	-0.002922	0.038527	0.003897	0.034955	-0.000972	0.027484	0.000972		0.0003894			0.040476	0.002922	0.043399	-0.00195	0.038202	0.002922	0.050869	0.002922	0.039826	0.001947		0.0017526
		0.005723	-0.002925	0.050545	-0.001947	0.037878	0.00195	0.034305	-0.002922	0.02651	-0.00195		-0.0015588			0.041126	0.004872	0.044049	0	0.037878	0.00195	0.050545	0.00195	0.038527	-0.00195		0.0013644
		0.004749	-0.005847	0.050545	-0.001947	0.038527	0.003897	0.033331	-0.005844	0.028134	0.002922		-0.0013638			0.042425	0.008769	0.042425	-0.004872	0.036903	-0.000975	0.052493	0.007794	0.038852	-0.000975		0.0019482
		0.005723	-0.002925	0.05022	-0.002922	0.038527	0.003897	0.03463	-0.001947	0.027484	0.000972		-0.000585			0.040151	0.001947	0.044049	0	0.038852	0.004872	0.051194	0.003897	0.037553	-0.004872		0.0011688
		0.006698	0	0.050869	-0.000975	0.037878	0.00195	0.03463	-0.001947	0.02651	-0.00195		-0.0005844			0.04145	0.005844	0.043724	-0.000975	0.039826	0.007794	0.052169	0.006822	0.038527	-0.00195		0.003507
		0.005074	-0.004872	0.051194	0	0.037878	0.00195	0.03463	-0.001947	0.027484	0.000972		-0.0007794			0.039826	0.000972	0.044049	0	0.037878	0.00195	0.05022	0.000975	0.038202	-0.002925		0.0001944
		0.006698	0	0.050869	-0.000975	0.038202	0.002922	0.03398	-0.003897	0.02651	-0.00195		-0.00078			0.041775	0.006819	0.043724	-0.000975	0.038527	0.003897	0.051519	0.004872	0.039177	0		0.0029226
		0.004749	-0.005847	0.050545	-0.001947	0.038852	0.004872	0.033331	-0.005844	0.026835	-0.000975		-0.0019482			0.041126	0.004872	0.044049	0	0.036579	-0.001947	0.050545	0.00195	0.038527	-0.00195		0.000585
		0.005398	-0.0039	0.049895	-0.003897	0.037878	0.00195	0.034955	-0.000972	0.029433	0.006819		3.64292e-18			0.0421	0.007794	0.044049	0	0.037228	0	0.049895	0	0.038527	-0.00195		0.0011688
		0.005074	-0.004872	0.052493	0.003897	0.038852	0.004872	0.03463	-0.001947	0.027809	0.001947		0.0007794			0.040801	0.003897	0.043074	-0.002925	0.037878	0.00195	0.051519	0.004872	0.038852	-0.000975		0.0013638
		0.005074	-0.004872	0.05022	-0.002922	0.037553	0.000975	0.034955	-0.000972	0.02716	0		-0.0015582			0.04145	0.005844	0.045348	0.003897	0.039177	0.005847	0.050869	0.002922	0.038852	-0.000975		0.003507
		0.005398	-0.0039	0.050545	-0.001947	0.038527	0.003897	0.034955	-0.000972	0.027484	0.000972		-0.00039			0.041126	0.004872	0.043724	-0.000975	0.036903	-0.000975	0.05022	0.000975	0.039177	0		0.0007794
		0.004424	-0.006822	0.051519	0.000975	0.037553	0.000975	0.033655	-0.004872	0.027484	0.000972		-0.0017544			0.04145	0.005844	0.044374	0.000975	0.038202	0.002922	0.050545	0.00195	0.038527	-0.00195		0.0019482
		0.005723	-0.002925	0.051844	0.00195	0.039826	0.007794	0.033655	-0.004872	0.02651	-0.00195		-6e-07			0.039502	0	0.0421	-0.005847	0.036903	-0.000975	0.05022	0.000975	0.038527	-0.00195		-0.0015594
		0.005723	-0.002925	0.049895	-0.003897	0.038202	0.002922	0.03463	-0.001947	0.02651	-0.00195		-0.0015594			0.042425	0.008769	0.044049	0	0.039177	0.005847	0.05022	0.000975	0.038202	-0.002925		0.0025332
		0.006048	-0.00195	0.051844	0.00195	0.038852	0.004872	0.03398	-0.003897	0.026835	-0.000975		3.1225e-18			0.040476	0.002922	0.04275	-0.003897	0.036903	-0.000975	0.051194	0.003897	0.038852	-0.000975		0.0001944
		0.005074	-0.004872	0.050869	-0.000975	0.039177	0.005847	0.03463	-0.001947	0.028459	0.003897		0.00039			0.0421	0.007794	0.043399	-0.00195	0.037228	0	0.051519	0.004872	0.038852	-0.000975		0.0019482
		0.005723	-0.002925	0.051519	0.000975	0.038202	0.002922	0.033655	-0.004872	0.02716	0		-0.00078			0.039502	0	0.043724	-0.000975	0.036579	-0.001947	0.050869	0.002922	0.037878	-0.003897		-0.0007794
		0.005723	-0.002925	0.051844	0.00195	0.037878	0.00195	0.033655	-0.004872	0.026185	-0.002925		-0.0013644			0.0421	0.007794	0.04275	-0.003897	0.037553	0.000975	0.049895	0	0.038527	-0.00195		0.0005844
		0.005398	-0.0039	0.050545	-0.001947	0.039177	0.005847	0.035604	0.000975	0.02716	0		0.000195			0.041126	0.004872	0.044049	0	0.036903	-0.000975	0.051519	0.004872	0.038852	-0.000975		0.0015588
		0.005074	-0.004872	0.051194	0	0.038202	0.002922	0.033331	-0.005844	0.029108	0.005844		-0.00039			0.040476	0.002922	0.04275	-0.003897	0.037553	0.000975	0.04957	-0.000975	0.039177	0		-0.000195
		0.006048	-0.00195	0.048921	-0.006819	0.038852	0.004872	0.03398	-0.003897	0.025211	-0.005847		-0.0027282			0.040476	0.002922	0.043074	-0.002925	0.036903	-0.000975	0.049895	0	0.039502	0.000975		-6e-07
		0.005723	-0.002925	0.051194	0	0.038852	0.004872	0.032681	-0.007794	0.028134	0.002922		-0.000585			0.04145	0.005844	0.043724	-0.000975	0.036903	-0.000975	0.051844	0.005847	0.038202	-0.002925		0.0013632
		0.004749	-0.005847	0.051844	0.00195	0.038527	0.003897	0.033655	-0.004872	0.02651	-0.00195		-0.0013644			0.040801	0.003897	0.043724	-0.000975	0.036903	-0.000975	0.051844	0.005847	0.038202	-0.002925		0.0009738
		0.006373	-0.000975	0.051844	0.00195	0.038852	0.004872	0.033331	-0.005844	0.02716	0		6e-07			0.040476	0.002922	0.043074	-0.002925	0.035929	-0.003897	0.050545	0.00195	0.037553	-0.004872		-0.0013644
		0.005723	-0.002925	0.050545	-0.001947	0.040151	0.008769	0.033331	-0.005844	0.02716	0		-0.0003894			0.039826	0.000972	0.042425	-0.004872	0.037228	0	0.050869	0.002922	0.038527	-0.00195		-0.0005856
		0.005398	-0.0039	0.049895	-0.003897	0.038852	0.004872	0.033331	-0.005844	0.02651	-0.00195		-0.0021438			0.04145	0.005844	0.043074	-0.002925	0.037228	0	0.051844	0.005847	0.038527	-0.00195		0.0013632
		0.004424	-0.006822	0.051519	0.000975	0.040476	0.009744	0.033655	-0.004872	0.02716	0		-0.000195			0.041126	0.004872	0.044049	0	0.038527	0.003897	0.050869	0.002922	0.039502	0.000975		0.0025332
		0.005398	-0.0039	0.050545	-0.001947	0.038527	0.003897	0.033655	-0.004872	0.028134	0.002922		-0.00078			0.04145	0.005844	0.045673	0.004872	0.036903	-0.000975	0.051844	0.005847	0.040151	0.002922		0.003702
		0.004099	-0.007797	0.05022	-0.002922	0.040151	0.008769	0.034305	-0.002922	0.026835	-0.000975		-0.0011694			0.039177	-0.000975	0.04275	-0.003897	0.036579	-0.001947	0.051844	0.005847	0.039177	0		-0.0001944
		0.006698	0	0.050545	-0.001947	0.037228	0	0.033331	-0.005844	0.027809	0.001947		-0.0011688			0.042425	0.008769	0.044049	0	0.038202	0.002922	0.049895	0	0.039177	0		0.0023382
		0.005074	-0.004872	0.050869	-0.000975	0.038527	0.003897	0.03398	-0.003897	0.02651	-0.00195		-0.0015594			0.039826	0.000972	0.043074	-0.002925	0.036579	-0.001947	0.050869	0.002922	0.036903	-0.006822		-0.00156
		0.005723	-0.002925	0.049895	-0.003897	0.039826	0.007794	0.03463	-0.001947	0.027809	0.001947		0.0001944			0.040801	0.003897	0.043074	-0.002925	0.036903	-0.000975	0.051519	0.004872	0.037228	-0.005847		-0.0001956
		0.005074	-0.004872	0.051194	0	0.039826	0.007794	0.032681	-0.007794	0.026835	-0.000975		-0.0011694			0.040476	0.002922	0.044374	0.000975	0.036903	-0.000975	0.050545	0.00195	0.038527	-0.00195		0.0005844
		0.005398	-0.0039	0.051519	0.000975	0.038852	0.004872	0.034305	-0.002922	0.027484	0.000972		-6e-07			0.04145	0.005844	0.044374	0.000975	0.037553	0.000975	0.050869	0.002922	0.040151	0.002922		0.0027276
		0.004424	-0.006822	0.05022	-0.002922	0.038527	0.003897	0.03398	-0.003897	0.027484	0.000972		-0.0017544			0.040801	0.003897	0.042425	-0.004872	0.036903	-0.000975	0.051194	0.003897	0.038852	-0.000975		0.0001944
		0.006048	-0.00195	0.050869	-0.000975	0.040151	0.008769	0.034305	-0.002922	0.026835	-0.000975		0.0003894			0.040801	0.003897	0.044049	0	0.038202	0.002922	0.050869	0.002922	0.038852	-0.000975		0.0017532
		0.006373	-0.000975	0.049895	-0.003897	0.038852	0.004872	0.03398	-0.003897	0.026835	-0.000975		-0.0009744			0.039826	0.000972	0.043399	-0.00195	0.037228	0	0.050545	0.00195	0.038527	-0.00195		-0.0001956
		0.007022	0.000972	0.05022	-0.002922	0.037228	0	0.034955	-0.000972	0.027809	0.001947		-0.000195			0.04145	0.005844	0.043074	-0.002925	0.036903	-0.000975	0.051194	0.003897	0.039177	0		0.0011682
		0.005723	-0.002925	0.049895	-0.003897	0.038202	0.002922	0.033006	-0.006819	0.025536	-0.004872		-0.0031182			0.040476	0.002922	0.044049	0	0.036903	-0.000975	0.051519	0.004872	0.039177	0		0.0013638
		0.006698	0	0.05022	-0.002922	0.039177	0.005847	0.033331	-0.005844	0.02716	0		-0.0005838			0.042425	0.008769	0.04275	-0.003897	0.037228	0	0.050545	0.00195	0.038527	-0.00195		0.0009744
		0.006048	-0.00195	0.04957	-0.004872	0.037878	0.00195	0.034955	-0.000972	0.027809	0.001947		-0.0007794			0.039826	0.000972	0.04275	-0.003897	0.037228	0	0.051194	0.003897	0.039177	0		0.0001944
		0.005723	-0.002925	0.049895	-0.003897	0.039177	0.005847	0.032681	-0.007794	0.026835	-0.000975		-0.0019488			0.040151	0.001947	0.044049	0	0.037553	0.000975	0.04957	-0.000975	0.037553	-0.004872		-0.000585
		0.007022	0.000972	0.04957	-0.004872	0.038852	0.004872	0.034305	-0.002922	0.028784	0.004872		0.0005844			0.040476	0.002922	0.043724	-0.000975	0.036254	-0.002922	0.05022	0.000975	0.037553	-0.004872		-0.0009744
		0.006698	0	0.050869	-0.000975	0.039502	0.006822	0.03398	-0.003897	0.027484	0.000972		0.0005844			0.040476	0.002922	0.043074	-0.002925	0.036903	-0.000975	0.050869	0.002922	0.038852	-0.000975		0.0001938
		0.005723	-0.002925	0.050545	-0.001947	0.037878	0.00195	0.033655	-0.004872	0.028134	0.002922		-0.0009744			0.040476	0.002922	0.043724	-0.000975	0.038202	0.002922	0.050545	0.00195	0.038202	-0.002925		0.0007788
		0.006048	-0.00195	0.050545	-0.001947	0.037553	0.000975	0.03398	-0.003897	0.028459	0.003897		-0.0005844			0.041126	0.004872	0.043074	-0.002925	0.037553	0.000975	0.048596	-0.003897	0.038527	-0.00195		-0.000585
		0.007022	0.000972	0.049895	-0.003897	0.038852	0.004872	0.033655	-0.004872	0.027484	0.000972		-0.0003906			0.040476	0.002922	0.043399	-0.00195	0.036254	-0.002922	0.052493	0.007794	0.036254	-0.008769		-0.000585
		0.005398	-0.0039	0.04957	-0.004872	0.039826	0.007794	0.034305	-0.002922	0.026835	-0.000975		-0.000975			0.041126	0.004872	0.04275	-0.003897	0.037878	0.00195	0.04957	-0.000975	0.039177	0		0.00039
		0.006373	-0.000975	0.051844	0.00195	0.037878	0.00195	0.033655	-0.004872	0.027484	0.000972		-0.000195			0.040476	0.002922	0.044374	0.000975	0.037228	0	0.04957	-0.000975	0.038202	-0.002925		-6e-07
		0.006373	-0.000975	0.050545	-0.001947	0.038852	0.004872	0.034955	-0.000972	0.026835	-0.000975		6e-07			0.039826	0.000972	0.044049	0	0.036903	-0.000975	0.05022	0.000975	0.037553	-0.004872		-0.00078
		0.007022	0.000972	0.05022	-0.002922	0.039826	0.007794	0.03398	-0.003897	0.027484	0.000972		0.0005838			0.040151	0.001947	0.043724	-0.000975	0.035929	-0.003897	0.050545	0.00195	0.039502	0.000975		4.16334e-18
		0.006698	0	0.048271	-0.008769	0.038202	0.002922	0.032681	-0.007794	0.028459	0.003897		-0.0019488			0.040476	0.002922	0.043399	-0.00195	0.036903	-0.000975	0.050869	0.002922	0.038202	-0.002925		-1.2e-06
		0.005398	-0.0039	0.05022	-0.002922	0.037878	0.00195	0.035279	0	0.029758	0.007794		0.0005844			0.041126	0.004872	0.042425	-0.004872	0.039177	0.005847	0.050545	0.00195	0.039502	0.000975		0.0017544
		0.007347	0.001947	0.050869	-0.000975	0.040151	0.008769	0.034955	-0.000972	0.026835	-0.000975		0.0015588			0.040801	0.003897	0.044049	0	0.036254	-0.002922	0.051519	0.004872	0.039177	0		0.0011694
		0.005398	-0.0039	0.050869	-0.000975	0.038852	0.004872	0.03398	-0.003897	0.02586	-0.0039		-0.00156			0.038852	-0.00195	0.044374	0.000975	0.037878	0.00195	0.05022	0.000975	0.039502	0.000975		0.000585
		0.004749	-0.005847	0.048921	-0.006819	0.037878	0.00195	0.034305	-0.002922	0.028459	0.003897		-0.0019482			0.040476	0.002922	0.043074	-0.002925	0.037228	0	0.049895	0	0.038202	-0.002925		-0.0005856
		0.007022	0.000972	0.048271	-0.008769	0.039502	0.006822	0.03463	-0.001947	0.027484	0.000972		-0.00039			0.040801	0.003897	0.045023	0.002922	0.037878	0.00195	0.050869	0.002922	0.038852	-0.000975		0.0021432
		0.006373	-0.000975	0.052169	0.002925	0.038202	0.002922	0.033655	-0.004872	0.027809	0.001947		0.0003894			0.040151	0.001947	0.042425	-0.004872	0.035929	-0.003897	0.05022	0.000975	0.039502	0.000975		-0.0009744
		0.006048	-0.00195	0.048271	-0.008769	0.039177	0.005847	0.034305	-0.002922	0.026835	-0.000975		-0.0017538			0.039826	0.000972	0.044374	0.000975	0.038202	0.002922	0.049895	0	0.039177	0		0.0009738
		0.008322	0.004872	0.050869	-0.000975	0.038852	0.004872	0.03398	-0.003897	0.028134	0.002922		0.0015588			0.039826	0.000972	0.045023	0.002922	0.036903	-0.000975	0.051194	0.003897	0.038852	-0.000975		0.0011682
		0.005398	-0.0039	0.05022	-0.002922	0.038852	0.004872	0.033331	-0.005844	0.028134	0.002922		-0.0009744			0.038852	-0.00195	0.043399	-0.00195	0.038202	0.002922	0.051519	0.004872	0.038852	-0.000975		0.0005838
		0.006698	0	0.04957	-0.004872	0.038527	0.003897	0.03463	-0.001947	0.027809	0.001947		-0.000195			0.039826	0.000972	0.044374	0.000975	0.037228	0	0.050545	0.00195	0.038202	-0.002925		0.0001944
		0.006698	0	0.050545	-0.001947	0.039826	0.007794	0.036254	0.002925	0.027809	0.001947		0.0021438			0.040476	0.002922	0.044698	0.001947	0.037553	0.000975	0.050545	0.00195	0.038527	-0.00195		0.0011688
		0.006048	-0.00195	0.051194	0	0.038852	0.004872	0.034305	-0.002922	0.026835	-0.000975		-0.000195			0.041775	0.006819	0.043074	-0.002925	0.036579	-0.001947	0.051194	0.003897	0.039826	0.001947		0.0015582
		0.006048	-0.00195	0.049895	-0.003897	0.038852	0.004872	0.03463	-0.001947	0.026835	-0.000975		-0.0007794			0.039502	0	0.044698	0.001947	0.035929	-0.003897	0.050869	0.002922	0.038527	-0.00195		-0.0001956
		0.006048	-0.00195	0.050869	-0.000975	0.037878	0.00195	0.034955	-0.000972	0.027809	0.001947		1.04083e-18			0.040151	0.001947	0.043399	-0.00195	0.036254	-0.002922	0.049245	-0.00195	0.038202	-0.002925		-0.00156
		0.007347	0.001947	0.05022	-0.002922	0.038527	0.003897	0.034305	-0.002922	0.028134	0.002922		0.0005844			0.040801	0.003897	0.044698	0.001947	0.037878	0.00195	0.05022	0.000975	0.039177	0		0.0017538
		0.005723	-0.002925	0.051519	0.000975	0.038527	0.003897	0.034305	-0.002922	0.028134	0.002922		0.0003894			0.040476	0.002922	0.045673	0.004872	0.037228	0	0.051194	0.003897	0.037553	-0.004872		0.0013638
		0.006698	0	0.050545	-0.001947	0.037878	0.00195	0.033655	-0.004872	0.029108	0.005844		0.000195			0.040476	0.002922	0.044374	0.000975	0.037228	0	0.050869	0.002922	0.039502	0.000975		0.0015588
		0.005398	-0.0039	0.051194	0	0.038852	0.004872	0.035604	0.000975	0.02716	0		0.0003894			0.039502	0	0.044374	0.000975	0.037228	0	0.050545	0.00195	0.037878	-0.003897		-0.0001944
		0.007022	0.000972	0.051194	0	0.038852	0.004872	0.036579	0.0039	0.027484	0.000972		0.0021432			0.039502	0	0.045348	0.003897	0.037228	0	0.050545	0.00195	0.040151	0.002922		0.0017538
		0.006048	-0.00195	0.049895	-0.003897	0.038852	0.004872	0.034305	-0.002922	0.028459	0.003897		3.1225e-18			0.04145	0.005844	0.044049	0	0.037228	0	0.050545	0.00195	0.039502	0.000975		0.0017538
		0.005723	-0.002925	0.050545	-0.001947	0.038852	0.004872	0.033331	-0.005844	0.02716	0		-0.0011688			0.040151	0.001947	0.044374	0.000975	0.036903	-0.000975	0.050869	0.002922	0.038852	-0.000975		0.0007788
		0.007022	0.000972	0.051194	0	0.038527	0.003897	0.034305	-0.002922	0.028134	0.002922		0.0009738			0.040151	0.001947	0.044374	0.000975	0.037878	0.00195	0.049895	0	0.039502	0.000975		0.0011694
		0.006698	0	0.049895	-0.003897	0.038527	0.003897	0.036254	0.002925	0.027484	0.000972		0.0007794			0.040151	0.001947	0.043724	-0.000975	0.037878	0.00195	0.051519	0.004872	0.039502	0.000975		0.0017538
		0.007672	0.002922	0.05022	-0.002922	0.036903	-0.000975	0.03463	-0.001947	0.02716	0		-0.0005844			0.039502	0	0.045023	0.002922	0.036579	-0.001947	0.050869	0.002922	0.038852	-0.000975		0.0005844
		0.006373	-0.000975	0.050869	-0.000975	0.038527	0.003897	0.034955	-0.000972	0.028134	0.002922		0.0007794			0.038852	-0.00195	0.04275	-0.003897	0.037228	0	0.049895	0	0.038527	-0.00195		-0.0015594
		0.004749	-0.005847	0.048921	-0.006819	0.038527	0.003897	0.03398	-0.003897	0.028134	0.002922		-0.0019488			0.041775	0.006819	0.044049	0	0.036903	-0.000975	0.05022	0.000975	0.039177	0		0.0013638
		0.006373	-0.000975	0.04957	-0.004872	0.038527	0.003897	0.03398	-0.003897	0.027809	0.001947		-0.00078			0.040476	0.002922	0.043074	-0.002925	0.036903	-0.000975	0.049895	0	0.037228	-0.005847		-0.001365
		0.005723	-0.002925	0.051519	0.000975	0.039177	0.005847	0.034305	-0.002922	0.02651	-0.00195		-0.000195			0.04145	0.005844	0.045023	0.002922	0.036579	-0.001947	0.052169	0.006822	0.039826	0.001947		0.0031176
		0.007347	0.001947	0.049245	-0.005847	0.037878	0.00195	0.036254	0.002925	0.028784	0.004872		0.0011694			0.040476	0.002922	0.043074	-0.002925	0.037553	0.000975	0.04957	-0.000975	0.040151	0.002922		0.0005838
		0.005723	-0.002925	0.049245	-0.005847	0.038202	0.002922	0.034305	-0.002922	0.02716	0		-0.0017544			0.038852	-0.00195	0.045023	0.002922	0.037878	0.00195	0.051519	0.004872	0.039502	0.000975		0.0017538
		0.005398	-0.0039	0.050545	-0.001947	0.039826	0.007794	0.035279	0	0.027809	0.001947		0.0007788			0.040801	0.003897	0.044049	0	0.035604	-0.004872	0.050869	0.002922	0.038202	-0.002925		-0.0001956
		0.006048	-0.00195	0.049895	-0.003897	0.037878	0.00195	0.035929	0.00195	0.026835	-0.000975		-0.0005844			0.040476	0.002922	0.043074	-0.002925	0.036254	-0.002922	0.050869	0.002922	0.040151	0.002922		0.0005838
		0.007022	0.000972	0.050869	-0.000975	0.038527	0.003897	0.035279	0	0.024886	-0.006822		-0.0005856			0.040151	0.001947	0.044698	0.001947	0.036903	-0.000975	0.050869	0.002922	0.039826	0.001947		0.0015576
		0.006373	-0.000975	0.049245	-0.005847	0.038852	0.004872	0.034305	-0.002922	0.02651	-0.00195		-0.0013644			0.040801	0.003897	0.044049	0	0.037878	0.00195	0.051194	0.003897	0.038527	-0.00195		0.0015588
		0.007022	0.000972	0.048271	-0.008769	0.038852	0.004872	0.032681	-0.007794	0.026835	-0.000975		-0.0023388			0.040476	0.002922	0.044049	0	0.037553	0.000975	0.050545	0.00195	0.039177	0		0.0011694
		0.006698	0	0.051844	0.00195	0.037878	0.00195	0.035604	0.000975	0.028459	0.003897		0.0017544			0.039502	0	0.044374	0.000975	0.039177	0.005847	0.048921	-0.002922	0.040151	0.002922		0.0013644
		0.006698	0	0.050545	-0.001947	0.039177	0.005847	0.03463	-0.001947	0.027484	0.000972		0.000585			0.040151	0.001947	0.045023	0.002922	0.036579	-0.001947	0.051194	0.003897	0.037228	-0.005847		0.0001944
		0.006373	-0.000975	0.051194	0	0.039502	0.006822	0.035604	0.000975	0.028134	0.002922		0.0019488			0.041126	0.004872	0.043724	-0.000975	0.036903	-0.000975	0.051194	0.003897	0.038527	-0.00195		0.0009738
		0.006048	-0.00195	0.049895	-0.003897	0.038202	0.002922	0.033655	-0.004872	0.026835	-0.000975		-0.0017544			0.040801	0.003897	0.044698	0.001947	0.036254	-0.002922	0.049895	0	0.037228	-0.005847		-0.000585
		0.007022	0.000972	0.049895	-0.003897	0.037878	0.00195	0.035279	0	0.027809	0.001947		0.0001944			0.039177	-0.000975	0.043724	-0.000975	0.036579	-0.001947	0.051844	0.005847	0.040476	0.003897		0.0011694
		0.006373	-0.000975	0.05022	-0.002922	0.038852	0.004872	0.035279	0	0.026835	-0.000975		-5.20417e-19			0.04145	0.005844	0.044374	0.000975	0.037228	0	0.050869	0.002922	0.038527	-0.00195		0.0015582
		0.006373	-0.000975	0.049245	-0.005847	0.038852	0.004872	0.033006	-0.006819	0.027809	0.001947		-0.0013644			0.040151	0.001947	0.044698	0.001947	0.038527	0.003897	0.051519	0.004872	0.038527	-0.00195		0.0021426
		0.006698	0	0.049895	-0.003897	0.038852	0.004872	0.03463	-0.001947	0.029758	0.007794		0.0013644			0.040801	0.003897	0.043074	-0.002925	0.036903	-0.000975	0.051519	0.004872	0.039502	0.000975		0.0011688
		0.007022	0.000972	0.050545	-0.001947	0.039177	0.005847	0.03463	-0.001947	0.028459	0.003897		0.0013644			0.040801	0.003897	0.045023	0.002922	0.037878	0.00195	0.049895	0	0.038527	-0.00195		0.0013638
		0.006048	-0.00195	0.049895	-0.003897	0.037553	0.000975	0.035279	0	0.026835	-0.000975		-0.0011694			0.039502	0	0.044049	0	0.035929	-0.003897	0.050869	0.002922	0.040151	0.002922		0.0003894
		0.007347	0.001947	0.049895	-0.003897	0.037553	0.000975	0.035604	0.000975	0.028134	0.002922		0.0005844			0.040151	0.001947	0.044374	0.000975	0.037878	0.00195	0.050545	0.00195	0.039177	0		0.0013644
		0.006048	-0.00195	0.049245	-0.005847	0.037878	0.00195	0.035279	0	0.028134	0.002922		-0.000585			0.04145	0.005844	0.043399	-0.00195	0.038527	0.003897	0.04957	-0.000975	0.039502	0.000975		0.0015582
		0.008646	0.005844	0.05022	-0.002922	0.038852	0.004872	0.034305	-0.002922	0.026835	-0.000975		0.0007794			0.040151	0.001947	0.044049	0	0.035929	-0.003897	0.051194	0.003897	0.039502	0.000975		0.0005844
		0.006048	-0.00195	0.050545	-0.001947	0.038202	0.002922	0.034305	-0.002922	0.028134	0.002922		-0.000195			0.041126	0.004872	0.044698	0.001947	0.037553	0.000975	0.051194	0.003897	0.040151	0.002922		0.0029226
		0.007022	0.000972	0.050545	-0.001947	0.038202	0.002922	0.03398	-0.003897	0.026185	-0.002925		-0.000975			0.040151	0.001947	0.044698	0.001947	0.036903	-0.000975	0.050545	0.00195	0.039502	0.000975		0.0011688
		0.007997	0.003897	0.050545	-0.001947	0.036254	-0.002922	0.035604	0.000975	0.027809	0.001947		0.00039			0.039826	0.000972	0.044698	0.001947	0.037228	0	0.050545	0.00195	0.041126	0.005847		0.0021432
		0.006048	-0.00195	0.048921	-0.006819	0.038852	0.004872	0.034305	-0.002922	0.02716	0		-0.0013638			0.041126	0.004872	0.045023	0.002922	0.038852	0.004872	0.05022	0.000975	0.038202	-0.002925		0.0021432
		0.007347	0.001947	0.05022	-0.002922	0.037553	0.000975	0.035279	0	0.027484	0.000972		0.0001944			0.040151	0.001947	0.044049	0	0.037878	0.00195	0.050545	0.00195	0.038202	-0.002925		0.0005844
		0.007022	0.000972	0.049895	-0.003897	0.037553	0.000975	0.035279	0	0.027484	0.000972		-0.0001956			0.040476	0.002922	0.044374	0.000975	0.036254	-0.002922	0.050545	0.00195	0.038202	-0.002925		0
		0.006373	-0.000975	0.049895	-0.003897	0.040151	0.008769	0.034305	-0.002922	0.02651	-0.00195		-0.000195			0.040151	0.001947	0.043074	-0.002925	0.039502	0.006822	0.050545	0.00195	0.040151	0.002922		0.0021432
		0.005398	-0.0039	0.05022	-0.002922	0.037553	0.000975	0.035929	0.00195	0.02716	0		-0.0007794			0.040476	0.002922	0.044698	0.001947	0.037553	0.000975	0.050545	0.00195	0.039502	0.000975		0.0017538
		0.006698	0	0.051194	0	0.038202	0.002922	0.035279	0	0.027809	0.001947		0.0009738			0.040476	0.002922	0.043399	-0.00195	0.039177	0.005847	0.051519	0.004872	0.038202	-0.002925		0.0017532
		0.007022	0.000972	0.05022	-0.002922	0.037228	0	0.036579	0.0039	0.027809	0.001947		0.0007794			0.040801	0.003897	0.044049	0	0.036579	-0.001947	0.05022	0.000975	0.039177	0		0.000585
		0.005723	-0.002925	0.051519	0.000975	0.037553	0.000975	0.034305	-0.002922	0.027484	0.000972		-0.000585			0.040151	0.001947	0.044374	0.000975	0.039177	0.005847	0.051519	0.004872	0.038852	-0.000975		0.0025332
		0.006698	0	0.05022	-0.002922	0.037878	0.00195	0.034305	-0.002922	0.027809	0.001947		-0.0003894			0.039826	0.000972	0.044049	0	0.035929	-0.003897	0.051519	0.004872	0.039826	0.001947		0.0007788
		0.006048	-0.00195	0.050545	-0.001947	0.037878	0.00195	0.03398	-0.003897	0.026835	-0.000975		-0.0013638			0.039826	0.000972	0.043724	-0.000975	0.038852	0.004872	0.04957	-0.000975	0.038852	-0.000975		0.0005838
		0.006698	0	0.051194	0	0.038527	0.003897	0.03463	-0.001947	0.02651	-0.00195		2.08167e-18			0.039826	0.000972	0.043399	-0.00195	0.037878	0.00195	0.050869	0.002922	0.038527	-0.00195		0.0003888
		0.006698	0	0.05022	-0.002922	0.038202	0.002922	0.034305	-0.002922	0.028134	0.002922		2.08167e-18			0.040476	0.002922	0.045348	0.003897	0.036903	-0.000975	0.050869	0.002922	0.040801	0.004872		0.0027276
		0.006048	-0.00195	0.04957	-0.004872	0.038852	0.004872	0.035279	0	0.02651	-0.00195		-0.00078			0.040801	0.003897	0.045673	0.004872	0.037228	0	0.05022	0.000975	0.037878	-0.003897		0.0011694
		0.007997	0.003897	0.051194	0	0.039177	0.005847	0.034305	-0.002922	0.027809	0.001947		0.0017538			0.039826	0.000972	0.043724	-0.000975	0.036579	-0.001947	0.04957	-0.000975	0.038202	-0.002925		-0.00117
		0.004424	-0.006822	0.049245	-0.005847	0.036254	-0.002922	0.033655	-0.004872	0.027809	0.001947		-0.0037032			0.039826	0.000972	0.043399	-0.00195	0.038527	0.003897	0.051519	0.004872	0.039502	0.000975		0.0017532
		0.005074	-0.004872	0.05022	-0.002922	0.037878	0.00195	0.034955	-0.000972	0.024886	-0.006822		-0.0027276			0.039826	0.000972	0.045023	0.002922	0.036579	-0.001947	0.049895	0	0.037878	-0.003897		-0.00039
		0.006048	-0.00195	0.049895	-0.003897	0.038202	0.002922	0.035929	0.00195	0.02651	-0.00195		-0.000585			0.040476	0.002922	0.044049	0	0.037553	0.000975	0.051194	0.003897	0.038852	-0.000975		0.0013638
		0.005398	-0.0039	0.05022	-0.002922	0.038202	0.002922	0.034305	-0.002922	0.026835	-0.000975		-0.0015594			0.0421	0.007794	0.044374	0.000975	0.038852	0.004872	0.051194	0.003897	0.039826	0.001947		0.003897
		0.006048	-0.00195	0.05022	-0.002922	0.037553	0.000975	0.035279	0	0.026185	-0.002925		-0.0013644			0.040476	0.002922	0.043724	-0.000975	0.037878	0.00195	0.051519	0.004872	0.039502	0.000975		0.0019488
		0.006698	0	0.051844	0.00195	0.036903	-0.000975	0.034955	-0.000972	0.028459	0.003897		0.00078			0.039826	0.000972	0.043399	-0.00195	0.037553	0.000975	0.050545	0.00195	0.040151	0.002922		0.0009738
		0.005398	-0.0039	0.048921	-0.006819	0.039502	0.006822	0.03463	-0.001947	0.026835	-0.000975		-0.0013638			0.039502	0	0.044374	0.000975	0.037228	0	0.051519	0.004872	0.038527	-0.00195		0.0007794
		0.005723	-0.002925	0.050869	-0.000975	0.039177	0.005847	0.03463	-0.001947	0.02651	-0.00195		-0.00039			0.039177	-0.000975	0.043724	-0.000975	0.037553	0.000975	0.049895	0	0.038527	-0.00195		-0.000585
		0.006048	-0.00195	0.051194	0	0.037228	0	0.034305	-0.002922	0.027809	0.001947		-0.000585			0.04145	0.005844	0.045348	0.003897	0.038202	0.002922	0.051194	0.003897	0.039177	0		0.003312
		0.006698	0	0.04957	-0.004872	0.038202	0.002922	0.03398	-0.003897	0.027484	0.000972		-0.000975			0.040476	0.002922	0.044374	0.000975	0.037228	0	0.04957	-0.000975	0.039826	0.001947		0.0009738
		0.005723	-0.002925	0.051844	0.00195	0.037228	0	0.033006	-0.006819	0.027809	0.001947		-0.0011694			0.040801	0.003897	0.044049	0	0.038527	0.003897	0.050545	0.00195	0.040476	0.003897		0.0027282
		0.007022	0.000972	0.051194	0	0.037553	0.000975	0.034305	-0.002922	0.026835	-0.000975		-0.00039			0.04145	0.005844	0.043399	-0.00195	0.037878	0.00195	0.051519	0.004872	0.038527	-0.00195		0.0017532
		0.006373	-0.000975	0.05022	-0.002922	0.039502	0.006822	0.03463	-0.001947	0.026835	-0.000975		6e-07			0.040476	0.002922	0.044049	0	0.038202	0.002922	0.051844	0.005847	0.038527	-0.00195		0.0019482
		0.006048	-0.00195	0.049895	-0.003897	0.038852	0.004872	0.034305	-0.002922	0.026835	-0.000975		-0.0009744			0.041126	0.004872	0.044698	0.001947	0.038527	0.003897	0.052818	0.008769	0.038527	-0.00195		0.003507
		0.004099	-0.007797	0.04957	-0.004872	0.037878	0.00195	0.035279	0	0.02651	-0.00195		-0.0025338			0.040476	0.002922	0.045023	0.002922	0.036254	-0.002922	0.050869	0.002922	0.037553	-0.004872		0.0001944
		0.005723	-0.002925	0.052169	0.002925	0.038202	0.002922	0.034305	-0.002922	0.026185	-0.002925		-0.000585			0.039502	0	0.043399	-0.00195	0.037228	0	0.050545	0.00195	0.040151	0.002922		0.0005844
		0.005074	-0.004872	0.04957	-0.004872	0.038527	0.003897	0.033655	-0.004872	0.02716	0		-0.0021438			0.040151	0.001947	0.043399	-0.00195	0.037553	0.000975	0.052169	0.006822	0.038852	-0.000975		0.0013638
		0.005398	-0.0039	0.052169	0.002925	0.037553	0.000975	0.032681	-0.007794	0.027484	0.000972		-0.0013644			0.041126	0.004872	0.043399	-0.00195	0.039177	0.005847	0.04957	-0.000975	0.039177	0		0.0015588
		0.006048	-0.00195	0.05022	-0.002922	0.039502	0.006822	0.03463	-0.001947	0.02651	-0.00195		-0.0003894			0.040476	0.002922	0.045348	0.003897	0.038202	0.002922	0.052493	0.007794	0.038852	-0.000975		0.003312
		0.007022	0.000972	0.050545	-0.001947	0.037553	0.000975	0.035604	0.000975	0.026185	-0.002925		-0.00039			0.04145	0.005844	0.044374	0.000975	0.036903	-0.000975	0.051519	0.004872	0.038527	-0.00195		0.0017532
		0.004099	-0.007797	0.050545	-0.001947	0.038852	0.004872	0.03398	-0.003897	0.028784	0.004872		-0.0007794			0.040801	0.003897	0.044374	0.000975	0.038202	0.002922	0.049895	0	0.038527	-0.00195		0.0011688
		0.005398	-0.0039	0.04957	-0.004872	0.037228	0	0.035929	0.00195	0.02716	0		-0.0013644			0.039502	0	0.044049	0	0.039502	0.006822	0.050869	0.002922	0.039177	0		0.0019488
		0.007022	0.000972	0.05022	-0.002922	0.039177	0.005847	0.034305	-0.002922	0.028134	0.002922		0.0007794			0.04145	0.005844	0.044049	0	0.036903	-0.000975	0.052493	0.007794	0.039826	0.001947		0.002922
		0.006373	-0.000975	0.050869	-0.000975	0.038852	0.004872	0.03463	-0.001947	0.026835	-0.000975		-5.20417e-19			0.04145	0.005844	0.04275	-0.003897	0.038202	0.002922	0.051194	0.003897	0.038202	-0.002925		0.0011682
		0.005074	-0.004872	0.051519	0.000975	0.038202	0.002922	0.033655	-0.004872	0.02716	0		-0.0011694			0.041775	0.006819	0.044374	0.000975	0.037878	0.00195	0.052169	0.006822	0.038852	-0.000975		0.0031182
		0.006048	-0.00195	0.050869	-0.000975	0.039502	0.006822	0.03463	-0.001947	0.02716	0		0.00039			0.040476	0.002922	0.043724	-0.000975	0.037553	0.000975	0.051844	0.005847	0.037228	-0.005847		0.0005844
		0.005398	-0.0039	0.051194	0	0.038202	0.002922	0.034305	-0.002922	0.027809	0.001947		-0.0003906			0.039502	0	0.044049	0	0.036903	-0.000975	0.051194	0.003897	0.039502	0.000975		0.0007794
		0.006048	-0.00195	0.048596	-0.007794	0.038852	0.004872	0.033655	-0.004872	0.028134	0.002922		-0.0013644			0.0421	0.007794	0.043399	-0.00195	0.037553	0.000975	0.05022	0.000975	0.038527	-0.00195		0.0011688
		0.005074	-0.004872	0.050545	-0.001947	0.038202	0.002922	0.036254	0.002925	0.028134	0.002922		0.00039			0.041126	0.004872	0.043724	-0.000975	0.037878	0.00195	0.052169	0.006822	0.038527	-0.00195		0.0021438
		0.005398	-0.0039	0.051844	0.00195	0.036903	-0.000975	0.034305	-0.002922	0.027809	0.001947		-0.00078			0.041126	0.004872	0.041775	-0.006822	0.039177	0.005847	0.051844	0.005847	0.039826	0.001947		0.0023382
		0.004749	-0.005847	0.050545	-0.001947	0.038527	0.003897	0.033331	-0.005844	0.026835	-0.000975		-0.0021432			0.039502	0	0.042425	-0.004872	0.037878	0.00195	0.051519	0.004872	0.039177	0		0.00039
		0.006048	-0.00195	0.04957	-0.004872	0.038852	0.004872	0.034305	-0.002922	0.026835	-0.000975		-0.0011694			0.040801	0.003897	0.046322	0.006819	0.037228	0	0.051194	0.003897	0.039177	0		0.0029226
		0.006048	-0.00195	0.050869	-0.000975	0.038527	0.003897	0.033655	-0.004872	0.027484	0.000972		-0.0005856			0.040801	0.003897	0.0421	-0.005847	0.036903	-0.000975	0.050869	0.002922	0.038852	-0.000975		-0.0001956
		0.004749	-0.005847	0.051844	0.00195	0.038527	0.003897	0.033331	-0.005844	0.02716	0		-0.0011688			0.040476	0.002922	0.044049	0	0.038202	0.002922	0.051844	0.005847	0.038527	-0.00195		0.0019482
		0.004424	-0.006822	0.050545	-0.001947	0.037228	0	0.034955	-0.000972	0.02586	-0.0039		-0.0027282			0.041126	0.004872	0.041775	-0.006822	0.038527	0.003897	0.050545	0.00195	0.038852	-0.000975		0.0005844
		0.005398	-0.0039	0.051844	0.00195	0.038527	0.003897	0.034305	-0.002922	0.02651	-0.00195		-0.000585			0.040801	0.003897	0.043399	-0.00195	0.038527	0.003897	0.051844	0.005847	0.037553	-0.004872		0.0013638
		0.005398	-0.0039	0.04957	-0.004872	0.037228	0	0.03463	-0.001947	0.026835	-0.000975		-0.0023388			0.041775	0.006819	0.045023	0.002922	0.037228	0	0.052818	0.008769	0.038852	-0.000975		0.003507
		0.004424	-0.006822	0.051194	0	0.038202	0.002922	0.033331	-0.005844	0.027484	0.000972		-0.0017544			0.0421	0.007794	0.042425	-0.004872	0.037878	0.00195	0.052169	0.006822	0.037553	-0.004872		0.0013644
		0.006373	-0.000975	0.052169	0.002925	0.037878	0.00195	0.03463	-0.001947	0.028784	0.004872		0.001365			0.041775	0.006819	0.043399	-0.00195	0.037878	0.00195	0.050869	0.002922	0.038527	-0.00195		0.0015582
		0.006373	-0.000975	0.05022	-0.002922	0.037553	0.000975	0.033006	-0.006819	0.025211	-0.005847		-0.0031176			0.040151	0.001947	0.043074	-0.002925	0.037878	0.00195	0.052818	0.008769	0.038527	-0.00195		0.0015582
		0.005723	-0.002925	0.050545	-0.001947	0.037878	0.00195	0.033331	-0.005844	0.027484	0.000972		-0.0015588			0.0421	0.007794	0.04275	-0.003897	0.037553	0.000975	0.053468	0.010719	0.037878	-0.003897		0.0023388
		0.004749	-0.005847	0.050869	-0.000975	0.037878	0.00195	0.03398	-0.003897	0.027484	0.000972		-0.0015594			0.04145	0.005844	0.043399	-0.00195	0.036903	-0.000975	0.050545	0.00195	0.037553	-0.004872		-6e-07
		0.005723	-0.002925	0.050545	-0.001947	0.038202	0.002922	0.032356	-0.008769	0.026835	-0.000975		-0.0023388			0.040801	0.003897	0.042425	-0.004872	0.038852	0.004872	0.051519	0.004872	0.038202	-0.002925		0.0011688
		0.006048	-0.00195	0.049895	-0.003897	0.036903	-0.000975	0.034955	-0.000972	0.025211	-0.005847		-0.0027282			0.040151	0.001947	0.045348	0.003897	0.039177	0.005847	0.051844	0.005847	0.037878	-0.003897		0.0027282
		0.005074	-0.004872	0.050545	-0.001947	0.039177	0.005847	0.035279	0	0.029433	0.006819		0.0011694			0.040151	0.001947	0.043399	-0.00195	0.037878	0.00195	0.051194	0.003897	0.039177	0		0.0011688
		0.005398	-0.0039	0.051519	0.000975	0.037553	0.000975	0.03398	-0.003897	0.026835	-0.000975		-0.0013644			0.039502	0	0.043399	-0.00195	0.036903	-0.000975	0.051194	0.003897	0.038202	-0.002925		-0.0003906
		0.005398	-0.0039	0.050869	-0.000975	0.037553	0.000975	0.033655	-0.004872	0.027809	0.001947		-0.001365			0.041126	0.004872	0.043724	-0.000975	0.038202	0.002922	0.05022	0.000975	0.038852	-0.000975		0.0013638
		0.005723	-0.002925	0.048271	-0.008769	0.036903	-0.000975	0.033655	-0.004872	0.026835	-0.000975		-0.0037032			0.040151	0.001947	0.044049	0	0.038202	0.002922	0.051194	0.003897	0.037553	-0.004872		0.0007788
		0.007997	0.003897	0.05022	-0.002922	0.037878	0.00195	0.03463	-0.001947	0.027484	0.000972		0.00039			0.041126	0.004872	0.043074	-0.002925	0.037553	0.000975	0.052169	0.006822	0.038202	-0.002925		0.0013638
		0.007022	0.000972	0.050869	-0.000975	0.038202	0.002922	0.033006	-0.006819	0.02586	-0.0039		-0.00156			0.040151	0.001947	0.04275	-0.003897	0.037553	0.000975	0.051519	0.004872	0.038527	-0.00195		0.0003894
		0.005723	-0.002925	0.051844	0.00195	0.039177	0.005847	0.034305	-0.002922	0.027809	0.001947		0.0007794			0.039826	0.000972	0.043399	-0.00195	0.039826	0.007794	0.051519	0.004872	0.037878	-0.003897		0.0015582
		0.006698	0	0.05022	-0.002922	0.038202	0.002922	0.03398	-0.003897	0.02716	0		-0.0007794			0.041775	0.006819	0.044374	0.000975	0.037553	0.000975	0.050869	0.002922	0.037553	-0.004872		0.0013638
		0.005398	-0.0039	0.050869	-0.000975	0.038202	0.002922	0.033655	-0.004872	0.02651	-0.00195		-0.001755			0.041126	0.004872	0.0421	-0.005847	0.039177	0.005847	0.050869	0.002922	0.039177	0		0.0015588
		0.007022	0.000972	0.050869	-0.000975	0.038527	0.003897	0.034305	-0.002922	0.027809	0.001947		0.0005838			0.041126	0.004872	0.04275	-0.003897	0.038852	0.004872	0.050545	0.00195	0.037878	-0.003897		0.00078
		0.006048	-0.00195	0.051194	0	0.037553	0.000975	0.033655	-0.004872	0.027484	0.000972		-0.000975			0.040151	0.001947	0.0421	-0.005847	0.036903	-0.000975	0.050545	0.00195	0.040476	0.003897		0.0001944
		0.005723	-0.002925	0.051194	0	0.038527	0.003897	0.03398	-0.003897	0.026835	-0.000975		-0.00078			0.042425	0.008769	0.043074	-0.002925	0.038202	0.002922	0.052169	0.006822	0.038852	-0.000975		0.0029226
		0.005723	-0.002925	0.051844	0.00195	0.038527	0.003897	0.034305	-0.002922	0.02716	0		2.08167e-18			0.039826	0.000972	0.043724	-0.000975	0.037878	0.00195	0.051519	0.004872	0.037878	-0.003897		0.0005844
		0.004749	-0.005847	0.051519	0.000975	0.037228	0	0.03463	-0.001947	0.027809	0.001947		-0.0009744			0.04145	0.005844	0.043724	-0.000975	0.038202	0.002922	0.051519	0.004872	0.037878	-0.003897		0.0017532
		0.005398	-0.0039	0.05022	-0.002922	0.039177	0.005847	0.03463	-0.001947	0.027809	0.001947		-0.000195			0.040151	0.001947	0.044049	0	0.035279	-0.005847	0.050545	0.00195	0.039177	0		-0.00039
		0.005074	-0.004872	0.050545	-0.001947	0.038527	0.003897	0.033655	-0.004872	0.027484	0.000972		-0.0013644			0.041126	0.004872	0.043724	-0.000975	0.038527	0.003897	0.051844	0.005847	0.038202	-0.002925		0.0021432
		0.004749	-0.005847	0.050545	-0.001947	0.037553	0.000975	0.03398	-0.003897	0.026835	-0.000975		-0.0023382			0.040476	0.002922	0.044049	0	0.039502	0.006822	0.052818	0.008769	0.039502	0.000975		0.0038976
		0.005723	-0.002925	0.051844	0.00195	0.038852	0.004872	0.033331	-0.005844	0.026185	-0.002925		-0.0009744			0.041126	0.004872	0.04275	-0.003897	0.038527	0.003897	0.051194	0.003897	0.038202	-0.002925		0.0011688
		0.004749	-0.005847	0.050545	-0.001947	0.037228	0	0.034305	-0.002922	0.026835	-0.000975		-0.0023382			0.042425	0.008769	0.043724	-0.000975	0.037553	0.000975	0.050545	0.00195	0.039502	0.000975		0.0023388
		0.006698	0	0.051844	0.00195	0.039177	0.005847	0.034955	-0.000972	0.028134	0.002922		0.0019494			0.041775	0.006819	0.041775	-0.006822	0.037228	0	0.050869	0.002922	0.038852	-0.000975		0.0003888
		0.006698	0	0.050869	-0.000975	0.037553	0.000975	0.033655	-0.004872	0.026185	-0.002925		-0.0015594			0.040476	0.002922	0.0421	-0.005847	0.039502	0.006822	0.050545	0.00195	0.038527	-0.00195		0.0007794
		0.004749	-0.005847	0.049895	-0.003897	0.039177	0.005847	0.033655	-0.004872	0.02651	-0.00195		-0.0021438			0.040801	0.003897	0.045348	0.003897	0.037553	0.000975	0.052169	0.006822	0.038852	-0.000975		0.0029232
		0.005398	-0.0039	0.050545	-0.001947	0.038527	0.003897	0.033331	-0.005844	0.026185	-0.002925		-0.0021438			0.041126	0.004872	0.044374	0.000975	0.037553	0.000975	0.051194	0.003897	0.039502	0.000975		0.0023388
		0.006373	-0.000975	0.051194	0	0.039502	0.006822	0.034955	-0.000972	0.026835	-0.000975		0.00078			0.041126	0.004872	0.042425	-0.004872	0.037553	0.000975	0.05022	0.000975	0.037228	-0.005847		-0.0007794
		0.005398	-0.0039	0.051194	0	0.037553	0.000975	0.033331	-0.005844	0.02716	0		-0.0017538			0.040151	0.001947	0.043399	-0.00195	0.037878	0.00195	0.050869	0.002922	0.037878	-0.003897		0.0001944
		0.005398	-0.0039	0.05022	-0.002922	0.038202	0.002922	0.034955	-0.000972	0.02651	-0.00195		-0.0013644			0.040151	0.001947	0.044698	0.001947	0.037553	0.000975	0.05022	0.000975	0.039826	0.001947		0.0015582
		0.005723	-0.002925	0.050869	-0.000975	0.037553	0.000975	0.034305	-0.002922	0.026835	-0.000975		-0.0013644			0.042425	0.008769	0.045348	0.003897	0.036579	-0.001947	0.050869	0.002922	0.038527	-0.00195		0.0023382
		0.005723	-0.002925	0.050869	-0.000975	0.040476	0.009744	0.033655	-0.004872	0.02651	-0.00195		-0.0001956			0.041775	0.006819	0.042425	-0.004872	0.037228	0	0.051519	0.004872	0.037878	-0.003897		0.0005844
		0.006048	-0.00195	0.049895	-0.003897	0.038852	0.004872	0.033655	-0.004872	0.02651	-0.00195		-0.0015594			0.039826	0.000972	0.044049	0	0.037878	0.00195	0.052493	0.007794	0.037878	-0.003897		0.0013638
		0.005074	-0.004872	0.051194	0	0.037878	0.00195	0.035279	0	0.026835	-0.000975		-0.0007794			0.041775	0.006819	0.043724	-0.000975	0.038852	0.004872	0.050869	0.002922	0.038527	-0.00195		0.0023376
		0.006698	0	0.051844	0.00195	0.038852	0.004872	0.032356	-0.008769	0.02651	-0.00195		-0.0007794			0.040476	0.002922	0.04275	-0.003897	0.037228	0	0.051519	0.004872	0.038852	-0.000975		0.0005844
		0.005723	-0.002925	0.050545	-0.001947	0.038527	0.003897	0.035604	0.000975	0.02716	0		-2.08167e-18			0.04145	0.005844	0.045023	0.002922	0.036579	-0.001947	0.051194	0.003897	0.037553	-0.004872		0.0011688
		0.005398	-0.0039	0.050545	-0.001947	0.038202	0.002922	0.034305	-0.002922	0.028134	0.002922		-0.000585			0.040801	0.003897	0.043724	-0.000975	0.037553	0.000975	0.051194	0.003897	0.038852	-0.000975		0.0013638
		0.006698	0	0.050545	-0.001947	0.038527	0.003897	0.033655	-0.004872	0.026835	-0.000975		-0.0007794			0.041126	0.004872	0.043399	-0.00195	0.038202	0.002922	0.050869	0.002922	0.038527	-0.00195		0.0013632
		0.005723	-0.002925	0.04957	-0.004872	0.038852	0.004872	0.032356	-0.008769	0.026835	-0.000975		-0.0025338			0.041775	0.006819	0.044049	0	0.035604	-0.004872	0.048921	-0.002922	0.037553	-0.004872		-0.0011694
		0.004424	-0.006822	0.050869	-0.000975	0.038527	0.003897	0.033655	-0.004872	0.029108	0.005844		-0.0005856			0.037878	-0.004872	0.043724	-0.000975	0.037878	0.00195	0.051519	0.004872	0.038852	-0.000975		4.16334e-18
		0.007022	0.000972	0.050869	-0.000975	0.039177	0.005847	0.03463	-0.001947	0.028134	0.002922		0.0013638			0.040801	0.003897	0.04275	-0.003897	0.037228	0	0.051519	0.004872	0.037228	-0.005847		-0.000195
		0.003775	-0.008769	0.049895	-0.003897	0.039502	0.006822	0.033331	-0.005844	0.026185	-0.002925		-0.0029226			0.040476	0.002922	0.043399	-0.00195	0.037228	0	0.051844	0.005847	0.038852	-0.000975		0.0011688
		0.006373	-0.000975	0.050545	-0.001947	0.039502	0.006822	0.03398	-0.003897	0.027809	0.001947		0.00039			0.040151	0.001947	0.044049	0	0.036903	-0.000975	0.051844	0.005847	0.037228	-0.005847		0.0001944
		0.006373	-0.000975	0.049895	-0.003897	0.037553	0.000975	0.03398	-0.003897	0.027809	0.001947		-0.0011694			0.040476	0.002922	0.043074	-0.002925	0.036254	-0.002922	0.051844	0.005847	0.038202	-0.002925		-6e-07
		0.005074	-0.004872	0.049895	-0.003897	0.039177	0.005847	0.034955	-0.000972	0.02716	0		-0.0007788			0.040476	0.002922	0.043074	-0.002925	0.037228	0	0.049895	0	0.038527	-0.00195		-0.0003906
		0.003775	-0.008769	0.050545	-0.001947	0.038527	0.003897	0.03463	-0.001947	0.027809	0.001947		-0.0013638			0.039502	0	0.044374	0.000975	0.037228	0	0.050869	0.002922	0.036903	-0.006822		-0.000585
		0.007997	0.003897	0.050545	-0.001947	0.038202	0.002922	0.036254	0.002925	0.026185	-0.002925		0.0009744			0.040476	0.002922	0.043074	-0.002925	0.037553	0.000975	0.050545	0.00195	0.039177	0		0.0005844
		0.006048	-0.00195	0.05022	-0.002922	0.038202	0.002922	0.033331	-0.005844	0.028459	0.003897		-0.0007794			0.040151	0.001947	0.043074	-0.002925	0.036254	-0.002922	0.051194	0.003897	0.038202	-0.002925		-0.0005856
		0.005074	-0.004872	0.051194	0	0.039826	0.007794	0.033655	-0.004872	0.027809	0.001947		-6e-07			0.04145	0.005844	0.044698	0.001947	0.037553	0.000975	0.051194	0.003897	0.038527	-0.00195		0.0021426
		0.006048	-0.00195	0.04957	-0.004872	0.038852	0.004872	0.033655	-0.004872	0.02651	-0.00195		-0.0017544			0.041126	0.004872	0.043724	-0.000975	0.036254	-0.002922	0.050545	0.00195	0.037553	-0.004872		-0.0003894
		0.007022	0.000972	0.048921	-0.006819	0.037553	0.000975	0.032681	-0.007794	0.02716	0		-0.0025332			0.039177	-0.000975	0.044698	0.001947	0.037878	0.00195	0.051844	0.005847	0.039502	0.000975		0.0019488
		0.005398	-0.0039	0.050869	-0.000975	0.039826	0.007794	0.033655	-0.004872	0.026835	-0.000975		-0.0005856			0.040801	0.003897	0.043724	-0.000975	0.037878	0.00195	0.049895	0	0.037878	-0.003897		0.000195
		0.006048	-0.00195	0.050869	-0.000975	0.037228	0	0.03463	-0.001947	0.027484	0.000972		-0.00078			0.040476	0.002922	0.043399	-0.00195	0.037553	0.000975	0.051519	0.004872	0.039177	0		0.0013638
		0.006698	0	0.050545	-0.001947	0.039826	0.007794	0.03398	-0.003897	0.02651	-0.00195		2.08167e-18			0.039826	0.000972	0.044698	0.001947	0.036254	-0.002922	0.051519	0.004872	0.040476	0.003897		0.0017532
		0.006048	-0.00195	0.051194	0	0.037878	0.00195	0.033331	-0.005844	0.028134	0.002922		-0.0005844			0.040151	0.001947	0.043074	-0.002925	0.036903	-0.000975	0.051194	0.003897	0.038202	-0.002925		-0.0001962
		0.005723	-0.002925	0.049245	-0.005847	0.038202	0.002922	0.035279	0	0.028784	0.004872		-0.0001956			0.040801	0.003897	0.043399	-0.00195	0.036903	-0.000975	0.05022	0.000975	0.039177	0		0.0003894
		0.006048	-0.00195	0.049895	-0.003897	0.038527	0.003897	0.033006	-0.006819	0.027809	0.001947		-0.0013644			0.040476	0.002922	0.043074	-0.002925	0.037553	0.000975	0.049895	0	0.038852	-0.000975		-6e-07
		0.006698	0	0.049245	-0.005847	0.038852	0.004872	0.03463	-0.001947	0.027484	0.000972		-0.00039			0.040476	0.002922	0.043399	-0.00195	0.036579	-0.001947	0.050869	0.002922	0.038527	-0.00195		-6e-07
		0.006698	0	0.04957	-0.004872	0.039502	0.006822	0.033331	-0.005844	0.027484	0.000972		-0.0005844			0.040151	0.001947	0.043724	-0.000975	0.037228	0	0.05022	0.000975	0.037878	-0.003897		-0.00039
		0.006698	0	0.05022	-0.002922	0.036579	-0.001947	0.033655	-0.004872	0.02651	-0.00195		-0.0023382			0.040801	0.003897	0.044049	0	0.036903	-0.000975	0.04957	-0.000975	0.038852	-0.000975		0.0001944
		0.006698	0	0.05022	-0.002922	0.038852	0.004872	0.033655	-0.004872	0.028134	0.002922		-2.08167e-18			0.040801	0.003897	0.04275	-0.003897	0.037553	0.000975	0.051519	0.004872	0.038202	-0.002925		0.0005844
		0.005074	-0.004872	0.05022	-0.002922	0.038202	0.002922	0.035929	0.00195	0.02586	-0.0039		-0.0013644			0.039502	0	0.042425	-0.004872	0.035929	-0.003897	0.05022	0.000975	0.038202	-0.002925		-0.0021438
		0.005398	-0.0039	0.05022	-0.002922	0.038202	0.002922	0.03463	-0.001947	0.027484	0.000972		-0.000975			0.038527	-0.002925	0.044049	0	0.036903	-0.000975	0.050869	0.002922	0.038852	-0.000975		-0.0003906
		0.007022	0.000972	0.049895	-0.003897	0.038527	0.003897	0.033331	-0.005844	0.026835	-0.000975		-0.0011694			0.040801	0.003897	0.045023	0.002922	0.038202	0.002922	0.051844	0.005847	0.038202	-0.002925		0.0025326
		0.006373	-0.000975	0.050545	-0.001947	0.038527	0.003897	0.034305	-0.002922	0.028134	0.002922		0.000195			0.041775	0.006819	0.043074	-0.002925	0.037878	0.00195	0.049245	-0.00195	0.036903	-0.006822		-0.0005856
		0.007672	0.002922	0.05022	-0.002922	0.038527	0.003897	0.034305	-0.002922	0.027484	0.000972		0.0003894			0.039177	-0.000975	0.043399	-0.00195	0.037228	0	0.048921	-0.002922	0.038527	-0.00195		-0.0015594
		0.006698	0	0.05022	-0.002922	0.038527	0.003897	0.034955	-0.000972	0.02716	0		6e-07			0.04145	0.005844	0.043074	-0.002925	0.037878	0.00195	0.04957	-0.000975	0.038852	-0.000975		0.0005838
		0.006373	-0.000975	0.050545	-0.001947	0.039177	0.005847	0.034305	-0.002922	0.02651	-0.00195		-0.0003894			0.04145	0.005844	0.045023	0.002922	0.037228	0	0.051194	0.003897	0.038852	-0.000975		0.0023376
		0.007347	0.001947	0.050869	-0.000975	0.037878	0.00195	0.03463	-0.001947	0.028134	0.002922		0.0007794			0.040801	0.003897	0.043724	-0.000975	0.036254	-0.002922	0.051519	0.004872	0.038202	-0.002925		0.0003894
		0.006048	-0.00195	0.049245	-0.005847	0.038202	0.002922	0.033331	-0.005844	0.027484	0.000972		-0.0019494			0.040476	0.002922	0.043724	-0.000975	0.038527	0.003897	0.050545	0.00195	0.038852	-0.000975		0.0013638
		0.006698	0	0.050545	-0.001947	0.036903	-0.000975	0.033655	-0.004872	0.027809	0.001947		-0.0011694			0.040476	0.002922	0.043724	-0.000975	0.036254	-0.002922	0.051519	0.004872	0.038852	-0.000975		0.0005844
		0.005723	-0.002925	0.05022	-0.002922	0.039177	0.005847	0.036254	0.002925	0.02716	0		0.000585			0.040151	0.001947	0.043399	-0.00195	0.037878	0.00195	0.049895	0	0.039177	0		0.0003894
		0.006698	0	0.05022	-0.002922	0.038527	0.003897	0.033655	-0.004872	0.027809	0.001947		-0.00039			0.040801	0.003897	0.043399	-0.00195	0.036903	-0.000975	0.049895	0	0.038852	-0.000975		-6e-07
		0.005074	-0.004872	0.048921	-0.006819	0.039502	0.006822	0.034305	-0.002922	0.02716	0		-0.0015582			0.04145	0.005844	0.044049	0	0.037553	0.000975	0.050545	0.00195	0.039502	0.000975		0.0019488
		0.006048	-0.00195	0.049895	-0.003897	0.038852	0.004872	0.03398	-0.003897	0.028459	0.003897		-0.000195			0.039826	0.000972	0.043074	-0.002925	0.036579	-0.001947	0.050869	0.002922	0.039177	0		-0.0001956
		0.005723	-0.002925	0.050545	-0.001947	0.036579	-0.001947	0.034305	-0.002922	0.027484	0.000972		-0.0017538			0.040801	0.003897	0.044374	0.000975	0.038202	0.002922	0.05022	0.000975	0.039826	0.001947		0.0021432
		0.005398	-0.0039	0.04957	-0.004872	0.039826	0.007794	0.034305	-0.002922	0.027484	0.000972		-0.0005856			0.04145	0.005844	0.044698	0.001947	0.036254	-0.002922	0.050869	0.002922	0.038852	-0.000975		0.0013632
		0.006698	0	0.05022	-0.002922	0.039177	0.005847	0.03463	-0.001947	0.028134	0.002922		0.00078			0.040151	0.001947	0.043399	-0.00195	0.037553	0.000975	0.049895	0	0.038527	-0.00195		-0.0001956
		0.006048	-0.00195	0.050869	-0.000975	0.038852	0.004872	0.03398	-0.003897	0.028134	0.002922		0.0001944			0.039502	0	0.044374	0.000975	0.038202	0.002922	0.050545	0.00195	0.037553	-0.004872		0.000195
		0.006373	-0.000975	0.04957	-0.004872	0.038202	0.002922	0.03463	-0.001947	0.026835	-0.000975		-0.0011694			0.040151	0.001947	0.043724	-0.000975	0.036903	-0.000975	0.050545	0.00195	0.039826	0.001947		0.0007788
		0.005723	-0.002925	0.051194	0	0.037878	0.00195	0.034955	-0.000972	0.027809	0.001947		4.16334e-18			0.041126	0.004872	0.045673	0.004872	0.037553	0.000975	0.050545	0.00195	0.038852	-0.000975		0.0023388
		0.005398	-0.0039	0.049895	-0.003897	0.038202	0.002922	0.03463	-0.001947	0.026835	-0.000975		-0.0015594			0.041126	0.004872	0.04145	-0.007797	0.037228	0	0.051844	0.005847	0.040476	0.003897		0.0013638
		0.006373	-0.000975	0.050869	-0.000975	0.038527	0.003897	0.03463	-0.001947	0.027484	0.000972		0.0001944			0.038202	-0.0039	0.043724	-0.000975	0.038852	0.004872	0.049895	0	0.038852	-0.000975		-0.0001956
		0.007022	0.000972	0.050545	-0.001947	0.038852	0.004872	0.033655	-0.004872	0.027484	0.000972		-6e-07			0.040801	0.003897	0.043399	-0.00195	0.037553	0.000975	0.04957	-0.000975	0.037878	-0.003897		-0.00039
		0.006048	-0.00195	0.052169	0.002925	0.038852	0.004872	0.033655	-0.004872	0.028459	0.003897		0.0009744			0.041126	0.004872	0.045348	0.003897	0.036903	-0.000975	0.051844	0.005847	0.039177	0		0.0027282
		0.006048	-0.00195	0.05022	-0.002922	0.037878	0.00195	0.035604	0.000975	0.02716	0		-0.0003894			0.040151	0.001947	0.0421	-0.005847	0.036254	-0.002922	0.05022	0.000975	0.038852	-0.000975		-0.0013644
		0.006048	-0.00195	0.050869	-0.000975	0.037878	0.00195	0.034305	-0.002922	0.027484	0.000972		-0.000585			0.039826	0.000972	0.044698	0.001947	0.036903	-0.000975	0.052169	0.006822	0.039177	0		0.0017532
		0.006048	-0.00195	0.049895	-0.003897	0.038202	0.002922	0.033655	-0.004872	0.027484	0.000972		-0.001365			0.041126	0.004872	0.043399	-0.00195	0.037228	0	0.049895	0	0.039826	0.001947		0.0009738
		0.007347	0.001947	0.049895	-0.003897	0.039502	0.006822	0.034305	-0.002922	0.02651	-0.00195		4.16334e-18			0.039502	0	0.044698	0.001947	0.036579	-0.001947	0.051194	0.003897	0.037553	-0.004872		-0.000195
		0.005398	-0.0039	0.051194	0	0.038202	0.002922	0.03398	-0.003897	0.027809	0.001947		-0.0005856			0.04145	0.005844	0.043399	-0.00195	0.037553	0.000975	0.050545	0.00195	0.039826	0.001947		0.0017532
		0.006698	0	0.049245	-0.005847	0.038202	0.002922	0.035279	0	0.028784	0.004872		0.0003894			0.040151	0.001947	0.044698	0.001947	0.035929	-0.003897	0.050545	0.00195	0.038202	-0.002925		-0.0001956
		0.006698	0	0.05022	-0.002922	0.038527	0.003897	0.034955	-0.000972	0.026185	-0.002925		-0.0005844			0.0421	0.007794	0.04275	-0.003897	0.036903	-0.000975	0.05022	0.000975	0.039502	0.000975		0.0009744
		0.006048	-0.00195	0.04957	-0.004872	0.037228	0	0.034955	-0.000972	0.028134	0.002922		-0.0009744			0.040476	0.002922	0.044374	0.000975	0.038202	0.002922	0.05022	0.000975	0.039177	0		0.0015588
		0.007347	0.001947	0.049895	-0.003897	0.038527	0.003897	0.034305	-0.002922	0.027809	0.001947		0.0001944			0.040801	0.003897	0.044374	0.000975	0.035929	-0.003897	0.05022	0.000975	0.038527	-0.00195		0
		0.006373	-0.000975	0.048271	-0.008769	0.039502	0.006822	0.033655	-0.004872	0.028459	0.003897		-0.0007794			0.040476	0.002922	0.044698	0.001947	0.038527	0.003897	0.051194	0.003897	0.040476	0.003897		0.003312
		0.005723	-0.002925	0.052169	0.002925	0.037878	0.00195	0.035929	0.00195	0.02716	0		0.00078			0.039502	0	0.043399	-0.00195	0.037553	0.000975	0.04957	-0.000975	0.038852	-0.000975		-0.000585
		0.006048	-0.00195	0.049895	-0.003897	0.038202	0.002922	0.034305	-0.002922	0.027484	0.000972		-0.000975			0.040151	0.001947	0.044049	0	0.036903	-0.000975	0.051844	0.005847	0.038202	-0.002925		0.0007788
		0.006373	-0.000975	0.049245	-0.005847	0.038202	0.002922	0.03398	-0.003897	0.029108	0.005844		-0.0003906			0.040151	0.001947	0.043074	-0.002925	0.036903	-0.000975	0.049895	0	0.038202	-0.002925		-0.0009756
		0.005723	-0.002925	0.049895	-0.003897	0.038527	0.003897	0.03398	-0.003897	0.025536	-0.004872		-0.0023388			0.040476	0.002922	0.043724	-0.000975	0.036579	-0.001947	0.052169	0.006822	0.039502	0.000975		0.0015594
		0.005723	-0.002925	0.050869	-0.000975	0.039177	0.005847	0.035929	0.00195	0.029108	0.005844		0.0019482			0.039502	0	0.044049	0	0.037228	0	0.051194	0.003897	0.038852	-0.000975		0.0005844
		0.005723	-0.002925	0.049245	-0.005847	0.037878	0.00195	0.034955	-0.000972	0.028134	0.002922		-0.0009744			0.040151	0.001947	0.043399	-0.00195	0.038527	0.003897	0.050545	0.00195	0.039177	0		0.0011688
		0.006048	-0.00195	0.05022	-0.002922	0.036903	-0.000975	0.033331	-0.005844	0.028459	0.003897		-0.0015588			0.040801	0.003897	0.044374	0.000975	0.036903	-0.000975	0.04957	-0.000975	0.038852	-0.000975		0.0003894
		0.006048	-0.00195	0.04957	-0.004872	0.038527	0.003897	0.034955	-0.000972	0.027484	0.000972		-0.000585			0.041775	0.006819	0.043724	-0.000975	0.037553	0.000975	0.05022	0.000975	0.038527	-0.00195		0.0011688
		0.005723	-0.002925	0.050545	-0.001947	0.037553	0.000975	0.034955	-0.000972	0.02716	0		-0.0009738			0.039826	0.000972	0.045023	0.002922	0.038852	0.004872	0.051519	0.004872	0.038852	-0.000975		0.0025326
		0.006698	0	0.050545	-0.001947	0.038527	0.003897	0.034955	-0.000972	0.028459	0.003897		0.000975			0.040801	0.003897	0.043074	-0.002925	0.037553	0.000975	0.050545	0.00195	0.038527	-0.00195		0.0003894
		0.005398	-0.0039	0.050869	-0.000975	0.037878	0.00195	0.033655	-0.004872	0.02651	-0.00195		-0.0019494			0.038202	-0.0039	0.044374	0.000975	0.037878	0.00195	0.04957	-0.000975	0.039502	0.000975		-0.000195
		0.005723	-0.002925	0.049895	-0.003897	0.038202	0.002922	0.035279	0	0.027484	0.000972		-0.0005856			0.040151	0.001947	0.044049	0	0.036579	-0.001947	0.04957	-0.000975	0.040151	0.002922		0.0003894
		0.006373	-0.000975	0.050545	-0.001947	0.037878	0.00195	0.034305	-0.002922	0.02651	-0.00195		-0.0011688			0.038852	-0.00195	0.045023	0.002922	0.037553	0.000975	0.051194	0.003897	0.038852	-0.000975		0.0009738
		0.004749	-0.005847	0.049245	-0.005847	0.038852	0.004872	0.033655	-0.004872	0.029433	0.006819		-0.000975			0.040801	0.003897	0.044698	0.001947	0.037228	0	0.050545	0.00195	0.039177	0		0.0015588
		0.004424	-0.006822	0.049895	-0.003897	0.038202	0.002922	0.03398	-0.003897	0.02651	-0.00195		-0.0027288			0.040476	0.002922	0.044698	0.001947	0.037553	0.000975	0.049895	0	0.039177	0		0.0011688
		0.006698	0	0.050545	-0.001947	0.035929	-0.003897	0.033655	-0.004872	0.027484	0.000972		-0.0019488			0.039502	0	0.044049	0	0.037878	0.00195	0.048596	-0.003897	0.038852	-0.000975		-0.0005844
		0.006698	0	0.049245	-0.005847	0.039177	0.005847	0.034955	-0.000972	0.02651	-0.00195		-0.0005844			0.040801	0.003897	0.045673	0.004872	0.036903	-0.000975	0.051844	0.005847	0.039177	0		0.0027282
		0.006048	-0.00195	0.05022	-0.002922	0.037553	0.000975	0.035279	0	0.028134	0.002922		-0.000195			0.040476	0.002922	0.043074	-0.002925	0.037553	0.000975	0.051844	0.005847	0.039177	0		0.0013638
		0.007347	0.001947	0.05022	-0.002922	0.038527	0.003897	0.03463	-0.001947	0.02651	-0.00195		-0.000195			0.039177	-0.000975	0.044049	0	0.037553	0.000975	0.049895	0	0.039502	0.000975		0.000195
		0.004749	-0.005847	0.049895	-0.003897	0.037228	0	0.034955	-0.000972	0.029758	0.007794		-0.0005844			0.040476	0.002922	0.043399	-0.00195	0.039502	0.006822	0.051844	0.005847	0.039502	0.000975		0.0029232
		0.007022	0.000972	0.05022	-0.002922	0.037878	0.00195	0.035604	0.000975	0.027809	0.001947		0.0005844			0.040476	0.002922	0.043724	-0.000975	0.037228	0	0.051194	0.003897	0.038527	-0.00195		0.0007788
		0.006373	-0.000975	0.049895	-0.003897	0.037878	0.00195	0.034955	-0.000972	0.026835	-0.000975		-0.0009738			0.039177	-0.000975	0.045348	0.003897	0.038202	0.002922	0.05022	0.000975	0.040476	0.003897		0.0021432
		0.006698	0	0.04957	-0.004872	0.038202	0.002922	0.034955	-0.000972	0.027484	0.000972		-0.00039			0.040476	0.002922	0.045348	0.003897	0.038202	0.002922	0.050869	0.002922	0.038527	-0.00195		0.0021426
		0.006048	-0.00195	0.050545	-0.001947	0.036903	-0.000975	0.03398	-0.003897	0.028134	0.002922		-0.0011694			0.04145	0.005844	0.044374	0.000975	0.037228	0	0.050869	0.002922	0.039177	0		0.0019482
		0.007672	0.002922	0.05022	-0.002922	0.038527	0.003897	0.031707	-0.010716	0.027809	0.001947		-0.0009744			0.040151	0.001947	0.044698	0.001947	0.037553	0.000975	0.049895	0	0.040476	0.003897		0.0017532
		0.005074	-0.004872	0.050545	-0.001947	0.037553	0.000975	0.035604	0.000975	0.028134	0.002922		-0.0003894			0.040151	0.001947	0.044698	0.001947	0.038202	0.002922	0.051194	0.003897	0.038202	-0.002925		0.0015576
		0.005723	-0.002925	0.050545	-0.001947	0.037878	0.00195	0.034305	-0.002922	0.02716	0		-0.0011688			0.041126	0.004872	0.04275	-0.003897	0.037878	0.00195	0.050869	0.002922	0.038852	-0.000975		0.0009744
		0.007347	0.001947	0.051194	0	0.038852	0.004872	0.034305	-0.002922	0.027809	0.001947		0.0011688			0.040476	0.002922	0.044049	0	0.037878	0.00195	0.052169	0.006822	0.038852	-0.000975		0.0021438
		0.006373	-0.000975	0.050545	-0.001947	0.036903	-0.000975	0.035279	0	0.027484	0.000972		-0.000585			0.040151	0.001947	0.045997	0.005844	0.036903	-0.000975	0.051519	0.004872	0.038527	-0.00195		0.0019476
		0.005723	-0.002925	0.050545	-0.001947	0.037878	0.00195	0.035279	0	0.027809	0.001947		-0.000195			0.04145	0.005844	0.043074	-0.002925	0.037878	0.00195	0.051194	0.003897	0.039177	0		0.0017532
		0.006698	0	0.049245	-0.005847	0.037553	0.000975	0.035929	0.00195	0.027484	0.000972		-0.00039			0.040151	0.001947	0.044374	0.000975	0.038527	0.003897	0.050545	0.00195	0.038202	-0.002925		0.0011688
		0.005723	-0.002925	0.052493	0.003897	0.037228	0	0.03463	-0.001947	0.028459	0.003897		0.0005844			0.040801	0.003897	0.043724	-0.000975	0.037228	0	0.051844	0.005847	0.041126	0.005847		0.0029232
		0.006373	-0.000975	0.04957	-0.004872	0.038202	0.002922	0.033655	-0.004872	0.026835	-0.000975		-0.0017544			0.040801	0.003897	0.043074	-0.002925	0.037553	0.000975	0.052169	0.006822	0.040151	0.002922		0.0023382
		0.006048	-0.00195	0.050545	-0.001947	0.038202	0.002922	0.035929	0.00195	0.02716	0		0.000195			0.041126	0.004872	0.044374	0.000975	0.038202	0.002922	0.050869	0.002922	0.038202	-0.002925		0.0017532
		0.007022	0.000972	0.050869	-0.000975	0.037553	0.000975	0.033655	-0.004872	0.027484	0.000972		-0.0005856			0.039826	0.000972	0.043074	-0.002925	0.038202	0.002922	0.050869	0.002922	0.038527	-0.00195		0.0003882
		0.005074	-0.004872	0.050545	-0.001947	0.037553	0.000975	0.035604	0.000975	0.027484	0.000972		-0.0007794			0.040151	0.001947	0.044049	0	0.037878	0.00195	0.051844	0.005847	0.039177	0		0.0019488
		0.006373	-0.000975	0.04957	-0.004872	0.037878	0.00195	0.033331	-0.005844	0.026835	-0.000975		-0.0021432			0.041126	0.004872	0.04275	-0.003897	0.038202	0.002922	0.051194	0.003897	0.039502	0.000975		0.0017538
		0.006698	0	0.049895	-0.003897	0.038202	0.002922	0.035279	0	0.027484	0.000972		-6e-07			0.04145	0.005844	0.044698	0.001947	0.038527	0.003897	0.050545	0.00195	0.038852	-0.000975		0.0025326
		0.003775	-0.008769	0.050869	-0.000975	0.037878	0.00195	0.036579	0.0039	0.026835	-0.000975		-0.0009738			0.039177	-0.000975	0.044374	0.000975	0.038202	0.002922	0.05022	0.000975	0.038852	-0.000975		0.0005844
		0.007022	0.000972	0.050869	-0.000975	0.037878	0.00195	0.033006	-0.006819	0.028459	0.003897		-0.000195			0.040801	0.003897	0.044374	0.000975	0.038202	0.002922	0.050545	0.00195	0.037228	-0.005847		0.0007794
		0.005723	-0.002925	0.050545	-0.001947	0.037878	0.00195	0.034955	-0.000972	0.02716	0		-0.0007788			0.040476	0.002922	0.043724	-0.000975	0.038527	0.003897	0.051519	0.004872	0.039826	0.001947		0.0025326
		0.005074	-0.004872	0.04957	-0.004872	0.038202	0.002922	0.03463	-0.001947	0.026835	-0.000975		-0.0019488			0.041126	0.004872	0.044374	0.000975	0.038202	0.002922	0.050545	0.00195	0.039177	0		0.0021438
		0.006698	0	0.050869	-0.000975	0.038527	0.003897	0.033655	-0.004872	0.02651	-0.00195		-0.00078			0.040476	0.002922	0.043074	-0.002925	0.036579	-0.001947	0.050545	0.00195	0.039826	0.001947		0.0003894
		0.006698	0	0.051519	0.000975	0.037878	0.00195	0.035279	0	0.026185	-0.002925		2.08167e-18			0.041775	0.006819	0.043399	-0.00195	0.038202	0.002922	0.052169	0.006822	0.038852	-0.000975		0.0027276
		0.005398	-0.0039	0.050545	-0.001947	0.036903	-0.000975	0.032681	-0.007794	0.027809	0.001947		-0.0025338			0.041126	0.004872	0.044374	0.000975	0.037553	0.000975	0.049895	0	0.038202	-0.002925		0.0007794
		0.005398	-0.0039	0.050545	-0.001947	0.037228	0	0.03463	-0.001947	0.02716	0		-0.0015588			0.039826	0.000972	0.045673	0.004872	0.038527	0.003897	0.051194	0.003897	0.037228	-0.005847		0.0015582
		0.006048	-0.00195	0.050545	-0.001947	0.038527	0.003897	0.035279	0	0.027484	0.000972		0.0001944			0.041775	0.006819	0.043399	-0.00195	0.038202	0.002922	0.051519	0.004872	0.038527	-0.00195		0.0021426
		0.005723	-0.002925	0.05022	-0.002922	0.037878	0.00195	0.03463	-0.001947	0.026185	-0.002925		-0.0017538			0.041126	0.004872	0.044374	0.000975	0.036254	-0.002922	0.052169	0.006822	0.040151	0.002922		0.0025338
		0.006373	-0.000975	0.050869	-0.000975	0.040151	0.008769	0.03463	-0.001947	0.028134	0.002922		0.0015588			0.040801	0.003897	0.041775	-0.006822	0.036579	-0.001947	0.05022	0.000975	0.037878	-0.003897		-0.0015588
		0.004424	-0.006822	0.051194	0	0.039502	0.006822	0.03463	-0.001947	0.027809	0.001947		5.20417e-18			0.04275	0.009744	0.045023	0.002922	0.037553	0.000975	0.049895	0	0.037878	-0.003897		0.0019488
		0.005398	-0.0039	0.05022	-0.002922	0.037878	0.00195	0.034305	-0.002922	0.02586	-0.0039		-0.0023388			0.04145	0.005844	0.043724	-0.000975	0.037878	0.00195	0.050869	0.002922	0.038527	-0.00195		0.0015582
		0.007022	0.000972	0.04957	-0.004872	0.037878	0.00195	0.034305	-0.002922	0.029108	0.005844		0.0001944			0.04145	0.005844	0.043724	-0.000975	0.038852	0.004872	0.049895	0	0.039502	0.000975		0.0021432
		0.004749	-0.005847	0.050545	-0.001947	0.038527	0.003897	0.03398	-0.003897	0.02716	0		-0.0015588			0.040801	0.003897	0.045023	0.002922	0.038202	0.002922	0.052493	0.007794	0.038852	-0.000975		0.003312
		0.005723	-0.002925	0.050545	-0.001947	0.036579	-0.001947	0.032681	-0.007794	0.028134	0.002922		-0.0023382			0.0421	0.007794	0.044049	0	0.038202	0.002922	0.052493	0.007794	0.038852	-0.000975		0.003507
		0.005398	-0.0039	0.050869	-0.000975	0.039177	0.005847	0.034955	-0.000972	0.027809	0.001947		0.0003894			0.041775	0.006819	0.044049	0	0.038852	0.004872	0.05022	0.000975	0.039502	0.000975		0.0027282
		0.005074	-0.004872	0.050545	-0.001947	0.037553	0.000975	0.033006	-0.006819	0.026835	-0.000975		-0.0027276			0.039826	0.000972	0.044049	0	0.039177	0.005847	0.050545	0.00195	0.039502	0.000975		0.0019488
		0.005074	-0.004872	0.05022	-0.002922	0.037878	0.00195	0.033331	-0.005844	0.027484	0.000972		-0.0021432			0.04145	0.005844	0.043074	-0.002925	0.037228	0	0.052169	0.006822	0.037228	-0.005847		0.0007788
		0.005074	-0.004872	0.051519	0.000975	0.037553	0.000975	0.03463	-0.001947	0.02586	-0.0039		-0.0017538			0.040801	0.003897	0.043399	-0.00195	0.037553	0.000975	0.049895	0	0.037878	-0.003897		-0.000195
		0.006048	-0.00195	0.051844	0.00195	0.037228	0	0.033006	-0.006819	0.02716	0		-0.0013638			0.04145	0.005844	0.044049	0	0.037878	0.00195	0.052169	0.006822	0.040151	0.002922		0.0035076
		0.005398	-0.0039	0.050545	-0.001947	0.039177	0.005847	0.033655	-0.004872	0.026835	-0.000975		-0.0011694			0.040476	0.002922	0.04275	-0.003897	0.038852	0.004872	0.052169	0.006822	0.038202	-0.002925		0.0015588
		0.005074	-0.004872	0.052169	0.002925	0.037228	0	0.035279	0	0.028134	0.002922		0.000195			0.040801	0.003897	0.045023	0.002922	0.038852	0.004872	0.052169	0.006822	0.037553	-0.004872		0.0027282
		0.007347	0.001947	0.050869	-0.000975	0.038202	0.002922	0.032681	-0.007794	0.025211	-0.005847		-0.0019494			0.0421	0.007794	0.043074	-0.002925	0.037878	0.00195	0.05022	0.000975	0.038527	-0.00195		0.0011688
		0.005723	-0.002925	0.05022	-0.002922	0.037553	0.000975	0.033655	-0.004872	0.026185	-0.002925		-0.0025338			0.039826	0.000972	0.043724	-0.000975	0.037878	0.00195	0.050545	0.00195	0.039177	0		0.0007794
		0.006373	-0.000975	0.050545	-0.001947	0.039502	0.006822	0.03398	-0.003897	0.02651	-0.00195		-0.0003894			0.040801	0.003897	0.044698	0.001947	0.037553	0.000975	0.051194	0.003897	0.039177	0		0.0021432
		0.004424	-0.006822	0.052169	0.002925	0.037878	0.00195	0.034955	-0.000972	0.02716	0		-0.0005838			0.040476	0.002922	0.043399	-0.00195	0.037228	0	0.05022	0.000975	0.037878	-0.003897		-0.00039
		0.005074	-0.004872	0.050545	-0.001947	0.037878	0.00195	0.03398	-0.003897	0.026835	-0.000975		-0.0019482			0.040151	0.001947	0.044049	0	0.036579	-0.001947	0.050869	0.002922	0.037878	-0.003897		-0.000195
		0.005723	-0.002925	0.051519	0.000975	0.038527	0.003897	0.034305	-0.002922	0.02716	0		-0.000195			0.04145	0.005844	0.044374	0.000975	0.037228	0	0.051194	0.003897	0.038852	-0.000975		0.0019482
		0.005074	-0.004872	0.050545	-0.001947	0.036579	-0.001947	0.032681	-0.007794	0.025211	-0.005847		-0.0044814			0.041126	0.004872	0.043399	-0.00195	0.037553	0.000975	0.052169	0.006822	0.038527	-0.00195		0.0017538
		0.006048	-0.00195	0.050869	-0.000975	0.037553	0.000975	0.034955	-0.000972	0.027809	0.001947		-0.000195			0.040476	0.002922	0.043399	-0.00195	0.038202	0.002922	0.051194	0.003897	0.038527	-0.00195		0.0011682
		0.005398	-0.0039	0.050869	-0.000975	0.037878	0.00195	0.033331	-0.005844	0.02651	-0.00195		-0.0021438			0.041126	0.004872	0.043399	-0.00195	0.037878	0.00195	0.052169	0.006822	0.039502	0.000975		0.0025338
		0.006698	0	0.050869	-0.000975	0.037878	0.00195	0.03398	-0.003897	0.027809	0.001947		-0.000195			0.040476	0.002922	0.043724	-0.000975	0.036254	-0.002922	0.050869	0.002922	0.039177	0		0.0003894
		0.005398	-0.0039	0.050869	-0.000975	0.039177	0.005847	0.035604	0.000975	0.026835	-0.000975		0.0001944			0.041775	0.006819	0.043074	-0.002925	0.037878	0.00195	0.050545	0.00195	0.038202	-0.002925		0.0009738
		0.005723	-0.002925	0.050869	-0.000975	0.038202	0.002922	0.03398	-0.003897	0.02651	-0.00195		-0.001365			0.04145	0.005844	0.04145	-0.007797	0.036903	-0.000975	0.050545	0.00195	0.038852	-0.000975		-0.0003906
		0.005074	-0.004872	0.051519	0.000975	0.038202	0.002922	0.03463	-0.001947	0.028459	0.003897		0.000195			0.041126	0.004872	0.043399	-0.00195	0.038202	0.002922	0.051519	0.004872	0.038852	-0.000975		0.0019482
		0.007022	0.000972	0.051194	0	0.037553	0.000975	0.034305	-0.002922	0.02716	0		-0.000195			0.041775	0.006819	0.044374	0.000975	0.039177	0.005847	0.05022	0.000975	0.039826	0.001947		0.0033126
		0.005723	-0.002925	0.050545	-0.001947	0.037553	0.000975	0.033331	-0.005844	0.02716	0		-0.0019482			0.041126	0.004872	0.043074	-0.002925	0.037878	0.00195	0.051519	0.004872	0.037228	-0.005847		0.0005844
		0.006698	0	0.052169	0.002925	0.038202	0.002922	0.03398	-0.003897	0.02651	-0.00195		2.08167e-18			0.041775	0.006819	0.043724	-0.000975	0.037553	0.000975	0.050869	0.002922	0.036903	-0.006822		0.0005838
		0.005398	-0.0039	0.050869	-0.000975	0.038202	0.002922	0.032681	-0.007794	0.025211	-0.005847		-0.0031188			0.040476	0.002922	0.043399	-0.00195	0.038527	0.003897	0.051844	0.005847	0.038202	-0.002925		0.0015582
		0.005398	-0.0039	0.050869	-0.000975	0.037878	0.00195	0.03463	-0.001947	0.02716	0		-0.0009744			0.040801	0.003897	0.044049	0	0.036254	-0.002922	0.052169	0.006822	0.037553	-0.004872		0.000585
		0.006048	-0.00195	0.051194	0	0.037878	0.00195	0.034305	-0.002922	0.026835	-0.000975		-0.0007794			0.038202	-0.0039	0.044049	0	0.036903	-0.000975	0.050545	0.00195	0.038527	-0.00195		-0.000975
		0.006048	-0.00195	0.050869	-0.000975	0.037553	0.000975	0.033331	-0.005844	0.02716	0		-0.0015588			0.040801	0.003897	0.043724	-0.000975	0.037228	0	0.050545	0.00195	0.039177	0		0.0009744
		0.004749	-0.005847	0.050869	-0.000975	0.037228	0	0.033655	-0.004872	0.026835	-0.000975		-0.0025338			0.040801	0.003897	0.043724	-0.000975	0.037878	0.00195	0.05022	0.000975	0.038852	-0.000975		0.0009744
		0.005398	-0.0039	0.050545	-0.001947	0.037878	0.00195	0.03398	-0.003897	0.027484	0.000972		-0.0013644			0.039826	0.000972	0.043399	-0.00195	0.037553	0.000975	0.05022	0.000975	0.036579	-0.007794		-0.0013644
		0.006698	0	0.050545	-0.001947	0.037553	0.000975	0.033006	-0.006819	0.028134	0.002922		-0.0009738			0.04275	0.009744	0.044374	0.000975	0.037553	0.000975	0.051844	0.005847	0.040151	0.002922		0.0040926
		0.006698	0	0.05022	-0.002922	0.038202	0.002922	0.034955	-0.000972	0.028134	0.002922		0.00039			0.040801	0.003897	0.043724	-0.000975	0.038202	0.002922	0.050545	0.00195	0.038852	-0.000975		0.0013638
		0.005398	-0.0039	0.049245	-0.005847	0.038527	0.003897	0.034955	-0.000972	0.026835	-0.000975		-0.0015594			0.0421	0.007794	0.043724	-0.000975	0.038852	0.004872	0.051844	0.005847	0.038527	-0.00195		0.0031176
		0.004749	-0.005847	0.050545	-0.001947	0.038202	0.002922	0.033655	-0.004872	0.026185	-0.002925		-0.0025338			0.040801	0.003897	0.0421	-0.005847	0.036903	-0.000975	0.051519	0.004872	0.039177	0		0.0003894
		0.004749	-0.005847	0.04957	-0.004872	0.037553	0.000975	0.033006	-0.006819	0.028134	0.002922		-0.0027282			0.041775	0.006819	0.043399	-0.00195	0.037553	0.000975	0.051194	0.003897	0.037878	-0.003897		0.0011688
		0.005723	-0.002925	0.050545	-0.001947	0.039177	0.005847	0.033655	-0.004872	0.026835	-0.000975		-0.0009744			0.040801	0.003897	0.043074	-0.002925	0.037878	0.00195	0.051844	0.005847	0.039177	0		0.0017538
		0.005074	-0.004872	0.051194	0	0.038202	0.002922	0.033655	-0.004872	0.028134	0.002922		-0.00078			0.040801	0.003897	0.044049	0	0.038852	0.004872	0.049895	0	0.037553	-0.004872		0.0007794
		0.007022	0.000972	0.04957	-0.004872	0.037553	0.000975	0.03398	-0.003897	0.02716	0		-0.0013644			0.040801	0.003897	0.044049	0	0.039502	0.006822	0.051844	0.005847	0.038527	-0.00195		0.0029232
		0.005398	-0.0039	0.051844	0.00195	0.037878	0.00195	0.034305	-0.002922	0.026835	-0.000975		-0.0007794			0.040801	0.003897	0.044049	0	0.036579	-0.001947	0.051194	0.003897	0.038852	-0.000975		0.0009744
		0.005723	-0.002925	0.050869	-0.000975	0.038852	0.004872	0.033655	-0.004872	0.027809	0.001947		-0.0003906			0.04145	0.005844	0.044049	0	0.037878	0.00195	0.050545	0.00195	0.037228	-0.005847		0.0007794
		0.005723	-0.002925	0.049895	-0.003897	0.038852	0.004872	0.034305	-0.002922	0.026835	-0.000975		-0.0011694			0.04145	0.005844	0.044698	0.001947	0.038527	0.003897	0.051519	0.004872	0.038202	-0.002925		0.002727
		0.006698	0	0.050545	-0.001947	0.037878	0.00195	0.033331	-0.005844	0.027484	0.000972		-0.0009738			0.040476	0.002922	0.042425	-0.004872	0.037878	0.00195	0.051519	0.004872	0.038202	-0.002925		0.0003894
		0.005723	-0.002925	0.050869	-0.000975	0.038202	0.002922	0.03463	-0.001947	0.026835	-0.000975		-0.00078			0.0421	0.007794	0.043399	-0.00195	0.037553	0.000975	0.051519	0.004872	0.039177	0		0.0023382
		0.006048	-0.00195	0.051519	0.000975	0.037553	0.000975	0.03398	-0.003897	0.02716	0		-0.0007794			0.040801	0.003897	0.044049	0	0.037553	0.000975	0.051844	0.005847	0.038852	-0.000975		0.0019488
		0.006698	0	0.04957	-0.004872	0.038852	0.004872	0.033655	-0.004872	0.026185	-0.002925		-0.0015594			0.041126	0.004872	0.044049	0	0.036903	-0.000975	0.051844	0.005847	0.039826	0.001947		0.0023382
		0.006048	-0.00195	0.049895	-0.003897	0.037228	0	0.03463	-0.001947	0.028134	0.002922		-0.0009744			0.040801	0.003897	0.044049	0	0.037553	0.000975	0.051844	0.005847	0.039177	0		0.0021438
		0.007022	0.000972	0.05022	-0.002922	0.038527	0.003897	0.033655	-0.004872	0.02716	0		-0.000585			0.04145	0.005844	0.04275	-0.003897	0.037228	0	0.052818	0.008769	0.038202	-0.002925		0.0015582
		0.004749	-0.005847	0.050869	-0.000975	0.039177	0.005847	0.03463	-0.001947	0.02716	0		-0.0005844			0.04145	0.005844	0.044698	0.001947	0.037878	0.00195	0.051844	0.005847	0.038202	-0.002925		0.0025326
		0.006048	-0.00195	0.051194	0	0.036903	-0.000975	0.035929	0.00195	0.028459	0.003897		0.0005844			0.040801	0.003897	0.043724	-0.000975	0.037878	0.00195	0.050869	0.002922	0.037553	-0.004872		0.0005844
		0.008646	0.005844	0.049245	-0.005847	0.038527	0.003897	0.033655	-0.004872	0.027809	0.001947		0.0001938			0.04145	0.005844	0.043399	-0.00195	0.037553	0.000975	0.05022	0.000975	0.038202	-0.002925		0.0005838
		0.006373	-0.000975	0.05022	-0.002922	0.038852	0.004872	0.033655	-0.004872	0.02651	-0.00195		-0.0011694			0.039826	0.000972	0.043399	-0.00195	0.038202	0.002922	0.052169	0.006822	0.037553	-0.004872		0.0007788
		0.004749	-0.005847	0.051519	0.000975	0.038527	0.003897	0.034305	-0.002922	0.02651	-0.00195		-0.0011694			0.04145	0.005844	0.044049	0	0.037878	0.00195	0.051844	0.005847	0.038527	-0.00195		0.0023382
		0.006048	-0.00195	0.051519	0.000975	0.039177	0.005847	0.033006	-0.006819	0.027809	0.001947		1.04083e-18			0.041126	0.004872	0.044374	0.000975	0.037553	0.000975	0.051519	0.004872	0.038852	-0.000975		0.0021438
		0.006373	-0.000975	0.049895	-0.003897	0.039502	0.006822	0.033006	-0.006819	0.027484	0.000972		-0.0007794			0.041126	0.004872	0.042425	-0.004872	0.037228	0	0.051519	0.004872	0.038852	-0.000975		0.0007794
		0.004749	-0.005847	0.050545	-0.001947	0.040151	0.008769	0.033655	-0.004872	0.027484	0.000972		-0.000585			0.040801	0.003897	0.044698	0.001947	0.037228	0	0.050869	0.002922	0.037878	-0.003897		0.0009738
		0.005723	-0.002925	0.05022	-0.002922	0.038202	0.002922	0.034305	-0.002922	0.027809	0.001947		-0.00078			0.040801	0.003897	0.044049	0	0.037228	0	0.05022	0.000975	0.039177	0		0.0009744
		0.006048	-0.00195	0.05022	-0.002922	0.037878	0.00195	0.033331	-0.005844	0.027484	0.000972		-0.0015588			0.040801	0.003897	0.043074	-0.002925	0.037878	0.00195	0.050869	0.002922	0.039177	0		0.0011688
		0.004749	-0.005847	0.052169	0.002925	0.038202	0.002922	0.03463	-0.001947	0.027484	0.000972		-0.000195			0.040476	0.002922	0.043074	-0.002925	0.035929	-0.003897	0.051194	0.003897	0.037553	-0.004872		-0.000975
		0.006698	0	0.048921	-0.006819	0.038527	0.003897	0.033331	-0.005844	0.029108	0.005844		-0.0005844			0.039826	0.000972	0.044374	0.000975	0.037553	0.000975	0.051519	0.004872	0.038852	-0.000975		0.0013638
		0.006698	0	0.050545	-0.001947	0.037878	0.00195	0.03463	-0.001947	0.026835	-0.000975		-0.0005838			0.040476	0.002922	0.044049	0	0.036579	-0.001947	0.051844	0.005847	0.037228	-0.005847		0.000195
		0.005723	-0.002925	0.050869	-0.000975	0.037878	0.00195	0.03463	-0.001947	0.027484	0.000972		-0.000585			0.04145	0.005844	0.044374	0.000975	0.037228	0	0.050869	0.002922	0.038527	-0.00195		0.0015582
		0.006048	-0.00195	0.050545	-0.001947	0.039177	0.005847	0.03463	-0.001947	0.027809	0.001947		0.00039			0.039502	0	0.043724	-0.000975	0.038202	0.002922	0.051844	0.005847	0.037228	-0.005847		0.0003894
		0.004424	-0.006822	0.051194	0	0.038202	0.002922	0.034305	-0.002922	0.028459	0.003897		-0.000585			0.039826	0.000972	0.044374	0.000975	0.038527	0.003897	0.05022	0.000975	0.038852	-0.000975		0.0011688
		0.006048	-0.00195	0.050869	-0.000975	0.039177	0.005847	0.035279	0	0.02716	0		0.0005844			0.041775	0.006819	0.044374	0.000975	0.036254	-0.002922	0.051519	0.004872	0.038527	-0.00195		0.0015588
		0.006373	-0.000975	0.049895	-0.003897	0.037228	0	0.03398	-0.003897	0.025536	-0.004872		-0.0027282			0.040151	0.001947	0.043074	-0.002925	0.037228	0	0.049895	0	0.038852	-0.000975		-0.0003906
		0.005723	-0.002925	0.050545	-0.001947	0.039177	0.005847	0.03398	-0.003897	0.026835	-0.000975		-0.0007794			0.040151	0.001947	0.04275	-0.003897	0.037228	0	0.051844	0.005847	0.037878	-0.003897		4.16334e-18
		0.005723	-0.002925	0.04957	-0.004872	0.037228	0	0.033331	-0.005844	0.028134	0.002922		-0.0021438			0.040151	0.001947	0.043399	-0.00195	0.036254	-0.002922	0.051194	0.003897	0.038527	-0.00195		-0.0001956
		0.006373	-0.000975	0.050545	-0.001947	0.038202	0.002922	0.033006	-0.006819	0.026185	-0.002925		-0.0019488			0.040476	0.002922	0.044374	0.000975	0.037878	0.00195	0.050869	0.002922	0.038527	-0.00195		0.0013638
		0.005398	-0.0039	0.048596	-0.007794	0.038527	0.003897	0.03398	-0.003897	0.028784	0.004872		-0.0013644			0.039177	-0.000975	0.043074	-0.002925	0.036903	-0.000975	0.05022	0.000975	0.038852	-0.000975		-0.000975
		0.007672	0.002922	0.051194	0	0.040801	0.010719	0.034955	-0.000972	0.02716	0		0.0025338			0.039826	0.000972	0.04275	-0.003897	0.037878	0.00195	0.050545	0.00195	0.038527	-0.00195		-0.000195
		0.004099	-0.007797	0.04957	-0.004872	0.038202	0.002922	0.032356	-0.008769	0.027484	0.000972		-0.0035088			0.040476	0.002922	0.045673	0.004872	0.037228	0	0.051844	0.005847	0.037878	-0.003897		0.0019488
		0.005723	-0.002925	0.05022	-0.002922	0.037228	0	0.033331	-0.005844	0.028134	0.002922		-0.0017538			0.039177	-0.000975	0.044374	0.000975	0.036254	-0.002922	0.05022	0.000975	0.038852	-0.000975		-0.0005844
		0.006698	0	0.05022	-0.002922	0.038852	0.004872	0.033655	-0.004872	0.027809	0.001947		-0.000195			0.041126	0.004872	0.041775	-0.006822	0.036579	-0.001947	0.050869	0.002922	0.038852	-0.000975		-0.00039
		0.007022	0.000972	0.050869	-0.000975	0.038852	0.004872	0.03463	-0.001947	0.028784	0.004872		0.0015588			0.040476	0.002922	0.045348	0.003897	0.037553	0.000975	0.050545	0.00195	0.037228	-0.005847		0.0007794
		0.005398	-0.0039	0.05022	-0.002922	0.036903	-0.000975	0.03463	-0.001947	0.028459	0.003897		-0.0011694			0.039826	0.000972	0.044374	0.000975	0.037878	0.00195	0.051519	0.004872	0.039177	0		0.0017538
		0.007347	0.001947	0.04957	-0.004872	0.038527	0.003897	0.03398	-0.003897	0.027484	0.000972		-0.0003906			0.041126	0.004872	0.043074	-0.002925	0.036903	-0.000975	0.050869	0.002922	0.039177	0		0.0007788
		0.006048	-0.00195	0.049895	-0.003897	0.039177	0.005847	0.032681	-0.007794	0.028459	0.003897		-0.0007794			0.040151	0.001947	0.04275	-0.003897	0.037553	0.000975	0.050545	0.00195	0.038852	-0.000975		4.16334e-18
		0.004749	-0.005847	0.05022	-0.002922	0.036903	-0.000975	0.035279	0	0.027484	0.000972		-0.0017544			0.039826	0.000972	0.043724	-0.000975	0.035929	-0.003897	0.050545	0.00195	0.039177	0		-0.00039
		0.006048	-0.00195	0.04957	-0.004872	0.038852	0.004872	0.033655	-0.004872	0.029108	0.005844		-0.0001956			0.040151	0.001947	0.04275	-0.003897	0.037228	0	0.050545	0.00195	0.039177	0		0
		0.007347	0.001947	0.050869	-0.000975	0.037228	0	0.032681	-0.007794	0.028784	0.004872		-0.00039			0.039502	0	0.044698	0.001947	0.037553	0.000975	0.051194	0.003897	0.039177	0		0.0013638
		0.006698	0	0.050545	-0.001947	0.038852	0.004872	0.034305	-0.002922	0.029108	0.005844		0.0011694			0.040151	0.001947	0.04275	-0.003897	0.037228	0	0.050545	0.00195	0.038852	-0.000975		-0.000195
		0.006048	-0.00195	0.04957	-0.004872	0.038527	0.003897	0.03398	-0.003897	0.027484	0.000972		-0.00117			0.040151	0.001947	0.044698	0.001947	0.037228	0	0.050869	0.002922	0.037553	-0.004872		0.0003888
		0.005723	-0.002925	0.04957	-0.004872	0.038527	0.003897	0.035279	0	0.02716	0		-0.00078			0.040151	0.001947	0.04275	-0.003897	0.038527	0.003897	0.050545	0.00195	0.038852	-0.000975		0.0005844
		0.006698	0	0.048921	-0.006819	0.037553	0.000975	0.03463	-0.001947	0.028134	0.002922		-0.0009738			0.039826	0.000972	0.044049	0	0.036254	-0.002922	0.050545	0.00195	0.038527	-0.00195		-0.00039
		0.005723	-0.002925	0.05022	-0.002922	0.039826	0.007794	0.033331	-0.005844	0.027484	0.000972		-0.000585			0.039826	0.000972	0.043074	-0.002925	0.036903	-0.000975	0.049895	0	0.037553	-0.004872		-0.00156
		0.006698	0	0.050869	-0.000975	0.037553	0.000975	0.03398	-0.003897	0.02716	0		-0.0007794			0.040801	0.003897	0.045023	0.002922	0.036579	-0.001947	0.04957	-0.000975	0.039177	0		0.0007794
		0.005074	-0.004872	0.049895	-0.003897	0.038527	0.003897	0.033655	-0.004872	0.028784	0.004872		-0.0009744			0.037878	-0.004872	0.044698	0.001947	0.038527	0.003897	0.050869	0.002922	0.039502	0.000975		0.0009738
		0.007672	0.002922	0.04957	-0.004872	0.039177	0.005847	0.032356	-0.008769	0.02716	0		-0.0009744			0.041126	0.004872	0.043399	-0.00195	0.037878	0.00195	0.049895	0	0.037878	-0.003897		0.000195
		0.007022	0.000972	0.049245	-0.005847	0.038852	0.004872	0.034305	-0.002922	0.026185	-0.002925		-0.00117			0.039502	0	0.043724	-0.000975	0.036254	-0.002922	0.051519	0.004872	0.039177	0		0.000195
		0.006698	0	0.050869	-0.000975	0.039826	0.007794	0.03463	-0.001947	0.028784	0.004872		0.0019488			0.039826	0.000972	0.044698	0.001947	0.037228	0	0.050545	0.00195	0.039177	0		0.0009738
		0.006048	-0.00195	0.051194	0	0.038202	0.002922	0.03463	-0.001947	0.027809	0.001947		0.0001944			0.040151	0.001947	0.044049	0	0.036254	-0.002922	0.04957	-0.000975	0.037878	-0.003897		-0.0011694
		0.006373	-0.000975	0.049895	-0.003897	0.039502	0.006822	0.034305	-0.002922	0.027484	0.000972		5.72459e-18			0.040151	0.001947	0.043724	-0.000975	0.035929	-0.003897	0.04957	-0.000975	0.039177	0		-0.00078
		0.006373	-0.000975	0.049895	-0.003897	0.037553	0.000975	0.03463	-0.001947	0.027484	0.000972		-0.0009744			0.040476	0.002922	0.044049	0	0.038527	0.003897	0.05022	0.000975	0.038202	-0.002925		0.0009738
		0.006373	-0.000975	0.048596	-0.007794	0.037553	0.000975	0.034955	-0.000972	0.027484	0.000972		-0.0015588			0.041126	0.004872	0.044698	0.001947	0.037228	0	0.051519	0.004872	0.039502	0.000975		0.0025332
		0.005723	-0.002925	0.051194	0	0.038527	0.003897	0.03398	-0.003897	0.028134	0.002922		-6e-07			0.039177	-0.000975	0.043074	-0.002925	0.037878	0.00195	0.050545	0.00195	0.039502	0.000975		0.000195
		0.005398	-0.0039	0.049895	-0.003897	0.038202	0.002922	0.035279	0	0.027809	0.001947		-0.0005856			0.039177	-0.000975	0.043724	-0.000975	0.037228	0	0.049895	0	0.039177	0		-0.00039
		0.006048	-0.00195	0.049895	-0.003897	0.038527	0.003897	0.03398	-0.003897	0.02716	0		-0.0011694			0.040151	0.001947	0.044374	0.000975	0.037553	0.000975	0.051194	0.003897	0.039177	0		0.0015588
		0.006698	0	0.050545	-0.001947	0.038202	0.002922	0.035604	0.000975	0.027809	0.001947		0.0007794			0.040151	0.001947	0.044374	0.000975	0.037228	0	0.050545	0.00195	0.039502	0.000975		0.0011694
		0.005723	-0.002925	0.050545	-0.001947	0.038852	0.004872	0.034305	-0.002922	0.027484	0.000972		-0.00039			0.040476	0.002922	0.044374	0.000975	0.036579	-0.001947	0.050869	0.002922	0.040151	0.002922		0.0015588
		0.006048	-0.00195	0.051194	0	0.037878	0.00195	0.034305	-0.002922	0.028784	0.004872		0.00039			0.039826	0.000972	0.043399	-0.00195	0.037553	0.000975	0.050869	0.002922	0.039177	0		0.0005838
		0.007347	0.001947	0.04957	-0.004872	0.036254	-0.002922	0.03463	-0.001947	0.026835	-0.000975		-0.0017538			0.041126	0.004872	0.043724	-0.000975	0.037228	0	0.049895	0	0.038527	-0.00195		0.0003894
		0.007022	0.000972	0.050545	-0.001947	0.037228	0	0.03463	-0.001947	0.027809	0.001947		-0.000195			0.040476	0.002922	0.043724	-0.000975	0.036579	-0.001947	0.050869	0.002922	0.038852	-0.000975		0.0003894
		0.006698	0	0.05022	-0.002922	0.038202	0.002922	0.035279	0	0.027809	0.001947		0.0003894			0.039826	0.000972	0.045023	0.002922	0.038202	0.002922	0.05022	0.000975	0.039502	0.000975		0.0017532
		0.005398	-0.0039	0.049895	-0.003897	0.038202	0.002922	0.03463	-0.001947	0.027484	0.000972		-0.00117			0.039502	0	0.044374	0.000975	0.037228	0	0.050869	0.002922	0.038852	-0.000975		0.0005844
		0.006048	-0.00195	0.05022	-0.002922	0.037878	0.00195	0.03463	-0.001947	0.028784	0.004872		6e-07			0.039177	-0.000975	0.043724	-0.000975	0.037553	0.000975	0.048921	-0.002922	0.039826	0.001947		-0.00039
		0.007672	0.002922	0.049895	-0.003897	0.038852	0.004872	0.034955	-0.000972	0.02716	0		0.000585			0.04145	0.005844	0.044049	0	0.036903	-0.000975	0.04957	-0.000975	0.037878	-0.003897		-6e-07
		0.006048	-0.00195	0.049245	-0.005847	0.038202	0.002922	0.033331	-0.005844	0.025211	-0.005847		-0.0033132			0.040151	0.001947	0.043724	-0.000975	0.037228	0	0.050869	0.002922	0.039177	0		0.0007788
		0.005398	-0.0039	0.049895	-0.003897	0.037553	0.000975	0.034955	-0.000972	0.028134	0.002922		-0.0009744			0.040151	0.001947	0.044374	0.000975	0.038202	0.002922	0.05022	0.000975	0.039826	0.001947		0.0017532
		0.006698	0	0.051519	0.000975	0.038202	0.002922	0.03463	-0.001947	0.027484	0.000972		0.0005844			0.039826	0.000972	0.045023	0.002922	0.037553	0.000975	0.051194	0.003897	0.039502	0.000975		0.0019482
		0.007347	0.001947	0.050545	-0.001947	0.037228	0	0.035279	0	0.027809	0.001947		0.0003894			0.041775	0.006819	0.044698	0.001947	0.036254	-0.002922	0.050869	0.002922	0.038852	-0.000975		0.0015582
		0.006698	0	0.048596	-0.007794	0.039177	0.005847	0.033655	-0.004872	0.029108	0.005844		-0.000195			0.040476	0.002922	0.044698	0.001947	0.036903	-0.000975	0.050869	0.002922	0.038852	-0.000975		0.0011682
		0.006373	-0.000975	0.05022	-0.002922	0.038527	0.003897	0.033655	-0.004872	0.027484	0.000972		-0.00078			0.040476	0.002922	0.043724	-0.000975	0.037228	0	0.051194	0.003897	0.039826	0.001947		0.0015582
		0.006373	-0.000975	0.049895	-0.003897	0.037878	0.00195	0.03463	-0.001947	0.028134	0.002922		-0.0003894			0.040476	0.002922	0.044698	0.001947	0.037228	0	0.049895	0	0.039177	0		0.0009738
		0.007672	0.002922	0.051194	0	0.038202	0.002922	0.035279	0	0.026835	-0.000975		0.0009738			0.037553	-0.005847	0.044698	0.001947	0.036903	-0.000975	0.050545	0.00195	0.040801	0.004872		0.0003894
		0.005398	-0.0039	0.049245	-0.005847	0.038527	0.003897	0.034955	-0.000972	0.02716	0		-0.0013644			0.040801	0.003897	0.045348	0.003897	0.036254	-0.002922	0.051519	0.004872	0.040151	0.002922		0.0025332
		0.007022	0.000972	0.050869	-0.000975	0.037878	0.00195	0.033655	-0.004872	0.027484	0.000972		-0.0003906			0.040151	0.001947	0.044049	0	0.037878	0.00195	0.050869	0.002922	0.038852	-0.000975		0.0011688
		0.005723	-0.002925	0.05022	-0.002922	0.038202	0.002922	0.034955	-0.000972	0.028459	0.003897		2.08167e-18			0.040476	0.002922	0.044698	0.001947	0.035279	-0.005847	0.05022	0.000975	0.039177	0		-6e-07
		0.006048	-0.00195	0.051194	0	0.037228	0	0.03463	-0.001947	0.02716	0		-0.0007794			0.039177	-0.000975	0.043724	-0.000975	0.037878	0.00195	0.050869	0.002922	0.039177	0		0.0005844
		0.005723	-0.002925	0.050869	-0.000975	0.037878	0.00195	0.035279	0	0.028784	0.004872		0.0005844			0.040151	0.001947	0.044049	0	0.038202	0.002922	0.051519	0.004872	0.038202	-0.002925		0.0013632
		0.007347	0.001947	0.04957	-0.004872	0.037228	0	0.033655	-0.004872	0.02716	0		-0.0015594			0.04145	0.005844	0.044698	0.001947	0.036254	-0.002922	0.051194	0.003897	0.038527	-0.00195		0.0013632
		0.005398	-0.0039	0.048596	-0.007794	0.037553	0.000975	0.035279	0	0.026835	-0.000975		-0.0023388			0.038852	-0.00195	0.044374	0.000975	0.037228	0	0.04957	-0.000975	0.038852	-0.000975		-0.000585
		0.007347	0.001947	0.050545	-0.001947	0.037553	0.000975	0.033331	-0.005844	0.029433	0.006819		0.00039			0.040801	0.003897	0.046322	0.006819	0.038527	0.003897	0.050869	0.002922	0.038202	-0.002925		0.002922
		0.006373	-0.000975	0.04957	-0.004872	0.037553	0.000975	0.034305	-0.002922	0.02716	0		-0.0015588			0.041126	0.004872	0.043399	-0.00195	0.037228	0	0.050545	0.00195	0.039177	0		0.0009744
		0.006048	-0.00195	0.05022	-0.002922	0.038202	0.002922	0.03463	-0.001947	0.027484	0.000972		-0.000585			0.040476	0.002922	0.045673	0.004872	0.037553	0.000975	0.050869	0.002922	0.038852	-0.000975		0.0021432
		0.006698	0	0.049895	-0.003897	0.038202	0.002922	0.033655	-0.004872	0.026835	-0.000975		-0.0013644			0.040476	0.002922	0.043724	-0.000975	0.038202	0.002922	0.049895	0	0.038527	-0.00195		0.0005838
		0.006048	-0.00195	0.050545	-0.001947	0.037553	0.000975	0.035604	0.000975	0.027484	0.000972		-0.000195			0.040151	0.001947	0.043399	-0.00195	0.036903	-0.000975	0.049895	0	0.038527	-0.00195		-0.0005856
		0.005398	-0.0039	0.050545	-0.001947	0.037553	0.000975	0.036903	0.004872	0.02716	0		1.56125e-18			0.040476	0.002922	0.044049	0	0.038852	0.004872	0.050869	0.002922	0.038852	-0.000975		0.0019482
		0.006698	0	0.05022	-0.002922	0.037228	0	0.033655	-0.004872	0.028784	0.004872		-0.0005844			0.040476	0.002922	0.043399	-0.00195	0.038202	0.002922	0.049895	0	0.038527	-0.00195		0.0003888
		0.007997	0.003897	0.050545	-0.001947	0.038202	0.002922	0.03463	-0.001947	0.027484	0.000972		0.0007794			0.039177	-0.000975	0.045348	0.003897	0.035604	-0.004872	0.051519	0.004872	0.039177	0		0.0005844
		0.006698	0	0.050869	-0.000975	0.037878	0.00195	0.03463	-0.001947	0.026185	-0.002925		-0.0007794			0.039177	-0.000975	0.044049	0	0.039502	0.006822	0.050545	0.00195	0.038527	-0.00195		0.0011694
		0.007347	0.001947	0.050869	-0.000975	0.037553	0.000975	0.035279	0	0.027809	0.001947		0.0007788			0.040476	0.002922	0.043724	-0.000975	0.036254	-0.002922	0.052169	0.006822	0.039826	0.001947		0.0015588
		0.006373	-0.000975	0.050545	-0.001947	0.037228	0	0.034955	-0.000972	0.028134	0.002922		-0.0001944			0.04145	0.005844	0.043399	-0.00195	0.038527	0.003897	0.049895	0	0.039826	0.001947		0.0019476
		0.006373	-0.000975	0.05022	-0.002922	0.037228	0	0.03398	-0.003897	0.027484	0.000972		-0.0013644			0.039826	0.000972	0.044049	0	0.038527	0.003897	0.049245	-0.00195	0.039177	0		0.0005838
		0.006373	-0.000975	0.050869	-0.000975	0.037878	0.00195	0.033655	-0.004872	0.028134	0.002922		-0.00039			0.040476	0.002922	0.04275	-0.003897	0.036903	-0.000975	0.051194	0.003897	0.038527	-0.00195		-6e-07
		0.007022	0.000972	0.050545	-0.001947	0.037228	0	0.033655	-0.004872	0.028134	0.002922		-0.000585			0.040476	0.002922	0.044698	0.001947	0.038527	0.003897	0.049245	-0.00195	0.038852	-0.000975		0.0011682
		0.007997	0.003897	0.050869	-0.000975	0.038527	0.003897	0.033655	-0.004872	0.027809	0.001947		0.0007788			0.040476	0.002922	0.044049	0	0.038202	0.002922	0.050869	0.002922	0.039177	0		0.0017532
		0.007022	0.000972	0.049895	-0.003897	0.035929	-0.003897	0.034305	-0.002922	0.02716	0		-0.0019488			0.040476	0.002922	0.044374	0.000975	0.038527	0.003897	0.050545	0.00195	0.037878	-0.003897		0.0011694
		0.006698	0	0.051194	0	0.037878	0.00195	0.034955	-0.000972	0.02651	-0.00195		-0.0001944			0.039826	0.000972	0.044374	0.000975	0.037228	0	0.051194	0.003897	0.039502	0.000975		0.0013638
		0.006373	-0.000975	0.051519	0.000975	0.038202	0.002922	0.034305	-0.002922	0.026835	-0.000975		-0.000195			0.0421	0.007794	0.044698	0.001947	0.038852	0.004872	0.049895	0	0.039502	0.000975		0.0031176
		0.007672	0.002922	0.051519	0.000975	0.037553	0.000975	0.035929	0.00195	0.027484	0.000972		0.0015588			0.039502	0	0.044374	0.000975	0.037878	0.00195	0.049895	0	0.039177	0		0.000585
		0.007672	0.002922	0.049895	-0.003897	0.038527	0.003897	0.033655	-0.004872	0.029108	0.005844		0.0007788			0.040151	0.001947	0.043724	-0.000975	0.037228	0	0.050545	0.00195	0.038852	-0.000975		0.0003894
		0.006373	-0.000975	0.051844	0.00195	0.038852	0.004872	0.034955	-0.000972	0.028134	0.002922		0.0015594			0.040476	0.002922	0.04275	-0.003897	0.038202	0.002922	0.051519	0.004872	0.038527	-0.00195		0.0009738
		0.006698	0	0.049245	-0.005847	0.036579	-0.001947	0.033006	-0.006819	0.028134	0.002922		-0.0023382			0.040476	0.002922	0.043399	-0.00195	0.037878	0.00195	0.050545	0.00195	0.039826	0.001947		0.0013638
		0.005398	-0.0039	0.04957	-0.004872	0.037553	0.000975	0.033331	-0.005844	0.027809	0.001947		-0.0023388			0.038527	-0.002925	0.043399	-0.00195	0.037553	0.000975	0.050545	0.00195	0.038202	-0.002925		-0.000975
		0.005723	-0.002925	0.049895	-0.003897	0.037553	0.000975	0.034955	-0.000972	0.026835	-0.000975		-0.0015588			0.039826	0.000972	0.044698	0.001947	0.037553	0.000975	0.050545	0.00195	0.039826	0.001947		0.0015582
		0.007347	0.001947	0.05022	-0.002922	0.038527	0.003897	0.034955	-0.000972	0.028134	0.002922		0.0009744			0.04145	0.005844	0.044049	0	0.038202	0.002922	0.051194	0.003897	0.038527	-0.00195		0.0021426
		0.006698	0	0.05022	-0.002922	0.037228	0	0.034305	-0.002922	0.027809	0.001947		-0.0007794			0.04145	0.005844	0.04275	-0.003897	0.037878	0.00195	0.05022	0.000975	0.038527	-0.00195		0.0005844
		0.005074	-0.004872	0.051519	0.000975	0.038202	0.002922	0.03463	-0.001947	0.026835	-0.000975		-0.0007794			0.038852	-0.00195	0.043724	-0.000975	0.037553	0.000975	0.052818	0.008769	0.039177	0		0.0013638
		0.005398	-0.0039	0.051844	0.00195	0.036903	-0.000975	0.03463	-0.001947	0.026835	-0.000975		-0.0011694			0.040476	0.002922	0.043399	-0.00195	0.038202	0.002922	0.048596	-0.003897	0.040801	0.004872		0.0009738
		0.005723	-0.002925	0.050545	-0.001947	0.037878	0.00195	0.034955	-0.000972	0.028784	0.004872		0.0001956			0.039826	0.000972	0.045997	0.005844	0.037553	0.000975	0.051844	0.005847	0.038527	-0.00195		0.0023376
		0.005723	-0.002925	0.050869	-0.000975	0.038527	0.003897	0.03463	-0.001947	0.028134	0.002922		0.0001944			0.04275	0.009744	0.044374	0.000975	0.036254	-0.002922	0.050545	0.00195	0.039826	0.001947		0.0023388
		0.007022	0.000972	0.051519	0.000975	0.038202	0.002922	0.033655	-0.004872	0.028459	0.003897		0.0007788			0.040151	0.001947	0.043074	-0.002925	0.037878	0.00195	0.050545	0.00195	0.039502	0.000975		0.0007794
		0.006048	-0.00195	0.050869	-0.000975	0.038852	0.004872	0.03463	-0.001947	0.026835	-0.000975		-0.000195			0.04145	0.005844	0.044049	0	0.038852	0.004872	0.051194	0.003897	0.037553	-0.004872		0.0019482
		0.004749	-0.005847	0.049895	-0.003897	0.038527	0.003897	0.035279	0	0.026185	-0.002925		-0.0017544			0.040801	0.003897	0.044049	0	0.038202	0.002922	0.050545	0.00195	0.038852	-0.000975		0.0015588
		0.006048	-0.00195	0.050869	-0.000975	0.038527	0.003897	0.03463	-0.001947	0.028784	0.004872		0.0007794			0.039826	0.000972	0.044374	0.000975	0.038527	0.003897	0.050545	0.00195	0.037553	-0.004872		0.0005844
		0.006698	0	0.050545	-0.001947	0.038202	0.002922	0.034305	-0.002922	0.028134	0.002922		0.000195			0.042425	0.008769	0.043399	-0.00195	0.037228	0	0.05022	0.000975	0.038527	-0.00195		0.0011688
		0.005074	-0.004872	0.049895	-0.003897	0.037878	0.00195	0.03398	-0.003897	0.027809	0.001947		-0.0017538			0.0421	0.007794	0.044698	0.001947	0.036254	-0.002922	0.04957	-0.000975	0.040151	0.002922		0.0017532
		0.005398	-0.0039	0.050869	-0.000975	0.038852	0.004872	0.033655	-0.004872	0.028459	0.003897		-0.0001956			0.040801	0.003897	0.042425	-0.004872	0.036903	-0.000975	0.051519	0.004872	0.038852	-0.000975		0.0003894
		0.006373	-0.000975	0.050545	-0.001947	0.038202	0.002922	0.034955	-0.000972	0.026185	-0.002925		-0.0007794			0.040801	0.003897	0.044374	0.000975	0.037228	0	0.050869	0.002922	0.038852	-0.000975		0.0013638
		0.005723	-0.002925	0.050545	-0.001947	0.037553	0.000975	0.033331	-0.005844	0.027484	0.000972		-0.0017538			0.040801	0.003897	0.043399	-0.00195	0.039177	0.005847	0.05022	0.000975	0.038527	-0.00195		0.0013638
		0.004749	-0.005847	0.052818	0.004872	0.036254	-0.002922	0.034955	-0.000972	0.028459	0.003897		-0.0001944			0.040476	0.002922	0.043724	-0.000975	0.036903	-0.000975	0.05022	0.000975	0.038202	-0.002925		-0.0001956
		0.005398	-0.0039	0.050545	-0.001947	0.038527	0.003897	0.03463	-0.001947	0.02716	0		-0.0007794			0.041126	0.004872	0.045348	0.003897	0.037553	0.000975	0.050869	0.002922	0.039502	0.000975		0.0027282
		0.007022	0.000972	0.051194	0	0.039177	0.005847	0.032356	-0.008769	0.02651	-0.00195		-0.00078			0.039177	-0.000975	0.044374	0.000975	0.038202	0.002922	0.050869	0.002922	0.039502	0.000975		0.0013638
		0.006048	-0.00195	0.051844	0.00195	0.038852	0.004872	0.033006	-0.006819	0.028134	0.002922		0.000195			0.041775	0.006819	0.044374	0.000975	0.036579	-0.001947	0.051194	0.003897	0.038202	-0.002925		0.0013638
		0.006048	-0.00195	0.04957	-0.004872	0.037878	0.00195	0.034955	-0.000972	0.02651	-0.00195		-0.0015588			0.040801	0.003897	0.045023	0.002922	0.038852	0.004872	0.049245	-0.00195	0.038527	-0.00195		0.0015582
		0.006048	-0.00195	0.050545	-0.001947	0.038202	0.002922	0.034955	-0.000972	0.02716	0		-0.0003894			0.041126	0.004872	0.044049	0	0.037553	0.000975	0.051519	0.004872	0.039826	0.001947		0.0025332
		0.006048	-0.00195	0.050869	-0.000975	0.037553	0.000975	0.034305	-0.002922	0.028459	0.003897		-0.000195			0.042425	0.008769	0.044049	0	0.038527	0.003897	0.051194	0.003897	0.039502	0.000975		0.0035076
		0.004424	-0.006822	0.051519	0.000975	0.037553	0.000975	0.033006	-0.006819	0.027809	0.001947		-0.0019488			0.039826	0.000972	0.044698	0.001947	0.038202	0.002922	0.051519	0.004872	0.037228	-0.005847		0.0009732
		0.006048	-0.00195	0.051519	0.000975	0.038527	0.003897	0.032356	-0.008769	0.027484	0.000972		-0.000975			0.04145	0.005844	0.044374	0.000975	0.037553	0.000975	0.050545	0.00195	0.038527	-0.00195		0.0015588
		0.005398	-0.0039	0.052169	0.002925	0.038202	0.002922	0.035604	0.000975	0.029108	0.005844		0.0017532			0.04145	0.005844	0.0421	-0.005847	0.036254	-0.002922	0.050869	0.002922	0.039502	0.000975		0.0001944
		0.006048	-0.00195	0.050545	-0.001947	0.039826	0.007794	0.033655	-0.004872	0.026835	-0.000975		-0.00039			0.04145	0.005844	0.045023	0.002922	0.037228	0	0.050545	0.00195	0.039826	0.001947		0.0025326
		0.006048	-0.00195	0.050545	-0.001947	0.037228	0	0.034305	-0.002922	0.027484	0.000972		-0.0011694			0.039826	0.000972	0.043074	-0.002925	0.037553	0.000975	0.051194	0.003897	0.039177	0		0.0005838
		0.006373	-0.000975	0.050869	-0.000975	0.038852	0.004872	0.033331	-0.005844	0.026835	-0.000975		-0.0007794			0.042425	0.008769	0.044049	0	0.037878	0.00195	0.049245	-0.00195	0.038527	-0.00195		0.0013638
		0.004424	-0.006822	0.051519	0.000975	0.037553	0.000975	0.033655	-0.004872	0.027809	0.001947		-0.0015594			0.041126	0.004872	0.044374	0.000975	0.037228	0	0.050869	0.002922	0.038852	-0.000975		0.0015588
		0.006373	-0.000975	0.050869	-0.000975	0.038527	0.003897	0.035279	0	0.026835	-0.000975		0.0001944			0.041126	0.004872	0.045023	0.002922	0.039177	0.005847	0.050545	0.00195	0.038527	-0.00195		0.0027282
		0.005723	-0.002925	0.049895	-0.003897	0.038202	0.002922	0.034305	-0.002922	0.02716	0		-0.0013644			0.041126	0.004872	0.043724	-0.000975	0.037228	0	0.050545	0.00195	0.038527	-0.00195		0.0007794
		0.006048	-0.00195	0.051519	0.000975	0.036903	-0.000975	0.033006	-0.006819	0.027484	0.000972		-0.0015594			0.041775	0.006819	0.043724	-0.000975	0.037553	0.000975	0.049895	0	0.038527	-0.00195		0.0009738
		0.007022	0.000972	0.051844	0.00195	0.038852	0.004872	0.033331	-0.005844	0.026185	-0.002925		-0.000195			0.041126	0.004872	0.044049	0	0.037878	0.00195	0.052493	0.007794	0.037878	-0.003897		0.0021438
		0.006373	-0.000975	0.049895	-0.003897	0.038527	0.003897	0.033006	-0.006819	0.028784	0.004872		-0.0005844			0.041775	0.006819	0.043399	-0.00195	0.037878	0.00195	0.050869	0.002922	0.038852	-0.000975		0.0017532
		0.004749	-0.005847	0.049895	-0.003897	0.037878	0.00195	0.034955	-0.000972	0.02651	-0.00195		-0.0021432			0.040476	0.002922	0.043724	-0.000975	0.038202	0.002922	0.052169	0.006822	0.039177	0		0.0023382
		0.005074	-0.004872	0.052493	0.003897	0.040151	0.008769	0.033006	-0.006819	0.02716	0		0.000195			0.041126	0.004872	0.043724	-0.000975	0.038202	0.002922	0.051519	0.004872	0.038202	-0.002925		0.0017532
		0.006048	-0.00195	0.051844	0.00195	0.036903	-0.000975	0.033331	-0.005844	0.027484	0.000972		-0.0011694			0.040476	0.002922	0.043074	-0.002925	0.037553	0.000975	0.05022	0.000975	0.038527	-0.00195		-6e-07
		0.005074	-0.004872	0.05022	-0.002922	0.037553	0.000975	0.03398	-0.003897	0.027809	0.001947		-0.0017538			0.0421	0.007794	0.043074	-0.002925	0.038527	0.003897	0.051194	0.003897	0.037228	-0.005847		0.0013632
		0.006698	0	0.051519	0.000975	0.036903	-0.000975	0.033331	-0.005844	0.027484	0.000972		-0.0009744			0.041775	0.006819	0.043724	-0.000975	0.036254	-0.002922	0.051844	0.005847	0.038202	-0.002925		0.0011688
		0.005723	-0.002925	0.049245	-0.005847	0.038527	0.003897	0.03398	-0.003897	0.027484	0.000972		-0.00156			0.040476	0.002922	0.043074	-0.002925	0.038527	0.003897	0.050869	0.002922	0.039177	0		0.0013632
		0.006698	0	0.051844	0.00195	0.038527	0.003897	0.03398	-0.003897	0.02716	0		0.00039			0.041775	0.006819	0.044698	0.001947	0.037878	0.00195	0.051194	0.003897	0.038527	-0.00195		0.0025326
		0.004424	-0.006822	0.050545	-0.001947	0.037878	0.00195	0.033655	-0.004872	0.02716	0		-0.0023382			0.040801	0.003897	0.04275	-0.003897	0.038202	0.002922	0.051844	0.005847	0.037553	-0.004872		0.0007794
		0.006048	-0.00195	0.050869	-0.000975	0.036903	-0.000975	0.03463	-0.001947	0.02716	0		-0.0011694			0.040801	0.003897	0.043074	-0.002925	0.038202	0.002922	0.051519	0.004872	0.038852	-0.000975		0.0015582
		0.004749	-0.005847	0.051844	0.00195	0.037553	0.000975	0.033331	-0.005844	0.02716	0		-0.0017532			0.040151	0.001947	0.044374	0.000975	0.037878	0.00195	0.050545	0.00195	0.038527	-0.00195		0.0009744
		0.006373	-0.000975	0.05022	-0.002922	0.038852	0.004872	0.033331	-0.005844	0.02716	0		-0.0009738			0.040476	0.002922	0.045348	0.003897	0.036903	-0.000975	0.051519	0.004872	0.038202	-0.002925		0.0015582
		0.004099	-0.007797	0.050869	-0.000975	0.037228	0	0.034305	-0.002922	0.027809	0.001947		-0.0019494			0.04145	0.005844	0.045348	0.003897	0.038852	0.004872	0.051519	0.004872	0.039177	0		0.003897
		0.005398	-0.0039	0.05022	-0.002922	0.037553	0.000975	0.033655	-0.004872	0.027809	0.001947		-0.0017544			0.040476	0.002922	0.045023	0.002922	0.037878	0.00195	0.05022	0.000975	0.037228	-0.005847		0.0005844
		0.006698	0	0.050869	-0.000975	0.037553	0.000975	0.034955	-0.000972	0.027809	0.001947		0.000195			0.040476	0.002922	0.043074	-0.002925	0.037553	0.000975	0.049895	0	0.038202	-0.002925		-0.0003906
		0.005074	-0.004872	0.050545	-0.001947	0.038852	0.004872	0.034955	-0.000972	0.02716	0		-0.0005838			0.041126	0.004872	0.043399	-0.00195	0.039502	0.006822	0.050869	0.002922	0.038527	-0.00195		0.0021432
		0.006373	-0.000975	0.051194	0	0.038527	0.003897	0.03398	-0.003897	0.027484	0.000972		-6e-07			0.041126	0.004872	0.043399	-0.00195	0.035604	-0.004872	0.051844	0.005847	0.038202	-0.002925		0.0001944
		0.006373	-0.000975	0.050869	-0.000975	0.038527	0.003897	0.034305	-0.002922	0.027484	0.000972		-6e-07			0.040801	0.003897	0.043399	-0.00195	0.038527	0.003897	0.052818	0.008769	0.039826	0.001947		0.003312
		0.005723	-0.002925	0.051194	0	0.038202	0.002922	0.032681	-0.007794	0.027809	0.001947		-0.00117			0.041126	0.004872	0.044049	0	0.037228	0	0.051519	0.004872	0.038527	-0.00195		0.0015588
		0.005398	-0.0039	0.049895	-0.003897	0.038202	0.002922	0.033655	-0.004872	0.02651	-0.00195		-0.0023394			0.038852	-0.00195	0.043724	-0.000975	0.037878	0.00195	0.050545	0.00195	0.038202	-0.002925		-0.00039
		0.004749	-0.005847	0.052169	0.002925	0.036579	-0.001947	0.033331	-0.005844	0.026835	-0.000975		-0.0023376			0.040801	0.003897	0.043724	-0.000975	0.037553	0.000975	0.052818	0.008769	0.038202	-0.002925		0.0019482
		0.007347	0.001947	0.052169	0.002925	0.038202	0.002922	0.034955	-0.000972	0.027484	0.000972		0.0015588			0.0421	0.007794	0.043724	-0.000975	0.037553	0.000975	0.050869	0.002922	0.038202	-0.002925		0.0015582
		0.005723	-0.002925	0.04957	-0.004872	0.037878	0.00195	0.033331	-0.005844	0.02716	0		-0.0023382			0.040801	0.003897	0.043399	-0.00195	0.039502	0.006822	0.049895	0	0.038852	-0.000975		0.0015588
		0.006048	-0.00195	0.051194	0	0.038527	0.003897	0.032356	-0.008769	0.027809	0.001947		-0.000975			0.041126	0.004872	0.044698	0.001947	0.037878	0.00195	0.051519	0.004872	0.039177	0		0.0027282
		0.006048	-0.00195	0.051194	0	0.038527	0.003897	0.033655	-0.004872	0.027809	0.001947		-0.0001956			0.04145	0.005844	0.0421	-0.005847	0.038202	0.002922	0.051844	0.005847	0.037878	-0.003897		0.0009738
		0.005074	-0.004872	0.050545	-0.001947	0.038852	0.004872	0.03398	-0.003897	0.02716	0		-0.0011688			0.040801	0.003897	0.044374	0.000975	0.039177	0.005847	0.050869	0.002922	0.039177	0		0.0027282
		0.004099	-0.007797	0.04957	-0.004872	0.038852	0.004872	0.033331	-0.005844	0.02716	0		-0.0027282			0.041775	0.006819	0.044698	0.001947	0.036579	-0.001947	0.051519	0.004872	0.038202	-0.002925		0.0017532
		0.005723	-0.002925	0.050869	-0.000975	0.038202	0.002922	0.03463	-0.001947	0.02651	-0.00195		-0.000975			0.038852	-0.00195	0.043074	-0.002925	0.036903	-0.000975	0.050869	0.002922	0.039502	0.000975		-0.0003906
		0.006048	-0.00195	0.049895	-0.003897	0.038527	0.003897	0.033655	-0.004872	0.02651	-0.00195		-0.0017544			0.040801	0.003897	0.043724	-0.000975	0.038202	0.002922	0.051844	0.005847	0.039502	0.000975		0.0025332
		0.005398	-0.0039	0.051844	0.00195	0.038202	0.002922	0.03463	-0.001947	0.028459	0.003897		0.0005844			0.040801	0.003897	0.042425	-0.004872	0.036903	-0.000975	0.052169	0.006822	0.038527	-0.00195		0.0005844
		0.006373	-0.000975	0.050869	-0.000975	0.037878	0.00195	0.034305	-0.002922	0.027809	0.001947		-0.000195			0.042425	0.008769	0.044374	0.000975	0.038202	0.002922	0.051519	0.004872	0.039177	0		0.0035076
		0.005723	-0.002925	0.05022	-0.002922	0.039177	0.005847	0.032681	-0.007794	0.02716	0		-0.0015588			0.041775	0.006819	0.043724	-0.000975	0.037878	0.00195	0.051194	0.003897	0.038527	-0.00195		0.0019482
		0.006048	-0.00195	0.05022	-0.002922	0.038202	0.002922	0.033006	-0.006819	0.028459	0.003897		-0.0009744			0.040801	0.003897	0.04275	-0.003897	0.036903	-0.000975	0.05022	0.000975	0.039826	0.001947		0.0003894
		0.005398	-0.0039	0.049895	-0.003897	0.039177	0.005847	0.033331	-0.005844	0.028459	0.003897		-0.0007794			0.039502	0	0.044698	0.001947	0.037878	0.00195	0.05022	0.000975	0.039177	0		0.0009744
		0.006373	-0.000975	0.051519	0.000975	0.039177	0.005847	0.033655	-0.004872	0.027809	0.001947		0.0005844			0.041126	0.004872	0.044374	0.000975	0.037878	0.00195	0.051844	0.005847	0.039177	0		0.0027288
		0.005074	-0.004872	0.05022	-0.002922	0.039177	0.005847	0.034305	-0.002922	0.028784	0.004872		6e-07			0.040476	0.002922	0.044374	0.000975	0.038202	0.002922	0.050545	0.00195	0.037553	-0.004872		0.0007794
		0.005723	-0.002925	0.050869	-0.000975	0.037878	0.00195	0.033331	-0.005844	0.028134	0.002922		-0.0009744			0.041126	0.004872	0.043724	-0.000975	0.036903	-0.000975	0.05022	0.000975	0.038852	-0.000975		0.0005844
		0.005398	-0.0039	0.051844	0.00195	0.037553	0.000975	0.03463	-0.001947	0.026835	-0.000975		-0.0007794			0.040801	0.003897	0.044374	0.000975	0.037878	0.00195	0.051844	0.005847	0.037878	-0.003897		0.0017544
		0.005398	-0.0039	0.049245	-0.005847	0.039502	0.006822	0.035929	0.00195	0.02586	-0.0039		-0.000975			0.04145	0.005844	0.045348	0.003897	0.037228	0	0.051194	0.003897	0.039502	0.000975		0.0029226
		0.005074	-0.004872	0.051194	0	0.038852	0.004872	0.034305	-0.002922	0.026835	-0.000975		-0.0007794			0.040151	0.001947	0.043724	-0.000975	0.038852	0.004872	0.05022	0.000975	0.036903	-0.006822		-6e-07
		0.007022	0.000972	0.050545	-0.001947	0.038202	0.002922	0.03463	-0.001947	0.028459	0.003897		0.0007794			0.040801	0.003897	0.044049	0	0.037553	0.000975	0.052169	0.006822	0.039502	0.000975		0.0025338
		0.005723	-0.002925	0.05022	-0.002922	0.037878	0.00195	0.033006	-0.006819	0.02586	-0.0039		-0.0029232			0.041126	0.004872	0.044698	0.001947	0.036903	-0.000975	0.051519	0.004872	0.038527	-0.00195		0.0017532
		0.005723	-0.002925	0.050869	-0.000975	0.037553	0.000975	0.033655	-0.004872	0.02586	-0.0039		-0.0023394			0.041126	0.004872	0.044374	0.000975	0.037878	0.00195	0.049895	0	0.039502	0.000975		0.0017544
		0.005074	-0.004872	0.049895	-0.003897	0.037878	0.00195	0.033655	-0.004872	0.028784	0.004872		-0.0013638			0.041126	0.004872	0.042425	-0.004872	0.037228	0	0.050869	0.002922	0.037878	-0.003897		-0.000195
		0.005398	-0.0039	0.050869	-0.000975	0.038527	0.003897	0.032681	-0.007794	0.02716	0		-0.0017544			0.040801	0.003897	0.043399	-0.00195	0.035604	-0.004872	0.050545	0.00195	0.038527	-0.00195		-0.000585
		0.006048	-0.00195	0.050869	-0.000975	0.038527	0.003897	0.034305	-0.002922	0.026185	-0.002925		-0.000975			0.039502	0	0.044374	0.000975	0.037228	0	0.050869	0.002922	0.037878	-0.003897		0
		0.006698	0	0.051519	0.000975	0.038202	0.002922	0.03398	-0.003897	0.026185	-0.002925		-0.000585			0.040801	0.003897	0.044374	0.000975	0.037228	0	0.049895	0	0.038852	-0.000975		0.0007794
		0.006048	-0.00195	0.050545	-0.001947	0.039826	0.007794	0.035279	0	0.026835	-0.000975		0.0005844			0.041126	0.004872	0.044049	0	0.037878	0.00195	0.052818	0.008769	0.039177	0		0.0031182
		0.005398	-0.0039	0.050869	-0.000975	0.037878	0.00195	0.033331	-0.005844	0.026185	-0.002925		-0.0023388			0.040476	0.002922	0.043399	-0.00195	0.037878	0.00195	0.051844	0.005847	0.037878	-0.003897		0.0009744
		0.005723	-0.002925	0.048596	-0.007794	0.038202	0.002922	0.034305	-0.002922	0.027809	0.001947		-0.0017544			0.038527	-0.002925	0.044049	0	0.036579	-0.001947	0.049245	-0.00195	0.039502	0.000975		-0.0011694
		0.006048	-0.00195	0.049895	-0.003897	0.039177	0.005847	0.033655	-0.004872	0.02716	0		-0.0009744			0.040151	0.001947	0.043399	-0.00195	0.035929	-0.003897	0.051194	0.003897	0.038202	-0.002925		-0.0005856
		0.006373	-0.000975	0.051194	0	0.036903	-0.000975	0.033331	-0.005844	0.027809	0.001947		-0.0011694			0.04145	0.005844	0.044049	0	0.036254	-0.002922	0.05022	0.000975	0.038852	-0.000975		0.0005844
		0.006698	0	0.051194	0	0.039502	0.006822	0.033655	-0.004872	0.027809	0.001947		0.0007794			0.040476	0.002922	0.044049	0	0.036903	-0.000975	0.050869	0.002922	0.038202	-0.002925		0.0003888
		0.005398	-0.0039	0.050869	-0.000975	0.038202	0.002922	0.033006	-0.006819	0.026185	-0.002925		-0.0023394			0.038527	-0.002925	0.044374	0.000975	0.036579	-0.001947	0.050545	0.00195	0.038202	-0.002925		-0.0009744
		0.006698	0	0.049245	-0.005847	0.038852	0.004872	0.033331	-0.005844	0.026185	-0.002925		-0.0019488			0.040801	0.003897	0.044698	0.001947	0.036903	-0.000975	0.05022	0.000975	0.038202	-0.002925		0.0005838
		0.007022	0.000972	0.049245	-0.005847	0.039177	0.005847	0.033655	-0.004872	0.02586	-0.0039		-0.00156			0.040801	0.003897	0.044049	0	0.036579	-0.001947	0.052169	0.006822	0.037553	-0.004872		0.00078
		0.006698	0	0.05022	-0.002922	0.039177	0.005847	0.033655	-0.004872	0.027809	0.001947		-2.08167e-18			0.040801	0.003897	0.043724	-0.000975	0.036579	-0.001947	0.049895	0	0.038527	-0.00195		-0.000195
		0.006048	-0.00195	0.049895	-0.003897	0.039177	0.005847	0.033655	-0.004872	0.02651	-0.00195		-0.0013644			0.041126	0.004872	0.044049	0	0.037878	0.00195	0.051194	0.003897	0.037878	-0.003897		0.0013644
		0.006698	0	0.04957	-0.004872	0.038527	0.003897	0.033655	-0.004872	0.029758	0.007794		0.0003894			0.040476	0.002922	0.042425	-0.004872	0.037878	0.00195	0.050545	0.00195	0.038202	-0.002925		-0.000195
		0.004749	-0.005847	0.048596	-0.007794	0.038852	0.004872	0.033655	-0.004872	0.02716	0		-0.0027282			0.039502	0	0.043399	-0.00195	0.036903	-0.000975	0.050545	0.00195	0.038852	-0.000975		-0.00039
		0.007022	0.000972	0.051194	0	0.039177	0.005847	0.032681	-0.007794	0.026835	-0.000975		-0.00039			0.040801	0.003897	0.04275	-0.003897	0.035279	-0.005847	0.051194	0.003897	0.037553	-0.004872		-0.0013644
		0.005398	-0.0039	0.05022	-0.002922	0.037878	0.00195	0.03398	-0.003897	0.027809	0.001947		-0.0013644			0.040801	0.003897	0.044374	0.000975	0.037878	0.00195	0.050869	0.002922	0.039502	0.000975		0.0021438
		0.006048	-0.00195	0.050545	-0.001947	0.038202	0.002922	0.03398	-0.003897	0.02716	0		-0.0009744			0.040151	0.001947	0.044698	0.001947	0.037228	0	0.050869	0.002922	0.037553	-0.004872		0.0003888
		0.005398	-0.0039	0.049895	-0.003897	0.037878	0.00195	0.03463	-0.001947	0.027809	0.001947		-0.0011694			0.039502	0	0.04275	-0.003897	0.038202	0.002922	0.049895	0	0.037878	-0.003897		-0.0009744
		0.007672	0.002922	0.049895	-0.003897	0.039502	0.006822	0.034305	-0.002922	0.027484	0.000972		0.0007794			0.040151	0.001947	0.044698	0.001947	0.037878	0.00195	0.049895	0	0.038202	-0.002925		0.0005838
		0.006698	0	0.051194	0	0.039177	0.005847	0.03463	-0.001947	0.028134	0.002922		0.0013644			0.04145	0.005844	0.043074	-0.002925	0.036254	-0.002922	0.050545	0.00195	0.038202	-0.002925		-0.0001956
		0.007022	0.000972	0.04957	-0.004872	0.038202	0.002922	0.03398	-0.003897	0.02716	0		-0.000975			0.039826	0.000972	0.045023	0.002922	0.037553	0.000975	0.049895	0	0.039502	0.000975		0.0011688
		0.006048	-0.00195	0.050545	-0.001947	0.037878	0.00195	0.033331	-0.005844	0.027809	0.001947		-0.0011688			0.039826	0.000972	0.042425	-0.004872	0.037228	0	0.050869	0.002922	0.038527	-0.00195		-0.0005856
		0.006698	0	0.04957	-0.004872	0.040476	0.009744	0.035929	0.00195	0.026835	-0.000975		0.0011694			0.040151	0.001947	0.044049	0	0.037553	0.000975	0.052169	0.006822	0.038202	-0.002925		0.0013638
		0.006698	0	0.048921	-0.006819	0.037878	0.00195	0.033006	-0.006819	0.028134	0.002922		-0.0017532			0.040476	0.002922	0.044049	0	0.037553	0.000975	0.051519	0.004872	0.038527	-0.00195		0.0013638
		0.005723	-0.002925	0.050545	-0.001947	0.037878	0.00195	0.03463	-0.001947	0.02716	0		-0.0009738			0.040151	0.001947	0.044374	0.000975	0.037553	0.000975	0.049245	-0.00195	0.039177	0		0.0003894
		0.006698	0	0.05022	-0.002922	0.039826	0.007794	0.034955	-0.000972	0.027809	0.001947		0.0011694			0.041126	0.004872	0.043724	-0.000975	0.037878	0.00195	0.051194	0.003897	0.037553	-0.004872		0.0009744
		0.006048	-0.00195	0.050869	-0.000975	0.037228	0	0.03398	-0.003897	0.027809	0.001947		-0.000975			0.040476	0.002922	0.044049	0	0.036903	-0.000975	0.049245	-0.00195	0.038527	-0.00195		-0.0003906
		0.006048	-0.00195	0.04957	-0.004872	0.037878	0.00195	0.03398	-0.003897	0.026835	-0.000975		-0.0019488			0.040476	0.002922	0.043399	-0.00195	0.037228	0	0.04957	-0.000975	0.039177	0		-6e-07
		0.005723	-0.002925	0.050545	-0.001947	0.037228	0	0.032681	-0.007794	0.028459	0.003897		-0.0017538			0.039177	-0.000975	0.045997	0.005844	0.038527	0.003897	0.05022	0.000975	0.039826	0.001947		0.0023376
		0.007347	0.001947	0.049245	-0.005847	0.038527	0.003897	0.034955	-0.000972	0.027484	0.000972		-6e-07			0.041126	0.004872	0.043724	-0.000975	0.036579	-0.001947	0.052169	0.006822	0.039177	0		0.0017544
		0.007997	0.003897	0.050869	-0.000975	0.037228	0	0.033006	-0.006819	0.028459	0.003897		0			0.038852	-0.00195	0.04275	-0.003897	0.038527	0.003897	0.04957	-0.000975	0.038527	-0.00195		-0.000975
		0.006373	-0.000975	0.049245	-0.005847	0.039502	0.006822	0.035929	0.00195	0.029433	0.006819		0.0017538			0.04145	0.005844	0.044374	0.000975	0.037553	0.000975	0.04957	-0.000975	0.038527	-0.00195		0.0009738
		0.007022	0.000972	0.05022	-0.002922	0.038527	0.003897	0.033331	-0.005844	0.027484	0.000972		-0.000585			0.040476	0.002922	0.045348	0.003897	0.037553	0.000975	0.051194	0.003897	0.039826	0.001947		0.0027276
		0.004749	-0.005847	0.050545	-0.001947	0.038852	0.004872	0.035604	0.000975	0.028459	0.003897		0.00039			0.04145	0.005844	0.043724	-0.000975	0.037228	0	0.049245	-0.00195	0.039502	0.000975		0.0007788
		0.006373	-0.000975	0.05022	-0.002922	0.037878	0.00195	0.033655	-0.004872	0.026835	-0.000975		-0.0015588			0.040151	0.001947	0.045023	0.002922	0.037878	0.00195	0.051844	0.005847	0.037228	-0.005847		0.0013638
		0.005074	-0.004872	0.050545	-0.001947	0.038852	0.004872	0.036579	0.0039	0.028459	0.003897		0.00117			0.040151	0.001947	0.043724	-0.000975	0.037228	0	0.05022	0.000975	0.038527	-0.00195		-6e-07
		0.004749	-0.005847	0.049245	-0.005847	0.038202	0.002922	0.03398	-0.003897	0.026835	-0.000975		-0.0027288			0.040151	0.001947	0.044374	0.000975	0.036903	-0.000975	0.051194	0.003897	0.039826	0.001947		0.0015582
		0.007347	0.001947	0.049245	-0.005847	0.038202	0.002922	0.03463	-0.001947	0.028784	0.004872		0.0003894			0.039826	0.000972	0.044049	0	0.038202	0.002922	0.049895	0	0.039826	0.001947		0.0011682
		0.008646	0.005844	0.05022	-0.002922	0.039177	0.005847	0.034305	-0.002922	0.028459	0.003897		0.0019488			0.039826	0.000972	0.045997	0.005844	0.036579	-0.001947	0.05022	0.000975	0.038852	-0.000975		0.0009738
		0.006373	-0.000975	0.049895	-0.003897	0.039177	0.005847	0.03398	-0.003897	0.026835	-0.000975		-0.0007794			0.040801	0.003897	0.0421	-0.005847	0.036579	-0.001947	0.050545	0.00195	0.039502	0.000975		-0.0001944
		0.007347	0.001947	0.050869	-0.000975	0.037553	0.000975	0.036579	0.0039	0.029108	0.005844		0.0023382			0.040801	0.003897	0.043724	-0.000975	0.036579	-0.001947	0.05022	0.000975	0.037878	-0.003897		-0.0003894
		0.006373	-0.000975	0.048921	-0.006819	0.038202	0.002922	0.03398	-0.003897	0.028459	0.003897		-0.0009744			0.04145	0.005844	0.044698	0.001947	0.035929	-0.003897	0.051194	0.003897	0.039826	0.001947		0.0019476
		0.006373	-0.000975	0.050545	-0.001947	0.038527	0.003897	0.034955	-0.000972	0.029108	0.005844		0.0011694			0.040801	0.003897	0.045348	0.003897	0.037878	0.00195	0.05022	0.000975	0.039502	0.000975		0.0023388
		0.006048	-0.00195	0.05022	-0.002922	0.037553	0.000975	0.034305	-0.002922	0.02716	0		-0.0013638			0.039826	0.000972	0.045023	0.002922	0.037228	0	0.050545	0.00195	0.038852	-0.000975		0.0009738
		0.006373	-0.000975	0.04957	-0.004872	0.039177	0.005847	0.035279	0	0.028784	0.004872		0.0009744			0.038527	-0.002925	0.04275	-0.003897	0.037228	0	0.05022	0.000975	0.039177	0		-0.0011694
		0.006373	-0.000975	0.050869	-0.000975	0.038852	0.004872	0.034955	-0.000972	0.02651	-0.00195		-2.60209e-18			0.039177	-0.000975	0.043399	-0.00195	0.037878	0.00195	0.051844	0.005847	0.039177	0		0.0009744
		0.005074	-0.004872	0.048596	-0.007794	0.038527	0.003897	0.035929	0.00195	0.027809	0.001947		-0.0009744			0.041126	0.004872	0.044374	0.000975	0.037553	0.000975	0.051194	0.003897	0.039177	0		0.0021438
		0.007022	0.000972	0.050869	-0.000975	0.037553	0.000975	0.034305	-0.002922	0.027809	0.001947		-6e-07			0.039826	0.000972	0.044374	0.000975	0.036903	-0.000975	0.050545	0.00195	0.038852	-0.000975		0.0003894
		0.006698	0	0.049895	-0.003897	0.038527	0.003897	0.033655	-0.004872	0.027809	0.001947		-0.000585			0.038852	-0.00195	0.043399	-0.00195	0.037228	0	0.051844	0.005847	0.039177	0		0.0003894
		0.006373	-0.000975	0.049895	-0.003897	0.039502	0.006822	0.035604	0.000975	0.028459	0.003897		0.0013644			0.0421	0.007794	0.043074	-0.002925	0.037553	0.000975	0.050545	0.00195	0.038527	-0.00195		0.0011688
		0.006048	-0.00195	0.04957	-0.004872	0.037878	0.00195	0.034305	-0.002922	0.027809	0.001947		-0.0011694			0.041775	0.006819	0.044374	0.000975	0.037553	0.000975	0.050869	0.002922	0.038852	-0.000975		0.0021432
		0.007022	0.000972	0.050869	-0.000975	0.038527	0.003897	0.03463	-0.001947	0.027809	0.001947		0.0007788			0.039502	0	0.044698	0.001947	0.037228	0	0.051194	0.003897	0.039177	0		0.0011688
		0.006698	0	0.05022	-0.002922	0.038202	0.002922	0.03398	-0.003897	0.027484	0.000972		-0.000585			0.039826	0.000972	0.043399	-0.00195	0.036903	-0.000975	0.050545	0.00195	0.038852	-0.000975		-0.0001956
		0.007022	0.000972	0.04957	-0.004872	0.037878	0.00195	0.035604	0.000975	0.028459	0.003897		0.0005844			0.041126	0.004872	0.043399	-0.00195	0.037228	0	0.049245	-0.00195	0.038852	-0.000975		-6e-07
		0.005723	-0.002925	0.051194	0	0.037878	0.00195	0.034305	-0.002922	0.027484	0.000972		-0.000585			0.040801	0.003897	0.044698	0.001947	0.037228	0	0.049245	-0.00195	0.039177	0		0.0007788
		0.007347	0.001947	0.049245	-0.005847	0.038202	0.002922	0.034955	-0.000972	0.028134	0.002922		0.0001944			0.038527	-0.002925	0.044374	0.000975	0.037878	0.00195	0.051844	0.005847	0.040151	0.002922		0.0017538
		0.006373	-0.000975	0.050545	-0.001947	0.036903	-0.000975	0.033655	-0.004872	0.026835	-0.000975		-0.0019488			0.040801	0.003897	0.045023	0.002922	0.037878	0.00195	0.051519	0.004872	0.038527	-0.00195		0.0023382
		0.005398	-0.0039	0.050869	-0.000975	0.036903	-0.000975	0.033655	-0.004872	0.028134	0.002922		-0.00156			0.039826	0.000972	0.045348	0.003897	0.037553	0.000975	0.050869	0.002922	0.038202	-0.002925		0.0011682
		0.006698	0	0.048596	-0.007794	0.037228	0	0.033331	-0.005844	0.028134	0.002922		-0.0021432			0.040801	0.003897	0.045673	0.004872	0.035929	-0.003897	0.049895	0	0.038852	-0.000975		0.0007794
		0.007672	0.002922	0.04957	-0.004872	0.037553	0.000975	0.034305	-0.002922	0.027809	0.001947		-0.00039			0.040151	0.001947	0.043724	-0.000975	0.038527	0.003897	0.05022	0.000975	0.038852	-0.000975		0.0009738
		0.007347	0.001947	0.051194	0	0.038202	0.002922	0.035604	0.000975	0.028134	0.002922		0.0017532			0.040151	0.001947	0.045023	0.002922	0.036254	-0.002922	0.049895	0	0.039502	0.000975		0.0005844
		0.006698	0	0.049895	-0.003897	0.036903	-0.000975	0.03398	-0.003897	0.02651	-0.00195		-0.0021438			0.039177	-0.000975	0.0421	-0.005847	0.037228	0	0.049895	0	0.038852	-0.000975		-0.0015594
		0.007022	0.000972	0.049895	-0.003897	0.038527	0.003897	0.035604	0.000975	0.026185	-0.002925		-0.0001956			0.041126	0.004872	0.045348	0.003897	0.036903	-0.000975	0.05022	0.000975	0.039826	0.001947		0.0021432
		0.006048	-0.00195	0.050869	-0.000975	0.038527	0.003897	0.03398	-0.003897	0.02716	0		-0.000585			0.039826	0.000972	0.045348	0.003897	0.037553	0.000975	0.051519	0.004872	0.038527	-0.00195		0.0017532
		0.006698	0	0.05022	-0.002922	0.038202	0.002922	0.033006	-0.006819	0.028459	0.003897		-0.0005844			0.040151	0.001947	0.044698	0.001947	0.036579	-0.001947	0.05022	0.000975	0.038527	-0.00195		0.0001944
		0.006373	-0.000975	0.049895	-0.003897	0.037553	0.000975	0.03463	-0.001947	0.028459	0.003897		-0.0003894			0.040801	0.003897	0.043399	-0.00195	0.037878	0.00195	0.049895	0	0.040476	0.003897		0.0015588
		0.006373	-0.000975	0.050869	-0.000975	0.038202	0.002922	0.035604	0.000975	0.027809	0.001947		0.0007788			0.039826	0.000972	0.045348	0.003897	0.038527	0.003897	0.051194	0.003897	0.038202	-0.002925		0.0019476
		0.007347	0.001947	0.050545	-0.001947	0.038202	0.002922	0.033331	-0.005844	0.028134	0.002922		0			0.040151	0.001947	0.044374	0.000975	0.037878	0.00195	0.05022	0.000975	0.038852	-0.000975		0.0009744
		0.007022	0.000972	0.049245	-0.005847	0.037228	0	0.035279	0	0.028134	0.002922		-0.0003906			0.039826	0.000972	0.044374	0.000975	0.037228	0	0.04957	-0.000975	0.038852	-0.000975		-6e-07
		0.005723	-0.002925	0.051844	0.00195	0.038527	0.003897	0.034955	-0.000972	0.028134	0.002922		0.0009744			0.040476	0.002922	0.044698	0.001947	0.037553	0.000975	0.052169	0.006822	0.038852	-0.000975		0.0023382
		0.007022	0.000972	0.050545	-0.001947	0.037228	0	0.03398	-0.003897	0.02716	0		-0.0009744			0.039177	-0.000975	0.043399	-0.00195	0.036254	-0.002922	0.051194	0.003897	0.040476	0.003897		0.0003894
		0.005723	-0.002925	0.049895	-0.003897	0.037553	0.000975	0.034955	-0.000972	0.02716	0		-0.0013638			0.041775	0.006819	0.044698	0.001947	0.037878	0.00195	0.051519	0.004872	0.038852	-0.000975		0.0029226
		0.007997	0.003897	0.049895	-0.003897	0.040151	0.008769	0.035279	0	0.029108	0.005844		0.0029226			0.040476	0.002922	0.044374	0.000975	0.038852	0.004872	0.050869	0.002922	0.038527	-0.00195		0.0019482
		0.006373	-0.000975	0.048271	-0.008769	0.038202	0.002922	0.035279	0	0.027809	0.001947		-0.000975			0.040476	0.002922	0.045348	0.003897	0.037553	0.000975	0.049895	0	0.039826	0.001947		0.0019482
		0.005398	-0.0039	0.050869	-0.000975	0.035279	-0.005847	0.034305	-0.002922	0.029108	0.005844		-0.00156			0.039826	0.000972	0.045348	0.003897	0.037228	0	0.05022	0.000975	0.038852	-0.000975		0.0009738
		0.007347	0.001947	0.04957	-0.004872	0.038202	0.002922	0.033331	-0.005844	0.02586	-0.0039		-0.0019494			0.040151	0.001947	0.045023	0.002922	0.036903	-0.000975	0.050869	0.002922	0.038852	-0.000975		0.0011682
		0.004099	-0.007797	0.049895	-0.003897	0.037878	0.00195	0.033655	-0.004872	0.028459	0.003897		-0.0021438			0.040151	0.001947	0.044374	0.000975	0.038202	0.002922	0.051194	0.003897	0.040151	0.002922		0.0025326
		0.007022	0.000972	0.051519	0.000975	0.037553	0.000975	0.033655	-0.004872	0.028134	0.002922		0.0001944			0.040476	0.002922	0.044698	0.001947	0.035604	-0.004872	0.050869	0.002922	0.038527	-0.00195		0.0001938
		0.007672	0.002922	0.049245	-0.005847	0.038202	0.002922	0.033655	-0.004872	0.029433	0.006819		0.0003888			0.039826	0.000972	0.045673	0.004872	0.038852	0.004872	0.051194	0.003897	0.040151	0.002922		0.003507
		0.005723	-0.002925	0.051194	0	0.038527	0.003897	0.03398	-0.003897	0.026185	-0.002925		-0.00117			0.040151	0.001947	0.045023	0.002922	0.036903	-0.000975	0.04957	-0.000975	0.039177	0		0.0005838
		0.006373	-0.000975	0.05022	-0.002922	0.038527	0.003897	0.034955	-0.000972	0.028784	0.004872		0.00078			0.040476	0.002922	0.044049	0	0.037228	0	0.051519	0.004872	0.039502	0.000975		0.0017538
		0.007022	0.000972	0.050869	-0.000975	0.036579	-0.001947	0.033655	-0.004872	0.027809	0.001947		-0.000975			0.040801	0.003897	0.044049	0	0.037228	0	0.049895	0	0.038527	-0.00195		0.0003894
		0.006698	0	0.050545	-0.001947	0.036579	-0.001947	0.03398	-0.003897	0.028134	0.002922		-0.0009738			0.04145	0.005844	0.044374	0.000975	0.037228	0	0.049245	-0.00195	0.039826	0.001947		0.0013632
		0.006698	0	0.050869	-0.000975	0.038202	0.002922	0.03398	-0.003897	0.027809	0.001947		-6e-07			0.039826	0.000972	0.045023	0.002922	0.038202	0.002922	0.051519	0.004872	0.037228	-0.005847		0.0011682
		0.005723	-0.002925	0.049895	-0.003897	0.038527	0.003897	0.034305	-0.002922	0.028134	0.002922		-0.000585			0.039502	0	0.044698	0.001947	0.037553	0.000975	0.05022	0.000975	0.038852	-0.000975		0.0005844
		0.005723	-0.002925	0.050545	-0.001947	0.037228	0	0.033006	-0.006819	0.028459	0.003897		-0.0015588			0.040476	0.002922	0.044374	0.000975	0.037228	0	0.051519	0.004872	0.040476	0.003897		0.0025332
		0.006373	-0.000975	0.050545	-0.001947	0.036903	-0.000975	0.03398	-0.003897	0.02716	0		-0.0015588			0.041775	0.006819	0.044698	0.001947	0.037228	0	0.050545	0.00195	0.038852	-0.000975		0.0019482
		0.007022	0.000972	0.05022	-0.002922	0.037878	0.00195	0.034955	-0.000972	0.02651	-0.00195		-0.0005844			0.040476	0.002922	0.043074	-0.002925	0.038852	0.004872	0.05022	0.000975	0.038202	-0.002925		0.0005838
		0.005398	-0.0039	0.051519	0.000975	0.037878	0.00195	0.03463	-0.001947	0.027809	0.001947		-0.000195			0.040801	0.003897	0.045673	0.004872	0.039502	0.006822	0.051519	0.004872	0.038852	-0.000975		0.0038976
		0.006698	0	0.04957	-0.004872	0.038527	0.003897	0.033655	-0.004872	0.028459	0.003897		-0.00039			0.040801	0.003897	0.045023	0.002922	0.036254	-0.002922	0.05022	0.000975	0.039502	0.000975		0.0011694
		0.006373	-0.000975	0.051519	0.000975	0.037553	0.000975	0.034305	-0.002922	0.027809	0.001947		5.72459e-18			0.040476	0.002922	0.044049	0	0.037878	0.00195	0.04957	-0.000975	0.038852	-0.000975		0.0005844
		0.005723	-0.002925	0.050869	-0.000975	0.038852	0.004872	0.034955	-0.000972	0.028459	0.003897		0.0007794			0.041126	0.004872	0.043724	-0.000975	0.036254	-0.002922	0.052493	0.007794	0.040476	0.003897		0.0025332
		0.006698	0	0.050869	-0.000975	0.038202	0.002922	0.03398	-0.003897	0.02716	0		-0.00039			0.04145	0.005844	0.043724	-0.000975	0.037553	0.000975	0.050869	0.002922	0.039177	0		0.0017532
		0.005398	-0.0039	0.050545	-0.001947	0.037228	0	0.03398	-0.003897	0.02716	0		-0.0019488			0.040476	0.002922	0.045023	0.002922	0.038527	0.003897	0.051844	0.005847	0.039826	0.001947		0.003507
		0.006048	-0.00195	0.050869	-0.000975	0.038527	0.003897	0.03398	-0.003897	0.027809	0.001947		-0.0001956			0.041126	0.004872	0.044374	0.000975	0.037553	0.000975	0.050545	0.00195	0.039502	0.000975		0.0019494
		0.006373	-0.000975	0.04957	-0.004872	0.037553	0.000975	0.034955	-0.000972	0.027484	0.000972		-0.0009744			0.040801	0.003897	0.044049	0	0.038527	0.003897	0.052493	0.007794	0.038202	-0.002925		0.0025326
		0.006048	-0.00195	0.050545	-0.001947	0.038202	0.002922	0.03398	-0.003897	0.027809	0.001947		-0.000585			0.04145	0.005844	0.043724	-0.000975	0.038202	0.002922	0.05022	0.000975	0.039177	0		0.0017532
		0.007347	0.001947	0.050869	-0.000975	0.037553	0.000975	0.034305	-0.002922	0.027484	0.000972		-6e-07			0.041775	0.006819	0.045348	0.003897	0.037228	0	0.04957	-0.000975	0.039826	0.001947		0.0023376
		0.006048	-0.00195	0.051194	0	0.038527	0.003897	0.035604	0.000975	0.025536	-0.004872		-0.00039			0.039826	0.000972	0.044374	0.000975	0.037228	0	0.050869	0.002922	0.039502	0.000975		0.0011688
		0.006048	-0.00195	0.051194	0	0.038527	0.003897	0.034955	-0.000972	0.02716	0		0.000195			0.040476	0.002922	0.045023	0.002922	0.036903	-0.000975	0.051519	0.004872	0.038852	-0.000975		0.0017532
		0.005074	-0.004872	0.051194	0	0.037553	0.000975	0.03463	-0.001947	0.027484	0.000972		-0.0009744			0.041126	0.004872	0.044374	0.000975	0.038202	0.002922	0.052169	0.006822	0.039826	0.001947		0.0035076
		0.006373	-0.000975	0.051519	0.000975	0.035929	-0.003897	0.033331	-0.005844	0.02651	-0.00195		-0.0023382			0.038852	-0.00195	0.045023	0.002922	0.036903	-0.000975	0.050545	0.00195	0.038202	-0.002925		-0.0001956
		0.005723	-0.002925	0.05022	-0.002922	0.037878	0.00195	0.03463	-0.001947	0.02716	0		-0.0011688			0.040476	0.002922	0.045673	0.004872	0.039502	0.006822	0.052169	0.006822	0.038527	-0.00195		0.0038976
		0.006048	-0.00195	0.051519	0.000975	0.037553	0.000975	0.03398	-0.003897	0.027809	0.001947		-0.00039			0.041126	0.004872	0.043399	-0.00195	0.038202	0.002922	0.051519	0.004872	0.038527	-0.00195		0.0017532
		0.005723	-0.002925	0.050545	-0.001947	0.037228	0	0.03398	-0.003897	0.027484	0.000972		-0.0015594			0.04145	0.005844	0.044374	0.000975	0.037878	0.00195	0.051519	0.004872	0.038527	-0.00195		0.0023382
		0.007022	0.000972	0.051194	0	0.037553	0.000975	0.03398	-0.003897	0.02651	-0.00195		-0.00078			0.040151	0.001947	0.045023	0.002922	0.036903	-0.000975	0.051194	0.003897	0.039177	0		0.0015582
		0.006048	-0.00195	0.051194	0	0.037228	0	0.034955	-0.000972	0.02651	-0.00195		-0.0009744			0.04145	0.005844	0.043399	-0.00195	0.038527	0.003897	0.052169	0.006822	0.038527	-0.00195		0.0025326
		0.005074	-0.004872	0.051844	0.00195	0.037553	0.000975	0.03398	-0.003897	0.026835	-0.000975		-0.0013638			0.040801	0.003897	0.044374	0.000975	0.037553	0.000975	0.05022	0.000975	0.037878	-0.003897		0.000585
		0.006048	-0.00195	0.050869	-0.000975	0.037878	0.00195	0.035279	0	0.026835	-0.000975		-0.00039			0.040151	0.001947	0.045673	0.004872	0.037553	0.000975	0.052818	0.008769	0.038527	-0.00195		0.0029226
		0.005398	-0.0039	0.051844	0.00195	0.039502	0.006822	0.03463	-0.001947	0.028134	0.002922		0.0011694			0.040801	0.003897	0.044049	0	0.037228	0	0.051194	0.003897	0.038527	-0.00195		0.0011688
		0.005723	-0.002925	0.049895	-0.003897	0.037228	0	0.033006	-0.006819	0.02586	-0.0039		-0.0035082			0.04145	0.005844	0.045023	0.002922	0.037878	0.00195	0.050869	0.002922	0.038527	-0.00195		0.0023376
		0.006373	-0.000975	0.050869	-0.000975	0.037878	0.00195	0.033331	-0.005844	0.026835	-0.000975		-0.0013638			0.041126	0.004872	0.044374	0.000975	0.039826	0.007794	0.05022	0.000975	0.039502	0.000975		0.0031182
		0.005074	-0.004872	0.050869	-0.000975	0.038527	0.003897	0.033655	-0.004872	0.025536	-0.004872		-0.0023388			0.042425	0.008769	0.04145	-0.007797	0.036903	-0.000975	0.051519	0.004872	0.040151	0.002922		0.0015582
		0.005723	-0.002925	0.051519	0.000975	0.036903	-0.000975	0.03463	-0.001947	0.026835	-0.000975		-0.0011694			0.041775	0.006819	0.045997	0.005844	0.038202	0.002922	0.052169	0.006822	0.038202	-0.002925		0.0038964
		0.006373	-0.000975	0.051519	0.000975	0.038852	0.004872	0.033331	-0.005844	0.02586	-0.0039		-0.0009744			0.040476	0.002922	0.043399	-0.00195	0.038527	0.003897	0.050869	0.002922	0.038852	-0.000975		0.0013632
		0.006698	0	0.052169	0.002925	0.036579	-0.001947	0.03398	-0.003897	0.028134	0.002922		6e-07			0.042425	0.008769	0.043074	-0.002925	0.036903	-0.000975	0.051194	0.003897	0.038202	-0.002925		0.0011682
		0.007347	0.001947	0.04957	-0.004872	0.037553	0.000975	0.034955	-0.000972	0.027484	0.000972		-0.00039			0.040476	0.002922	0.043724	-0.000975	0.036903	-0.000975	0.051194	0.003897	0.039826	0.001947		0.0013632
		0.005074	-0.004872	0.050545	-0.001947	0.038852	0.004872	0.03398	-0.003897	0.027484	0.000972		-0.0009744			0.041126	0.004872	0.045023	0.002922	0.036903	-0.000975	0.050869	0.002922	0.038852	-0.000975		0.0017532
		0.006698	0	0.05022	-0.002922	0.037228	0	0.034305	-0.002922	0.027484	0.000972		-0.0009744			0.04145	0.005844	0.044049	0	0.037878	0.00195	0.050869	0.002922	0.038852	-0.000975		0.0019482
		0.005723	-0.002925	0.051844	0.00195	0.038202	0.002922	0.033655	-0.004872	0.02651	-0.00195		-0.000975			0.040476	0.002922	0.043724	-0.000975	0.036903	-0.000975	0.050869	0.002922	0.038527	-0.00195		0.0003888
		0.006048	-0.00195	0.051519	0.000975	0.037878	0.00195	0.033655	-0.004872	0.026835	-0.000975		-0.0009744			0.039826	0.000972	0.044698	0.001947	0.037553	0.000975	0.051519	0.004872	0.038527	-0.00195		0.0013632
		0.007347	0.001947	0.050545	-0.001947	0.038527	0.003897	0.034305	-0.002922	0.028134	0.002922		0.0007794			0.04145	0.005844	0.043724	-0.000975	0.036903	-0.000975	0.052169	0.006822	0.039826	0.001947		0.0025326
		0.007022	0.000972	0.051844	0.00195	0.037553	0.000975	0.03398	-0.003897	0.02586	-0.0039		-0.00078			0.039826	0.000972	0.044698	0.001947	0.037878	0.00195	0.050545	0.00195	0.037553	-0.004872		0.0003894
		0.006698	0	0.05022	-0.002922	0.037228	0	0.033655	-0.004872	0.027809	0.001947		-0.0011694			0.04275	0.009744	0.043399	-0.00195	0.037553	0.000975	0.050869	0.002922	0.037878	-0.003897		0.0015588
		0.005723	-0.002925	0.05022	-0.002922	0.037228	0	0.033655	-0.004872	0.026185	-0.002925		-0.0027288			0.041126	0.004872	0.043724	-0.000975	0.038202	0.002922	0.051844	0.005847	0.038202	-0.002925		0.0019482
		0.005398	-0.0039	0.050869	-0.000975	0.038852	0.004872	0.033331	-0.005844	0.026835	-0.000975		-0.0013644			0.040801	0.003897	0.043724	-0.000975	0.036903	-0.000975	0.050869	0.002922	0.038527	-0.00195		0.0005838
		0.006373	-0.000975	0.050545	-0.001947	0.038202	0.002922	0.033331	-0.005844	0.027809	0.001947		-0.0007794			0.041126	0.004872	0.044698	0.001947	0.038202	0.002922	0.050545	0.00195	0.039502	0.000975		0.0025332
		0.006048	-0.00195	0.050869	-0.000975	0.037553	0.000975	0.033006	-0.006819	0.026835	-0.000975		-0.0019488			0.040801	0.003897	0.043399	-0.00195	0.037878	0.00195	0.052818	0.008769	0.039177	0		0.0025332
		0.005723	-0.002925	0.050869	-0.000975	0.036903	-0.000975	0.034305	-0.002922	0.027484	0.000972		-0.001365			0.040151	0.001947	0.042425	-0.004872	0.038202	0.002922	0.050869	0.002922	0.038202	-0.002925		-1.2e-06
		0.006048	-0.00195	0.05022	-0.002922	0.037878	0.00195	0.033655	-0.004872	0.026185	-0.002925		-0.0021438			0.04145	0.005844	0.044049	0	0.038202	0.002922	0.051519	0.004872	0.038852	-0.000975		0.0025326
		0.006373	-0.000975	0.051519	0.000975	0.037878	0.00195	0.033006	-0.006819	0.027484	0.000972		-0.0007794			0.0421	0.007794	0.044049	0	0.038527	0.003897	0.051844	0.005847	0.039177	0		0.0035076
		0.005723	-0.002925	0.049895	-0.003897	0.038527	0.003897	0.034955	-0.000972	0.026185	-0.002925		-0.0013644			0.039502	0	0.045023	0.002922	0.037228	0	0.050869	0.002922	0.039502	0.000975		0.0013638
		0.006373	-0.000975	0.049895	-0.003897	0.037878	0.00195	0.032681	-0.007794	0.02716	0		-0.0021432			0.041775	0.006819	0.044698	0.001947	0.037878	0.00195	0.051194	0.003897	0.039177	0		0.0029226
		0.004749	-0.005847	0.051519	0.000975	0.037228	0	0.034305	-0.002922	0.027484	0.000972		-0.0013644			0.040476	0.002922	0.044049	0	0.037553	0.000975	0.051194	0.003897	0.039177	0		0.0015588
		0.005723	-0.002925	0.049895	-0.003897	0.038852	0.004872	0.033655	-0.004872	0.027809	0.001947		-0.000975			0.040801	0.003897	0.044049	0	0.038202	0.002922	0.052493	0.007794	0.038527	-0.00195		0.0025326
		0.005723	-0.002925	0.051519	0.000975	0.037553	0.000975	0.03398	-0.003897	0.027484	0.000972		-0.00078			0.04145	0.005844	0.044049	0	0.037878	0.00195	0.049895	0	0.038202	-0.002925		0.0009738
		0.005074	-0.004872	0.049245	-0.005847	0.037553	0.000975	0.03463	-0.001947	0.02716	0		-0.0023382			0.040151	0.001947	0.044374	0.000975	0.038202	0.002922	0.050545	0.00195	0.039177	0		0.0015588
		0.006373	-0.000975	0.050545	-0.001947	0.037228	0	0.03398	-0.003897	0.027809	0.001947		-0.0009744			0.040476	0.002922	0.045348	0.003897	0.037878	0.00195	0.051194	0.003897	0.039177	0		0.0025332
		0.006373	-0.000975	0.050869	-0.000975	0.040151	0.008769	0.034305	-0.002922	0.02651	-0.00195		0.0003894			0.041126	0.004872	0.043074	-0.002925	0.037228	0	0.052169	0.006822	0.039177	0		0.0017538
		0.006373	-0.000975	0.050869	-0.000975	0.035929	-0.003897	0.033655	-0.004872	0.026835	-0.000975		-0.0023388			0.040476	0.002922	0.043724	-0.000975	0.037553	0.000975	0.049895	0	0.038852	-0.000975		0.0003894
		0.005398	-0.0039	0.050869	-0.000975	0.037553	0.000975	0.033331	-0.005844	0.026835	-0.000975		-0.0021438			0.041126	0.004872	0.044049	0	0.038852	0.004872	0.05022	0.000975	0.037228	-0.005847		0.0009744
		0.005074	-0.004872	0.049245	-0.005847	0.039502	0.006822	0.034305	-0.002922	0.027484	0.000972		-0.0011694			0.041126	0.004872	0.042425	-0.004872	0.037228	0	0.052818	0.008769	0.037228	-0.005847		0.0005844
		0.007347	0.001947	0.05022	-0.002922	0.038527	0.003897	0.034305	-0.002922	0.027484	0.000972		0.0001944			0.041126	0.004872	0.044049	0	0.037553	0.000975	0.051844	0.005847	0.038527	-0.00195		0.0019488
		0.004424	-0.006822	0.049245	-0.005847	0.038202	0.002922	0.034305	-0.002922	0.027484	0.000972		-0.0023394			0.040476	0.002922	0.043724	-0.000975	0.037878	0.00195	0.051844	0.005847	0.038202	-0.002925		0.0013638
		0.006698	0	0.050869	-0.000975	0.037553	0.000975	0.034955	-0.000972	0.027809	0.001947		0.000195			0.040151	0.001947	0.044049	0	0.038527	0.003897	0.050545	0.00195	0.038852	-0.000975		0.0013638
		0.006048	-0.00195	0.050869	-0.000975	0.038852	0.004872	0.03463	-0.001947	0.02716	0		-1.04083e-18			0.039502	0	0.045348	0.003897	0.038852	0.004872	0.050869	0.002922	0.038202	-0.002925		0.0017532
		0.005398	-0.0039	0.049895	-0.003897	0.038202	0.002922	0.033655	-0.004872	0.02716	0		-0.0019494			0.0421	0.007794	0.044698	0.001947	0.038202	0.002922	0.050869	0.002922	0.038202	-0.002925		0.002532
		0.007347	0.001947	0.051519	0.000975	0.039177	0.005847	0.033655	-0.004872	0.02651	-0.00195		0.0003894			0.041126	0.004872	0.044374	0.000975	0.038202	0.002922	0.05022	0.000975	0.038852	-0.000975		0.0017538
		0.005074	-0.004872	0.050869	-0.000975	0.037878	0.00195	0.03463	-0.001947	0.028134	0.002922		-0.0005844			0.040801	0.003897	0.044049	0	0.036254	-0.002922	0.052493	0.007794	0.037878	-0.003897		0.0009744
		0.006373	-0.000975	0.05022	-0.002922	0.037553	0.000975	0.032681	-0.007794	0.02716	0		-0.0021432			0.040476	0.002922	0.044374	0.000975	0.037878	0.00195	0.050545	0.00195	0.037228	-0.005847		0.00039
		0.007347	0.001947	0.050545	-0.001947	0.038852	0.004872	0.034955	-0.000972	0.026185	-0.002925		0.000195			0.039826	0.000972	0.044698	0.001947	0.038202	0.002922	0.051194	0.003897	0.040151	0.002922		0.002532
		0.005398	-0.0039	0.05022	-0.002922	0.038852	0.004872	0.033331	-0.005844	0.027809	0.001947		-0.0011694			0.040801	0.003897	0.044698	0.001947	0.037878	0.00195	0.049245	-0.00195	0.039826	0.001947		0.0015582
		0.005398	-0.0039	0.051844	0.00195	0.037878	0.00195	0.034305	-0.002922	0.027809	0.001947		-0.000195			0.038527	-0.002925	0.044049	0	0.037553	0.000975	0.051844	0.005847	0.038202	-0.002925		0.0001944
		0.005723	-0.002925	0.051194	0	0.039177	0.005847	0.034955	-0.000972	0.025536	-0.004872		-0.0005844			0.040801	0.003897	0.04275	-0.003897	0.037228	0	0.05022	0.000975	0.038852	-0.000975		0
		0.006698	0	0.050545	-0.001947	0.038852	0.004872	0.033655	-0.004872	0.028459	0.003897		0.00039			0.041126	0.004872	0.044374	0.000975	0.038527	0.003897	0.050545	0.00195	0.040151	0.002922		0.0029232
		0.005398	-0.0039	0.04957	-0.004872	0.037228	0	0.03463	-0.001947	0.028134	0.002922		-0.0015594			0.040801	0.003897	0.043399	-0.00195	0.035929	-0.003897	0.052493	0.007794	0.037228	-0.005847		-6e-07
		0.006373	-0.000975	0.049245	-0.005847	0.040801	0.010719	0.032681	-0.007794	0.02716	0		-0.0007794			0.04145	0.005844	0.044374	0.000975	0.036254	-0.002922	0.051194	0.003897	0.039502	0.000975		0.0017538
		0.006698	0	0.050869	-0.000975	0.037878	0.00195	0.03463	-0.001947	0.027484	0.000972		2.08167e-18			0.041126	0.004872	0.045023	0.002922	0.036579	-0.001947	0.051519	0.004872	0.038527	-0.00195		0.0017538
		0.006698	0	0.05022	-0.002922	0.038527	0.003897	0.034955	-0.000972	0.026185	-0.002925		-0.0005844			0.04145	0.005844	0.044374	0.000975	0.035604	-0.004872	0.05022	0.000975	0.037553	-0.004872		-0.00039
		0.005398	-0.0039	0.05022	-0.002922	0.039502	0.006822	0.03463	-0.001947	0.027809	0.001947		3.64292e-18			0.042425	0.008769	0.043724	-0.000975	0.038527	0.003897	0.050545	0.00195	0.038852	-0.000975		0.0025332
		0.006373	-0.000975	0.049895	-0.003897	0.038852	0.004872	0.033331	-0.005844	0.028134	0.002922		-0.0005844			0.039826	0.000972	0.044374	0.000975	0.036579	-0.001947	0.051844	0.005847	0.039502	0.000975		0.0013644
		0.006048	-0.00195	0.050869	-0.000975	0.038202	0.002922	0.033655	-0.004872	0.027809	0.001947		-0.0005856			0.04145	0.005844	0.043399	-0.00195	0.036254	-0.002922	0.051519	0.004872	0.037553	-0.004872		0.0001944
		0.006048	-0.00195	0.04957	-0.004872	0.038527	0.003897	0.033006	-0.006819	0.026185	-0.002925		-0.0025338			0.040151	0.001947	0.043399	-0.00195	0.038202	0.002922	0.051194	0.003897	0.038527	-0.00195		0.0009732
		0.004749	-0.005847	0.051844	0.00195	0.038202	0.002922	0.03463	-0.001947	0.027484	0.000972		-0.00039			0.040801	0.003897	0.043399	-0.00195	0.036254	-0.002922	0.050869	0.002922	0.039826	0.001947		0.0007788
		0.004749	-0.005847	0.049895	-0.003897	0.039826	0.007794	0.033655	-0.004872	0.026835	-0.000975		-0.0015594			0.040151	0.001947	0.044374	0.000975	0.035929	-0.003897	0.049895	0	0.037878	-0.003897		-0.0009744
		0.005074	-0.004872	0.04957	-0.004872	0.036903	-0.000975	0.03398	-0.003897	0.027484	0.000972		-0.0027288			0.040801	0.003897	0.043724	-0.000975	0.037228	0	0.05022	0.000975	0.037878	-0.003897		0
		0.004749	-0.005847	0.049895	-0.003897	0.038527	0.003897	0.033006	-0.006819	0.027484	0.000972		-0.0023388			0.041775	0.006819	0.044049	0	0.037228	0	0.051519	0.004872	0.038852	-0.000975		0.0021432
		0.006048	-0.00195	0.05022	-0.002922	0.038852	0.004872	0.034305	-0.002922	0.027809	0.001947		-0.000195			0.040151	0.001947	0.043074	-0.002925	0.038527	0.003897	0.05022	0.000975	0.038527	-0.00195		0.0003888
		0.005074	-0.004872	0.050545	-0.001947	0.038202	0.002922	0.033006	-0.006819	0.025536	-0.004872		-0.0031176			0.039826	0.000972	0.045997	0.005844	0.036579	-0.001947	0.05022	0.000975	0.038202	-0.002925		0.0005838
		0.006048	-0.00195	0.050869	-0.000975	0.038527	0.003897	0.033655	-0.004872	0.028459	0.003897		-6e-07			0.04145	0.005844	0.044374	0.000975	0.035929	-0.003897	0.051844	0.005847	0.038202	-0.002925		0.0011688
		0.007022	0.000972	0.050545	-0.001947	0.038527	0.003897	0.034305	-0.002922	0.02716	0		1.04083e-18			0.041126	0.004872	0.043399	-0.00195	0.036579	-0.001947	0.050869	0.002922	0.040151	0.002922		0.0013638
		0.005074	-0.004872	0.05022	-0.002922	0.037878	0.00195	0.03398	-0.003897	0.027484	0.000972		-0.0017538			0.041775	0.006819	0.043074	-0.002925	0.037228	0	0.052493	0.007794	0.037228	-0.005847		0.0011682
		0.005723	-0.002925	0.049895	-0.003897	0.038852	0.004872	0.034955	-0.000972	0.028134	0.002922		0			0.039826	0.000972	0.043074	-0.002925	0.037878	0.00195	0.048921	-0.002922	0.039177	0		-0.000585
		0.006698	0	0.05022	-0.002922	0.040801	0.010719	0.033331	-0.005844	0.027809	0.001947		0.00078			0.040476	0.002922	0.045673	0.004872	0.036903	-0.000975	0.051844	0.005847	0.037228	-0.005847		0.0013638
		0.006373	-0.000975	0.049245	-0.005847	0.037878	0.00195	0.033006	-0.006819	0.027484	0.000972		-0.0021438			0.040801	0.003897	0.044374	0.000975	0.037553	0.000975	0.051194	0.003897	0.038202	-0.002925		0.0013638
		0.006373	-0.000975	0.050545	-0.001947	0.038852	0.004872	0.033655	-0.004872	0.026835	-0.000975		-0.0007794			0.038852	-0.00195	0.043399	-0.00195	0.037553	0.000975	0.050545	0.00195	0.038852	-0.000975		-0.00039
		0.006373	-0.000975	0.04957	-0.004872	0.038852	0.004872	0.03398	-0.003897	0.02716	0		-0.0009744			0.04145	0.005844	0.0421	-0.005847	0.037228	0	0.051844	0.005847	0.037878	-0.003897		0.0003894
		0.007347	0.001947	0.048921	-0.006819	0.037553	0.000975	0.03463	-0.001947	0.026835	-0.000975		-0.0013638			0.04145	0.005844	0.045673	0.004872	0.036903	-0.000975	0.05022	0.000975	0.038527	-0.00195		0.0017532
		0.006048	-0.00195	0.049895	-0.003897	0.038527	0.003897	0.033655	-0.004872	0.027809	0.001947		-0.000975			0.040476	0.002922	0.043724	-0.000975	0.038527	0.003897	0.051519	0.004872	0.039826	0.001947		0.0025326
		0.007347	0.001947	0.05022	-0.002922	0.039826	0.007794	0.033655	-0.004872	0.028134	0.002922		0.0009738			0.041126	0.004872	0.044374	0.000975	0.036254	-0.002922	0.050869	0.002922	0.038527	-0.00195		0.0007794
		0.006373	-0.000975	0.051194	0	0.038852	0.004872	0.033006	-0.006819	0.02716	0		-0.0005844			0.039826	0.000972	0.044698	0.001947	0.037553	0.000975	0.050545	0.00195	0.038852	-0.000975		0.0009738
		0.006373	-0.000975	0.049895	-0.003897	0.038852	0.004872	0.034955	-0.000972	0.028134	0.002922		0.00039			0.040151	0.001947	0.043724	-0.000975	0.036254	-0.002922	0.049895	0	0.039177	0		-0.00039
		0.006698	0	0.051194	0	0.038852	0.004872	0.033655	-0.004872	0.02651	-0.00195		-0.00039			0.040801	0.003897	0.043074	-0.002925	0.036903	-0.000975	0.051844	0.005847	0.037878	-0.003897		0.0003894
		0.007022	0.000972	0.048271	-0.008769	0.038527	0.003897	0.033331	-0.005844	0.027809	0.001947		-0.0015594			0.039502	0	0.043724	-0.000975	0.036903	-0.000975	0.04957	-0.000975	0.038527	-0.00195		-0.000975
		0.005398	-0.0039	0.05022	-0.002922	0.038202	0.002922	0.033655	-0.004872	0.027484	0.000972		-0.00156			0.041126	0.004872	0.043399	-0.00195	0.037553	0.000975	0.049895	0	0.038852	-0.000975		0.0005844
		0.006698	0	0.04957	-0.004872	0.039177	0.005847	0.03398	-0.003897	0.028134	0.002922		2.08167e-18			0.038852	-0.00195	0.042425	-0.004872	0.036903	-0.000975	0.050869	0.002922	0.041126	0.005847		0.0001944
		0.007672	0.002922	0.04957	-0.004872	0.037553	0.000975	0.032356	-0.008769	0.02716	0		-0.0019488			0.040476	0.002922	0.044374	0.000975	0.038202	0.002922	0.051844	0.005847	0.038852	-0.000975		0.0023382
		0.006373	-0.000975	0.049895	-0.003897	0.038527	0.003897	0.03398	-0.003897	0.027484	0.000972		-0.00078			0.04145	0.005844	0.04275	-0.003897	0.037878	0.00195	0.049245	-0.00195	0.039177	0		0.0003894
		0.006373	-0.000975	0.049245	-0.005847	0.038527	0.003897	0.03463	-0.001947	0.027809	0.001947		-0.000585			0.040476	0.002922	0.044049	0	0.038202	0.002922	0.05022	0.000975	0.039177	0		0.0013638
		0.005723	-0.002925	0.049245	-0.005847	0.039826	0.007794	0.03398	-0.003897	0.02716	0		-0.000975			0.040151	0.001947	0.043724	-0.000975	0.036903	-0.000975	0.051519	0.004872	0.039177	0		0.0009738
		0.007347	0.001947	0.05022	-0.002922	0.039177	0.005847	0.03398	-0.003897	0.029758	0.007794		0.0017538			0.039826	0.000972	0.044698	0.001947	0.036579	-0.001947	0.05022	0.000975	0.038202	-0.002925		-0.0001956
		0.006698	0	0.049895	-0.003897	0.038527	0.003897	0.034955	-0.000972	0.027484	0.000972		2.08167e-18			0.039502	0	0.043074	-0.002925	0.036903	-0.000975	0.050869	0.002922	0.039502	0.000975		-6e-07
		0.006048	-0.00195	0.05022	-0.002922	0.038527	0.003897	0.033655	-0.004872	0.027809	0.001947		-0.00078			0.040151	0.001947	0.043074	-0.002925	0.036579	-0.001947	0.050545	0.00195	0.038852	-0.000975		-0.00039
		0.006048	-0.00195	0.049895	-0.003897	0.039502	0.006822	0.034305	-0.002922	0.027484	0.000972		-0.000195			0.039502	0	0.043399	-0.00195	0.036579	-0.001947	0.04957	-0.000975	0.040151	0.002922		-0.00039
		0.007022	0.000972	0.05022	-0.002922	0.039826	0.007794	0.035929	0.00195	0.028459	0.003897		0.0023382			0.039826	0.000972	0.043724	-0.000975	0.036579	-0.001947	0.050869	0.002922	0.036903	-0.006822		-0.00117
		0.006373	-0.000975	0.050545	-0.001947	0.038852	0.004872	0.03398	-0.003897	0.028784	0.004872		0.000585			0.041126	0.004872	0.046322	0.006819	0.036903	-0.000975	0.051519	0.004872	0.039502	0.000975		0.0033126
		0.006048	-0.00195	0.04957	-0.004872	0.037228	0	0.03398	-0.003897	0.028784	0.004872		-0.0011694			0.040476	0.002922	0.043074	-0.002925	0.036903	-0.000975	0.048921	-0.002922	0.040151	0.002922		-0.0001956
		0.006048	-0.00195	0.051519	0.000975	0.039177	0.005847	0.03463	-0.001947	0.026185	-0.002925		1.04083e-18			0.039826	0.000972	0.043724	-0.000975	0.037553	0.000975	0.050869	0.002922	0.038852	-0.000975		0.0005838
		0.006048	-0.00195	0.05022	-0.002922	0.038202	0.002922	0.03463	-0.001947	0.029108	0.005844		0.0003894			0.040476	0.002922	0.044374	0.000975	0.037553	0.000975	0.050545	0.00195	0.039826	0.001947		0.0017538
		0.005723	-0.002925	0.051194	0	0.041775	0.013641	0.034955	-0.000972	0.028134	0.002922		0.0025332			0.040151	0.001947	0.045023	0.002922	0.037228	0	0.049245	-0.00195	0.039177	0		0.0005838
		0.006048	-0.00195	0.050869	-0.000975	0.038202	0.002922	0.034955	-0.000972	0.027809	0.001947		0.0001944			0.039502	0	0.043724	-0.000975	0.037228	0	0.050545	0.00195	0.038852	-0.000975		0
		0.005723	-0.002925	0.048921	-0.006819	0.037553	0.000975	0.03398	-0.003897	0.026185	-0.002925		-0.0031182			0.040801	0.003897	0.045348	0.003897	0.037553	0.000975	0.051519	0.004872	0.038527	-0.00195		0.0023382
		0.007347	0.001947	0.049245	-0.005847	0.037878	0.00195	0.03463	-0.001947	0.028134	0.002922		-0.000195			0.041126	0.004872	0.043724	-0.000975	0.036903	-0.000975	0.051194	0.003897	0.039177	0		0.0013638
		0.006698	0	0.04957	-0.004872	0.038202	0.002922	0.03398	-0.003897	0.026835	-0.000975		-0.0013644			0.040476	0.002922	0.043724	-0.000975	0.037228	0	0.052818	0.008769	0.038852	-0.000975		0.0019482
		0.007022	0.000972	0.05022	-0.002922	0.039502	0.006822	0.03463	-0.001947	0.028784	0.004872		0.0015594			0.040801	0.003897	0.044374	0.000975	0.036579	-0.001947	0.05022	0.000975	0.038852	-0.000975		0.000585
		0.007022	0.000972	0.05022	-0.002922	0.039177	0.005847	0.035279	0	0.027809	0.001947		0.0011688			0.040801	0.003897	0.045023	0.002922	0.036254	-0.002922	0.051194	0.003897	0.039826	0.001947		0.0019482
		0.005398	-0.0039	0.050545	-0.001947	0.038852	0.004872	0.035604	0.000975	0.028134	0.002922		0.0005844			0.040476	0.002922	0.043724	-0.000975	0.036254	-0.002922	0.050869	0.002922	0.038527	-0.00195		-6e-07
		0.006048	-0.00195	0.049245	-0.005847	0.038202	0.002922	0.034305	-0.002922	0.028459	0.003897		-0.00078			0.039826	0.000972	0.045023	0.002922	0.037553	0.000975	0.04957	-0.000975	0.039502	0.000975		0.0009738
		0.005398	-0.0039	0.05022	-0.002922	0.039502	0.006822	0.034305	-0.002922	0.028784	0.004872		0.00039			0.04145	0.005844	0.044049	0	0.038527	0.003897	0.050869	0.002922	0.040476	0.003897		0.003312
		0.006373	-0.000975	0.05022	-0.002922	0.037553	0.000975	0.03398	-0.003897	0.02716	0		-0.0013638			0.038852	-0.00195	0.045348	0.003897	0.037553	0.000975	0.051194	0.003897	0.038202	-0.002925		0.0007788
		0.007022	0.000972	0.05022	-0.002922	0.040151	0.008769	0.034305	-0.002922	0.027484	0.000972		0.0009738			0.040476	0.002922	0.043724	-0.000975	0.036903	-0.000975	0.051194	0.003897	0.038852	-0.000975		0.0007788
		0.006698	0	0.050545	-0.001947	0.038852	0.004872	0.034955	-0.000972	0.02716	0		0.0003906			0.039826	0.000972	0.044374	0.000975	0.038202	0.002922	0.051519	0.004872	0.037878	-0.003897		0.0011688
		0.007672	0.002922	0.049245	-0.005847	0.037878	0.00195	0.034955	-0.000972	0.028459	0.003897		0.00039			0.040151	0.001947	0.043724	-0.000975	0.037553	0.000975	0.051519	0.004872	0.039177	0		0.0013638
		0.004749	-0.005847	0.05022	-0.002922	0.039502	0.006822	0.035279	0	0.027809	0.001947		1.38778e-18			0.040476	0.002922	0.045023	0.002922	0.037553	0.000975	0.05022	0.000975	0.039177	0		0.0015588
		0.006698	0	0.050545	-0.001947	0.038852	0.004872	0.03463	-0.001947	0.027809	0.001947		0.000585			0.040476	0.002922	0.045348	0.003897	0.036903	-0.000975	0.051519	0.004872	0.040476	0.003897		0.0029226
		0.006048	-0.00195	0.04957	-0.004872	0.037878	0.00195	0.034955	-0.000972	0.028784	0.004872		-0.0001944			0.040801	0.003897	0.044698	0.001947	0.037228	0	0.051519	0.004872	0.038202	-0.002925		0.0015582
		0.006373	-0.000975	0.048921	-0.006819	0.038852	0.004872	0.033655	-0.004872	0.027809	0.001947		-0.0011694			0.040151	0.001947	0.045023	0.002922	0.038202	0.002922	0.050869	0.002922	0.039502	0.000975		0.0023376
		0.005723	-0.002925	0.05022	-0.002922	0.039826	0.007794	0.034955	-0.000972	0.029108	0.005844		0.0013638			0.041126	0.004872	0.044049	0	0.036254	-0.002922	0.051194	0.003897	0.037878	-0.003897		0.00039
		0.005723	-0.002925	0.04957	-0.004872	0.037878	0.00195	0.033655	-0.004872	0.027484	0.000972		-0.0019494			0.04145	0.005844	0.043724	-0.000975	0.036903	-0.000975	0.051194	0.003897	0.038852	-0.000975		0.0013632
		0.005723	-0.002925	0.04957	-0.004872	0.035929	-0.003897	0.034305	-0.002922	0.028134	0.002922		-0.0023388			0.039502	0	0.044698	0.001947	0.037878	0.00195	0.051194	0.003897	0.039177	0		0.0015588
		0.005723	-0.002925	0.050545	-0.001947	0.038852	0.004872	0.034305	-0.002922	0.029433	0.006819		0.0007794			0.040151	0.001947	0.043399	-0.00195	0.037878	0.00195	0.050545	0.00195	0.039177	0		0.0007794
		0.005398	-0.0039	0.048921	-0.006819	0.039177	0.005847	0.035929	0.00195	0.02651	-0.00195		-0.0009744			0.039502	0	0.045348	0.003897	0.038202	0.002922	0.050545	0.00195	0.038527	-0.00195		0.0013638
		0.006698	0	0.050545	-0.001947	0.038852	0.004872	0.035279	0	0.026835	-0.000975		0.00039			0.041126	0.004872	0.043399	-0.00195	0.036254	-0.002922	0.050869	0.002922	0.038527	-0.00195		0.0001944
		0.006698	0	0.05022	-0.002922	0.038852	0.004872	0.033006	-0.006819	0.027809	0.001947		-0.0005844			0.040476	0.002922	0.044374	0.000975	0.037553	0.000975	0.050869	0.002922	0.038202	-0.002925		0.0009738
		0.006048	-0.00195	0.050869	-0.000975	0.038202	0.002922	0.033655	-0.004872	0.028459	0.003897		-0.0001956			0.040151	0.001947	0.044698	0.001947	0.037553	0.000975	0.050545	0.00195	0.038202	-0.002925		0.0007788
		0.006048	-0.00195	0.050869	-0.000975	0.036903	-0.000975	0.034955	-0.000972	0.028459	0.003897		-0.000195			0.040801	0.003897	0.044049	0	0.036903	-0.000975	0.049895	0	0.039177	0		0.0005844
		0.005723	-0.002925	0.05022	-0.002922	0.038527	0.003897	0.034305	-0.002922	0.028134	0.002922		-0.00039			0.039177	-0.000975	0.045348	0.003897	0.037228	0	0.052169	0.006822	0.038202	-0.002925		0.0013638
		0.007022	0.000972	0.050545	-0.001947	0.036903	-0.000975	0.034305	-0.002922	0.02716	0		-0.0009744			0.039826	0.000972	0.044049	0	0.037228	0	0.050545	0.00195	0.040151	0.002922		0.0011688
		0.006698	0	0.05022	-0.002922	0.038527	0.003897	0.034955	-0.000972	0.02716	0		6e-07			0.041126	0.004872	0.044698	0.001947	0.036903	-0.000975	0.050869	0.002922	0.040476	0.003897		0.0025326
		0.005398	-0.0039	0.049895	-0.003897	0.037878	0.00195	0.033331	-0.005844	0.027484	0.000972		-0.0021438			0.039177	-0.000975	0.044698	0.001947	0.038202	0.002922	0.050869	0.002922	0.039502	0.000975		0.0015582
		0.006048	-0.00195	0.048921	-0.006819	0.038202	0.002922	0.035279	0	0.027484	0.000972		-0.000975			0.041775	0.006819	0.045023	0.002922	0.036903	-0.000975	0.05022	0.000975	0.039826	0.001947		0.0023376
		0.007022	0.000972	0.049245	-0.005847	0.037228	0	0.034955	-0.000972	0.027809	0.001947		-0.00078			0.040801	0.003897	0.043724	-0.000975	0.037228	0	0.049895	0	0.039177	0		0.0005844
		0.007022	0.000972	0.04957	-0.004872	0.038852	0.004872	0.035279	0	0.026835	-0.000975		-6e-07			0.040476	0.002922	0.044049	0	0.037228	0	0.051519	0.004872	0.038852	-0.000975		0.0013638
		0.006373	-0.000975	0.049895	-0.003897	0.038527	0.003897	0.035604	0.000975	0.029108	0.005844		0.0011688			0.041126	0.004872	0.044049	0	0.037228	0	0.04957	-0.000975	0.038852	-0.000975		0.0005844
		0.006048	-0.00195	0.048921	-0.006819	0.037878	0.00195	0.033331	-0.005844	0.027809	0.001947		-0.0021432			0.040151	0.001947	0.043399	-0.00195	0.037228	0	0.050545	0.00195	0.040476	0.003897		0.0011688
		0.006698	0	0.051194	0	0.037878	0.00195	0.03398	-0.003897	0.028784	0.004872		0.000585			0.040151	0.001947	0.044049	0	0.037228	0	0.050545	0.00195	0.038527	-0.00195		0.0003894
		0.006698	0	0.048596	-0.007794	0.037553	0.000975	0.03463	-0.001947	0.027484	0.000972		-0.0015588			0.040151	0.001947	0.046647	0.007794	0.036579	-0.001947	0.04957	-0.000975	0.039502	0.000975		0.0015588
		0.005723	-0.002925	0.050869	-0.000975	0.036579	-0.001947	0.033331	-0.005844	0.027484	0.000972		-0.0021438			0.040151	0.001947	0.043399	-0.00195	0.037228	0	0.051844	0.005847	0.039826	0.001947		0.0015582
		0.006373	-0.000975	0.05022	-0.002922	0.038202	0.002922	0.035279	0	0.028134	0.002922		0.0003894			0.039826	0.000972	0.043724	-0.000975	0.038202	0.002922	0.04957	-0.000975	0.038527	-0.00195		-1.2e-06
		0.006048	-0.00195	0.04957	-0.004872	0.037878	0.00195	0.033655	-0.004872	0.02716	0		-0.0019488			0.041775	0.006819	0.045023	0.002922	0.036254	-0.002922	0.050545	0.00195	0.039826	0.001947		0.0021432
		0.007022	0.000972	0.04957	-0.004872	0.038202	0.002922	0.035604	0.000975	0.026835	-0.000975		-0.0001956			0.039826	0.000972	0.045348	0.003897	0.038527	0.003897	0.049895	0	0.039502	0.000975		0.0019482
		0.006373	-0.000975	0.049245	-0.005847	0.036254	-0.002922	0.03398	-0.003897	0.028459	0.003897		-0.0019488			0.039826	0.000972	0.043724	-0.000975	0.037878	0.00195	0.051194	0.003897	0.038527	-0.00195		0.0007788
		0.007022	0.000972	0.051194	0	0.038852	0.004872	0.033655	-0.004872	0.029433	0.006819		0.0015582			0.04145	0.005844	0.044698	0.001947	0.037553	0.000975	0.049245	-0.00195	0.039502	0.000975		0.0015582
		0.006373	-0.000975	0.050869	-0.000975	0.037553	0.000975	0.033655	-0.004872	0.028784	0.004872		-0.000195			0.039177	-0.000975	0.044049	0	0.036579	-0.001947	0.051194	0.003897	0.038202	-0.002925		-0.00039
		0.006698	0	0.051194	0	0.038527	0.003897	0.035279	0	0.027484	0.000972		0.0009738			0.040151	0.001947	0.044049	0	0.037553	0.000975	0.050545	0.00195	0.040151	0.002922		0.0015588
		0.007347	0.001947	0.050545	-0.001947	0.036579	-0.001947	0.035604	0.000975	0.026835	-0.000975		-0.0003894			0.0421	0.007794	0.044698	0.001947	0.036254	-0.002922	0.050545	0.00195	0.039826	0.001947		0.0021432
		0.007347	0.001947	0.048921	-0.006819	0.036579	-0.001947	0.033006	-0.006819	0.02716	0		-0.0027276			0.039826	0.000972	0.043399	-0.00195	0.037878	0.00195	0.051194	0.003897	0.038527	-0.00195		0.0005838
		0.004749	-0.005847	0.05022	-0.002922	0.038527	0.003897	0.03463	-0.001947	0.027809	0.001947		-0.0009744			0.039826	0.000972	0.045348	0.003897	0.038202	0.002922	0.05022	0.000975	0.039502	0.000975		0.0019482
		0.006698	0	0.051519	0.000975	0.036579	-0.001947	0.036254	0.002925	0.027809	0.001947		0.00078			0.040476	0.002922	0.043074	-0.002925	0.038202	0.002922	0.051519	0.004872	0.038202	-0.002925		0.0009732
		0.006373	-0.000975	0.050869	-0.000975	0.037228	0	0.033331	-0.005844	0.028784	0.004872		-0.0005844			0.040801	0.003897	0.045997	0.005844	0.037553	0.000975	0.050869	0.002922	0.039502	0.000975		0.0029226
		0.005723	-0.002925	0.051194	0	0.037228	0	0.035279	0	0.02716	0		-0.000585			0.041126	0.004872	0.044049	0	0.036579	-0.001947	0.049895	0	0.039177	0		0.000585
		0.006373	-0.000975	0.051194	0	0.036579	-0.001947	0.03463	-0.001947	0.028134	0.002922		-0.0003894			0.040151	0.001947	0.045023	0.002922	0.036903	-0.000975	0.050869	0.002922	0.038852	-0.000975		0.0011682
		0.007022	0.000972	0.05022	-0.002922	0.038527	0.003897	0.034305	-0.002922	0.028784	0.004872		0.0007794			0.040151	0.001947	0.044049	0	0.038202	0.002922	0.05022	0.000975	0.039502	0.000975		0.0013638
		0.006373	-0.000975	0.052493	0.003897	0.036903	-0.000975	0.03463	-0.001947	0.02651	-0.00195		-0.00039			0.040151	0.001947	0.044049	0	0.038852	0.004872	0.051194	0.003897	0.038527	-0.00195		0.0017532
		0.005398	-0.0039	0.049895	-0.003897	0.038527	0.003897	0.034305	-0.002922	0.026835	-0.000975		-0.0015594			0.04145	0.005844	0.044049	0	0.038202	0.002922	0.05022	0.000975	0.038202	-0.002925		0.0013632
		0.006698	0	0.050869	-0.000975	0.037878	0.00195	0.03463	-0.001947	0.02716	0		-0.0001944			0.039502	0	0.045023	0.002922	0.038202	0.002922	0.052493	0.007794	0.039826	0.001947		0.003117
		0.005723	-0.002925	0.04957	-0.004872	0.036254	-0.002922	0.034305	-0.002922	0.026185	-0.002925		-0.0033132			0.040151	0.001947	0.044698	0.001947	0.038202	0.002922	0.049895	0	0.039502	0.000975		0.0015582
		0.007022	0.000972	0.049895	-0.003897	0.038202	0.002922	0.035279	0	0.028459	0.003897		0.0007788			0.040801	0.003897	0.044698	0.001947	0.038527	0.003897	0.05022	0.000975	0.038202	-0.002925		0.0015582
		0.005074	-0.004872	0.051519	0.000975	0.038527	0.003897	0.03398	-0.003897	0.027809	0.001947		-0.00039			0.041126	0.004872	0.044698	0.001947	0.038852	0.004872	0.050869	0.002922	0.037878	-0.003897		0.0021432
		0.005723	-0.002925	0.04957	-0.004872	0.038202	0.002922	0.03398	-0.003897	0.026835	-0.000975		-0.0019494			0.042425	0.008769	0.045023	0.002922	0.036579	-0.001947	0.052493	0.007794	0.039502	0.000975		0.0037026
		0.006048	-0.00195	0.051194	0	0.037228	0	0.033331	-0.005844	0.027809	0.001947		-0.0011694			0.040476	0.002922	0.04275	-0.003897	0.038852	0.004872	0.050545	0.00195	0.039502	0.000975		0.0013644
		0.005723	-0.002925	0.05022	-0.002922	0.036579	-0.001947	0.034955	-0.000972	0.02716	0		-0.0017532			0.042425	0.008769	0.044374	0.000975	0.036579	-0.001947	0.051844	0.005847	0.038852	-0.000975		0.0025338
		0.007347	0.001947	0.051194	0	0.037878	0.00195	0.034955	-0.000972	0.027484	0.000972		0.0007794			0.040476	0.002922	0.044374	0.000975	0.038202	0.002922	0.052169	0.006822	0.038852	-0.000975		0.0025332
		0.006373	-0.000975	0.049895	-0.003897	0.038852	0.004872	0.03398	-0.003897	0.02716	0		-0.0007794			0.040476	0.002922	0.044698	0.001947	0.037553	0.000975	0.05022	0.000975	0.037878	-0.003897		0.0005844
		0.005723	-0.002925	0.05022	-0.002922	0.036903	-0.000975	0.035929	0.00195	0.026185	-0.002925		-0.0015594			0.039177	-0.000975	0.045997	0.005844	0.038527	0.003897	0.051194	0.003897	0.038202	-0.002925		0.0019476
		0.005398	-0.0039	0.050545	-0.001947	0.037878	0.00195	0.034305	-0.002922	0.02716	0		-0.0013638			0.041126	0.004872	0.044049	0	0.038202	0.002922	0.051194	0.003897	0.038852	-0.000975		0.0021432
		0.006373	-0.000975	0.049895	-0.003897	0.037553	0.000975	0.03463	-0.001947	0.027809	0.001947		-0.0007794			0.039826	0.000972	0.044698	0.001947	0.037553	0.000975	0.051519	0.004872	0.039502	0.000975		0.0019482
		0.005398	-0.0039	0.049895	-0.003897	0.036903	-0.000975	0.034955	-0.000972	0.027484	0.000972		-0.0017544			0.040801	0.003897	0.044374	0.000975	0.037553	0.000975	0.05022	0.000975	0.039502	0.000975		0.0015594
		0.007672	0.002922	0.051194	0	0.037228	0	0.03463	-0.001947	0.026185	-0.002925		-0.00039			0.04145	0.005844	0.044049	0	0.038202	0.002922	0.051519	0.004872	0.038527	-0.00195		0.0023376
		0.005398	-0.0039	0.052493	0.003897	0.036903	-0.000975	0.035604	0.000975	0.02651	-0.00195		-0.0003906			0.039826	0.000972	0.045023	0.002922	0.036579	-0.001947	0.05022	0.000975	0.038202	-0.002925		-6e-07
		0.005398	-0.0039	0.050869	-0.000975	0.037553	0.000975	0.033006	-0.006819	0.02716	0		-0.0021438			0.040151	0.001947	0.044374	0.000975	0.038852	0.004872	0.051194	0.003897	0.038852	-0.000975		0.0021432
		0.006698	0	0.050869	-0.000975	0.037553	0.000975	0.033655	-0.004872	0.02651	-0.00195		-0.0013644			0.04145	0.005844	0.043724	-0.000975	0.036254	-0.002922	0.05022	0.000975	0.039177	0		0.0005844
		0.006048	-0.00195	0.049245	-0.005847	0.039177	0.005847	0.033655	-0.004872	0.02716	0		-0.0013644			0.040476	0.002922	0.043074	-0.002925	0.038527	0.003897	0.052169	0.006822	0.038527	-0.00195		0.0017532
		0.005074	-0.004872	0.050869	-0.000975	0.038527	0.003897	0.035604	0.000975	0.027809	0.001947		0.0001944			0.04145	0.005844	0.044698	0.001947	0.037228	0	0.051844	0.005847	0.038852	-0.000975		0.0025326
		0.005398	-0.0039	0.050869	-0.000975	0.037878	0.00195	0.034305	-0.002922	0.026185	-0.002925		-0.0017544			0.040476	0.002922	0.043724	-0.000975	0.038202	0.002922	0.051844	0.005847	0.039177	0		0.0021432
		0.006698	0	0.05022	-0.002922	0.038527	0.003897	0.03398	-0.003897	0.02651	-0.00195		-0.0009744			0.04145	0.005844	0.044374	0.000975	0.037878	0.00195	0.050545	0.00195	0.038527	-0.00195		0.0017538
		0.005074	-0.004872	0.050545	-0.001947	0.039826	0.007794	0.033655	-0.004872	0.028784	0.004872		0.000195			0.040801	0.003897	0.044049	0	0.037878	0.00195	0.051844	0.005847	0.038527	-0.00195		0.0019488
		0.007022	0.000972	0.050545	-0.001947	0.035929	-0.003897	0.033655	-0.004872	0.026835	-0.000975		-0.0021438			0.039177	-0.000975	0.043399	-0.00195	0.037228	0	0.051519	0.004872	0.039502	0.000975		0.0005844
		0.006048	-0.00195	0.050545	-0.001947	0.038527	0.003897	0.034305	-0.002922	0.028134	0.002922		1.04083e-18			0.040151	0.001947	0.044049	0	0.038202	0.002922	0.050869	0.002922	0.039177	0		0.0015582
		0.007347	0.001947	0.050545	-0.001947	0.038852	0.004872	0.03398	-0.003897	0.028134	0.002922		0.0007794			0.040151	0.001947	0.043399	-0.00195	0.037553	0.000975	0.051194	0.003897	0.039502	0.000975		0.0011688
		0.005074	-0.004872	0.050869	-0.000975	0.036579	-0.001947	0.03398	-0.003897	0.027484	0.000972		-0.0021438			0.041126	0.004872	0.044374	0.000975	0.038527	0.003897	0.051519	0.004872	0.039502	0.000975		0.0031182
		0.004749	-0.005847	0.050545	-0.001947	0.038527	0.003897	0.035604	0.000975	0.02716	0		-0.0005844			0.039502	0	0.043399	-0.00195	0.036579	-0.001947	0.052169	0.006822	0.038852	-0.000975		0.00039
		0.005398	-0.0039	0.049895	-0.003897	0.037228	0	0.031707	-0.010716	0.02716	0		-0.0037026			0.0421	0.007794	0.043724	-0.000975	0.038202	0.002922	0.05022	0.000975	0.037878	-0.003897		0.0013638
		0.006373	-0.000975	0.052169	0.002925	0.038202	0.002922	0.033006	-0.006819	0.02586	-0.0039		-0.0011694			0.040151	0.001947	0.044698	0.001947	0.038527	0.003897	0.050869	0.002922	0.039177	0		0.0021426
		0.006048	-0.00195	0.050545	-0.001947	0.036903	-0.000975	0.034305	-0.002922	0.028459	0.003897		-0.0007794			0.040476	0.002922	0.043399	-0.00195	0.036903	-0.000975	0.051194	0.003897	0.038527	-0.00195		0.0003888
		0.005723	-0.002925	0.051194	0	0.036903	-0.000975	0.03463	-0.001947	0.027809	0.001947		-0.00078			0.04145	0.005844	0.043399	-0.00195	0.037878	0.00195	0.04957	-0.000975	0.038852	-0.000975		0.0007788
		0.005398	-0.0039	0.051194	0	0.035604	-0.004872	0.033655	-0.004872	0.027809	0.001947		-0.0023394			0.04145	0.005844	0.044374	0.000975	0.036579	-0.001947	0.052169	0.006822	0.040151	0.002922		0.0029232
		0.005723	-0.002925	0.050869	-0.000975	0.038202	0.002922	0.035279	0	0.026835	-0.000975		-0.0003906			0.04145	0.005844	0.0421	-0.005847	0.038527	0.003897	0.052169	0.006822	0.037228	-0.005847		0.0009738
		0.006048	-0.00195	0.050545	-0.001947	0.037228	0	0.033331	-0.005844	0.027484	0.000972		-0.0017538			0.040476	0.002922	0.043399	-0.00195	0.036903	-0.000975	0.051844	0.005847	0.038202	-0.002925		0.0005838
		0.005723	-0.002925	0.05022	-0.002922	0.038202	0.002922	0.033006	-0.006819	0.026835	-0.000975		-0.0021438			0.040476	0.002922	0.043399	-0.00195	0.037553	0.000975	0.052169	0.006822	0.037878	-0.003897		0.0009744
		0.006048	-0.00195	0.051844	0.00195	0.037553	0.000975	0.034305	-0.002922	0.02716	0		-0.0003894			0.04145	0.005844	0.043074	-0.002925	0.036579	-0.001947	0.051519	0.004872	0.037553	-0.004872		0.0001944
		0.006048	-0.00195	0.051519	0.000975	0.038527	0.003897	0.033655	-0.004872	0.027809	0.001947		-6e-07			0.040476	0.002922	0.043074	-0.002925	0.038852	0.004872	0.05022	0.000975	0.038527	-0.00195		0.0007788
		0.005723	-0.002925	0.052169	0.002925	0.037878	0.00195	0.03463	-0.001947	0.026835	-0.000975		-0.0001944			0.040801	0.003897	0.044374	0.000975	0.037878	0.00195	0.049895	0	0.039177	0		0.0013644
		0.006048	-0.00195	0.049895	-0.003897	0.037228	0	0.033655	-0.004872	0.026185	-0.002925		-0.0027288			0.041126	0.004872	0.044374	0.000975	0.037878	0.00195	0.051844	0.005847	0.038202	-0.002925		0.0021438
		0.004424	-0.006822	0.051519	0.000975	0.037878	0.00195	0.033655	-0.004872	0.026185	-0.002925		-0.0023388			0.0421	0.007794	0.044049	0	0.038202	0.002922	0.051194	0.003897	0.040801	0.004872		0.003897
		0.007672	0.002922	0.051194	0	0.038527	0.003897	0.033655	-0.004872	0.02716	0		0.0003894			0.041126	0.004872	0.045348	0.003897	0.036579	-0.001947	0.05022	0.000975	0.038852	-0.000975		0.0013644
		0.005398	-0.0039	0.051519	0.000975	0.036903	-0.000975	0.034955	-0.000972	0.027809	0.001947		-0.000585			0.040151	0.001947	0.044374	0.000975	0.038202	0.002922	0.051194	0.003897	0.038852	-0.000975		0.0017532
		0.006373	-0.000975	0.050869	-0.000975	0.037878	0.00195	0.032681	-0.007794	0.026835	-0.000975		-0.0017538			0.04145	0.005844	0.044374	0.000975	0.038852	0.004872	0.050869	0.002922	0.039502	0.000975		0.0031176
		0.005723	-0.002925	0.051194	0	0.037228	0	0.03398	-0.003897	0.027484	0.000972		-0.00117			0.04275	0.009744	0.043399	-0.00195	0.038202	0.002922	0.050869	0.002922	0.037553	-0.004872		0.0017532
		0.005398	-0.0039	0.051194	0	0.037878	0.00195	0.03398	-0.003897	0.027484	0.000972		-0.000975			0.039177	-0.000975	0.043724	-0.000975	0.039177	0.005847	0.051519	0.004872	0.038852	-0.000975		0.0015588
		0.006048	-0.00195	0.050545	-0.001947	0.038202	0.002922	0.03463	-0.001947	0.027484	0.000972		-0.00039			0.039826	0.000972	0.044049	0	0.036254	-0.002922	0.051519	0.004872	0.036579	-0.007794		-0.0009744
		0.006048	-0.00195	0.051844	0.00195	0.038202	0.002922	0.034305	-0.002922	0.02716	0		3.1225e-18			0.039502	0	0.043399	-0.00195	0.037878	0.00195	0.05022	0.000975	0.038852	-0.000975		4.16334e-18
		0.006048	-0.00195	0.050869	-0.000975	0.037553	0.000975	0.03398	-0.003897	0.029108	0.005844		-6e-07			0.041126	0.004872	0.044049	0	0.037878	0.00195	0.051519	0.004872	0.038852	-0.000975		0.0021438
		0.005398	-0.0039	0.05022	-0.002922	0.037553	0.000975	0.034305	-0.002922	0.028134	0.002922		-0.0011694			0.04145	0.005844	0.043074	-0.002925	0.037878	0.00195	0.050545	0.00195	0.039502	0.000975		0.0015588
		0.005723	-0.002925	0.050545	-0.001947	0.036903	-0.000975	0.03463	-0.001947	0.027809	0.001947		-0.0011694			0.040476	0.002922	0.041775	-0.006822	0.037878	0.00195	0.050545	0.00195	0.039502	0.000975		0.000195
		0.007347	0.001947	0.050545	-0.001947	0.038527	0.003897	0.032356	-0.008769	0.02716	0		-0.0009744			0.0421	0.007794	0.044374	0.000975	0.036903	-0.000975	0.051844	0.005847	0.037228	-0.005847		0.0015588
		0.005074	-0.004872	0.050545	-0.001947	0.036903	-0.000975	0.03398	-0.003897	0.026835	-0.000975		-0.0025332			0.039826	0.000972	0.045997	0.005844	0.037878	0.00195	0.051194	0.003897	0.038202	-0.002925		0.0019476
		0.006373	-0.000975	0.051844	0.00195	0.038527	0.003897	0.034955	-0.000972	0.027484	0.000972		0.0009744			0.040476	0.002922	0.044374	0.000975	0.037878	0.00195	0.05022	0.000975	0.039177	0		0.0013644
		0.005723	-0.002925	0.051194	0	0.039177	0.005847	0.034955	-0.000972	0.02716	0		0.00039			0.04145	0.005844	0.0421	-0.005847	0.038527	0.003897	0.050545	0.00195	0.038202	-0.002925		0.0005838
		0.006048	-0.00195	0.05022	-0.002922	0.036903	-0.000975	0.03398	-0.003897	0.026185	-0.002925		-0.0025338			0.040151	0.001947	0.045023	0.002922	0.035929	-0.003897	0.052169	0.006822	0.040151	0.002922		0.0021432
		0.006048	-0.00195	0.050545	-0.001947	0.039502	0.006822	0.033655	-0.004872	0.027484	0.000972		-0.000195			0.039826	0.000972	0.042425	-0.004872	0.037228	0	0.050869	0.002922	0.038852	-0.000975		-0.0003906
		0.006373	-0.000975	0.05022	-0.002922	0.038527	0.003897	0.03398	-0.003897	0.028459	0.003897		3.64292e-18			0.0421	0.007794	0.043399	-0.00195	0.037878	0.00195	0.051844	0.005847	0.038527	-0.00195		0.0023382
		0.006048	-0.00195	0.051844	0.00195	0.038202	0.002922	0.033655	-0.004872	0.027484	0.000972		-0.0001956			0.04145	0.005844	0.043399	-0.00195	0.038202	0.002922	0.050869	0.002922	0.038202	-0.002925		0.0013626
		0.005074	-0.004872	0.049245	-0.005847	0.037228	0	0.03398	-0.003897	0.027809	0.001947		-0.0025338			0.041126	0.004872	0.044049	0	0.037878	0.00195	0.05022	0.000975	0.039502	0.000975		0.0017544
		0.006373	-0.000975	0.052169	0.002925	0.038852	0.004872	0.034305	-0.002922	0.026835	-0.000975		0.000585			0.039177	-0.000975	0.04275	-0.003897	0.037553	0.000975	0.051844	0.005847	0.038852	-0.000975		0.000195
		0.006698	0	0.05022	-0.002922	0.037878	0.00195	0.032681	-0.007794	0.02651	-0.00195		-0.0021432			0.04145	0.005844	0.043724	-0.000975	0.036254	-0.002922	0.051519	0.004872	0.039826	0.001947		0.0017532
		0.006048	-0.00195	0.050545	-0.001947	0.038202	0.002922	0.034955	-0.000972	0.027484	0.000972		-0.000195			0.0421	0.007794	0.0421	-0.005847	0.037228	0	0.051194	0.003897	0.038852	-0.000975		0.0009738
		0.005398	-0.0039	0.049895	-0.003897	0.039177	0.005847	0.033331	-0.005844	0.027809	0.001947		-0.0011694			0.041775	0.006819	0.043724	-0.000975	0.038202	0.002922	0.051519	0.004872	0.038527	-0.00195		0.0023376
		0.006698	0	0.051519	0.000975	0.039177	0.005847	0.034305	-0.002922	0.027484	0.000972		0.0009744			0.040801	0.003897	0.043399	-0.00195	0.037228	0	0.053468	0.010719	0.039177	0		0.0025332
		0.006373	-0.000975	0.050869	-0.000975	0.037878	0.00195	0.032356	-0.008769	0.026835	-0.000975		-0.0019488			0.040151	0.001947	0.043724	-0.000975	0.038202	0.002922	0.048921	-0.002922	0.039177	0		0.0001944
		0.005074	-0.004872	0.051519	0.000975	0.038852	0.004872	0.034305	-0.002922	0.026185	-0.002925		-0.0009744			0.040476	0.002922	0.046647	0.007794	0.037553	0.000975	0.050869	0.002922	0.038527	-0.00195		0.0025326
		0.006698	0	0.049245	-0.005847	0.038202	0.002922	0.034305	-0.002922	0.028134	0.002922		-0.000585			0.041775	0.006819	0.044698	0.001947	0.037553	0.000975	0.050869	0.002922	0.038852	-0.000975		0.0023376
		0.006373	-0.000975	0.049895	-0.003897	0.038202	0.002922	0.033006	-0.006819	0.027809	0.001947		-0.0013644			0.039826	0.000972	0.043399	-0.00195	0.036254	-0.002922	0.050545	0.00195	0.038852	-0.000975		-0.000585
		0.004749	-0.005847	0.050545	-0.001947	0.037553	0.000975	0.034955	-0.000972	0.02716	0		-0.0015582			0.040801	0.003897	0.043074	-0.002925	0.037228	0	0.051519	0.004872	0.038202	-0.002925		0.0005838
		0.005398	-0.0039	0.051194	0	0.039502	0.006822	0.03398	-0.003897	0.02651	-0.00195		-0.000585			0.040476	0.002922	0.044698	0.001947	0.038202	0.002922	0.050869	0.002922	0.038202	-0.002925		0.0015576
		0.006698	0	0.049895	-0.003897	0.037228	0	0.033655	-0.004872	0.026835	-0.000975		-0.0019488			0.040476	0.002922	0.043724	-0.000975	0.036254	-0.002922	0.050869	0.002922	0.037553	-0.004872		-0.000585
		0.004099	-0.007797	0.052169	0.002925	0.038202	0.002922	0.034305	-0.002922	0.026835	-0.000975		-0.0011694			0.040476	0.002922	0.044049	0	0.038527	0.003897	0.052169	0.006822	0.037228	-0.005847		0.0015588
		0.005723	-0.002925	0.050869	-0.000975	0.037228	0	0.03463	-0.001947	0.02716	0		-0.0011694			0.04145	0.005844	0.044698	0.001947	0.037228	0	0.050869	0.002922	0.039177	0		0.0021426
		0.006373	-0.000975	0.04957	-0.004872	0.037553	0.000975	0.033655	-0.004872	0.028134	0.002922		-0.0013644			0.041126	0.004872	0.044049	0	0.036254	-0.002922	0.05022	0.000975	0.037878	-0.003897		-0.0001944
		0.005398	-0.0039	0.050869	-0.000975	0.038202	0.002922	0.03463	-0.001947	0.02716	0		-0.00078			0.042425	0.008769	0.043074	-0.002925	0.037878	0.00195	0.052169	0.006822	0.038852	-0.000975		0.0027282
		0.005074	-0.004872	0.05022	-0.002922	0.040476	0.009744	0.033331	-0.005844	0.027484	0.000972		-0.0005844			0.040151	0.001947	0.043074	-0.002925	0.037553	0.000975	0.050869	0.002922	0.039177	0		0.0005838
		0.005398	-0.0039	0.050869	-0.000975	0.038202	0.002922	0.032681	-0.007794	0.027484	0.000972		-0.001755			0.040151	0.001947	0.044049	0	0.037228	0	0.050869	0.002922	0.040801	0.004872		0.0019482
		0.007022	0.000972	0.05022	-0.002922	0.037228	0	0.034305	-0.002922	0.02716	0		-0.0009744			0.04145	0.005844	0.044049	0	0.036579	-0.001947	0.051194	0.003897	0.038202	-0.002925		0.0009738
		0.006048	-0.00195	0.05022	-0.002922	0.039502	0.006822	0.034305	-0.002922	0.02651	-0.00195		-0.0005844			0.039826	0.000972	0.044049	0	0.037228	0	0.050545	0.00195	0.038202	-0.002925		-6e-07
		0.006698	0	0.050545	-0.001947	0.038202	0.002922	0.033655	-0.004872	0.028134	0.002922		-0.000195			0.039826	0.000972	0.043724	-0.000975	0.036254	-0.002922	0.051519	0.004872	0.039177	0		0.0003894
		0.006048	-0.00195	0.051519	0.000975	0.039502	0.006822	0.03398	-0.003897	0.026185	-0.002925		-0.000195			0.040801	0.003897	0.044374	0.000975	0.038852	0.004872	0.051194	0.003897	0.038202	-0.002925		0.0021432
		0.007672	0.002922	0.049895	-0.003897	0.038202	0.002922	0.035604	0.000975	0.027809	0.001947		0.0009738			0.040476	0.002922	0.043399	-0.00195	0.038527	0.003897	0.05022	0.000975	0.040151	0.002922		0.0017532
		0.005723	-0.002925	0.05022	-0.002922	0.039826	0.007794	0.032031	-0.009744	0.027484	0.000972		-0.001365			0.040476	0.002922	0.043399	-0.00195	0.037553	0.000975	0.050869	0.002922	0.037878	-0.003897		0.0001944
		0.005723	-0.002925	0.051519	0.000975	0.038852	0.004872	0.034305	-0.002922	0.028134	0.002922		0.0005844			0.040801	0.003897	0.043724	-0.000975	0.038202	0.002922	0.049245	-0.00195	0.038527	-0.00195		0.0003888
		0.005723	-0.002925	0.050869	-0.000975	0.039502	0.006822	0.033331	-0.005844	0.027809	0.001947		-0.000195			0.041126	0.004872	0.044374	0.000975	0.037553	0.000975	0.050545	0.00195	0.039502	0.000975		0.0019494
		0.006698	0	0.04957	-0.004872	0.038527	0.003897	0.034305	-0.002922	0.026185	-0.002925		-0.0013644			0.039826	0.000972	0.043399	-0.00195	0.036254	-0.002922	0.051194	0.003897	0.037228	-0.005847		-0.00117
		0.005723	-0.002925	0.05022	-0.002922	0.037228	0	0.033331	-0.005844	0.028134	0.002922		-0.0017538			0.041126	0.004872	0.044374	0.000975	0.035279	-0.005847	0.049895	0	0.038202	-0.002925		-0.000585
		0.006698	0	0.05022	-0.002922	0.039502	0.006822	0.03463	-0.001947	0.026835	-0.000975		0.0001956			0.039826	0.000972	0.043724	-0.000975	0.037878	0.00195	0.050869	0.002922	0.039826	0.001947		0.0013632
		0.007672	0.002922	0.05022	-0.002922	0.037228	0	0.033006	-0.006819	0.027484	0.000972		-0.0011694			0.039502	0	0.043399	-0.00195	0.037878	0.00195	0.051844	0.005847	0.037228	-0.005847		4.16334e-18
		0.007022	0.000972	0.050545	-0.001947	0.038852	0.004872	0.034305	-0.002922	0.027484	0.000972		0.0003894			0.040801	0.003897	0.045023	0.002922	0.036579	-0.001947	0.049895	0	0.039177	0		0.0009744
		0.005398	-0.0039	0.04957	-0.004872	0.038527	0.003897	0.03463	-0.001947	0.026835	-0.000975		-0.0015594			0.039826	0.000972	0.044049	0	0.037553	0.000975	0.050545	0.00195	0.038527	-0.00195		0.0003894
		0.006048	-0.00195	0.050869	-0.000975	0.037553	0.000975	0.03398	-0.003897	0.02716	0		-0.0011694			0.039826	0.000972	0.044374	0.000975	0.036254	-0.002922	0.050869	0.002922	0.037553	-0.004872		-0.000585
		0.006698	0	0.04957	-0.004872	0.038202	0.002922	0.032681	-0.007794	0.027809	0.001947		-0.0015594			0.040476	0.002922	0.044049	0	0.037228	0	0.050545	0.00195	0.037878	-0.003897		0.000195
		0.007347	0.001947	0.05022	-0.002922	0.038527	0.003897	0.03398	-0.003897	0.02716	0		-0.000195			0.040801	0.003897	0.04275	-0.003897	0.038202	0.002922	0.050869	0.002922	0.038852	-0.000975		0.0009738
		0.005398	-0.0039	0.048596	-0.007794	0.040801	0.010719	0.033655	-0.004872	0.028784	0.004872		-0.000195			0.040151	0.001947	0.044698	0.001947	0.037228	0	0.05022	0.000975	0.038852	-0.000975		0.0007788
		0.008322	0.004872	0.051844	0.00195	0.038202	0.002922	0.033655	-0.004872	0.027484	0.000972		0.0011688			0.040476	0.002922	0.043724	-0.000975	0.038202	0.002922	0.051194	0.003897	0.038852	-0.000975		0.0015582
		0.005398	-0.0039	0.051519	0.000975	0.037553	0.000975	0.034955	-0.000972	0.027809	0.001947		-0.000195			0.040151	0.001947	0.044698	0.001947	0.036579	-0.001947	0.04957	-0.000975	0.038202	-0.002925		-0.0003906
		0.005723	-0.002925	0.049895	-0.003897	0.038527	0.003897	0.03463	-0.001947	0.027484	0.000972		-0.00078			0.040151	0.001947	0.042425	-0.004872	0.037228	0	0.051519	0.004872	0.038202	-0.002925		-0.0001956
		0.006048	-0.00195	0.049895	-0.003897	0.037228	0	0.032356	-0.008769	0.028459	0.003897		-0.0021438			0.039177	-0.000975	0.044049	0	0.037878	0.00195	0.051519	0.004872	0.038852	-0.000975		0.0009744
		0.006048	-0.00195	0.04957	-0.004872	0.037878	0.00195	0.033331	-0.005844	0.028134	0.002922		-0.0015588			0.040801	0.003897	0.044374	0.000975	0.037553	0.000975	0.049895	0	0.038202	-0.002925		0.0005844
		0.007022	0.000972	0.050869	-0.000975	0.037228	0	0.034955	-0.000972	0.028134	0.002922		0.0003894			0.040476	0.002922	0.043724	-0.000975	0.037228	0	0.050545	0.00195	0.038852	-0.000975		0.0005844
		0.006048	-0.00195	0.050545	-0.001947	0.038852	0.004872	0.03398	-0.003897	0.02716	0		-0.0005844			0.039826	0.000972	0.044698	0.001947	0.037878	0.00195	0.050545	0.00195	0.038527	-0.00195		0.0009738
		0.005723	-0.002925	0.049895	-0.003897	0.038202	0.002922	0.034305	-0.002922	0.027484	0.000972		-0.00117			0.039826	0.000972	0.043724	-0.000975	0.036903	-0.000975	0.050545	0.00195	0.038527	-0.00195		-0.0001956
		0.006698	0	0.050545	-0.001947	0.039502	0.006822	0.034955	-0.000972	0.028459	0.003897		0.00156			0.040801	0.003897	0.044374	0.000975	0.037553	0.000975	0.048921	-0.002922	0.040151	0.002922		0.0011694
		0.005723	-0.002925	0.051194	0	0.039177	0.005847	0.034955	-0.000972	0.027809	0.001947		0.0007794			0.040476	0.002922	0.044049	0	0.037228	0	0.051194	0.003897	0.039177	0		0.0013638
		0.007022	0.000972	0.04957	-0.004872	0.039826	0.007794	0.033655	-0.004872	0.02716	0		-0.0001956			0.038852	-0.00195	0.043724	-0.000975	0.036579	-0.001947	0.04957	-0.000975	0.039177	0		-0.0011694
		0.005723	-0.002925	0.051194	0	0.038527	0.003897	0.034305	-0.002922	0.028134	0.002922		0.0001944			0.038527	-0.002925	0.043399	-0.00195	0.036579	-0.001947	0.04957	-0.000975	0.037878	-0.003897		-0.0023388
		0.007022	0.000972	0.049895	-0.003897	0.037553	0.000975	0.034955	-0.000972	0.026185	-0.002925		-0.0011694			0.040151	0.001947	0.045023	0.002922	0.037878	0.00195	0.050545	0.00195	0.039177	0		0.0017538
		0.005723	-0.002925	0.049895	-0.003897	0.037878	0.00195	0.033331	-0.005844	0.027484	0.000972		-0.0019488			0.040151	0.001947	0.043724	-0.000975	0.037228	0	0.050545	0.00195	0.040151	0.002922		0.0011688
		0.006373	-0.000975	0.050545	-0.001947	0.038852	0.004872	0.035929	0.00195	0.026835	-0.000975		0.000585			0.041126	0.004872	0.044049	0	0.036579	-0.001947	0.051194	0.003897	0.039177	0		0.0013644
		0.006698	0	0.049895	-0.003897	0.038202	0.002922	0.032681	-0.007794	0.027484	0.000972		-0.0015594			0.039826	0.000972	0.04275	-0.003897	0.037553	0.000975	0.050869	0.002922	0.039177	0		0.0001944
		0.006048	-0.00195	0.05022	-0.002922	0.036579	-0.001947	0.033006	-0.006819	0.027809	0.001947		-0.0023382			0.04145	0.005844	0.044374	0.000975	0.037228	0	0.049895	0	0.039177	0		0.0013638
		0.006048	-0.00195	0.05022	-0.002922	0.039177	0.005847	0.034955	-0.000972	0.02716	0		6e-07			0.039502	0	0.043724	-0.000975	0.036903	-0.000975	0.050545	0.00195	0.039502	0.000975		0.000195
		0.005398	-0.0039	0.051194	0	0.039177	0.005847	0.033006	-0.006819	0.027809	0.001947		-0.000585			0.039502	0	0.044049	0	0.037228	0	0.049895	0	0.038527	-0.00195		-0.00039
		0.006373	-0.000975	0.049895	-0.003897	0.038202	0.002922	0.034955	-0.000972	0.028459	0.003897		0.000195			0.040476	0.002922	0.044049	0	0.037228	0	0.049245	-0.00195	0.038852	-0.000975		-6e-07
		0.006048	-0.00195	0.049895	-0.003897	0.037553	0.000975	0.035929	0.00195	0.027809	0.001947		-0.000195			0.040476	0.002922	0.043724	-0.000975	0.036903	-0.000975	0.051194	0.003897	0.039177	0		0.0009738
		0.006048	-0.00195	0.049895	-0.003897	0.039502	0.006822	0.03398	-0.003897	0.02716	0		-0.0005844			0.04145	0.005844	0.044049	0	0.037878	0.00195	0.050869	0.002922	0.039177	0		0.0021432
		0.007347	0.001947	0.049245	-0.005847	0.037228	0	0.03463	-0.001947	0.02651	-0.00195		-0.0015594			0.038852	-0.00195	0.045997	0.005844	0.035929	-0.003897	0.049895	0	0.04145	0.006819		0.0013632
		0.005723	-0.002925	0.049895	-0.003897	0.039502	0.006822	0.034955	-0.000972	0.027809	0.001947		0.000195			0.039502	0	0.044698	0.001947	0.037553	0.000975	0.05022	0.000975	0.039502	0.000975		0.0009744
		0.006373	-0.000975	0.050545	-0.001947	0.038202	0.002922	0.035604	0.000975	0.02716	0		0.000195			0.039826	0.000972	0.044049	0	0.037553	0.000975	0.049245	-0.00195	0.038852	-0.000975		-0.0001956
		0.006698	0	0.049245	-0.005847	0.039502	0.006822	0.034305	-0.002922	0.027809	0.001947		2.08167e-18			0.040801	0.003897	0.044698	0.001947	0.036903	-0.000975	0.051844	0.005847	0.038527	-0.00195		0.0017532
		0.005074	-0.004872	0.051194	0	0.038202	0.002922	0.033655	-0.004872	0.028134	0.002922		-0.00078			0.040476	0.002922	0.044049	0	0.038852	0.004872	0.050545	0.00195	0.038527	-0.00195		0.0015588
		0.007022	0.000972	0.05022	-0.002922	0.038202	0.002922	0.03463	-0.001947	0.029758	0.007794		0.0013638			0.039177	-0.000975	0.044698	0.001947	0.037878	0.00195	0.050545	0.00195	0.039502	0.000975		0.0011694
		0.005723	-0.002925	0.050545	-0.001947	0.038852	0.004872	0.03463	-0.001947	0.02716	0		-0.0003894			0.04145	0.005844	0.044698	0.001947	0.036579	-0.001947	0.04957	-0.000975	0.039177	0		0.0009738
		0.007347	0.001947	0.051194	0	0.036903	-0.000975	0.034305	-0.002922	0.028459	0.003897		0.0003894			0.039177	-0.000975	0.044049	0	0.037878	0.00195	0.052169	0.006822	0.039177	0		0.0015594
		0.006698	0	0.050545	-0.001947	0.039502	0.006822	0.035929	0.00195	0.027809	0.001947		0.0017544			0.040476	0.002922	0.044049	0	0.036579	-0.001947	0.051194	0.003897	0.039502	0.000975		0.0011694
		0.006698	0	0.049895	-0.003897	0.038852	0.004872	0.034305	-0.002922	0.027809	0.001947		2.08167e-18			0.039502	0	0.045673	0.004872	0.037878	0.00195	0.048921	-0.002922	0.040151	0.002922		0.0013644
		0.007022	0.000972	0.049895	-0.003897	0.039502	0.006822	0.033655	-0.004872	0.027809	0.001947		0.0001944			0.040151	0.001947	0.043724	-0.000975	0.037878	0.00195	0.051519	0.004872	0.039177	0		0.0015588
		0.006373	-0.000975	0.049895	-0.003897	0.037553	0.000975	0.034305	-0.002922	0.029108	0.005844		-0.000195			0.04145	0.005844	0.045348	0.003897	0.036903	-0.000975	0.049895	0	0.039177	0		0.0017532
		0.006373	-0.000975	0.049895	-0.003897	0.040151	0.008769	0.035929	0.00195	0.027809	0.001947		0.0015588			0.041775	0.006819	0.045023	0.002922	0.036579	-0.001947	0.051194	0.003897	0.037228	-0.005847		0.0011688
		0.006048	-0.00195	0.049895	-0.003897	0.039177	0.005847	0.034305	-0.002922	0.027484	0.000972		-0.00039			0.038527	-0.002925	0.043074	-0.002925	0.037878	0.00195	0.049895	0	0.038527	-0.00195		-0.00117
		0.007347	0.001947	0.04957	-0.004872	0.038202	0.002922	0.033331	-0.005844	0.028134	0.002922		-0.000585			0.039502	0	0.045997	0.005844	0.036903	-0.000975	0.05022	0.000975	0.039177	0		0.0011688
		0.005074	-0.004872	0.05022	-0.002922	0.039826	0.007794	0.03463	-0.001947	0.028134	0.002922		0.000195			0.040801	0.003897	0.044374	0.000975	0.037553	0.000975	0.051194	0.003897	0.038527	-0.00195		0.0015588
		0.007347	0.001947	0.048921	-0.006819	0.038852	0.004872	0.033655	-0.004872	0.027484	0.000972		-0.00078			0.040801	0.003897	0.044049	0	0.036579	-0.001947	0.050545	0.00195	0.040151	0.002922		0.0013644
		0.006698	0	0.05022	-0.002922	0.039177	0.005847	0.034955	-0.000972	0.027484	0.000972		0.000585			0.040151	0.001947	0.046647	0.007794	0.036579	-0.001947	0.05022	0.000975	0.039177	0		0.0017538
		0.006698	0	0.05022	-0.002922	0.038202	0.002922	0.034955	-0.000972	0.027809	0.001947		0.000195			0.040151	0.001947	0.044698	0.001947	0.037228	0	0.050869	0.002922	0.039502	0.000975		0.0015582
		0.004099	-0.007797	0.05022	-0.002922	0.038852	0.004872	0.033006	-0.006819	0.02716	0		-0.0025332			0.040801	0.003897	0.044374	0.000975	0.037553	0.000975	0.049895	0	0.040151	0.002922		0.0017538
		0.005723	-0.002925	0.050869	-0.000975	0.038202	0.002922	0.033331	-0.005844	0.028459	0.003897		-0.000585			0.039502	0	0.045997	0.005844	0.039177	0.005847	0.050869	0.002922	0.039177	0		0.0029226
		0.006048	-0.00195	0.048271	-0.008769	0.037553	0.000975	0.036254	0.002925	0.028459	0.003897		-0.0005844			0.039826	0.000972	0.044698	0.001947	0.035604	-0.004872	0.050545	0.00195	0.038852	-0.000975		-0.0001956
		0.006048	-0.00195	0.051519	0.000975	0.038527	0.003897	0.033655	-0.004872	0.028134	0.002922		0.0001944			0.039826	0.000972	0.044049	0	0.037228	0	0.050869	0.002922	0.038527	-0.00195		0.0003888
		0.007347	0.001947	0.049895	-0.003897	0.039177	0.005847	0.036254	0.002925	0.028134	0.002922		0.0019488			0.039826	0.000972	0.044698	0.001947	0.037553	0.000975	0.050545	0.00195	0.040801	0.004872		0.0021432
		0.005723	-0.002925	0.051194	0	0.037553	0.000975	0.035279	0	0.027484	0.000972		-0.0001956			0.039502	0	0.044698	0.001947	0.036903	-0.000975	0.04957	-0.000975	0.038202	-0.002925		-0.0005856
		0.007347	0.001947	0.049895	-0.003897	0.037878	0.00195	0.03398	-0.003897	0.02716	0		-0.0007794			0.040476	0.002922	0.044698	0.001947	0.037553	0.000975	0.052818	0.008769	0.039177	0		0.0029226
		0.004749	-0.005847	0.047946	-0.009744	0.038527	0.003897	0.035279	0	0.027809	0.001947		-0.0019494			0.040476	0.002922	0.044049	0	0.035929	-0.003897	0.04957	-0.000975	0.039502	0.000975		-0.000195
		0.006698	0	0.050545	-0.001947	0.037228	0	0.035604	0.000975	0.028134	0.002922		0.00039			0.040801	0.003897	0.044049	0	0.038202	0.002922	0.052818	0.008769	0.038527	-0.00195		0.0027276
		0.006698	0	0.050545	-0.001947	0.036903	-0.000975	0.03463	-0.001947	0.028134	0.002922		-0.0003894			0.039826	0.000972	0.045023	0.002922	0.036579	-0.001947	0.049895	0	0.037553	-0.004872		-0.000585
		0.005398	-0.0039	0.051519	0.000975	0.037228	0	0.034305	-0.002922	0.027809	0.001947		-0.00078			0.040151	0.001947	0.044698	0.001947	0.036903	-0.000975	0.050545	0.00195	0.040151	0.002922		0.0015582
		0.006048	-0.00195	0.05022	-0.002922	0.038527	0.003897	0.03398	-0.003897	0.026835	-0.000975		-0.0011694			0.039826	0.000972	0.045023	0.002922	0.037553	0.000975	0.050869	0.002922	0.038527	-0.00195		0.0011682
		0.007022	0.000972	0.05022	-0.002922	0.038202	0.002922	0.035279	0	0.028134	0.002922		0.0007788			0.039826	0.000972	0.043724	-0.000975	0.037228	0	0.05022	0.000975	0.037553	-0.004872		-0.00078
		0.005398	-0.0039	0.05022	-0.002922	0.036903	-0.000975	0.034305	-0.002922	0.027484	0.000972		-0.0019494			0.039502	0	0.044049	0	0.037228	0	0.051194	0.003897	0.039502	0.000975		0.0009744
		0.006698	0	0.049895	-0.003897	0.038202	0.002922	0.03463	-0.001947	0.028784	0.004872		0.00039			0.039826	0.000972	0.044374	0.000975	0.037553	0.000975	0.050869	0.002922	0.038527	-0.00195		0.0007788
		0.005723	-0.002925	0.048596	-0.007794	0.037553	0.000975	0.035929	0.00195	0.02586	-0.0039		-0.0023388			0.041126	0.004872	0.044049	0	0.037878	0.00195	0.05022	0.000975	0.037553	-0.004872		0.000585
		0.006048	-0.00195	0.050869	-0.000975	0.037878	0.00195	0.033331	-0.005844	0.029108	0.005844		-0.000195			0.039177	-0.000975	0.044049	0	0.037553	0.000975	0.050869	0.002922	0.040476	0.003897		0.0013638
		0.006698	0	0.050545	-0.001947	0.037228	0	0.035604	0.000975	0.028134	0.002922		0.00039			0.039177	-0.000975	0.045023	0.002922	0.037553	0.000975	0.048921	-0.002922	0.038852	-0.000975		-0.000195
		0.006373	-0.000975	0.049245	-0.005847	0.038852	0.004872	0.033006	-0.006819	0.028134	0.002922		-0.0011694			0.039502	0	0.043724	-0.000975	0.037553	0.000975	0.050869	0.002922	0.038852	-0.000975		0.0003894
		0.006048	-0.00195	0.050545	-0.001947	0.038202	0.002922	0.03463	-0.001947	0.028784	0.004872		0.00039			0.04145	0.005844	0.045348	0.003897	0.036903	-0.000975	0.051519	0.004872	0.039177	0		0.0027276
		0.005398	-0.0039	0.049245	-0.005847	0.037553	0.000975	0.033655	-0.004872	0.028459	0.003897		-0.0019494			0.039177	-0.000975	0.045023	0.002922	0.037878	0.00195	0.05022	0.000975	0.038852	-0.000975		0.0007794
		0.005723	-0.002925	0.049895	-0.003897	0.037878	0.00195	0.034955	-0.000972	0.027809	0.001947		-0.0007794			0.040476	0.002922	0.044698	0.001947	0.036254	-0.002922	0.051194	0.003897	0.039826	0.001947		0.0015582
		0.006373	-0.000975	0.05022	-0.002922	0.037553	0.000975	0.034305	-0.002922	0.027809	0.001947		-0.0007794			0.040801	0.003897	0.044374	0.000975	0.039502	0.006822	0.05022	0.000975	0.039502	0.000975		0.0027288
		0.007022	0.000972	0.048921	-0.006819	0.039177	0.005847	0.035279	0	0.028134	0.002922		0.0005844			0.04145	0.005844	0.045348	0.003897	0.037228	0	0.05022	0.000975	0.037553	-0.004872		0.0011688
		0.006698	0	0.051194	0	0.037878	0.00195	0.034305	-0.002922	0.028459	0.003897		0.000585			0.040476	0.002922	0.044698	0.001947	0.037878	0.00195	0.051194	0.003897	0.039826	0.001947		0.0025326
		0.006048	-0.00195	0.04957	-0.004872	0.039502	0.006822	0.03398	-0.003897	0.027484	0.000972		-0.000585			0.039502	0	0.043399	-0.00195	0.039502	0.006822	0.051194	0.003897	0.038852	-0.000975		0.0015588
		0.005074	-0.004872	0.050545	-0.001947	0.037228	0	0.03398	-0.003897	0.027809	0.001947		-0.0017538			0.040476	0.002922	0.045997	0.005844	0.037228	0	0.050545	0.00195	0.039177	0		0.0021432
		0.009296	0.007794	0.04957	-0.004872	0.038202	0.002922	0.033331	-0.005844	0.028134	0.002922		0.0005844			0.040476	0.002922	0.045023	0.002922	0.037228	0	0.051844	0.005847	0.038527	-0.00195		0.0019482
		0.005398	-0.0039	0.049245	-0.005847	0.037553	0.000975	0.036579	0.0039	0.02651	-0.00195		-0.0013644			0.040151	0.001947	0.044698	0.001947	0.036254	-0.002922	0.050545	0.00195	0.038852	-0.000975		0.0003894
		0.006698	0	0.051844	0.00195	0.037878	0.00195	0.033331	-0.005844	0.027484	0.000972		-0.0001944			0.039826	0.000972	0.045997	0.005844	0.037228	0	0.051194	0.003897	0.040801	0.004872		0.003117
		0.005723	-0.002925	0.050545	-0.001947	0.036903	-0.000975	0.034305	-0.002922	0.029433	0.006819		-0.00039			0.04145	0.005844	0.045023	0.002922	0.038852	0.004872	0.049895	0	0.039177	0		0.0027276
		0.006048	-0.00195	0.050869	-0.000975	0.038202	0.002922	0.03463	-0.001947	0.026835	-0.000975		-0.000585			0.039826	0.000972	0.045023	0.002922	0.037228	0	0.052169	0.006822	0.037553	-0.004872		0.0011688
		0.007347	0.001947	0.051844	0.00195	0.038202	0.002922	0.03463	-0.001947	0.02716	0		0.0009744			0.040801	0.003897	0.043724	-0.000975	0.038202	0.002922	0.051194	0.003897	0.039826	0.001947		0.0023376
		0.004424	-0.006822	0.05022	-0.002922	0.037553	0.000975	0.032681	-0.007794	0.02716	0		-0.0033126			0.039826	0.000972	0.044698	0.001947	0.038202	0.002922	0.050545	0.00195	0.039177	0		0.0015582
		0.007347	0.001947	0.050545	-0.001947	0.038202	0.002922	0.034305	-0.002922	0.026835	-0.000975		-0.000195			0.04145	0.005844	0.044698	0.001947	0.037878	0.00195	0.05022	0.000975	0.039502	0.000975		0.0023382
		0.004749	-0.005847	0.050545	-0.001947	0.039177	0.005847	0.035279	0	0.029108	0.005844		0.0007794			0.040151	0.001947	0.045348	0.003897	0.037878	0.00195	0.050869	0.002922	0.038852	-0.000975		0.0019482
		0.007022	0.000972	0.049895	-0.003897	0.037878	0.00195	0.033331	-0.005844	0.02651	-0.00195		-0.0017538			0.041126	0.004872	0.043724	-0.000975	0.037228	0	0.051519	0.004872	0.038852	-0.000975		0.0015588
		0.005074	-0.004872	0.049245	-0.005847	0.037228	0	0.03463	-0.001947	0.026835	-0.000975		-0.0027282			0.039826	0.000972	0.045023	0.002922	0.038202	0.002922	0.05022	0.000975	0.038852	-0.000975		0.0013632
		0.004749	-0.005847	0.052169	0.002925	0.038852	0.004872	0.034955	-0.000972	0.028134	0.002922		0.00078			0.040801	0.003897	0.043724	-0.000975	0.037878	0.00195	0.052818	0.008769	0.038202	-0.002925		0.0021432
		0.005723	-0.002925	0.052169	0.002925	0.037228	0	0.033655	-0.004872	0.028459	0.003897		-0.000195			0.040476	0.002922	0.044698	0.001947	0.038202	0.002922	0.05022	0.000975	0.038852	-0.000975		0.0015582
		0.005723	-0.002925	0.051844	0.00195	0.039826	0.007794	0.036254	0.002925	0.02716	0		0.0019488			0.041126	0.004872	0.044049	0	0.037878	0.00195	0.051194	0.003897	0.037878	-0.003897		0.0013644
		0.006373	-0.000975	0.050869	-0.000975	0.036903	-0.000975	0.033331	-0.005844	0.027809	0.001947		-0.0013644			0.039826	0.000972	0.043724	-0.000975	0.038527	0.003897	0.051194	0.003897	0.040151	0.002922		0.0021426
		0.005723	-0.002925	0.050869	-0.000975	0.037228	0	0.034955	-0.000972	0.026835	-0.000975		-0.0011694			0.0421	0.007794	0.044698	0.001947	0.036254	-0.002922	0.050545	0.00195	0.039177	0		0.0017538
		0.005723	-0.002925	0.05022	-0.002922	0.038202	0.002922	0.035604	0.000975	0.02651	-0.00195		-0.00078			0.040151	0.001947	0.045348	0.003897	0.036903	-0.000975	0.04957	-0.000975	0.039826	0.001947		0.0011682
		0.006048	-0.00195	0.050545	-0.001947	0.038202	0.002922	0.034305	-0.002922	0.027809	0.001947		-0.00039			0.040801	0.003897	0.044374	0.000975	0.038202	0.002922	0.052818	0.008769	0.038202	-0.002925		0.0027276
		0.006048	-0.00195	0.051519	0.000975	0.037553	0.000975	0.034305	-0.002922	0.028134	0.002922		5.20417e-18			0.040151	0.001947	0.044698	0.001947	0.037553	0.000975	0.050869	0.002922	0.038527	-0.00195		0.0011682
		0.005723	-0.002925	0.049895	-0.003897	0.037878	0.00195	0.035279	0	0.02586	-0.0039		-0.0017544			0.040801	0.003897	0.045348	0.003897	0.037878	0.00195	0.052169	0.006822	0.038527	-0.00195		0.0029232
		0.005723	-0.002925	0.050869	-0.000975	0.037228	0	0.034955	-0.000972	0.02716	0		-0.0009744			0.041775	0.006819	0.045023	0.002922	0.037228	0	0.04957	-0.000975	0.039177	0		0.0017532
		0.004749	-0.005847	0.051194	0	0.038202	0.002922	0.035279	0	0.02651	-0.00195		-0.000975			0.040801	0.003897	0.044374	0.000975	0.037878	0.00195	0.051194	0.003897	0.038527	-0.00195		0.0017538
		0.005074	-0.004872	0.050869	-0.000975	0.038527	0.003897	0.034305	-0.002922	0.027484	0.000972		-0.00078			0.04145	0.005844	0.044374	0.000975	0.037228	0	0.050869	0.002922	0.038527	-0.00195		0.0015582
		0.005398	-0.0039	0.050545	-0.001947	0.037553	0.000975	0.033655	-0.004872	0.027809	0.001947		-0.0015594			0.04145	0.005844	0.045673	0.004872	0.037553	0.000975	0.051194	0.003897	0.038202	-0.002925		0.0025326
		0.006698	0	0.051194	0	0.037553	0.000975	0.03398	-0.003897	0.026835	-0.000975		-0.0007794			0.040151	0.001947	0.045023	0.002922	0.038527	0.003897	0.051194	0.003897	0.038852	-0.000975		0.0023376
		0.007347	0.001947	0.050545	-0.001947	0.036903	-0.000975	0.03463	-0.001947	0.026835	-0.000975		-0.0007794			0.040151	0.001947	0.043399	-0.00195	0.037228	0	0.05022	0.000975	0.039502	0.000975		0.0003894
		0.003775	-0.008769	0.050869	-0.000975	0.037553	0.000975	0.034955	-0.000972	0.027484	0.000972		-0.0017538			0.04145	0.005844	0.045023	0.002922	0.038527	0.003897	0.051844	0.005847	0.036903	-0.006822		0.0023376
		0.004749	-0.005847	0.050869	-0.000975	0.037878	0.00195	0.033331	-0.005844	0.026835	-0.000975		-0.0023382			0.041126	0.004872	0.045348	0.003897	0.037878	0.00195	0.051194	0.003897	0.038852	-0.000975		0.0027282
		0.005398	-0.0039	0.05022	-0.002922	0.039177	0.005847	0.033331	-0.005844	0.027484	0.000972		-0.0011694			0.040151	0.001947	0.043724	-0.000975	0.037228	0	0.051844	0.005847	0.039826	0.001947		0.0017532
		0.006698	0	0.050545	-0.001947	0.037228	0	0.033655	-0.004872	0.02651	-0.00195		-0.0017538			0.04145	0.005844	0.045348	0.003897	0.037553	0.000975	0.050545	0.00195	0.038852	-0.000975		0.0023382
		0.005074	-0.004872	0.051519	0.000975	0.036903	-0.000975	0.035279	0	0.02716	0		-0.0009744			0.040151	0.001947	0.043074	-0.002925	0.038202	0.002922	0.051519	0.004872	0.038852	-0.000975		0.0011682
		0.006048	-0.00195	0.052169	0.002925	0.036903	-0.000975	0.034305	-0.002922	0.028134	0.002922		1.04083e-18			0.04145	0.005844	0.04275	-0.003897	0.036254	-0.002922	0.050869	0.002922	0.037878	-0.003897		-0.00039
		0.004749	-0.005847	0.051194	0	0.038202	0.002922	0.033655	-0.004872	0.026835	-0.000975		-0.0017544			0.041775	0.006819	0.043074	-0.002925	0.035604	-0.004872	0.052169	0.006822	0.039177	0		0.0011688
		0.004424	-0.006822	0.050545	-0.001947	0.037878	0.00195	0.033331	-0.005844	0.02716	0		-0.0025326			0.039826	0.000972	0.044049	0	0.038527	0.003897	0.051194	0.003897	0.038202	-0.002925		0.0011682
		0.006698	0	0.051194	0	0.038527	0.003897	0.03463	-0.001947	0.02651	-0.00195		2.08167e-18			0.041126	0.004872	0.044049	0	0.037228	0	0.049895	0	0.037228	-0.005847		-0.000195
		0.006698	0	0.049895	-0.003897	0.038527	0.003897	0.03463	-0.001947	0.026185	-0.002925		-0.0009744			0.040476	0.002922	0.043074	-0.002925	0.037553	0.000975	0.051844	0.005847	0.038527	-0.00195		0.0009738
		0.006698	0	0.050545	-0.001947	0.038527	0.003897	0.03398	-0.003897	0.027484	0.000972		-0.000195			0.040801	0.003897	0.045023	0.002922	0.038527	0.003897	0.050869	0.002922	0.038527	-0.00195		0.0023376
		0.005074	-0.004872	0.051844	0.00195	0.038527	0.003897	0.033655	-0.004872	0.02651	-0.00195		-0.0011694			0.0421	0.007794	0.044049	0	0.037553	0.000975	0.051844	0.005847	0.038852	-0.000975		0.0027282
		0.005074	-0.004872	0.049895	-0.003897	0.036579	-0.001947	0.033331	-0.005844	0.027809	0.001947		-0.0029226			0.040476	0.002922	0.043399	-0.00195	0.037878	0.00195	0.050545	0.00195	0.039502	0.000975		0.0011694
		0.004424	-0.006822	0.05022	-0.002922	0.038527	0.003897	0.033331	-0.005844	0.028134	0.002922		-0.0017538			0.040476	0.002922	0.045023	0.002922	0.038527	0.003897	0.051844	0.005847	0.038202	-0.002925		0.0025326
		0.005074	-0.004872	0.052169	0.002925	0.036903	-0.000975	0.034955	-0.000972	0.027809	0.001947		-0.0003894			0.040476	0.002922	0.044698	0.001947	0.037553	0.000975	0.05022	0.000975	0.038527	-0.00195		0.0009738
		0.005398	-0.0039	0.050545	-0.001947	0.038202	0.002922	0.033331	-0.005844	0.02716	0		-0.0017538			0.040476	0.002922	0.04275	-0.003897	0.037878	0.00195	0.051844	0.005847	0.039502	0.000975		0.0015594
		0.006373	-0.000975	0.04957	-0.004872	0.038527	0.003897	0.033655	-0.004872	0.02651	-0.00195		-0.0017544			0.041775	0.006819	0.046322	0.006819	0.037228	0	0.052493	0.007794	0.037228	-0.005847		0.003117
		0.005398	-0.0039	0.051844	0.00195	0.037553	0.000975	0.03398	-0.003897	0.027484	0.000972		-0.00078			0.041126	0.004872	0.042425	-0.004872	0.038202	0.002922	0.052169	0.006822	0.038202	-0.002925		0.0013638
		0.006698	0	0.05022	-0.002922	0.037878	0.00195	0.033655	-0.004872	0.028459	0.003897		-0.0003894			0.040801	0.003897	0.045023	0.002922	0.036254	-0.002922	0.050869	0.002922	0.038202	-0.002925		0.0007788
		0.005723	-0.002925	0.05022	-0.002922	0.036254	-0.002922	0.035279	0	0.026185	-0.002925		-0.0023388			0.040151	0.001947	0.043399	-0.00195	0.037553	0.000975	0.051844	0.005847	0.038527	-0.00195		0.0009738
		0.007022	0.000972	0.051844	0.00195	0.038527	0.003897	0.034955	-0.000972	0.027484	0.000972		0.0013638			0.040801	0.003897	0.044049	0	0.037553	0.000975	0.052493	0.007794	0.037878	-0.003897		0.0017538
		0.004749	-0.005847	0.05022	-0.002922	0.038202	0.002922	0.03398	-0.003897	0.025536	-0.004872		-0.0029232			0.040476	0.002922	0.0421	-0.005847	0.038527	0.003897	0.050545	0.00195	0.038527	-0.00195		0.0001944
		0.006048	-0.00195	0.051194	0	0.037878	0.00195	0.03398	-0.003897	0.027484	0.000972		-0.000585			0.040476	0.002922	0.045023	0.002922	0.036579	-0.001947	0.052493	0.007794	0.039502	0.000975		0.0025332
		0.005723	-0.002925	0.050869	-0.000975	0.037228	0	0.031707	-0.010716	0.028134	0.002922		-0.0023388			0.043074	0.010716	0.044374	0.000975	0.038202	0.002922	0.050869	0.002922	0.037878	-0.003897		0.0027276
		0.005398	-0.0039	0.050869	-0.000975	0.038852	0.004872	0.033655	-0.004872	0.027484	0.000972		-0.0007806			0.039826	0.000972	0.044698	0.001947	0.038202	0.002922	0.050545	0.00195	0.039177	0		0.0015582
		0.006373	-0.000975	0.050869	-0.000975	0.037228	0	0.03398	-0.003897	0.02716	0		-0.0011694			0.040476	0.002922	0.045348	0.003897	0.038852	0.004872	0.050545	0.00195	0.038527	-0.00195		0.0023382
		0.003775	-0.008769	0.051519	0.000975	0.038527	0.003897	0.033006	-0.006819	0.028459	0.003897		-0.0013638			0.041775	0.006819	0.043724	-0.000975	0.037228	0	0.050545	0.00195	0.039177	0		0.0015588
		0.006698	0	0.048921	-0.006819	0.037228	0	0.033006	-0.006819	0.026835	-0.000975		-0.0029226			0.040151	0.001947	0.044374	0.000975	0.038852	0.004872	0.052169	0.006822	0.037228	-0.005847		0.0017538
		0.006698	0	0.052493	0.003897	0.037553	0.000975	0.034305	-0.002922	0.028134	0.002922		0.0009744			0.040151	0.001947	0.043399	-0.00195	0.039502	0.006822	0.051194	0.003897	0.038852	-0.000975		0.0019482
		0.005398	-0.0039	0.051519	0.000975	0.039502	0.006822	0.033655	-0.004872	0.026835	-0.000975		-0.00039			0.040151	0.001947	0.044698	0.001947	0.038202	0.002922	0.050869	0.002922	0.038202	-0.002925		0.0013626
		0.006698	0	0.05022	-0.002922	0.038202	0.002922	0.03398	-0.003897	0.02586	-0.0039		-0.0015594			0.041126	0.004872	0.044049	0	0.037228	0	0.051519	0.004872	0.038852	-0.000975		0.0017538
		0.006048	-0.00195	0.05022	-0.002922	0.037878	0.00195	0.034955	-0.000972	0.027484	0.000972		-0.0005844			0.041126	0.004872	0.04275	-0.003897	0.037553	0.000975	0.051519	0.004872	0.037878	-0.003897		0.000585
		0.005398	-0.0039	0.048921	-0.006819	0.038852	0.004872	0.03398	-0.003897	0.028134	0.002922		-0.0013644			0.040151	0.001947	0.04275	-0.003897	0.037878	0.00195	0.051194	0.003897	0.037878	-0.003897		8.32667e-18
		0.006698	0	0.051519	0.000975	0.037878	0.00195	0.033006	-0.006819	0.026185	-0.002925		-0.0013638			0.040801	0.003897	0.045348	0.003897	0.039177	0.005847	0.050869	0.002922	0.039826	0.001947		0.003702
		0.006048	-0.00195	0.051519	0.000975	0.038852	0.004872	0.034305	-0.002922	0.028134	0.002922		0.0007794			0.041126	0.004872	0.044698	0.001947	0.037553	0.000975	0.049895	0	0.039177	0		0.0015588
		0.006373	-0.000975	0.049245	-0.005847	0.037878	0.00195	0.03463	-0.001947	0.026185	-0.002925		-0.0019488			0.038852	-0.00195	0.043399	-0.00195	0.037228	0	0.052493	0.007794	0.038527	-0.00195		0.0003888
		0.007022	0.000972	0.051194	0	0.038527	0.003897	0.034305	-0.002922	0.028459	0.003897		0.0011688			0.041126	0.004872	0.043724	-0.000975	0.038202	0.002922	0.050545	0.00195	0.038527	-0.00195		0.0013638
		0.006048	-0.00195	0.050545	-0.001947	0.037228	0	0.034955	-0.000972	0.027484	0.000972		-0.0007794			0.040151	0.001947	0.04275	-0.003897	0.038527	0.003897	0.050545	0.00195	0.038527	-0.00195		0.0003894
		0.005723	-0.002925	0.049895	-0.003897	0.039177	0.005847	0.032681	-0.007794	0.026185	-0.002925		-0.0023388			0.04145	0.005844	0.043074	-0.002925	0.036903	-0.000975	0.05022	0.000975	0.040801	0.004872		0.0015582
		0.005074	-0.004872	0.050545	-0.001947	0.037553	0.000975	0.033006	-0.006819	0.027809	0.001947		-0.0021432			0.042425	0.008769	0.045023	0.002922	0.038852	0.004872	0.051519	0.004872	0.038527	-0.00195		0.003897
		0.005723	-0.002925	0.051844	0.00195	0.038202	0.002922	0.034305	-0.002922	0.02651	-0.00195		-0.000585			0.04145	0.005844	0.044698	0.001947	0.038202	0.002922	0.051194	0.003897	0.037553	-0.004872		0.0019476
		0.005074	-0.004872	0.051519	0.000975	0.037553	0.000975	0.033655	-0.004872	0.026835	-0.000975		-0.0017538			0.039826	0.000972	0.045023	0.002922	0.038527	0.003897	0.050869	0.002922	0.039177	0		0.0021426
		0.006048	-0.00195	0.050545	-0.001947	0.038527	0.003897	0.033331	-0.005844	0.026835	-0.000975		-0.0013638			0.040801	0.003897	0.043399	-0.00195	0.036903	-0.000975	0.049895	0	0.038527	-0.00195		-0.0001956
		0.006698	0	0.05022	-0.002922	0.038202	0.002922	0.03398	-0.003897	0.02716	0		-0.0007794			0.041775	0.006819	0.044374	0.000975	0.037553	0.000975	0.050545	0.00195	0.037553	-0.004872		0.0011694
		0.005723	-0.002925	0.05022	-0.002922	0.036579	-0.001947	0.03463	-0.001947	0.025211	-0.005847		-0.0031176			0.0421	0.007794	0.044374	0.000975	0.038202	0.002922	0.051844	0.005847	0.037228	-0.005847		0.0023382
		0.005723	-0.002925	0.049895	-0.003897	0.038202	0.002922	0.033006	-0.006819	0.027484	0.000972		-0.0019494			0.040476	0.002922	0.043724	-0.000975	0.037228	0	0.051194	0.003897	0.040476	0.003897		0.0019482
		0.006048	-0.00195	0.051194	0	0.036254	-0.002922	0.032356	-0.008769	0.026835	-0.000975		-0.0029232			0.040801	0.003897	0.043399	-0.00195	0.037878	0.00195	0.051194	0.003897	0.037878	-0.003897		0.0007794
		0.005398	-0.0039	0.051519	0.000975	0.040801	0.010719	0.033655	-0.004872	0.028784	0.004872		0.0015588			0.040801	0.003897	0.045023	0.002922	0.037228	0	0.050545	0.00195	0.039177	0		0.0017538
		0.006698	0	0.05022	-0.002922	0.037553	0.000975	0.034305	-0.002922	0.024886	-0.006822		-0.0023382			0.040476	0.002922	0.045023	0.002922	0.037553	0.000975	0.051194	0.003897	0.037878	-0.003897		0.0013638
		0.007672	0.002922	0.050545	-0.001947	0.038852	0.004872	0.033331	-0.005844	0.028134	0.002922		0.000585			0.039502	0	0.044049	0	0.036579	-0.001947	0.052493	0.007794	0.039502	0.000975		0.0013644
		0.006698	0	0.05022	-0.002922	0.037553	0.000975	0.033006	-0.006819	0.026185	-0.002925		-0.0023382			0.041126	0.004872	0.04275	-0.003897	0.036254	-0.002922	0.051194	0.003897	0.037878	-0.003897		-0.0003894
		0.005074	-0.004872	0.051519	0.000975	0.038527	0.003897	0.03398	-0.003897	0.027484	0.000972		-0.000585			0.039177	-0.000975	0.045023	0.002922	0.038527	0.003897	0.050545	0.00195	0.038852	-0.000975		0.0013638
		0.004749	-0.005847	0.049895	-0.003897	0.038527	0.003897	0.033655	-0.004872	0.02651	-0.00195		-0.0025338			0.040476	0.002922	0.045023	0.002922	0.037228	0	0.050545	0.00195	0.038852	-0.000975		0.0013638
		0.007022	0.000972	0.05022	-0.002922	0.038852	0.004872	0.033655	-0.004872	0.026185	-0.002925		-0.000975			0.040476	0.002922	0.043399	-0.00195	0.036579	-0.001947	0.052493	0.007794	0.038202	-0.002925		0.0007788
		0.005723	-0.002925	0.049895	-0.003897	0.038202	0.002922	0.034305	-0.002922	0.02716	0		-0.0013644			0.040476	0.002922	0.043399	-0.00195	0.036903	-0.000975	0.050869	0.002922	0.039177	0		0.0005838
		0.005723	-0.002925	0.050545	-0.001947	0.038202	0.002922	0.033331	-0.005844	0.026835	-0.000975		-0.0017538			0.039826	0.000972	0.043724	-0.000975	0.035929	-0.003897	0.051194	0.003897	0.040151	0.002922		0.0005838
		0.006373	-0.000975	0.050545	-0.001947	0.039177	0.005847	0.034305	-0.002922	0.028459	0.003897		0.00078			0.040801	0.003897	0.043724	-0.000975	0.036903	-0.000975	0.04957	-0.000975	0.037553	-0.004872		-0.00078
		0.006373	-0.000975	0.051519	0.000975	0.036903	-0.000975	0.033331	-0.005844	0.028459	0.003897		-0.0005844			0.040801	0.003897	0.043399	-0.00195	0.036579	-0.001947	0.050545	0.00195	0.038527	-0.00195		0
		0.005723	-0.002925	0.050545	-0.001947	0.038852	0.004872	0.033006	-0.006819	0.02716	0		-0.0013638			0.04145	0.005844	0.043724	-0.000975	0.037878	0.00195	0.051844	0.005847	0.038527	-0.00195		0.0021432
		0.004749	-0.005847	0.051194	0	0.038202	0.002922	0.033655	-0.004872	0.02716	0		-0.0015594			0.041126	0.004872	0.043724	-0.000975	0.037228	0	0.05022	0.000975	0.037553	-0.004872		4.16334e-18
		0.006048	-0.00195	0.050545	-0.001947	0.038852	0.004872	0.03398	-0.003897	0.027484	0.000972		-0.00039			0.040801	0.003897	0.043724	-0.000975	0.036254	-0.002922	0.050545	0.00195	0.039502	0.000975		0.000585
		0.005398	-0.0039	0.050545	-0.001947	0.036579	-0.001947	0.033006	-0.006819	0.02651	-0.00195		-0.0033126			0.039826	0.000972	0.044374	0.000975	0.035929	-0.003897	0.051194	0.003897	0.037228	-0.005847		-0.00078
		0.007022	0.000972	0.05022	-0.002922	0.037553	0.000975	0.034305	-0.002922	0.027484	0.000972		-0.000585			0.039502	0	0.044374	0.000975	0.037228	0	0.050869	0.002922	0.039177	0		0.0007794
		0.006048	-0.00195	0.04957	-0.004872	0.039177	0.005847	0.03398	-0.003897	0.027809	0.001947		-0.000585			0.040151	0.001947	0.043724	-0.000975	0.037878	0.00195	0.051194	0.003897	0.039177	0		0.0013638
		0.006698	0	0.051844	0.00195	0.037878	0.00195	0.032681	-0.007794	0.02716	0		-0.0007788			0.040476	0.002922	0.044698	0.001947	0.038527	0.003897	0.050869	0.002922	0.039502	0.000975		0.0025326
		0.006373	-0.000975	0.05022	-0.002922	0.038852	0.004872	0.03463	-0.001947	0.027809	0.001947		0.000195			0.041775	0.006819	0.044049	0	0.035929	-0.003897	0.05022	0.000975	0.037553	-0.004872		-0.000195
		0.006373	-0.000975	0.05022	-0.002922	0.038852	0.004872	0.032681	-0.007794	0.028459	0.003897		-0.0005844			0.038527	-0.002925	0.043074	-0.002925	0.038202	0.002922	0.051844	0.005847	0.040151	0.002922		0.0011682
		0.005398	-0.0039	0.04957	-0.004872	0.038202	0.002922	0.033655	-0.004872	0.025536	-0.004872		-0.0031188			0.040476	0.002922	0.045023	0.002922	0.036903	-0.000975	0.050869	0.002922	0.038527	-0.00195		0.0011682
		0.005723	-0.002925	0.049245	-0.005847	0.037228	0	0.033331	-0.005844	0.029108	0.005844		-0.0017544			0.040476	0.002922	0.043074	-0.002925	0.037228	0	0.048921	-0.002922	0.038527	-0.00195		-0.000975
		0.008322	0.004872	0.049895	-0.003897	0.039177	0.005847	0.03398	-0.003897	0.026185	-0.002925		1.56125e-18			0.040476	0.002922	0.04275	-0.003897	0.037553	0.000975	0.050869	0.002922	0.038202	-0.002925		-6e-07
		0.006373	-0.000975	0.05022	-0.002922	0.038852	0.004872	0.033655	-0.004872	0.026185	-0.002925		-0.0013644			0.037878	-0.004872	0.044374	0.000975	0.035929	-0.003897	0.051519	0.004872	0.038852	-0.000975		-0.0007794
		0.006698	0	0.04957	-0.004872	0.037878	0.00195	0.03463	-0.001947	0.027809	0.001947		-0.0005844			0.041126	0.004872	0.043074	-0.002925	0.038202	0.002922	0.051844	0.005847	0.038852	-0.000975		0.0019482
		0.006698	0	0.050545	-0.001947	0.039826	0.007794	0.033655	-0.004872	0.027809	0.001947		0.0005844			0.040151	0.001947	0.043399	-0.00195	0.037553	0.000975	0.051194	0.003897	0.038527	-0.00195		0.0005838
		0.006698	0	0.049895	-0.003897	0.038202	0.002922	0.034305	-0.002922	0.027809	0.001947		-0.00039			0.04145	0.005844	0.043724	-0.000975	0.036254	-0.002922	0.050869	0.002922	0.038852	-0.000975		0.0007788
		0.006373	-0.000975	0.051194	0	0.036903	-0.000975	0.033655	-0.004872	0.028134	0.002922		-0.00078			0.039502	0	0.043399	-0.00195	0.038202	0.002922	0.050869	0.002922	0.038527	-0.00195		0.0003888
		0.005723	-0.002925	0.04957	-0.004872	0.038852	0.004872	0.032681	-0.007794	0.02651	-0.00195		-0.0025338			0.04145	0.005844	0.043399	-0.00195	0.038527	0.003897	0.051519	0.004872	0.038527	-0.00195		0.0021426
		0.006373	-0.000975	0.048596	-0.007794	0.037878	0.00195	0.033006	-0.006819	0.026835	-0.000975		-0.0029226			0.038852	-0.00195	0.044374	0.000975	0.037228	0	0.051844	0.005847	0.038852	-0.000975		0.0007794
		0.006373	-0.000975	0.051844	0.00195	0.038527	0.003897	0.034955	-0.000972	0.024886	-0.006822		-0.0005844			0.040476	0.002922	0.043074	-0.002925	0.037878	0.00195	0.05022	0.000975	0.039177	0		0.0005844
		0.006048	-0.00195	0.04957	-0.004872	0.037228	0	0.033331	-0.005844	0.027809	0.001947		-0.0021438			0.039826	0.000972	0.044374	0.000975	0.035604	-0.004872	0.050545	0.00195	0.038527	-0.00195		-0.000585
		0.006048	-0.00195	0.050869	-0.000975	0.038527	0.003897	0.033655	-0.004872	0.027809	0.001947		-0.0003906			0.040801	0.003897	0.044374	0.000975	0.037878	0.00195	0.050869	0.002922	0.040801	0.004872		0.0029232
		0.006373	-0.000975	0.049245	-0.005847	0.039177	0.005847	0.033655	-0.004872	0.028134	0.002922		-0.000585			0.039177	-0.000975	0.044698	0.001947	0.037553	0.000975	0.051519	0.004872	0.038202	-0.002925		0.0007788
		0.006048	-0.00195	0.051519	0.000975	0.038527	0.003897	0.034305	-0.002922	0.028459	0.003897		0.0007794			0.040476	0.002922	0.044698	0.001947	0.036903	-0.000975	0.050545	0.00195	0.039502	0.000975		0.0013638
		0.008646	0.005844	0.052169	0.002925	0.037878	0.00195	0.033331	-0.005844	0.027809	0.001947		0.0013644			0.039177	-0.000975	0.045023	0.002922	0.037553	0.000975	0.050869	0.002922	0.038527	-0.00195		0.0007788
		0.006698	0	0.05022	-0.002922	0.037878	0.00195	0.03398	-0.003897	0.027809	0.001947		-0.0005844			0.039826	0.000972	0.043074	-0.002925	0.037878	0.00195	0.050545	0.00195	0.039502	0.000975		0.0005844
		0.007022	0.000972	0.051194	0	0.038852	0.004872	0.033655	-0.004872	0.027809	0.001947		0.0005838			0.040476	0.002922	0.044374	0.000975	0.036903	-0.000975	0.050869	0.002922	0.038527	-0.00195		0.0007788
		0.005074	-0.004872	0.050545	-0.001947	0.039177	0.005847	0.034305	-0.002922	0.025536	-0.004872		-0.0017532			0.039502	0	0.044698	0.001947	0.038202	0.002922	0.050869	0.002922	0.039826	0.001947		0.0019476
		0.006048	-0.00195	0.04957	-0.004872	0.037878	0.00195	0.03398	-0.003897	0.028134	0.002922		-0.0011694			0.038852	-0.00195	0.046647	0.007794	0.037878	0.00195	0.051194	0.003897	0.038527	-0.00195		0.0019482
		0.006048	-0.00195	0.048921	-0.006819	0.037553	0.000975	0.033006	-0.006819	0.02651	-0.00195		-0.0033126			0.040151	0.001947	0.043399	-0.00195	0.037228	0	0.049895	0	0.038852	-0.000975		-0.0001956
		0.006698	0	0.05022	-0.002922	0.039177	0.005847	0.034305	-0.002922	0.028134	0.002922		0.000585			0.039826	0.000972	0.044049	0	0.037878	0.00195	0.050869	0.002922	0.038852	-0.000975		0.0009738
		0.006698	0	0.050545	-0.001947	0.039502	0.006822	0.033331	-0.005844	0.027484	0.000972		6e-07			0.039826	0.000972	0.043724	-0.000975	0.038202	0.002922	0.049895	0	0.039502	0.000975		0.0007788
		0.007022	0.000972	0.04957	-0.004872	0.037878	0.00195	0.03398	-0.003897	0.026185	-0.002925		-0.0017544			0.039826	0.000972	0.044698	0.001947	0.036254	-0.002922	0.04957	-0.000975	0.038852	-0.000975		-0.0003906
		0.006373	-0.000975	0.051194	0	0.037878	0.00195	0.034305	-0.002922	0.028459	0.003897		0.00039			0.041126	0.004872	0.044698	0.001947	0.036254	-0.002922	0.049895	0	0.040476	0.003897		0.0015588
		0.007997	0.003897	0.049245	-0.005847	0.037878	0.00195	0.03398	-0.003897	0.027809	0.001947		-0.00039			0.04145	0.005844	0.043724	-0.000975	0.038527	0.003897	0.04957	-0.000975	0.038852	-0.000975		0.0013632
		0.007022	0.000972	0.050869	-0.000975	0.038527	0.003897	0.03398	-0.003897	0.028459	0.003897		0.0007788			0.038202	-0.0039	0.045348	0.003897	0.037228	0	0.051519	0.004872	0.038852	-0.000975		0.0007788
		0.006048	-0.00195	0.05022	-0.002922	0.038202	0.002922	0.033331	-0.005844	0.028784	0.004872		-0.0005844			0.040151	0.001947	0.043399	-0.00195	0.037553	0.000975	0.05022	0.000975	0.037878	-0.003897		-0.00039
		0.007347	0.001947	0.05022	-0.002922	0.037553	0.000975	0.034955	-0.000972	0.027809	0.001947		0.000195			0.040476	0.002922	0.044374	0.000975	0.037878	0.00195	0.05022	0.000975	0.039826	0.001947		0.0017538
		0.005723	-0.002925	0.051194	0	0.037878	0.00195	0.033331	-0.005844	0.028459	0.003897		-0.0005844			0.039502	0	0.045023	0.002922	0.038202	0.002922	0.051194	0.003897	0.038202	-0.002925		0.0013632
		0.007347	0.001947	0.050545	-0.001947	0.037878	0.00195	0.034305	-0.002922	0.029758	0.007794		0.0013644			0.039502	0	0.044049	0	0.036579	-0.001947	0.05022	0.000975	0.040476	0.003897		0.000585
		0.007022	0.000972	0.050545	-0.001947	0.038202	0.002922	0.033655	-0.004872	0.027484	0.000972		-0.0003906			0.039502	0	0.043724	-0.000975	0.038202	0.002922	0.049895	0	0.038527	-0.00195		-6e-07
		0.006698	0	0.05022	-0.002922	0.038202	0.002922	0.034305	-0.002922	0.028784	0.004872		0.00039			0.041126	0.004872	0.044698	0.001947	0.036254	-0.002922	0.05022	0.000975	0.039826	0.001947		0.0013638
		0.006373	-0.000975	0.050545	-0.001947	0.039177	0.005847	0.033655	-0.004872	0.02716	0		-0.0003894			0.039502	0	0.045673	0.004872	0.037228	0	0.051519	0.004872	0.038202	-0.002925		0.0013638
		0.007997	0.003897	0.050869	-0.000975	0.037878	0.00195	0.035604	0.000975	0.028784	0.004872		0.0021438			0.04145	0.005844	0.045348	0.003897	0.036903	-0.000975	0.05022	0.000975	0.039502	0.000975		0.0021432
		0.005398	-0.0039	0.04957	-0.004872	0.038202	0.002922	0.034305	-0.002922	0.026835	-0.000975		-0.0019494			0.038852	-0.00195	0.044049	0	0.037228	0	0.049895	0	0.039177	0		-0.00039
		0.007347	0.001947	0.051194	0	0.038527	0.003897	0.032356	-0.008769	0.028784	0.004872		0.0003894			0.040151	0.001947	0.044374	0.000975	0.037553	0.000975	0.051194	0.003897	0.039177	0		0.0015588
		0.007022	0.000972	0.04957	-0.004872	0.038852	0.004872	0.03398	-0.003897	0.027484	0.000972		-0.0003906			0.039502	0	0.044698	0.001947	0.036903	-0.000975	0.050545	0.00195	0.040151	0.002922		0.0011688
		0.006373	-0.000975	0.050869	-0.000975	0.039502	0.006822	0.03398	-0.003897	0.027484	0.000972		0.0003894			0.039826	0.000972	0.044698	0.001947	0.036579	-0.001947	0.049895	0	0.039177	0		0.0001944
		0.005398	-0.0039	0.049895	-0.003897	0.037553	0.000975	0.03398	-0.003897	0.028459	0.003897		-0.0013644			0.041126	0.004872	0.043724	-0.000975	0.035604	-0.004872	0.049895	0	0.038852	-0.000975		-0.00039
		0.007347	0.001947	0.048921	-0.006819	0.038852	0.004872	0.03463	-0.001947	0.02651	-0.00195		-0.0007794			0.038852	-0.00195	0.045023	0.002922	0.037878	0.00195	0.051194	0.003897	0.038202	-0.002925		0.0007788
		0.006373	-0.000975	0.049245	-0.005847	0.038527	0.003897	0.03398	-0.003897	0.028459	0.003897		-0.000585			0.039502	0	0.044698	0.001947	0.038202	0.002922	0.04957	-0.000975	0.039177	0		0.0007788
		0.007022	0.000972	0.051519	0.000975	0.039177	0.005847	0.03398	-0.003897	0.027809	0.001947		0.0011688			0.041126	0.004872	0.044049	0	0.035929	-0.003897	0.05022	0.000975	0.038852	-0.000975		0.000195
		0.006048	-0.00195	0.048596	-0.007794	0.038527	0.003897	0.03463	-0.001947	0.026185	-0.002925		-0.0021438			0.040151	0.001947	0.044698	0.001947	0.038527	0.003897	0.050869	0.002922	0.039502	0.000975		0.0023376
		0.006048	-0.00195	0.051844	0.00195	0.039177	0.005847	0.034305	-0.002922	0.027809	0.001947		0.0009744			0.040801	0.003897	0.045023	0.002922	0.036903	-0.000975	0.049895	0	0.038852	-0.000975		0.0009738
		0.006373	-0.000975	0.049895	-0.003897	0.039177	0.005847	0.033655	-0.004872	0.028134	0.002922		-0.000195			0.040476	0.002922	0.045348	0.003897	0.037228	0	0.050545	0.00195	0.039502	0.000975		0.0019488
		0.006048	-0.00195	0.050545	-0.001947	0.038852	0.004872	0.03463	-0.001947	0.027809	0.001947		0.000195			0.038852	-0.00195	0.044049	0	0.036579	-0.001947	0.04957	-0.000975	0.038202	-0.002925		-0.0015594
		0.006373	-0.000975	0.049895	-0.003897	0.037878	0.00195	0.033655	-0.004872	0.028459	0.003897		-0.0007794			0.040476	0.002922	0.045023	0.002922	0.038852	0.004872	0.052169	0.006822	0.040801	0.004872		0.004482
		0.006698	0	0.051519	0.000975	0.038852	0.004872	0.03463	-0.001947	0.02716	0		0.00078			0.040476	0.002922	0.044374	0.000975	0.037553	0.000975	0.048921	-0.002922	0.038852	-0.000975		0.000195
		0.007022	0.000972	0.049245	-0.005847	0.039177	0.005847	0.03463	-0.001947	0.027809	0.001947		0.0001944			0.040476	0.002922	0.045673	0.004872	0.036903	-0.000975	0.052169	0.006822	0.038852	-0.000975		0.0025332
		0.007672	0.002922	0.049895	-0.003897	0.036254	-0.002922	0.03463	-0.001947	0.02716	0		-0.0011688			0.039826	0.000972	0.043724	-0.000975	0.037553	0.000975	0.052169	0.006822	0.039826	0.001947		0.0019482
		0.006048	-0.00195	0.050869	-0.000975	0.040151	0.008769	0.034955	-0.000972	0.02716	0		0.0009744			0.038852	-0.00195	0.044374	0.000975	0.036254	-0.002922	0.049245	-0.00195	0.037553	-0.004872		-0.0021438
		0.005074	-0.004872	0.051519	0.000975	0.038202	0.002922	0.035929	0.00195	0.027484	0.000972		0.0003894			0.040801	0.003897	0.044698	0.001947	0.038852	0.004872	0.04957	-0.000975	0.038852	-0.000975		0.0017532
		0.006373	-0.000975	0.049895	-0.003897	0.038852	0.004872	0.03398	-0.003897	0.028134	0.002922		-0.000195			0.039826	0.000972	0.043724	-0.000975	0.037878	0.00195	0.050545	0.00195	0.038852	-0.000975		0.0005844
		0.005723	-0.002925	0.04957	-0.004872	0.038202	0.002922	0.035279	0	0.028134	0.002922		-0.0003906			0.040476	0.002922	0.044698	0.001947	0.036579	-0.001947	0.049245	-0.00195	0.040476	0.003897		0.0009738
		0.005074	-0.004872	0.051194	0	0.037553	0.000975	0.03463	-0.001947	0.028459	0.003897		-0.0003894			0.039826	0.000972	0.045023	0.002922	0.037878	0.00195	0.050545	0.00195	0.038527	-0.00195		0.0011688
		0.006698	0	0.049245	-0.005847	0.039177	0.005847	0.03398	-0.003897	0.028784	0.004872		0.000195			0.040476	0.002922	0.045673	0.004872	0.038202	0.002922	0.049245	-0.00195	0.038527	-0.00195		0.0013632
		0.006373	-0.000975	0.051519	0.000975	0.037228	0	0.033655	-0.004872	0.02716	0		-0.0009744			0.038527	-0.002925	0.045348	0.003897	0.036254	-0.002922	0.05022	0.000975	0.039826	0.001947		0.0001944
		0.006373	-0.000975	0.049245	-0.005847	0.038527	0.003897	0.03463	-0.001947	0.026835	-0.000975		-0.0011694			0.039177	-0.000975	0.044374	0.000975	0.036579	-0.001947	0.050869	0.002922	0.038527	-0.00195		-0.000195
		0.007347	0.001947	0.049245	-0.005847	0.039177	0.005847	0.03463	-0.001947	0.028784	0.004872		0.0009744			0.038527	-0.002925	0.044374	0.000975	0.037878	0.00195	0.049895	0	0.039502	0.000975		0.000195
		0.006373	-0.000975	0.050869	-0.000975	0.037228	0	0.03398	-0.003897	0.02586	-0.0039		-0.0019494			0.039826	0.000972	0.045023	0.002922	0.037878	0.00195	0.051844	0.005847	0.038527	-0.00195		0.0019482
		0.007022	0.000972	0.051194	0	0.037553	0.000975	0.03463	-0.001947	0.02716	0		5.20417e-18			0.041126	0.004872	0.045023	0.002922	0.037878	0.00195	0.05022	0.000975	0.039177	0		0.0021438
		0.006698	0	0.050545	-0.001947	0.038852	0.004872	0.03398	-0.003897	0.02716	0		-0.0001944			0.039502	0	0.045023	0.002922	0.038202	0.002922	0.051194	0.003897	0.038527	-0.00195		0.0015582
		0.006698	0	0.05022	-0.002922	0.037553	0.000975	0.035279	0	0.028134	0.002922		0.000195			0.040151	0.001947	0.044698	0.001947	0.036579	-0.001947	0.050545	0.00195	0.039826	0.001947		0.0011688
		0.006698	0	0.04957	-0.004872	0.038202	0.002922	0.03398	-0.003897	0.028134	0.002922		-0.000585			0.040151	0.001947	0.043724	-0.000975	0.037878	0.00195	0.050545	0.00195	0.038202	-0.002925		0.0003894
		0.004749	-0.005847	0.051844	0.00195	0.037878	0.00195	0.033331	-0.005844	0.029108	0.005844		-0.0003894			0.040151	0.001947	0.045997	0.005844	0.038202	0.002922	0.051519	0.004872	0.038852	-0.000975		0.002922
		0.006698	0	0.04957	-0.004872	0.037553	0.000975	0.03398	-0.003897	0.028459	0.003897		-0.0007794			0.039826	0.000972	0.044698	0.001947	0.037553	0.000975	0.04957	-0.000975	0.039826	0.001947		0.0009732
		0.005074	-0.004872	0.051519	0.000975	0.037878	0.00195	0.033655	-0.004872	0.028134	0.002922		-0.0007794			0.038852	-0.00195	0.044698	0.001947	0.035929	-0.003897	0.050869	0.002922	0.039826	0.001947		0.0001938
		0.007347	0.001947	0.048596	-0.007794	0.038527	0.003897	0.034305	-0.002922	0.027809	0.001947		-0.000585			0.039826	0.000972	0.045673	0.004872	0.037878	0.00195	0.050545	0.00195	0.038852	-0.000975		0.0017538
		0.007997	0.003897	0.05022	-0.002922	0.038527	0.003897	0.033331	-0.005844	0.02716	0		-0.0001944			0.0421	0.007794	0.044698	0.001947	0.038527	0.003897	0.051194	0.003897	0.038852	-0.000975		0.003312
		0.006698	0	0.04957	-0.004872	0.038202	0.002922	0.03463	-0.001947	0.026835	-0.000975		-0.0009744			0.039826	0.000972	0.045673	0.004872	0.037553	0.000975	0.050545	0.00195	0.038202	-0.002925		0.0011688
		0.004749	-0.005847	0.048921	-0.006819	0.038527	0.003897	0.034305	-0.002922	0.026185	-0.002925		-0.0029232			0.0421	0.007794	0.045023	0.002922	0.037228	0	0.05022	0.000975	0.039177	0		0.0023382
		0.005723	-0.002925	0.050869	-0.000975	0.039177	0.005847	0.035604	0.000975	0.029433	0.006819		0.0019482			0.040151	0.001947	0.043074	-0.002925	0.037228	0	0.050545	0.00195	0.039502	0.000975		0.0003894
		0.007347	0.001947	0.050869	-0.000975	0.038202	0.002922	0.033655	-0.004872	0.027484	0.000972		-1.2e-06			0.041126	0.004872	0.044374	0.000975	0.037228	0	0.05022	0.000975	0.038852	-0.000975		0.0011694
		0.006373	-0.000975	0.050545	-0.001947	0.038202	0.002922	0.03463	-0.001947	0.026835	-0.000975		-0.0005844			0.04145	0.005844	0.045348	0.003897	0.037228	0	0.050545	0.00195	0.040801	0.004872		0.0033126
		0.005398	-0.0039	0.050545	-0.001947	0.038852	0.004872	0.033331	-0.005844	0.028459	0.003897		-0.0005844			0.040151	0.001947	0.044374	0.000975	0.037228	0	0.050869	0.002922	0.039502	0.000975		0.0013638
		0.007672	0.002922	0.051194	0	0.038202	0.002922	0.035604	0.000975	0.026835	-0.000975		0.0011688			0.040476	0.002922	0.044698	0.001947	0.038202	0.002922	0.051519	0.004872	0.038202	-0.002925		0.0019476
		0.005074	-0.004872	0.050545	-0.001947	0.038852	0.004872	0.03398	-0.003897	0.027484	0.000972		-0.0009744			0.040151	0.001947	0.043724	-0.000975	0.037228	0	0.052169	0.006822	0.037228	-0.005847		0.0003894
		0.006373	-0.000975	0.051194	0	0.037228	0	0.034305	-0.002922	0.026835	-0.000975		-0.0009744			0.041126	0.004872	0.044374	0.000975	0.037878	0.00195	0.05022	0.000975	0.041775	0.007794		0.0033132
		0.006373	-0.000975	0.050869	-0.000975	0.038852	0.004872	0.034305	-0.002922	0.027484	0.000972		0.0001944			0.041126	0.004872	0.045023	0.002922	0.037228	0	0.048921	-0.002922	0.038527	-0.00195		0.0005844
		0.006373	-0.000975	0.050545	-0.001947	0.038202	0.002922	0.03398	-0.003897	0.027484	0.000972		-0.000585			0.041775	0.006819	0.044374	0.000975	0.038202	0.002922	0.051194	0.003897	0.038852	-0.000975		0.0027276
		0.007672	0.002922	0.052493	0.003897	0.037878	0.00195	0.035929	0.00195	0.027809	0.001947		0.0025332			0.040476	0.002922	0.045023	0.002922	0.037878	0.00195	0.050545	0.00195	0.039826	0.001947		0.0023382
		0.006048	-0.00195	0.049895	-0.003897	0.038852	0.004872	0.03463	-0.001947	0.027484	0.000972		-0.00039			0.040476	0.002922	0.045673	0.004872	0.036903	-0.000975	0.051194	0.003897	0.038527	-0.00195		0.0017532
		0.005398	-0.0039	0.051519	0.000975	0.037878	0.00195	0.03463	-0.001947	0.027484	0.000972		-0.00039			0.040476	0.002922	0.044698	0.001947	0.037878	0.00195	0.051519	0.004872	0.038852	-0.000975		0.0021432
		0.005398	-0.0039	0.050545	-0.001947	0.037878	0.00195	0.036254	0.002925	0.026835	-0.000975		-0.0003894			0.039502	0	0.045348	0.003897	0.035929	-0.003897	0.050545	0.00195	0.039177	0		0.00039
		0.005723	-0.002925	0.050545	-0.001947	0.037878	0.00195	0.035279	0	0.02716	0		-0.0005844			0.043074	0.010716	0.044698	0.001947	0.037878	0.00195	0.052493	0.007794	0.039177	0		0.0044814
		0.005723	-0.002925	0.049895	-0.003897	0.037553	0.000975	0.034305	-0.002922	0.027484	0.000972		-0.0015594			0.041126	0.004872	0.045023	0.002922	0.039502	0.006822	0.051194	0.003897	0.038202	-0.002925		0.0031176
		0.007022	0.000972	0.051844	0.00195	0.037553	0.000975	0.034305	-0.002922	0.027809	0.001947		0.0005844			0.040801	0.003897	0.044374	0.000975	0.035929	-0.003897	0.051844	0.005847	0.038202	-0.002925		0.0007794
		0.004424	-0.006822	0.05022	-0.002922	0.037228	0	0.033655	-0.004872	0.027484	0.000972		-0.0027288			0.041126	0.004872	0.044698	0.001947	0.037553	0.000975	0.050545	0.00195	0.039826	0.001947		0.0023382
		0.006048	-0.00195	0.050545	-0.001947	0.038527	0.003897	0.03463	-0.001947	0.02716	0		-0.0003894			0.04145	0.005844	0.045023	0.002922	0.038852	0.004872	0.051519	0.004872	0.038527	-0.00195		0.003312
		0.005398	-0.0039	0.050869	-0.000975	0.038527	0.003897	0.034305	-0.002922	0.028134	0.002922		-0.0001956			0.040801	0.003897	0.045023	0.002922	0.038527	0.003897	0.051194	0.003897	0.039177	0		0.0029226
		0.007022	0.000972	0.051194	0	0.039177	0.005847	0.033655	-0.004872	0.02651	-0.00195		-6e-07			0.04145	0.005844	0.044049	0	0.037553	0.000975	0.050869	0.002922	0.038202	-0.002925		0.0013632
		0.004424	-0.006822	0.05022	-0.002922	0.036903	-0.000975	0.034955	-0.000972	0.027484	0.000972		-0.0021438			0.039177	-0.000975	0.044374	0.000975	0.038202	0.002922	0.052493	0.007794	0.037553	-0.004872		0.0011688
		0.006373	-0.000975	0.052493	0.003897	0.038527	0.003897	0.034305	-0.002922	0.028134	0.002922		0.0013638			0.04275	0.009744	0.044049	0	0.036579	-0.001947	0.051194	0.003897	0.039502	0.000975		0.0025338
		0.005398	-0.0039	0.049895	-0.003897	0.037553	0.000975	0.033331	-0.005844	0.026835	-0.000975		-0.0027282			0.041126	0.004872	0.044374	0.000975	0.038852	0.004872	0.051844	0.005847	0.038852	-0.000975		0.0031182
		0.006698	0	0.05022	-0.002922	0.038852	0.004872	0.03398	-0.003897	0.028459	0.003897		0.00039			0.041126	0.004872	0.04275	-0.003897	0.037878	0.00195	0.052493	0.007794	0.038202	-0.002925		0.0015588
		0.005398	-0.0039	0.049895	-0.003897	0.037878	0.00195	0.034305	-0.002922	0.02716	0		-0.0017538			0.040151	0.001947	0.044374	0.000975	0.036254	-0.002922	0.05022	0.000975	0.038852	-0.000975		0
		0.006048	-0.00195	0.050869	-0.000975	0.037553	0.000975	0.033331	-0.005844	0.02651	-0.00195		-0.0019488			0.04145	0.005844	0.043724	-0.000975	0.038202	0.002922	0.05022	0.000975	0.037878	-0.003897		0.0009738
		0.005723	-0.002925	0.050869	-0.000975	0.038527	0.003897	0.03463	-0.001947	0.028784	0.004872		0.0005844			0.04145	0.005844	0.045673	0.004872	0.037553	0.000975	0.050869	0.002922	0.038527	-0.00195		0.0025326
		0.005723	-0.002925	0.049895	-0.003897	0.038527	0.003897	0.034305	-0.002922	0.027809	0.001947		-0.00078			0.038852	-0.00195	0.044698	0.001947	0.037553	0.000975	0.051844	0.005847	0.037553	-0.004872		0.0003894
		0.005398	-0.0039	0.049895	-0.003897	0.037553	0.000975	0.03398	-0.003897	0.027809	0.001947		-0.0017544			0.040476	0.002922	0.044374	0.000975	0.037228	0	0.050869	0.002922	0.039177	0		0.0013638
		0.005398	-0.0039	0.050545	-0.001947	0.038202	0.002922	0.03463	-0.001947	0.02586	-0.0039		-0.0017544			0.041126	0.004872	0.043399	-0.00195	0.037878	0.00195	0.051519	0.004872	0.039826	0.001947		0.0023382
		0.005723	-0.002925	0.05022	-0.002922	0.038527	0.003897	0.034305	-0.002922	0.025536	-0.004872		-0.0019488			0.041126	0.004872	0.043724	-0.000975	0.038202	0.002922	0.051194	0.003897	0.039502	0.000975		0.0023382
		0.005723	-0.002925	0.050869	-0.000975	0.037553	0.000975	0.033655	-0.004872	0.027809	0.001947		-0.00117			0.041775	0.006819	0.043074	-0.002925	0.037228	0	0.051844	0.005847	0.038202	-0.002925		0.0013632
		0.006048	-0.00195	0.050869	-0.000975	0.037878	0.00195	0.034955	-0.000972	0.026185	-0.002925		-0.0009744			0.040151	0.001947	0.043399	-0.00195	0.037878	0.00195	0.050545	0.00195	0.038202	-0.002925		0.0001944
		0.005723	-0.002925	0.050545	-0.001947	0.038527	0.003897	0.033006	-0.006819	0.027484	0.000972		-0.0013644			0.041775	0.006819	0.045023	0.002922	0.038202	0.002922	0.051194	0.003897	0.038527	-0.00195		0.002922
		0.005074	-0.004872	0.051844	0.00195	0.036579	-0.001947	0.035604	0.000975	0.028134	0.002922		-0.0001944			0.040151	0.001947	0.043399	-0.00195	0.037878	0.00195	0.051519	0.004872	0.037878	-0.003897		0.0005844
		0.006698	0	0.051844	0.00195	0.038527	0.003897	0.034305	-0.002922	0.028459	0.003897		0.0013644			0.04145	0.005844	0.043724	-0.000975	0.037878	0.00195	0.049895	0	0.037878	-0.003897		0.0005844
		0.006698	0	0.050869	-0.000975	0.037553	0.000975	0.033655	-0.004872	0.026835	-0.000975		-0.0011694			0.040476	0.002922	0.044374	0.000975	0.038202	0.002922	0.051844	0.005847	0.038852	-0.000975		0.0023382
		0.004749	-0.005847	0.050545	-0.001947	0.038852	0.004872	0.033331	-0.005844	0.028134	0.002922		-0.0011688			0.040476	0.002922	0.044049	0	0.038852	0.004872	0.052493	0.007794	0.038202	-0.002925		0.0025326
		0.006698	0	0.050869	-0.000975	0.038202	0.002922	0.03398	-0.003897	0.026835	-0.000975		-0.000585			0.040801	0.003897	0.042425	-0.004872	0.037553	0.000975	0.049895	0	0.039826	0.001947		0.0003894
		0.006048	-0.00195	0.051194	0	0.038852	0.004872	0.033655	-0.004872	0.027484	0.000972		-0.0001956			0.039826	0.000972	0.044374	0.000975	0.037878	0.00195	0.053468	0.010719	0.038527	-0.00195		0.0025332
		0.005398	-0.0039	0.050545	-0.001947	0.038527	0.003897	0.03463	-0.001947	0.028784	0.004872		0.000195			0.040801	0.003897	0.044374	0.000975	0.038527	0.003897	0.050545	0.00195	0.040151	0.002922		0.0027282
		0.005398	-0.0039	0.04957	-0.004872	0.036254	-0.002922	0.032356	-0.008769	0.026185	-0.002925		-0.0046776			0.04145	0.005844	0.043399	-0.00195	0.037553	0.000975	0.049895	0	0.038852	-0.000975		0.0007788
		0.007347	0.001947	0.049895	-0.003897	0.038202	0.002922	0.035279	0	0.027484	0.000972		0.0003888			0.041126	0.004872	0.044374	0.000975	0.038852	0.004872	0.051519	0.004872	0.037553	-0.004872		0.0021438
		0.005074	-0.004872	0.050545	-0.001947	0.038202	0.002922	0.032681	-0.007794	0.027484	0.000972		-0.0021438			0.039826	0.000972	0.044049	0	0.037878	0.00195	0.050869	0.002922	0.038202	-0.002925		0.0005838
		0.004749	-0.005847	0.050545	-0.001947	0.037878	0.00195	0.032681	-0.007794	0.026185	-0.002925		-0.0033126			0.039502	0	0.043724	-0.000975	0.038202	0.002922	0.051519	0.004872	0.038852	-0.000975		0.0011688
		0.005723	-0.002925	0.050545	-0.001947	0.037878	0.00195	0.034305	-0.002922	0.026835	-0.000975		-0.0013638			0.0421	0.007794	0.042425	-0.004872	0.037878	0.00195	0.050545	0.00195	0.037878	-0.003897		0.000585
		0.005074	-0.004872	0.05022	-0.002922	0.037553	0.000975	0.033655	-0.004872	0.02716	0		-0.0023382			0.042425	0.008769	0.043399	-0.00195	0.037553	0.000975	0.051519	0.004872	0.039177	0		0.0025332
		0.005398	-0.0039	0.05022	-0.002922	0.038202	0.002922	0.033331	-0.005844	0.028134	0.002922		-0.0013644			0.04275	0.009744	0.044374	0.000975	0.036579	-0.001947	0.051519	0.004872	0.037228	-0.005847		0.0015594
		0.00345	-0.009744	0.05022	-0.002922	0.038852	0.004872	0.032681	-0.007794	0.027484	0.000972		-0.0029232			0.039502	0	0.044374	0.000975	0.036903	-0.000975	0.051194	0.003897	0.038527	-0.00195		0.0003894
		0.005723	-0.002925	0.052493	0.003897	0.038202	0.002922	0.034955	-0.000972	0.027809	0.001947		0.0009738			0.041775	0.006819	0.043399	-0.00195	0.037878	0.00195	0.050869	0.002922	0.039826	0.001947		0.0023376
		0.005398	-0.0039	0.050869	-0.000975	0.037553	0.000975	0.034305	-0.002922	0.026185	-0.002925		-0.0019494			0.040476	0.002922	0.044374	0.000975	0.036579	-0.001947	0.050545	0.00195	0.037553	-0.004872		-0.0001944
		0.005723	-0.002925	0.05022	-0.002922	0.038852	0.004872	0.033331	-0.005844	0.02651	-0.00195		-0.0017538			0.040151	0.001947	0.044049	0	0.038527	0.003897	0.050545	0.00195	0.039177	0		0.0015588
		0.006373	-0.000975	0.052818	0.004872	0.036903	-0.000975	0.034305	-0.002922	0.028459	0.003897		0.0007794			0.041126	0.004872	0.044698	0.001947	0.038202	0.002922	0.052169	0.006822	0.037878	-0.003897		0.0025332
		0.004424	-0.006822	0.049245	-0.005847	0.038202	0.002922	0.033655	-0.004872	0.02716	0		-0.0029238			0.040801	0.003897	0.045348	0.003897	0.037553	0.000975	0.05022	0.000975	0.037553	-0.004872		0.0009744
		0.006698	0	0.052493	0.003897	0.038527	0.003897	0.033655	-0.004872	0.028134	0.002922		0.0011688			0.04145	0.005844	0.044698	0.001947	0.037878	0.00195	0.050545	0.00195	0.038852	-0.000975		0.0021432
		0.005074	-0.004872	0.05022	-0.002922	0.038202	0.002922	0.033655	-0.004872	0.027809	0.001947		-0.0015594			0.040476	0.002922	0.043399	-0.00195	0.036903	-0.000975	0.051519	0.004872	0.038527	-0.00195		0.0005838
		0.006048	-0.00195	0.05022	-0.002922	0.038527	0.003897	0.034305	-0.002922	0.026185	-0.002925		-0.0013644			0.04145	0.005844	0.044374	0.000975	0.037553	0.000975	0.050545	0.00195	0.038852	-0.000975		0.0017538
		0.005723	-0.002925	0.052169	0.002925	0.037553	0.000975	0.033655	-0.004872	0.02716	0		-0.0007794			0.040476	0.002922	0.044698	0.001947	0.037228	0	0.051194	0.003897	0.037878	-0.003897		0.0009738
		0.007022	0.000972	0.049895	-0.003897	0.036579	-0.001947	0.03398	-0.003897	0.02651	-0.00195		-0.0021438			0.040476	0.002922	0.04275	-0.003897	0.037553	0.000975	0.052169	0.006822	0.037553	-0.004872		0.00039
		0.005723	-0.002925	0.050545	-0.001947	0.038527	0.003897	0.033331	-0.005844	0.02716	0		-0.0013638			0.041126	0.004872	0.045348	0.003897	0.037553	0.000975	0.050869	0.002922	0.039502	0.000975		0.0027282
		0.005723	-0.002925	0.048921	-0.006819	0.036903	-0.000975	0.033331	-0.005844	0.026835	-0.000975		-0.0035076			0.040151	0.001947	0.043399	-0.00195	0.038527	0.003897	0.051194	0.003897	0.038202	-0.002925		0.0009732
		0.005723	-0.002925	0.051194	0	0.037878	0.00195	0.033655	-0.004872	0.027484	0.000972		-0.000975			0.041126	0.004872	0.045348	0.003897	0.036579	-0.001947	0.051194	0.003897	0.038852	-0.000975		0.0019488
		0.005398	-0.0039	0.051519	0.000975	0.038527	0.003897	0.03463	-0.001947	0.027809	0.001947		0.0001944			0.041126	0.004872	0.044049	0	0.037553	0.000975	0.050869	0.002922	0.039502	0.000975		0.0019488
		0.005723	-0.002925	0.049245	-0.005847	0.037553	0.000975	0.03463	-0.001947	0.02651	-0.00195		-0.0023388			0.040801	0.003897	0.043724	-0.000975	0.036579	-0.001947	0.05022	0.000975	0.038202	-0.002925		-0.000195
		0.005723	-0.002925	0.051194	0	0.039177	0.005847	0.033655	-0.004872	0.02716	0		-0.00039			0.041126	0.004872	0.043724	-0.000975	0.038527	0.003897	0.050869	0.002922	0.039502	0.000975		0.0023382
		0.006048	-0.00195	0.050869	-0.000975	0.037878	0.00195	0.034955	-0.000972	0.02716	0		-0.0003894			0.040151	0.001947	0.044049	0	0.036579	-0.001947	0.051844	0.005847	0.036903	-0.006822		-0.000195
		0.005398	-0.0039	0.051844	0.00195	0.037878	0.00195	0.03463	-0.001947	0.027809	0.001947		3.64292e-18			0.04145	0.005844	0.044049	0	0.037228	0	0.05022	0.000975	0.039826	0.001947		0.0017532
		0.006048	-0.00195	0.050545	-0.001947	0.037228	0	0.033655	-0.004872	0.02716	0		-0.0017538			0.040801	0.003897	0.043399	-0.00195	0.037878	0.00195	0.052493	0.007794	0.038852	-0.000975		0.0021432
		0.004749	-0.005847	0.051194	0	0.038852	0.004872	0.033655	-0.004872	0.027484	0.000972		-0.000975			0.040151	0.001947	0.044698	0.001947	0.038202	0.002922	0.050869	0.002922	0.037553	-0.004872		0.0009732
		0.006048	-0.00195	0.050545	-0.001947	0.038852	0.004872	0.03398	-0.003897	0.026835	-0.000975		-0.0007794			0.040801	0.003897	0.044698	0.001947	0.037228	0	0.052493	0.007794	0.038202	-0.002925		0.0021426
		0.004749	-0.005847	0.051194	0	0.038527	0.003897	0.03398	-0.003897	0.027809	0.001947		-0.00078			0.041126	0.004872	0.044049	0	0.037228	0	0.051519	0.004872	0.038202	-0.002925		0.0013638
		0.006373	-0.000975	0.050545	-0.001947	0.039502	0.006822	0.035279	0	0.027809	0.001947		0.0011694			0.041126	0.004872	0.043724	-0.000975	0.037228	0	0.051194	0.003897	0.038852	-0.000975		0.0013638
		0.005398	-0.0039	0.049245	-0.005847	0.038852	0.004872	0.032681	-0.007794	0.02586	-0.0039		-0.0033138			0.040151	0.001947	0.043074	-0.002925	0.038527	0.003897	0.050869	0.002922	0.038527	-0.00195		0.0007782
		0.006048	-0.00195	0.050545	-0.001947	0.037553	0.000975	0.03398	-0.003897	0.028134	0.002922		-0.0007794			0.040151	0.001947	0.045997	0.005844	0.037553	0.000975	0.052169	0.006822	0.039177	0		0.0031176
		0.004424	-0.006822	0.049245	-0.005847	0.038852	0.004872	0.03398	-0.003897	0.02586	-0.0039		-0.0031188			0.0421	0.007794	0.045023	0.002922	0.037878	0.00195	0.051519	0.004872	0.039177	0		0.0035076
		0.006373	-0.000975	0.051194	0	0.037553	0.000975	0.033006	-0.006819	0.026835	-0.000975		-0.0015588			0.041126	0.004872	0.044374	0.000975	0.036579	-0.001947	0.050869	0.002922	0.038852	-0.000975		0.0011694
		0.005074	-0.004872	0.051519	0.000975	0.038852	0.004872	0.035604	0.000975	0.02716	0		0.00039			0.04145	0.005844	0.043724	-0.000975	0.035929	-0.003897	0.051519	0.004872	0.039502	0.000975		0.0013638
		0.006698	0	0.049895	-0.003897	0.038527	0.003897	0.034305	-0.002922	0.026835	-0.000975		-0.0007794			0.040476	0.002922	0.04275	-0.003897	0.036903	-0.000975	0.050545	0.00195	0.038202	-0.002925		-0.000585
		0.006698	0	0.049895	-0.003897	0.037553	0.000975	0.03463	-0.001947	0.027484	0.000972		-0.0007794			0.041126	0.004872	0.044374	0.000975	0.037553	0.000975	0.052169	0.006822	0.039177	0		0.0027288
		0.006373	-0.000975	0.052169	0.002925	0.038852	0.004872	0.03463	-0.001947	0.027809	0.001947		0.0013644			0.040151	0.001947	0.043724	-0.000975	0.036579	-0.001947	0.050545	0.00195	0.039177	0		0.000195
		0.006373	-0.000975	0.049895	-0.003897	0.039177	0.005847	0.034955	-0.000972	0.029108	0.005844		0.0011694			0.042425	0.008769	0.042425	-0.004872	0.036903	-0.000975	0.051844	0.005847	0.038527	-0.00195		0.0013638
		0.006698	0	0.049245	-0.005847	0.038852	0.004872	0.03398	-0.003897	0.026835	-0.000975		-0.0011694			0.039502	0	0.045348	0.003897	0.037228	0	0.050545	0.00195	0.038202	-0.002925		0.0005844
		0.006048	-0.00195	0.050869	-0.000975	0.039502	0.006822	0.032356	-0.008769	0.028134	0.002922		-0.00039			0.040151	0.001947	0.043724	-0.000975	0.037878	0.00195	0.053143	0.009744	0.037553	-0.004872		0.0015588
		0.007347	0.001947	0.049895	-0.003897	0.036903	-0.000975	0.033331	-0.005844	0.028459	0.003897		-0.0009744			0.041775	0.006819	0.043074	-0.002925	0.036903	-0.000975	0.051194	0.003897	0.037878	-0.003897		0.0005838
		0.005398	-0.0039	0.051519	0.000975	0.040801	0.010719	0.033655	-0.004872	0.027809	0.001947		0.0009738			0.041126	0.004872	0.043399	-0.00195	0.036579	-0.001947	0.049895	0	0.038527	-0.00195		-0.000195
		0.007347	0.001947	0.05022	-0.002922	0.038527	0.003897	0.03463	-0.001947	0.026185	-0.002925		-0.00039			0.04145	0.005844	0.043074	-0.002925	0.037553	0.000975	0.051194	0.003897	0.039502	0.000975		0.0017532
		0.006373	-0.000975	0.049895	-0.003897	0.037878	0.00195	0.032681	-0.007794	0.028459	0.003897		-0.0013638			0.040151	0.001947	0.043399	-0.00195	0.037228	0	0.050869	0.002922	0.039177	0		0.0005838
		0.005074	-0.004872	0.05022	-0.002922	0.038852	0.004872	0.03398	-0.003897	0.02651	-0.00195		-0.0017538			0.039826	0.000972	0.043724	-0.000975	0.038527	0.003897	0.05022	0.000975	0.037878	-0.003897		0.0001944
		0.006373	-0.000975	0.050869	-0.000975	0.038527	0.003897	0.033006	-0.006819	0.026835	-0.000975		-0.0011694			0.040151	0.001947	0.045348	0.003897	0.036903	-0.000975	0.052493	0.007794	0.038852	-0.000975		0.0023376
		0.005723	-0.002925	0.05022	-0.002922	0.038852	0.004872	0.033331	-0.005844	0.028784	0.004872		-0.0003894			0.041126	0.004872	0.044374	0.000975	0.036903	-0.000975	0.052169	0.006822	0.038527	-0.00195		0.0019488
		0.005398	-0.0039	0.049245	-0.005847	0.038852	0.004872	0.033655	-0.004872	0.027484	0.000972		-0.001755			0.040151	0.001947	0.0421	-0.005847	0.037553	0.000975	0.050545	0.00195	0.036903	-0.006822		-0.0015594
		0.005723	-0.002925	0.049895	-0.003897	0.038527	0.003897	0.033655	-0.004872	0.027484	0.000972		-0.001365			0.041775	0.006819	0.044049	0	0.037228	0	0.050869	0.002922	0.039502	0.000975		0.0021432
		0.007022	0.000972	0.049895	-0.003897	0.037228	0	0.033655	-0.004872	0.028134	0.002922		-0.000975			0.040151	0.001947	0.043724	-0.000975	0.036254	-0.002922	0.051194	0.003897	0.038852	-0.000975		0.0001944
		0.005723	-0.002925	0.05022	-0.002922	0.039177	0.005847	0.03463	-0.001947	0.028134	0.002922		0.000195			0.04145	0.005844	0.041775	-0.006822	0.037553	0.000975	0.052493	0.007794	0.036903	-0.006822		0.0001938
		0.005723	-0.002925	0.051194	0	0.039502	0.006822	0.034305	-0.002922	0.029433	0.006819		0.0015588			0.040801	0.003897	0.04275	-0.003897	0.037878	0.00195	0.052169	0.006822	0.038527	-0.00195		0.0013644
		0.005398	-0.0039	0.050869	-0.000975	0.038852	0.004872	0.034955	-0.000972	0.02651	-0.00195		-0.000585			0.040151	0.001947	0.043724	-0.000975	0.037228	0	0.049895	0	0.038852	-0.000975		-6e-07
		0.005398	-0.0039	0.051194	0	0.038202	0.002922	0.033655	-0.004872	0.027484	0.000972		-0.0009756			0.039177	-0.000975	0.04275	-0.003897	0.037228	0	0.050545	0.00195	0.038202	-0.002925		-0.0011694
		0.006373	-0.000975	0.050545	-0.001947	0.039177	0.005847	0.033331	-0.005844	0.027484	0.000972		-0.0003894			0.039826	0.000972	0.043724	-0.000975	0.036254	-0.002922	0.05022	0.000975	0.039502	0.000975		-0.000195
		0.005723	-0.002925	0.051519	0.000975	0.038202	0.002922	0.033331	-0.005844	0.02651	-0.00195		-0.0013644			0.040151	0.001947	0.043724	-0.000975	0.038852	0.004872	0.050869	0.002922	0.037553	-0.004872		0.0007788
		0.007022	0.000972	0.04957	-0.004872	0.038852	0.004872	0.034305	-0.002922	0.027809	0.001947		-6e-07			0.039177	-0.000975	0.04275	-0.003897	0.037878	0.00195	0.050869	0.002922	0.038527	-0.00195		-0.00039
		0.006373	-0.000975	0.05022	-0.002922	0.038852	0.004872	0.035279	0	0.026835	-0.000975		-5.20417e-19			0.040801	0.003897	0.044049	0	0.036254	-0.002922	0.050869	0.002922	0.039177	0		0.0007794
		0.006048	-0.00195	0.05022	-0.002922	0.038852	0.004872	0.033655	-0.004872	0.029108	0.005844		0.0001944			0.040476	0.002922	0.042425	-0.004872	0.036579	-0.001947	0.050545	0.00195	0.039502	0.000975		-0.0001944
		0.007672	0.002922	0.04957	-0.004872	0.038527	0.003897	0.033331	-0.005844	0.026185	-0.002925		-0.0013644			0.039502	0	0.043724	-0.000975	0.037228	0	0.051194	0.003897	0.038527	-0.00195		0.0001944
		0.005074	-0.004872	0.050545	-0.001947	0.038527	0.003897	0.033331	-0.005844	0.027809	0.001947		-0.0013638			0.039826	0.000972	0.045023	0.002922	0.036903	-0.000975	0.051844	0.005847	0.037553	-0.004872		0.0007788
		0.005398	-0.0039	0.049895	-0.003897	0.037878	0.00195	0.035929	0.00195	0.026835	-0.000975		-0.0009744			0.040801	0.003897	0.044374	0.000975	0.037553	0.000975	0.04957	-0.000975	0.038527	-0.00195		0.0005844
		0.006048	-0.00195	0.049895	-0.003897	0.038852	0.004872	0.033655	-0.004872	0.028134	0.002922		-0.000585			0.039502	0	0.044049	0	0.037878	0.00195	0.050869	0.002922	0.039177	0		0.0009744
		0.006048	-0.00195	0.051194	0	0.038527	0.003897	0.03463	-0.001947	0.027809	0.001947		0.0003894			0.040801	0.003897	0.043074	-0.002925	0.035929	-0.003897	0.049245	-0.00195	0.038527	-0.00195		-0.001365
		0.006698	0	0.051194	0	0.038202	0.002922	0.035279	0	0.027484	0.000972		0.0007788			0.039826	0.000972	0.043074	-0.002925	0.036254	-0.002922	0.05022	0.000975	0.039826	0.001947		-0.0003906
		0.007347	0.001947	0.050545	-0.001947	0.039502	0.006822	0.033655	-0.004872	0.028784	0.004872		0.0013644			0.041775	0.006819	0.043074	-0.002925	0.038527	0.003897	0.050545	0.00195	0.038852	-0.000975		0.0017532
		0.007347	0.001947	0.050545	-0.001947	0.038527	0.003897	0.03398	-0.003897	0.027484	0.000972		0.0001944			0.038852	-0.00195	0.045348	0.003897	0.037553	0.000975	0.05022	0.000975	0.040476	0.003897		0.0015588
		0.007672	0.002922	0.049245	-0.005847	0.037878	0.00195	0.034305	-0.002922	0.028784	0.004872		0.000195			0.040476	0.002922	0.043074	-0.002925	0.036254	-0.002922	0.051194	0.003897	0.038852	-0.000975		-6e-07
		0.007022	0.000972	0.050869	-0.000975	0.040151	0.008769	0.03463	-0.001947	0.028459	0.003897		0.0021432			0.039826	0.000972	0.044374	0.000975	0.038527	0.003897	0.05022	0.000975	0.038527	-0.00195		0.0009738
		0.007022	0.000972	0.049245	-0.005847	0.036903	-0.000975	0.03463	-0.001947	0.028134	0.002922		-0.000975			0.040801	0.003897	0.043724	-0.000975	0.036254	-0.002922	0.05022	0.000975	0.039177	0		0.000195
		0.007672	0.002922	0.051844	0.00195	0.038202	0.002922	0.033655	-0.004872	0.026185	-0.002925		-6e-07			0.04145	0.005844	0.043074	-0.002925	0.037228	0	0.050869	0.002922	0.039177	0		0.0011682
		0.007672	0.002922	0.050869	-0.000975	0.037228	0	0.035279	0	0.029108	0.005844		0.0015582			0.039502	0	0.044698	0.001947	0.037553	0.000975	0.050545	0.00195	0.039502	0.000975		0.0011694
		0.006373	-0.000975	0.051519	0.000975	0.038202	0.002922	0.03398	-0.003897	0.028459	0.003897		0.0005844			0.039826	0.000972	0.044049	0	0.037228	0	0.049895	0	0.039826	0.001947		0.0005838
		0.005074	-0.004872	0.04957	-0.004872	0.038852	0.004872	0.03463	-0.001947	0.028459	0.003897		-0.0005844			0.04145	0.005844	0.045023	0.002922	0.035929	-0.003897	0.050869	0.002922	0.039177	0		0.0015582
		0.007347	0.001947	0.04957	-0.004872	0.038852	0.004872	0.032356	-0.008769	0.028134	0.002922		-0.00078			0.040476	0.002922	0.045023	0.002922	0.037878	0.00195	0.050869	0.002922	0.037228	-0.005847		0.0009738
		0.006048	-0.00195	0.04957	-0.004872	0.038527	0.003897	0.03463	-0.001947	0.027809	0.001947		-0.000585			0.039502	0	0.044374	0.000975	0.037228	0	0.05022	0.000975	0.040151	0.002922		0.0009744
		0.005398	-0.0039	0.050545	-0.001947	0.038527	0.003897	0.033655	-0.004872	0.027484	0.000972		-0.00117			0.040801	0.003897	0.043074	-0.002925	0.036254	-0.002922	0.051519	0.004872	0.038852	-0.000975		0.0003894
		0.004424	-0.006822	0.050869	-0.000975	0.037878	0.00195	0.03398	-0.003897	0.026835	-0.000975		-0.0021438			0.040151	0.001947	0.045023	0.002922	0.037553	0.000975	0.05022	0.000975	0.037878	-0.003897		0.0005844
		0.007022	0.000972	0.051194	0	0.038852	0.004872	0.03398	-0.003897	0.028134	0.002922		0.0009738			0.039826	0.000972	0.045348	0.003897	0.037228	0	0.048921	-0.002922	0.038852	-0.000975		0.0001944
		0.007347	0.001947	0.05022	-0.002922	0.038852	0.004872	0.03463	-0.001947	0.029433	0.006819		0.0017538			0.039826	0.000972	0.044374	0.000975	0.037878	0.00195	0.051519	0.004872	0.038852	-0.000975		0.0015588
		0.006373	-0.000975	0.05022	-0.002922	0.036579	-0.001947	0.033655	-0.004872	0.027484	0.000972		-0.0019488			0.040801	0.003897	0.044374	0.000975	0.037553	0.000975	0.05022	0.000975	0.038852	-0.000975		0.0011694
		0.007672	0.002922	0.051194	0	0.037878	0.00195	0.03463	-0.001947	0.02716	0		0.000585			0.040151	0.001947	0.045673	0.004872	0.037553	0.000975	0.05022	0.000975	0.038852	-0.000975		0.0015588
		0.006373	-0.000975	0.048596	-0.007794	0.038527	0.003897	0.034955	-0.000972	0.027809	0.001947		-0.0007794			0.039177	-0.000975	0.044049	0	0.037228	0	0.049895	0	0.040801	0.004872		0.0007794
		0.005723	-0.002925	0.051519	0.000975	0.038852	0.004872	0.03463	-0.001947	0.027809	0.001947		0.0005844			0.040151	0.001947	0.044049	0	0.036903	-0.000975	0.051194	0.003897	0.038202	-0.002925		0.0003888
		0.007022	0.000972	0.050545	-0.001947	0.038852	0.004872	0.034305	-0.002922	0.02716	0		0.000195			0.040476	0.002922	0.044698	0.001947	0.037553	0.000975	0.050545	0.00195	0.040476	0.003897		0.0023382
		0.006698	0	0.050545	-0.001947	0.038527	0.003897	0.03463	-0.001947	0.028134	0.002922		0.000585			0.039826	0.000972	0.044049	0	0.037878	0.00195	0.050869	0.002922	0.039177	0		0.0011688
		0.007022	0.000972	0.050545	-0.001947	0.038202	0.002922	0.033331	-0.005844	0.028459	0.003897		1.04083e-18			0.039826	0.000972	0.045348	0.003897	0.039502	0.006822	0.052169	0.006822	0.038852	-0.000975		0.0035076
		0.006698	0	0.049895	-0.003897	0.036903	-0.000975	0.035279	0	0.029108	0.005844		0.0001944			0.040801	0.003897	0.044049	0	0.036903	-0.000975	0.05022	0.000975	0.038852	-0.000975		0.0005844
		0.006698	0	0.05022	-0.002922	0.038852	0.004872	0.03398	-0.003897	0.02716	0		-0.0003894			0.040151	0.001947	0.045023	0.002922	0.038527	0.003897	0.050545	0.00195	0.039177	0		0.0021432
		0.007022	0.000972	0.050545	-0.001947	0.039502	0.006822	0.035279	0	0.028459	0.003897		0.0019488			0.041126	0.004872	0.044049	0	0.037878	0.00195	0.049895	0	0.039826	0.001947		0.0017538
		0.006373	-0.000975	0.050869	-0.000975	0.039177	0.005847	0.03463	-0.001947	0.027484	0.000972		0.0005844			0.040801	0.003897	0.044049	0	0.037878	0.00195	0.050869	0.002922	0.037553	-0.004872		0.0007794
		0.005723	-0.002925	0.050545	-0.001947	0.038202	0.002922	0.034955	-0.000972	0.027809	0.001947		-0.000195			0.039502	0	0.045348	0.003897	0.036903	-0.000975	0.05022	0.000975	0.038527	-0.00195		0.0003894
		0.005074	-0.004872	0.050545	-0.001947	0.037878	0.00195	0.033655	-0.004872	0.028784	0.004872		-0.0009738			0.039502	0	0.044698	0.001947	0.036903	-0.000975	0.049895	0	0.038527	-0.00195		-0.0001956
		0.007347	0.001947	0.049895	-0.003897	0.038202	0.002922	0.035604	0.000975	0.02716	0		0.0003894			0.038202	-0.0039	0.044049	0	0.038202	0.002922	0.049245	-0.00195	0.039502	0.000975		-0.0003906
		0.006373	-0.000975	0.051519	0.000975	0.038202	0.002922	0.033655	-0.004872	0.026835	-0.000975		-0.000585			0.040476	0.002922	0.045023	0.002922	0.038202	0.002922	0.051844	0.005847	0.038852	-0.000975		0.0027276
		0.005074	-0.004872	0.05022	-0.002922	0.036579	-0.001947	0.034305	-0.002922	0.02651	-0.00195		-0.0029226			0.041126	0.004872	0.044698	0.001947	0.036903	-0.000975	0.050869	0.002922	0.038527	-0.00195		0.0013632
		0.006048	-0.00195	0.049245	-0.005847	0.038202	0.002922	0.03398	-0.003897	0.026185	-0.002925		-0.0023394			0.039502	0	0.043724	-0.000975	0.036579	-0.001947	0.049895	0	0.038852	-0.000975		-0.0007794
		0.007997	0.003897	0.04957	-0.004872	0.038527	0.003897	0.03463	-0.001947	0.027809	0.001947		0.0005844			0.039826	0.000972	0.044698	0.001947	0.038202	0.002922	0.050869	0.002922	0.039826	0.001947		0.002142
		0.006373	-0.000975	0.049895	-0.003897	0.039177	0.005847	0.034955	-0.000972	0.027809	0.001947		0.00039			0.040801	0.003897	0.044374	0.000975	0.036903	-0.000975	0.051194	0.003897	0.039502	0.000975		0.0017538
		0.005723	-0.002925	0.04957	-0.004872	0.037228	0	0.03398	-0.003897	0.02716	0		-0.0023388			0.04145	0.005844	0.044049	0	0.038202	0.002922	0.052818	0.008769	0.040476	0.003897		0.0042864
		0.007022	0.000972	0.049245	-0.005847	0.038527	0.003897	0.033655	-0.004872	0.028459	0.003897		-0.0003906			0.039826	0.000972	0.045348	0.003897	0.036903	-0.000975	0.050545	0.00195	0.038527	-0.00195		0.0007788
		0.006373	-0.000975	0.051844	0.00195	0.037553	0.000975	0.035279	0	0.027484	0.000972		0.0005844			0.040151	0.001947	0.045348	0.003897	0.037228	0	0.050545	0.00195	0.039177	0		0.0015588
		0.007672	0.002922	0.049245	-0.005847	0.038202	0.002922	0.035929	0.00195	0.02651	-0.00195		-6e-07			0.039826	0.000972	0.045023	0.002922	0.036254	-0.002922	0.051519	0.004872	0.038527	-0.00195		0.0007788
		0.006373	-0.000975	0.051194	0	0.037878	0.00195	0.035929	0.00195	0.02716	0		0.000585			0.042425	0.008769	0.044698	0.001947	0.037553	0.000975	0.049895	0	0.038527	-0.00195		0.0019482
		0.006698	0	0.050545	-0.001947	0.039502	0.006822	0.03463	-0.001947	0.025536	-0.004872		-0.0003888			0.040476	0.002922	0.045023	0.002922	0.037553	0.000975	0.050869	0.002922	0.039177	0		0.0019482
		0.005723	-0.002925	0.048596	-0.007794	0.038852	0.004872	0.033655	-0.004872	0.027484	0.000972		-0.0019494			0.039177	-0.000975	0.044049	0	0.038202	0.002922	0.050869	0.002922	0.041126	0.005847		0.0021432
		0.007022	0.000972	0.050545	-0.001947	0.037878	0.00195	0.033655	-0.004872	0.028784	0.004872		0.000195			0.040151	0.001947	0.043399	-0.00195	0.037553	0.000975	0.051519	0.004872	0.039177	0		0.0011688
		0.005723	-0.002925	0.05022	-0.002922	0.038527	0.003897	0.033331	-0.005844	0.027809	0.001947		-0.0011694			0.040476	0.002922	0.044374	0.000975	0.036903	-0.000975	0.049895	0	0.038852	-0.000975		0.0003894
		0.007022	0.000972	0.051519	0.000975	0.036579	-0.001947	0.035279	0	0.02716	0		1.04083e-18			0.039502	0	0.045023	0.002922	0.036903	-0.000975	0.050545	0.00195	0.039502	0.000975		0.0009744
		0.006048	-0.00195	0.05022	-0.002922	0.037553	0.000975	0.034305	-0.002922	0.028784	0.004872		-0.0003894			0.041126	0.004872	0.045023	0.002922	0.036903	-0.000975	0.049245	-0.00195	0.039502	0.000975		0.0011688
		0.007347	0.001947	0.04957	-0.004872	0.036254	-0.002922	0.03463	-0.001947	0.028134	0.002922		-0.0009744			0.039826	0.000972	0.045023	0.002922	0.037878	0.00195	0.049895	0	0.039826	0.001947		0.0015582
		0.006373	-0.000975	0.05022	-0.002922	0.038527	0.003897	0.035279	0	0.024886	-0.006822		-0.0013644			0.038852	-0.00195	0.044049	0	0.037228	0	0.050545	0.00195	0.038852	-0.000975		-0.000195
		0.007022	0.000972	0.049245	-0.005847	0.039502	0.006822	0.033331	-0.005844	0.028459	0.003897		1.04083e-18			0.041126	0.004872	0.044049	0	0.036579	-0.001947	0.051194	0.003897	0.039502	0.000975		0.0015594
		0.006698	0	0.050869	-0.000975	0.038202	0.002922	0.034305	-0.002922	0.028134	0.002922		0.0003894			0.040151	0.001947	0.044698	0.001947	0.037878	0.00195	0.049245	-0.00195	0.039502	0.000975		0.0009738
		0.007022	0.000972	0.050869	-0.000975	0.037553	0.000975	0.034955	-0.000972	0.02651	-0.00195		-0.00039			0.041126	0.004872	0.045673	0.004872	0.037228	0	0.051194	0.003897	0.039177	0		0.0027282
		0.007997	0.003897	0.050869	-0.000975	0.037553	0.000975	0.033655	-0.004872	0.030407	0.009741		0.0017532			0.039502	0	0.044698	0.001947	0.036903	-0.000975	0.050545	0.00195	0.038527	-0.00195		0.0001944
		0.006698	0	0.050869	-0.000975	0.036254	-0.002922	0.03463	-0.001947	0.02716	0		-0.0011688			0.041126	0.004872	0.044374	0.000975	0.036254	-0.002922	0.051519	0.004872	0.038852	-0.000975		0.0013644
		0.005723	-0.002925	0.050869	-0.000975	0.037878	0.00195	0.03463	-0.001947	0.028459	0.003897		2.08167e-18			0.039502	0	0.044698	0.001947	0.037228	0	0.048921	-0.002922	0.039177	0		-0.000195
		0.006698	0	0.048921	-0.006819	0.037553	0.000975	0.035929	0.00195	0.026835	-0.000975		-0.0009738			0.04145	0.005844	0.044374	0.000975	0.037878	0.00195	0.050545	0.00195	0.040151	0.002922		0.0027282
		0.006698	0	0.05022	-0.002922	0.038527	0.003897	0.034955	-0.000972	0.026835	-0.000975		-0.0001944			0.039826	0.000972	0.043724	-0.000975	0.038852	0.004872	0.050869	0.002922	0.038852	-0.000975		0.0013632
		0.007022	0.000972	0.051844	0.00195	0.037553	0.000975	0.034955	-0.000972	0.027484	0.000972		0.0007794			0.040801	0.003897	0.045023	0.002922	0.037553	0.000975	0.048596	-0.003897	0.040476	0.003897		0.0015588
		0.006698	0	0.050545	-0.001947	0.038202	0.002922	0.035604	0.000975	0.029108	0.005844		0.0015588			0.040151	0.001947	0.044374	0.000975	0.036254	-0.002922	0.053792	0.011691	0.038852	-0.000975		0.0021432
		0.006698	0	0.05022	-0.002922	0.038852	0.004872	0.035279	0	0.026835	-0.000975		0.000195			0.040476	0.002922	0.045997	0.005844	0.037553	0.000975	0.04957	-0.000975	0.038852	-0.000975		0.0015582
		0.003775	-0.008769	0.04957	-0.004872	0.037228	0	0.034305	-0.002922	0.028134	0.002922		-0.0027282			0.039502	0	0.044374	0.000975	0.038852	0.004872	0.049245	-0.00195	0.038202	-0.002925		0.0001944
		0.006698	0	0.049895	-0.003897	0.038527	0.003897	0.03463	-0.001947	0.02716	0		-0.0003894			0.040151	0.001947	0.044698	0.001947	0.036579	-0.001947	0.04957	-0.000975	0.038202	-0.002925		-0.0003906
		0.007347	0.001947	0.051194	0	0.038527	0.003897	0.033331	-0.005844	0.027484	0.000972		0.0001944			0.041126	0.004872	0.045348	0.003897	0.038202	0.002922	0.050545	0.00195	0.040151	0.002922		0.0033126
		0.006048	-0.00195	0.05022	-0.002922	0.038852	0.004872	0.034955	-0.000972	0.02651	-0.00195		-0.0005844			0.040476	0.002922	0.044049	0	0.039177	0.005847	0.05022	0.000975	0.037878	-0.003897		0.0011694
		0.006373	-0.000975	0.049245	-0.005847	0.037228	0	0.035604	0.000975	0.027809	0.001947		-0.00078			0.039502	0	0.044049	0	0.037553	0.000975	0.052818	0.008769	0.039502	0.000975		0.0021438
		0.005398	-0.0039	0.051194	0	0.036579	-0.001947	0.03398	-0.003897	0.02716	0		-0.0019488			0.039826	0.000972	0.045348	0.003897	0.036254	-0.002922	0.04957	-0.000975	0.038852	-0.000975		-6e-07
		0.006048	-0.00195	0.04957	-0.004872	0.038852	0.004872	0.034955	-0.000972	0.02586	-0.0039		-0.0013644			0.041126	0.004872	0.044374	0.000975	0.037228	0	0.050545	0.00195	0.039177	0		0.0015594
		0.005723	-0.002925	0.051519	0.000975	0.038202	0.002922	0.03463	-0.001947	0.027484	0.000972		-6e-07			0.041126	0.004872	0.044698	0.001947	0.037878	0.00195	0.05022	0.000975	0.039177	0		0.0019488
		0.007672	0.002922	0.051519	0.000975	0.038527	0.003897	0.034305	-0.002922	0.028784	0.004872		0.0019488			0.040476	0.002922	0.045348	0.003897	0.037553	0.000975	0.051194	0.003897	0.037553	-0.004872		0.0013638
		0.006048	-0.00195	0.050545	-0.001947	0.036903	-0.000975	0.035279	0	0.027809	0.001947		-0.000585			0.041126	0.004872	0.045023	0.002922	0.036903	-0.000975	0.050545	0.00195	0.037878	-0.003897		0.0009744
		0.005723	-0.002925	0.050545	-0.001947	0.039177	0.005847	0.034955	-0.000972	0.027809	0.001947		0.00039			0.0421	0.007794	0.045023	0.002922	0.037228	0	0.051194	0.003897	0.038202	-0.002925		0.0023376
		0.005723	-0.002925	0.049895	-0.003897	0.038202	0.002922	0.03463	-0.001947	0.026835	-0.000975		-0.0013644			0.041126	0.004872	0.044374	0.000975	0.037878	0.00195	0.049895	0	0.039177	0		0.0015594
		0.006373	-0.000975	0.051844	0.00195	0.038852	0.004872	0.03398	-0.003897	0.027484	0.000972		0.0005844			0.040476	0.002922	0.044049	0	0.037878	0.00195	0.051844	0.005847	0.039177	0		0.0021438
		0.006048	-0.00195	0.050869	-0.000975	0.038202	0.002922	0.034955	-0.000972	0.027809	0.001947		0.0001944			0.039826	0.000972	0.043724	-0.000975	0.037553	0.000975	0.05022	0.000975	0.038852	-0.000975		0.0001944
		0.005723	-0.002925	0.051194	0	0.038202	0.002922	0.03463	-0.001947	0.02716	0		-0.00039			0.041775	0.006819	0.044698	0.001947	0.038202	0.002922	0.052493	0.007794	0.038527	-0.00195		0.0035064
		0.005723	-0.002925	0.050869	-0.000975	0.038202	0.002922	0.033331	-0.005844	0.026185	-0.002925		-0.0019494			0.041126	0.004872	0.044698	0.001947	0.037553	0.000975	0.05022	0.000975	0.038202	-0.002925		0.0011688
		0.005723	-0.002925	0.050869	-0.000975	0.038852	0.004872	0.035604	0.000975	0.027484	0.000972		0.0005838			0.039826	0.000972	0.044698	0.001947	0.036903	-0.000975	0.051194	0.003897	0.038852	-0.000975		0.0009732
		0.004749	-0.005847	0.051844	0.00195	0.037878	0.00195	0.03463	-0.001947	0.02651	-0.00195		-0.0011688			0.041126	0.004872	0.044374	0.000975	0.038202	0.002922	0.050545	0.00195	0.038852	-0.000975		0.0019488
		0.005398	-0.0039	0.050545	-0.001947	0.038852	0.004872	0.03463	-0.001947	0.028784	0.004872		0.00039			0.040151	0.001947	0.044698	0.001947	0.035929	-0.003897	0.051844	0.005847	0.039502	0.000975		0.0013638
		0.006048	-0.00195	0.051194	0	0.039177	0.005847	0.035604	0.000975	0.02651	-0.00195		0.0005844			0.040476	0.002922	0.044698	0.001947	0.037228	0	0.051194	0.003897	0.039177	0		0.0017532
		0.005074	-0.004872	0.050545	-0.001947	0.037553	0.000975	0.035929	0.00195	0.027484	0.000972		-0.0005844			0.040801	0.003897	0.044374	0.000975	0.036579	-0.001947	0.049895	0	0.038527	-0.00195		0.000195
		0.005723	-0.002925	0.051194	0	0.036579	-0.001947	0.034955	-0.000972	0.027809	0.001947		-0.0007794			0.040476	0.002922	0.045348	0.003897	0.038852	0.004872	0.052818	0.008769	0.039502	0.000975		0.004287
		0.005723	-0.002925	0.048921	-0.006819	0.037878	0.00195	0.033006	-0.006819	0.028134	0.002922		-0.0023382			0.04145	0.005844	0.044374	0.000975	0.037228	0	0.051844	0.005847	0.037878	-0.003897		0.0017538
		0.007022	0.000972	0.050545	-0.001947	0.038527	0.003897	0.034305	-0.002922	0.027809	0.001947		0.0003894			0.040151	0.001947	0.044698	0.001947	0.037553	0.000975	0.050869	0.002922	0.039177	0		0.0015582
		0.006373	-0.000975	0.051844	0.00195	0.036903	-0.000975	0.034305	-0.002922	0.026835	-0.000975		-0.0007794			0.04145	0.005844	0.043399	-0.00195	0.038852	0.004872	0.051194	0.003897	0.037878	-0.003897		0.0017532
		0.004424	-0.006822	0.04957	-0.004872	0.038527	0.003897	0.034305	-0.002922	0.026835	-0.000975		-0.0023388			0.040801	0.003897	0.043074	-0.002925	0.037878	0.00195	0.052169	0.006822	0.038527	-0.00195		0.0015588
		0.007022	0.000972	0.051519	0.000975	0.038202	0.002922	0.034305	-0.002922	0.028459	0.003897		0.0011688			0.042425	0.008769	0.043724	-0.000975	0.038527	0.003897	0.052169	0.006822	0.038527	-0.00195		0.0033126
		0.006048	-0.00195	0.049895	-0.003897	0.038202	0.002922	0.034305	-0.002922	0.02651	-0.00195		-0.0015594			0.040476	0.002922	0.044698	0.001947	0.037228	0	0.049245	-0.00195	0.038852	-0.000975		0.0003888
		0.006373	-0.000975	0.050545	-0.001947	0.038202	0.002922	0.03463	-0.001947	0.028134	0.002922		0.000195			0.040801	0.003897	0.043399	-0.00195	0.038202	0.002922	0.050869	0.002922	0.038202	-0.002925		0.0009732
		0.006698	0	0.05022	-0.002922	0.038527	0.003897	0.033331	-0.005844	0.027484	0.000972		-0.0007794			0.04145	0.005844	0.044374	0.000975	0.038202	0.002922	0.05022	0.000975	0.039826	0.001947		0.0025326
		0.006373	-0.000975	0.050545	-0.001947	0.037553	0.000975	0.033655	-0.004872	0.02651	-0.00195		-0.0017538			0.039177	-0.000975	0.044049	0	0.037553	0.000975	0.051844	0.005847	0.037878	-0.003897		0.00039
		0.007022	0.000972	0.04957	-0.004872	0.037878	0.00195	0.033655	-0.004872	0.027484	0.000972		-0.00117			0.039826	0.000972	0.043399	-0.00195	0.036903	-0.000975	0.051194	0.003897	0.038527	-0.00195		-1.2e-06
		0.006048	-0.00195	0.051194	0	0.038202	0.002922	0.034955	-0.000972	0.026835	-0.000975		-0.000195			0.040801	0.003897	0.044374	0.000975	0.037228	0	0.051194	0.003897	0.038852	-0.000975		0.0015588
		0.006048	-0.00195	0.050869	-0.000975	0.037553	0.000975	0.034305	-0.002922	0.028134	0.002922		-0.00039			0.04145	0.005844	0.044374	0.000975	0.037553	0.000975	0.050545	0.00195	0.039502	0.000975		0.0021438
		0.004749	-0.005847	0.051194	0	0.038527	0.003897	0.032681	-0.007794	0.02716	0		-0.0019488			0.041126	0.004872	0.044049	0	0.036254	-0.002922	0.053143	0.009744	0.038527	-0.00195		0.0019488
		0.006048	-0.00195	0.05022	-0.002922	0.036903	-0.000975	0.034305	-0.002922	0.02716	0		-0.0017538			0.039502	0	0.044374	0.000975	0.037228	0	0.050869	0.002922	0.038852	-0.000975		0.0005844
		0.004749	-0.005847	0.050545	-0.001947	0.038852	0.004872	0.034305	-0.002922	0.027484	0.000972		-0.0009744			0.041126	0.004872	0.043074	-0.002925	0.037878	0.00195	0.051519	0.004872	0.037878	-0.003897		0.0009744
		0.006373	-0.000975	0.05022	-0.002922	0.037878	0.00195	0.033006	-0.006819	0.02716	0		-0.0017532			0.040801	0.003897	0.044698	0.001947	0.038527	0.003897	0.050869	0.002922	0.038852	-0.000975		0.0023376
		0.005074	-0.004872	0.050545	-0.001947	0.038202	0.002922	0.034955	-0.000972	0.027809	0.001947		-0.0005844			0.040476	0.002922	0.043074	-0.002925	0.037228	0	0.050869	0.002922	0.039177	0		0.0005838
		0.004424	-0.006822	0.050869	-0.000975	0.037553	0.000975	0.032681	-0.007794	0.02716	0		-0.0029232			0.040151	0.001947	0.044049	0	0.036579	-0.001947	0.05022	0.000975	0.036579	-0.007794		-0.0013638
		0.006048	-0.00195	0.050869	-0.000975	0.036579	-0.001947	0.033331	-0.005844	0.028459	0.003897		-0.0013638			0.040476	0.002922	0.043399	-0.00195	0.037553	0.000975	0.052169	0.006822	0.038202	-0.002925		0.0011688
		0.006048	-0.00195	0.050869	-0.000975	0.038202	0.002922	0.035604	0.000975	0.027484	0.000972		0.0003888			0.040801	0.003897	0.044698	0.001947	0.038527	0.003897	0.050545	0.00195	0.037553	-0.004872		0.0013638
		0.006048	-0.00195	0.051844	0.00195	0.037553	0.000975	0.033331	-0.005844	0.028459	0.003897		-0.0001944			0.039826	0.000972	0.043399	-0.00195	0.037878	0.00195	0.051844	0.005847	0.038527	-0.00195		0.0009738
		0.006373	-0.000975	0.050545	-0.001947	0.037228	0	0.03463	-0.001947	0.027809	0.001947		-0.0005844			0.04145	0.005844	0.044374	0.000975	0.038202	0.002922	0.050869	0.002922	0.037878	-0.003897		0.0017532
		0.006373	-0.000975	0.050869	-0.000975	0.037878	0.00195	0.032356	-0.008769	0.026835	-0.000975		-0.0019488			0.041775	0.006819	0.04275	-0.003897	0.038202	0.002922	0.051519	0.004872	0.039502	0.000975		0.0023382
		0.004099	-0.007797	0.052169	0.002925	0.037553	0.000975	0.03463	-0.001947	0.026835	-0.000975		-0.0013638			0.040476	0.002922	0.043724	-0.000975	0.039502	0.006822	0.050869	0.002922	0.037878	-0.003897		0.0015588
		0.007022	0.000972	0.05022	-0.002922	0.036579	-0.001947	0.033655	-0.004872	0.027484	0.000972		-0.0015594			0.039502	0	0.044049	0	0.035279	-0.005847	0.050545	0.00195	0.039502	0.000975		-0.0005844
		0.005074	-0.004872	0.051194	0	0.039177	0.005847	0.034305	-0.002922	0.027809	0.001947		2.60209e-18			0.041775	0.006819	0.043724	-0.000975	0.036903	-0.000975	0.053468	0.010719	0.038852	-0.000975		0.0029226
		0.006048	-0.00195	0.049895	-0.003897	0.037878	0.00195	0.03398	-0.003897	0.029108	0.005844		-0.00039			0.040476	0.002922	0.045673	0.004872	0.037228	0	0.051844	0.005847	0.039502	0.000975		0.0029232
		0.006048	-0.00195	0.052493	0.003897	0.037878	0.00195	0.033331	-0.005844	0.02716	0		-0.0003894			0.040151	0.001947	0.044698	0.001947	0.039502	0.006822	0.051194	0.003897	0.037228	-0.005847		0.0017532
		0.006048	-0.00195	0.050545	-0.001947	0.036903	-0.000975	0.033006	-0.006819	0.027809	0.001947		-0.0019488			0.041126	0.004872	0.044049	0	0.038527	0.003897	0.052169	0.006822	0.040476	0.003897		0.0038976
		0.006698	0	0.05022	-0.002922	0.039826	0.007794	0.03463	-0.001947	0.028134	0.002922		0.0011694			0.040476	0.002922	0.044049	0	0.037553	0.000975	0.050545	0.00195	0.039177	0		0.0011694
		0.006373	-0.000975	0.050545	-0.001947	0.039177	0.005847	0.032031	-0.009744	0.027484	0.000972		-0.0011694			0.039826	0.000972	0.043724	-0.000975	0.038527	0.003897	0.051519	0.004872	0.039177	0		0.0017532
		0.005074	-0.004872	0.051194	0	0.037228	0	0.034305	-0.002922	0.027809	0.001947		-0.0011694			0.041775	0.006819	0.043399	-0.00195	0.038202	0.002922	0.051194	0.003897	0.038202	-0.002925		0.0017526
		0.006048	-0.00195	0.051519	0.000975	0.037878	0.00195	0.032031	-0.009744	0.027484	0.000972		-0.0015594			0.040476	0.002922	0.044374	0.000975	0.038852	0.004872	0.049895	0	0.037878	-0.003897		0.0009744
		0.005074	-0.004872	0.050545	-0.001947	0.038527	0.003897	0.032681	-0.007794	0.026835	-0.000975		-0.0023382			0.040476	0.002922	0.044049	0	0.036579	-0.001947	0.050545	0.00195	0.036903	-0.006822		-0.0007794
		0.004424	-0.006822	0.049895	-0.003897	0.038202	0.002922	0.033655	-0.004872	0.02651	-0.00195		-0.0029238			0.039826	0.000972	0.044049	0	0.037228	0	0.052818	0.008769	0.040151	0.002922		0.0025326
		0.006373	-0.000975	0.051844	0.00195	0.038202	0.002922	0.033331	-0.005844	0.026835	-0.000975		-0.0005844			0.0421	0.007794	0.043399	-0.00195	0.037228	0	0.050869	0.002922	0.037553	-0.004872		0.0007788
		0.006373	-0.000975	0.050545	-0.001947	0.037878	0.00195	0.034955	-0.000972	0.028134	0.002922		0.0001956			0.041126	0.004872	0.044049	0	0.038202	0.002922	0.051194	0.003897	0.039826	0.001947		0.0027276
		0.006698	0	0.05022	-0.002922	0.038202	0.002922	0.033655	-0.004872	0.027484	0.000972		-0.00078			0.0421	0.007794	0.044698	0.001947	0.037553	0.000975	0.050869	0.002922	0.037878	-0.003897		0.0019482
		0.006698	0	0.049895	-0.003897	0.038852	0.004872	0.033006	-0.006819	0.027484	0.000972		-0.0009744			0.040151	0.001947	0.044049	0	0.038202	0.002922	0.051194	0.003897	0.036254	-0.008769		-6e-07
		0.007022	0.000972	0.051194	0	0.038202	0.002922	0.03463	-0.001947	0.028459	0.003897		0.0011688			0.041126	0.004872	0.043074	-0.002925	0.037553	0.000975	0.051519	0.004872	0.038527	-0.00195		0.0011688
		0.005723	-0.002925	0.051194	0	0.038852	0.004872	0.03463	-0.001947	0.02716	0		2.08167e-18			0.040476	0.002922	0.044374	0.000975	0.037228	0	0.051194	0.003897	0.038852	-0.000975		0.0013638
		0.005723	-0.002925	0.051519	0.000975	0.038202	0.002922	0.03398	-0.003897	0.026835	-0.000975		-0.00078			0.042425	0.008769	0.04275	-0.003897	0.036903	-0.000975	0.051194	0.003897	0.038852	-0.000975		0.0013638
		0.005398	-0.0039	0.05022	-0.002922	0.037553	0.000975	0.033655	-0.004872	0.027809	0.001947		-0.0017544			0.040151	0.001947	0.045348	0.003897	0.036579	-0.001947	0.049895	0	0.039177	0		0.0007794
		0.006698	0	0.050869	-0.000975	0.038527	0.003897	0.033331	-0.005844	0.028459	0.003897		0.000195			0.041126	0.004872	0.04275	-0.003897	0.036903	-0.000975	0.052169	0.006822	0.038527	-0.00195		0.0009744
		0.006373	-0.000975	0.05022	-0.002922	0.038527	0.003897	0.03463	-0.001947	0.02716	0		-0.0003894			0.040151	0.001947	0.043724	-0.000975	0.037878	0.00195	0.050869	0.002922	0.038527	-0.00195		0.0007788
		0.004749	-0.005847	0.051519	0.000975	0.038852	0.004872	0.03398	-0.003897	0.027484	0.000972		-0.000585			0.04145	0.005844	0.043074	-0.002925	0.038527	0.003897	0.050545	0.00195	0.037553	-0.004872		0.0007788
		0.005723	-0.002925	0.05022	-0.002922	0.038527	0.003897	0.032681	-0.007794	0.027809	0.001947		-0.0015594			0.040801	0.003897	0.043399	-0.00195	0.036254	-0.002922	0.05022	0.000975	0.038852	-0.000975		-0.000195
		0.005723	-0.002925	0.051519	0.000975	0.037553	0.000975	0.034955	-0.000972	0.026835	-0.000975		-0.0005844			0.041126	0.004872	0.044374	0.000975	0.037878	0.00195	0.051844	0.005847	0.038202	-0.002925		0.0021438
		0.005723	-0.002925	0.051844	0.00195	0.039177	0.005847	0.034305	-0.002922	0.027484	0.000972		0.0005844			0.040801	0.003897	0.043074	-0.002925	0.037228	0	0.051844	0.005847	0.038852	-0.000975		0.0011688
		0.006048	-0.00195	0.04957	-0.004872	0.038527	0.003897	0.03463	-0.001947	0.027484	0.000972		-0.00078			0.04145	0.005844	0.044698	0.001947	0.039177	0.005847	0.049895	0	0.039177	0		0.0027276
		0.005074	-0.004872	0.050545	-0.001947	0.037878	0.00195	0.03398	-0.003897	0.027809	0.001947		-0.0013638			0.040801	0.003897	0.0421	-0.005847	0.036254	-0.002922	0.050545	0.00195	0.037553	-0.004872		-0.0015588
		0.006698	0	0.049245	-0.005847	0.038202	0.002922	0.033331	-0.005844	0.02586	-0.0039		-0.0025338			0.040151	0.001947	0.044049	0	0.036903	-0.000975	0.051519	0.004872	0.039826	0.001947		0.0015582
		0.006048	-0.00195	0.050869	-0.000975	0.039177	0.005847	0.033655	-0.004872	0.027809	0.001947		-6e-07			0.040801	0.003897	0.042425	-0.004872	0.038527	0.003897	0.050545	0.00195	0.038527	-0.00195		0.0005844
		0.006698	0	0.051194	0	0.037553	0.000975	0.03463	-0.001947	0.028134	0.002922		0.00039			0.039177	-0.000975	0.044374	0.000975	0.036579	-0.001947	0.051194	0.003897	0.037553	-0.004872		-0.0005844
		0.005398	-0.0039	0.050545	-0.001947	0.038202	0.002922	0.033006	-0.006819	0.026185	-0.002925		-0.0025338			0.040801	0.003897	0.042425	-0.004872	0.037878	0.00195	0.050869	0.002922	0.038527	-0.00195		0.0003894
		0.005074	-0.004872	0.050545	-0.001947	0.038527	0.003897	0.03398	-0.003897	0.027809	0.001947		-0.0009744			0.04145	0.005844	0.044374	0.000975	0.037878	0.00195	0.050545	0.00195	0.037878	-0.003897		0.0013644
		0.006373	-0.000975	0.050545	-0.001947	0.039177	0.005847	0.033655	-0.004872	0.027809	0.001947		-2.60209e-18			0.040801	0.003897	0.043399	-0.00195	0.037553	0.000975	0.051519	0.004872	0.039177	0		0.0015588
		0.005723	-0.002925	0.05022	-0.002922	0.039826	0.007794	0.035279	0	0.02651	-0.00195		-6e-07			0.041126	0.004872	0.043399	-0.00195	0.037228	0	0.051194	0.003897	0.038527	-0.00195		0.0009738
		0.005723	-0.002925	0.04957	-0.004872	0.038527	0.003897	0.03463	-0.001947	0.02651	-0.00195		-0.0015594			0.0421	0.007794	0.04275	-0.003897	0.035279	-0.005847	0.05022	0.000975	0.037228	-0.005847		-0.0013644
		0.005723	-0.002925	0.050869	-0.000975	0.038852	0.004872	0.034955	-0.000972	0.028134	0.002922		0.0005844			0.039826	0.000972	0.044049	0	0.038202	0.002922	0.052169	0.006822	0.038852	-0.000975		0.0019482
		0.006048	-0.00195	0.05022	-0.002922	0.038852	0.004872	0.031707	-0.010716	0.026185	-0.002925		-0.0027282			0.041126	0.004872	0.044049	0	0.037228	0	0.050545	0.00195	0.038527	-0.00195		0.0009744
		0.007022	0.000972	0.051844	0.00195	0.037553	0.000975	0.03398	-0.003897	0.027484	0.000972		0.0001944			0.04145	0.005844	0.043074	-0.002925	0.036579	-0.001947	0.051844	0.005847	0.038527	-0.00195		0.0009738
		0.005398	-0.0039	0.050545	-0.001947	0.038527	0.003897	0.035929	0.00195	0.02716	0		1.56125e-18			0.040801	0.003897	0.043399	-0.00195	0.038852	0.004872	0.051844	0.005847	0.038527	-0.00195		0.0021432
		0.006698	0	0.050545	-0.001947	0.039177	0.005847	0.033006	-0.006819	0.027484	0.000972		-0.0003894			0.039826	0.000972	0.043724	-0.000975	0.037228	0	0.050545	0.00195	0.037553	-0.004872		-0.000585
		0.006048	-0.00195	0.050869	-0.000975	0.038852	0.004872	0.03398	-0.003897	0.026185	-0.002925		-0.000975			0.040801	0.003897	0.044374	0.000975	0.037228	0	0.051519	0.004872	0.038202	-0.002925		0.0013638
		0.005074	-0.004872	0.050869	-0.000975	0.038527	0.003897	0.033655	-0.004872	0.028134	0.002922		-0.00078			0.041126	0.004872	0.043074	-0.002925	0.038852	0.004872	0.050869	0.002922	0.038527	-0.00195		0.0015582
		0.006048	-0.00195	0.050545	-0.001947	0.037553	0.000975	0.03398	-0.003897	0.026835	-0.000975		-0.0015588			0.040801	0.003897	0.04275	-0.003897	0.036254	-0.002922	0.05022	0.000975	0.037878	-0.003897		-0.0011688
		0.005398	-0.0039	0.05022	-0.002922	0.038852	0.004872	0.033655	-0.004872	0.028784	0.004872		-0.00039			0.040151	0.001947	0.044698	0.001947	0.037553	0.000975	0.051194	0.003897	0.036903	-0.006822		0.0003888
		0.006373	-0.000975	0.050545	-0.001947	0.038202	0.002922	0.032031	-0.009744	0.028134	0.002922		-0.0013644			0.040801	0.003897	0.043724	-0.000975	0.037228	0	0.04957	-0.000975	0.038852	-0.000975		0.0001944
		0.005723	-0.002925	0.05022	-0.002922	0.038852	0.004872	0.03463	-0.001947	0.02651	-0.00195		-0.0009744			0.040151	0.001947	0.042425	-0.004872	0.036903	-0.000975	0.049895	0	0.037878	-0.003897		-0.0015594
		0.005398	-0.0039	0.05022	-0.002922	0.039502	0.006822	0.033331	-0.005844	0.028459	0.003897		-0.0003894			0.039502	0	0.044698	0.001947	0.036579	-0.001947	0.051194	0.003897	0.039177	0		0.0007794
		0.005398	-0.0039	0.049245	-0.005847	0.036254	-0.002922	0.033655	-0.004872	0.028134	0.002922		-0.0029238			0.040476	0.002922	0.044698	0.001947	0.038527	0.003897	0.051519	0.004872	0.037228	-0.005847		0.0015582
		0.006048	-0.00195	0.050545	-0.001947	0.037878	0.00195	0.034305	-0.002922	0.026835	-0.000975		-0.0011688			0.040476	0.002922	0.042425	-0.004872	0.037228	0	0.050545	0.00195	0.038527	-0.00195		-0.00039
		0.007347	0.001947	0.04957	-0.004872	0.038852	0.004872	0.03463	-0.001947	0.028134	0.002922		0.0005844			0.039177	-0.000975	0.044049	0	0.038202	0.002922	0.050869	0.002922	0.038202	-0.002925		0.0003888
		0.006373	-0.000975	0.051194	0	0.038527	0.003897	0.033655	-0.004872	0.027484	0.000972		-0.0001956			0.040151	0.001947	0.043074	-0.002925	0.036903	-0.000975	0.051519	0.004872	0.039177	0		0.0005838
		0.007672	0.002922	0.050869	-0.000975	0.037553	0.000975	0.033655	-0.004872	0.028134	0.002922		0.0001944			0.040801	0.003897	0.043399	-0.00195	0.037878	0.00195	0.050545	0.00195	0.036254	-0.008769		-0.0005844
		0.005723	-0.002925	0.050545	-0.001947	0.039826	0.007794	0.033655	-0.004872	0.028459	0.003897		0.0003894			0.042425	0.008769	0.043724	-0.000975	0.034305	-0.008769	0.05022	0.000975	0.038527	-0.00195		-0.00039
		0.005723	-0.002925	0.04957	-0.004872	0.039177	0.005847	0.034305	-0.002922	0.02716	0		-0.0009744			0.039502	0	0.043074	-0.002925	0.037878	0.00195	0.052169	0.006822	0.039502	0.000975		0.0013644
		0.007022	0.000972	0.049895	-0.003897	0.038202	0.002922	0.034955	-0.000972	0.02716	0		-0.000195			0.039502	0	0.043399	-0.00195	0.037878	0.00195	0.05022	0.000975	0.038527	-0.00195		-0.000195
		0.006048	-0.00195	0.050545	-0.001947	0.036903	-0.000975	0.035604	0.000975	0.028459	0.003897		-1.04083e-18			0.039826	0.000972	0.043074	-0.002925	0.036903	-0.000975	0.050869	0.002922	0.038852	-0.000975		-0.0001962
		0.006048	-0.00195	0.050869	-0.000975	0.038527	0.003897	0.032681	-0.007794	0.027484	0.000972		-0.00117			0.040151	0.001947	0.044049	0	0.037228	0	0.051194	0.003897	0.038202	-0.002925		0.0005838
		0.006373	-0.000975	0.049895	-0.003897	0.038852	0.004872	0.03398	-0.003897	0.027484	0.000972		-0.000585			0.040151	0.001947	0.04275	-0.003897	0.036579	-0.001947	0.050869	0.002922	0.038527	-0.00195		-0.000585
		0.005723	-0.002925	0.050545	-0.001947	0.039502	0.006822	0.034305	-0.002922	0.027484	0.000972		4.16334e-18			0.0421	0.007794	0.042425	-0.004872	0.036903	-0.000975	0.050869	0.002922	0.039177	0		0.0009738
		0.007022	0.000972	0.049245	-0.005847	0.038202	0.002922	0.035604	0.000975	0.027484	0.000972		-1.2e-06			0.039177	-0.000975	0.043074	-0.002925	0.039502	0.006822	0.049245	-0.00195	0.039177	0		0.0001944
		0.005398	-0.0039	0.04957	-0.004872	0.037878	0.00195	0.034305	-0.002922	0.028784	0.004872		-0.0009744			0.039502	0	0.044374	0.000975	0.035279	-0.005847	0.049895	0	0.039502	0.000975		-0.0007794
		0.006698	0	0.051194	0	0.038527	0.003897	0.033655	-0.004872	0.027809	0.001947		0.0001944			0.040476	0.002922	0.04275	-0.003897	0.036254	-0.002922	0.05022	0.000975	0.037878	-0.003897		-0.0013638
		0.006698	0	0.05022	-0.002922	0.037553	0.000975	0.03463	-0.001947	0.027809	0.001947		-0.0003894			0.038852	-0.00195	0.044374	0.000975	0.037228	0	0.049895	0	0.039502	0.000975		0
		0.006048	-0.00195	0.050869	-0.000975	0.038527	0.003897	0.034955	-0.000972	0.028134	0.002922		0.0005844			0.040476	0.002922	0.044049	0	0.037878	0.00195	0.051194	0.003897	0.036903	-0.006822		0.0003894
		0.005074	-0.004872	0.049895	-0.003897	0.039177	0.005847	0.034305	-0.002922	0.026835	-0.000975		-0.0013638			0.040476	0.002922	0.0421	-0.005847	0.036903	-0.000975	0.049895	0	0.039177	0		-0.00078
[truncated: 3,024 more rows]

## Sheet: Tetanus-NANOG
		AI1		AI1		AI1		AI1		AI1						AI1		AI1		AI1		AI1		AI1
[truncated: 10,008 more rows]

[truncated: 2 more sheets: twitch-NANOG (mN.mkg), Tetanus-NANOG (mN.mkg)]
