# Supplementary material for: Methionine adenosyltransferase2A inhibition restores metabolism to improve regenerative capacity and strength of aged skeletal muscle
Source: Nat Commun. 2023 Feb 16;14:886. doi: 10.1038/s41467-023-36483-3 (PMC9935517; doi:10.1038/s41467-023-36483-3)
Supplement: Supplementary file 8 — Source Data [file 41467_2023_36483_MOESM8_ESM.zip › Source Data files/Fig 8C-F.xlsx]

## Sheet: twitch-FIDAS
		M77 (R)		M78®		M199®		M83®		M53®						M77(L)		M78(L)		M199(L)		M83(L)		M53(L)
		AI1		AI1		AI1		AI1		AI1			R			AI1		AI1		AI1		AI1		AI1
		0.039177	0	0.031057	0	0.050869	0	0.045997	0	0.043074	0		0			0.074254	0	0.033655	0	0.044374	0	0.034955	0	0.04957	0		0
		0.039177	0	0.028459	0	0.047621	0	0.046322	0.000975	0.041775	-0.003897		-0.0005844			0.074254	0	0.033655	0	0.043399	-0.002925	0.03463	-0.000975	0.049245	-0.000975		-0.000975
		0.039177	0	0.029433	0.002922	0.049245	0.004872	0.044698	-0.003897	0.043399	0.000975		0.0009744			0.075229	0.002925	0.03398	0.000975	0.044374	0	0.033655	-0.0039	0.050545	0.002925		0.000585
		0.039177	0	0.029433	0.002922	0.048271	0.00195	0.045023	-0.002922	0.04275	-0.000972		0.0001956			0.075554	0.0039	0.033331	-0.000972	0.044374	0	0.03398	-0.002925	0.049245	-0.000975		-0.0001944
		0.039177	0	0.030407	0.005844	0.048596	0.002925	0.044698	-0.003897	0.0421	-0.002922		0.00039			0.074579	0.000975	0.032356	-0.003897	0.043399	-0.002925	0.033655	-0.0039	0.048271	-0.003897		-0.0027288
		0.039177	0	0.030083	0.004872	0.048271	0.00195	0.045023	-0.002922	0.043399	0.000975		0.000975			0.074579	0.000975	0.034305	0.00195	0.045023	0.001947	0.035929	0.002922	0.051519	0.005847		0.0027282
		0.039177	0	0.029433	0.002922	0.049895	0.006822	0.045673	-0.000972	0.0421	-0.002922		0.00117			0.07393	-0.000972	0.033331	-0.000972	0.043074	-0.0039	0.033006	-0.005847	0.048596	-0.002922		-0.0029226
		0.039177	0	0.029108	0.001947	0.047621	0	0.045348	-0.001947	0.04275	-0.000972		-0.0001944			0.074904	0.00195	0.034955	0.0039	0.045023	0.001947	0.034305	-0.00195	0.048921	-0.001947		0.00078
		0.039177	0	0.029758	0.003897	0.047297	-0.000972	0.046647	0.00195	0.043074	0		0.000975			0.07328	-0.002922	0.033006	-0.001947	0.044698	0.000972	0.03463	-0.000975	0.05022	0.00195		-0.0005844
		0.039177	0	0.028459	0	0.04957	0.005847	0.044049	-0.005844	0.0421	-0.002922		-0.0005838			0.074579	0.000975	0.033331	-0.000972	0.044049	-0.000975	0.035279	0.000972	0.049895	0.000975		0.000195
		0.039177	0	0.028784	0.000975	0.04957	0.005847	0.044049	-0.005844	0.0421	-0.002922		-0.0003888			0.074254	0	0.033006	-0.001947	0.044374	0	0.034305	-0.00195	0.051194	0.004872		0.000195
		0.039177	0	0.028784	0.000975	0.048596	0.002925	0.044698	-0.003897	0.043074	0		6e-07			0.076203	0.005847	0.034955	0.0039	0.043724	-0.00195	0.034305	-0.00195	0.04957	0		0.0011694
		0.039177	0	0.030732	0.006819	0.047946	0.000975	0.045348	-0.001947	0.04145	-0.004872		0.000195			0.07328	-0.002922	0.032356	-0.003897	0.044698	0.000972	0.035929	0.002922	0.048271	-0.003897		-0.0013644
		0.039177	0	0.028784	0.000975	0.048921	0.0039	0.045997	0	0.04275	-0.000972		0.0007806			0.075878	0.004872	0.032356	-0.003897	0.043399	-0.002925	0.035604	0.001947	0.04957	0		-6e-07
		0.039177	0	0.030083	0.004872	0.048596	0.002925	0.045673	-0.000972	0.04275	-0.000972		0.0011706			0.073605	-0.001947	0.033655	0	0.045023	0.001947	0.035279	0.000972	0.048596	-0.002922		-0.00039
		0.039177	0	0.030083	0.004872	0.04957	0.005847	0.045673	-0.000972	0.043074	0		0.0019494			0.074254	0	0.033655	0	0.0421	-0.006822	0.033331	-0.004872	0.049895	0.000975		-0.0021438
		0.039177	0	0.029433	0.002922	0.049245	0.004872	0.044374	-0.004869	0.043399	0.000975		0.00078			0.074254	0	0.034305	0.00195	0.044374	0	0.033331	-0.004872	0.04957	0		-0.0005844
		0.039177	0	0.030083	0.004872	0.048271	0.00195	0.044698	-0.003897	0.043399	0.000975		0.00078			0.074579	0.000975	0.032681	-0.002922	0.044049	-0.000975	0.034305	-0.00195	0.050545	0.002925		-0.0003894
		0.039177	0	0.028784	0.000975	0.047621	0	0.044698	-0.003897	0.042425	-0.001947		-0.0009738			0.074579	0.000975	0.033331	-0.000972	0.043399	-0.002925	0.03463	-0.000975	0.048596	-0.002922		-0.0013638
		0.039177	0	0.028784	0.000975	0.048921	0.0039	0.044374	-0.004869	0.041775	-0.003897		-0.0007782			0.074579	0.000975	0.03398	0.000975	0.044698	0.000972	0.03463	-0.000975	0.05022	0.00195		0.0007794
		0.039177	0	0.029758	0.003897	0.048921	0.0039	0.046322	0.000975	0.042425	-0.001947		0.001365			0.074904	0.00195	0.03398	0.000975	0.045673	0.003897	0.03463	-0.000975	0.048596	-0.002922		0.000585
		0.039177	0	0.029108	0.001947	0.048596	0.002925	0.046322	0.000975	0.041775	-0.003897		0.00039			0.072955	-0.003897	0.032681	-0.002922	0.044698	0.000972	0.033655	-0.0039	0.050545	0.002925		-0.0013644
		0.039177	0	0.029758	0.003897	0.048596	0.002925	0.044698	-0.003897	0.042425	-0.001947		0.0001956			0.075229	0.002925	0.033655	0	0.043724	-0.00195	0.03398	-0.002925	0.049245	-0.000975		-0.000585
		0.039177	0	0.028459	0	0.048271	0.00195	0.045673	-0.000972	0.043074	0		0.0001956			0.072955	-0.003897	0.034305	0.00195	0.044698	0.000972	0.034955	0	0.050545	0.002925		0.00039
		0.039177	0	0.030407	0.005844	0.048271	0.00195	0.044374	-0.004869	0.0421	-0.002922		6e-07			0.074579	0.000975	0.03463	0.002925	0.044698	0.000972	0.033006	-0.005847	0.048271	-0.003897		-0.0009744
		0.039177	0	0.028459	0	0.04957	0.005847	0.044374	-0.004869	0.042425	-0.001947		-0.0001938			0.073605	-0.001947	0.033006	-0.001947	0.044698	0.000972	0.033655	-0.0039	0.050869	0.003897		-0.000585
		0.039177	0	0.028459	0	0.04957	0.005847	0.045348	-0.001947	0.041775	-0.003897		6e-07			0.07393	-0.000972	0.034305	0.00195	0.043724	-0.00195	0.03463	-0.000975	0.049895	0.000975		-0.0001944
		0.039177	0	0.030732	0.006819	0.048271	0.00195	0.045673	-0.000972	0.041775	-0.003897		0.00078			0.074904	0.00195	0.03463	0.002925	0.044049	-0.000975	0.035279	0.000972	0.049245	-0.000975		0.0007794
		0.039177	0	0.028459	0	0.048596	0.002925	0.044698	-0.003897	0.04145	-0.004872		-0.0011688			0.074254	0	0.033006	-0.001947	0.044698	0.000972	0.035929	0.002922	0.048921	-0.001947		4.16334e-18
		0.039177	0	0.029433	0.002922	0.048271	0.00195	0.044698	-0.003897	0.04145	-0.004872		-0.0007794			0.074579	0.000975	0.033655	0	0.044374	0	0.034305	-0.00195	0.047621	-0.005847		-0.0013644
		0.039177	0	0.029758	0.003897	0.049895	0.006822	0.044049	-0.005844	0.044049	0.002925		0.00156			0.072955	-0.003897	0.033655	0	0.043724	-0.00195	0.03398	-0.002925	0.048921	-0.001947		-0.0021438
		0.039177	0	0.030407	0.005844	0.045997	-0.004872	0.045673	-0.000972	0.04275	-0.000972		-0.0001944			0.07393	-0.000972	0.033655	0	0.044049	-0.000975	0.034955	0	0.048271	-0.003897		-0.0011688
		0.039177	0	0.029758	0.003897	0.04957	0.005847	0.044698	-0.003897	0.04275	-0.000972		0.000975			0.073605	-0.001947	0.034305	0.00195	0.044374	0	0.035279	0.000972	0.04957	0		0.000195
		0.039177	0	0.029433	0.002922	0.048271	0.00195	0.045348	-0.001947	0.043074	0		0.000585			0.075229	0.002925	0.033655	0	0.045348	0.002922	0.031707	-0.009744	0.050545	0.002925		-0.0001944
		0.039177	0	0.028134	-0.000975	0.048921	0.0039	0.045348	-0.001947	0.0421	-0.002922		-0.0003888			0.074254	0	0.033006	-0.001947	0.045023	0.001947	0.033655	-0.0039	0.049895	0.000975		-0.000585
		0.039177	0	0.030083	0.004872	0.04957	0.005847	0.045348	-0.001947	0.043399	0.000975		0.0019494			0.07328	-0.002922	0.032356	-0.003897	0.044049	-0.000975	0.034955	0	0.048596	-0.002922		-0.0021432
		0.039177	0	0.029758	0.003897	0.048271	0.00195	0.044698	-0.003897	0.04275	-0.000972		0.0001956			0.075229	0.002925	0.033331	-0.000972	0.044374	0	0.034305	-0.00195	0.048596	-0.002922		-0.0005838
		0.039177	0	0.029758	0.003897	0.050545	0.008772	0.045348	-0.001947	0.043074	0		0.0021444			0.074579	0.000975	0.032356	-0.003897	0.044374	0	0.03463	-0.000975	0.04957	0		-0.0007794
		0.039177	0	0.029758	0.003897	0.04957	0.005847	0.044698	-0.003897	0.043074	0		0.0011694			0.074254	0	0.033331	-0.000972	0.043724	-0.00195	0.03398	-0.002925	0.048596	-0.002922		-0.0017538
		0.039177	0	0.028134	-0.000975	0.049245	0.004872	0.046322	0.000975	0.04275	-0.000972		0.00078			0.075229	0.002925	0.03398	0.000975	0.045348	0.002922	0.035279	0.000972	0.05022	0.00195		0.0019488
		0.039177	0	0.029758	0.003897	0.049245	0.004872	0.045348	-0.001947	0.043074	0		0.0013644			0.07393	-0.000972	0.033006	-0.001947	0.045673	0.003897	0.034955	0	0.049245	-0.000975		6e-07
		0.039177	0	0.027484	-0.002925	0.049245	0.004872	0.044049	-0.005844	0.042425	-0.001947		-0.0011688			0.07328	-0.002922	0.033006	-0.001947	0.044374	0	0.031707	-0.009744	0.048596	-0.002922		-0.003507
		0.039177	0	0.030083	0.004872	0.048596	0.002925	0.044049	-0.005844	0.04275	-0.000972		0.0001962			0.07393	-0.000972	0.032356	-0.003897	0.044698	0.000972	0.033655	-0.0039	0.047297	-0.006819		-0.0029232
		0.039177	0	0.028459	0	0.048271	0.00195	0.045997	0	0.042425	-0.001947		6e-07			0.073605	-0.001947	0.033006	-0.001947	0.043724	-0.00195	0.03463	-0.000975	0.048921	-0.001947		-0.0017532
		0.039177	0	0.029108	0.001947	0.048596	0.002925	0.044698	-0.003897	0.042425	-0.001947		-0.0001944			0.074254	0	0.033331	-0.000972	0.045997	0.004869	0.033006	-0.005847	0.04957	0		-0.00039
		0.039177	0	0.029758	0.003897	0.049895	0.006822	0.046322	0.000975	0.042425	-0.001947		0.0019494			0.074254	0	0.033655	0	0.044049	-0.000975	0.034305	-0.00195	0.04957	0		-0.000585
		0.039177	0	0.028784	0.000975	0.04957	0.005847	0.045348	-0.001947	0.043074	0		0.000975			0.072955	-0.003897	0.033655	0	0.044698	0.000972	0.033331	-0.004872	0.047946	-0.004872		-0.0025338
		0.039177	0	0.028784	0.000975	0.047297	-0.000972	0.044374	-0.004869	0.04145	-0.004872		-0.0019476			0.073605	-0.001947	0.034955	0.0039	0.045673	0.003897	0.03463	-0.000975	0.048271	-0.003897		0.0001956
		0.039177	0	0.031382	0.008769	0.049895	0.006822	0.044374	-0.004869	0.0421	-0.002922		0.00156			0.07328	-0.002922	0.032356	-0.003897	0.044698	0.000972	0.033655	-0.0039	0.049245	-0.000975		-0.0021444
		0.039177	0	0.030083	0.004872	0.04957	0.005847	0.045023	-0.002922	0.042425	-0.001947		0.00117			0.074579	0.000975	0.033331	-0.000972	0.045023	0.001947	0.033331	-0.004872	0.048596	-0.002922		-0.0011688
		0.039177	0	0.027484	-0.002925	0.048921	0.0039	0.044698	-0.003897	0.042425	-0.001947		-0.0009738			0.072955	-0.003897	0.03398	0.000975	0.044698	0.000972	0.033655	-0.0039	0.048271	-0.003897		-0.0019494
		0.039177	0	0.030732	0.006819	0.049895	0.006822	0.044049	-0.005844	0.043074	0		0.0015594			0.07393	-0.000972	0.03398	0.000975	0.045023	0.001947	0.034305	-0.00195	0.048596	-0.002922		-0.0005844
		0.039177	0	0.028134	-0.000975	0.048921	0.0039	0.045348	-0.001947	0.043074	0		0.0001956			0.071656	-0.007794	0.034305	0.00195	0.044698	0.000972	0.034305	-0.00195	0.047946	-0.004872		-0.0023388
		0.039177	0	0.029433	0.002922	0.05022	0.007797	0.044374	-0.004869	0.04275	-0.000972		0.0009756			0.075554	0.0039	0.034305	0.00195	0.044698	0.000972	0.035279	0.000972	0.048596	-0.002922		0.0009744
		0.039177	0	0.028784	0.000975	0.048596	0.002925	0.043724	-0.006819	0.04275	-0.000972		-0.0007782			0.072306	-0.005844	0.03463	0.002925	0.045348	0.002922	0.035279	0.000972	0.050545	0.002925		0.00078
		0.039177	0	0.029433	0.002922	0.048921	0.0039	0.044374	-0.004869	0.043074	0		0.0003906			0.074254	0	0.034305	0.00195	0.044698	0.000972	0.03398	-0.002925	0.048921	-0.001947		-0.00039
		0.039177	0	0.030083	0.004872	0.04957	0.005847	0.045997	0	0.0421	-0.002922		0.0015594			0.07328	-0.002922	0.033655	0	0.044374	0	0.03398	-0.002925	0.049245	-0.000975		-0.0013644
		0.039177	0	0.028459	0	0.049245	0.004872	0.045673	-0.000972	0.043399	0.000975		0.000975			0.074904	0.00195	0.03398	0.000975	0.043724	-0.00195	0.033331	-0.004872	0.048921	-0.001947		-0.0011688
		0.039177	0	0.028134	-0.000975	0.04957	0.005847	0.043724	-0.006819	0.043399	0.000975		-0.0001944			0.073605	-0.001947	0.034305	0.00195	0.043074	-0.0039	0.03463	-0.000975	0.049245	-0.000975		-0.0011694
		0.039177	0	0.028134	-0.000975	0.047297	-0.000972	0.044698	-0.003897	0.0421	-0.002922		-0.0017532			0.07328	-0.002922	0.033655	0	0.045673	0.003897	0.03398	-0.002925	0.048921	-0.001947		-0.0007794
		0.039177	0	0.030732	0.006819	0.048921	0.0039	0.044374	-0.004869	0.041775	-0.003897		0.0003906			0.074579	0.000975	0.033331	-0.000972	0.044374	0	0.034955	0	0.048596	-0.002922		-0.0005838
		0.039177	0	0.029758	0.003897	0.049895	0.006822	0.044698	-0.003897	0.043074	0		0.0013644			0.072955	-0.003897	0.032356	-0.003897	0.045023	0.001947	0.03463	-0.000975	0.048271	-0.003897		-0.0021438
		0.039177	0	0.028784	0.000975	0.048921	0.0039	0.044049	-0.005844	0.04145	-0.004872		-0.0011682			0.074254	0	0.03463	0.002925	0.045673	0.003897	0.034955	0	0.048271	-0.003897		0.000585
		0.039177	0	0.029108	0.001947	0.050545	0.008772	0.045348	-0.001947	0.043074	0		0.0017544			0.074579	0.000975	0.034305	0.00195	0.045673	0.003897	0.033655	-0.0039	0.04957	0		0.0005844
		0.039177	0	0.028784	0.000975	0.047297	-0.000972	0.044374	-0.004869	0.043399	0.000975		-0.0007782			0.074254	0	0.03398	0.000975	0.044049	-0.000975	0.033331	-0.004872	0.049895	0.000975		-0.0007794
		0.039177	0	0.028134	-0.000975	0.049895	0.006822	0.045673	-0.000972	0.043724	0.00195		0.001365			0.073605	-0.001947	0.033006	-0.001947	0.044698	0.000972	0.033331	-0.004872	0.048921	-0.001947		-0.0019482
		0.039177	0	0.029758	0.003897	0.049245	0.004872	0.046322	0.000975	0.041775	-0.003897		0.0011694			0.074579	0.000975	0.033655	0	0.044049	-0.000975	0.035279	0.000972	0.047946	-0.004872		-0.00078
		0.039177	0	0.029433	0.002922	0.05022	0.007797	0.045348	-0.001947	0.043074	0		0.0017544			0.072955	-0.003897	0.033331	-0.000972	0.044698	0.000972	0.034955	0	0.047621	-0.005847		-0.0019488
		0.039177	0	0.028134	-0.000975	0.049895	0.006822	0.045348	-0.001947	0.042425	-0.001947		0.0003906			0.07393	-0.000972	0.033655	0	0.045023	0.001947	0.032681	-0.006822	0.048921	-0.001947		-0.0015588
		0.039177	0	0.027809	-0.00195	0.048596	0.002925	0.043724	-0.006819	0.04275	-0.000972		-0.0013632			0.07263	-0.004872	0.033331	-0.000972	0.044698	0.000972	0.033331	-0.004872	0.048596	-0.002922		-0.0025332
		0.039177	0	0.028459	0	0.049245	0.004872	0.045348	-0.001947	0.040801	-0.006819		-0.0007788			0.07393	-0.000972	0.034305	0.00195	0.044698	0.000972	0.03463	-0.000975	0.049245	-0.000975		0
		0.039177	0	0.028459	0	0.048596	0.002925	0.045673	-0.000972	0.043724	0.00195		0.0007806			0.075554	0.0039	0.034955	0.0039	0.044049	-0.000975	0.03463	-0.000975	0.05022	0.00195		0.00156
		0.039177	0	0.029433	0.002922	0.05022	0.007797	0.044374	-0.004869	0.043074	0		0.00117			0.07328	-0.002922	0.03398	0.000975	0.044374	0	0.03398	-0.002925	0.047297	-0.006819		-0.0023382
		0.039177	0	0.028459	0	0.048921	0.0039	0.044049	-0.005844	0.0421	-0.002922		-0.0009732			0.074579	0.000975	0.033006	-0.001947	0.045023	0.001947	0.034305	-0.00195	0.049245	-0.000975		-0.00039
		0.039177	0	0.028784	0.000975	0.05022	0.007797	0.046322	0.000975	0.044049	0.002925		0.0025344			0.074579	0.000975	0.034305	0.00195	0.044698	0.000972	0.033331	-0.004872	0.048596	-0.002922		-0.0007794
		0.039177	0	0.029433	0.002922	0.04957	0.005847	0.044374	-0.004869	0.043074	0		0.00078			0.07328	-0.002922	0.03398	0.000975	0.045348	0.002922	0.03463	-0.000975	0.049895	0.000975		0.000195
		0.039177	0	0.028459	0	0.04957	0.005847	0.045023	-0.002922	0.041775	-0.003897		-0.0001944			0.07393	-0.000972	0.035604	0.005847	0.044049	-0.000975	0.03463	-0.000975	0.047297	-0.006819		-0.0007788
		0.039177	0	0.028784	0.000975	0.049245	0.004872	0.046322	0.000975	0.042425	-0.001947		0.000975			0.073605	-0.001947	0.033331	-0.000972	0.043724	-0.00195	0.033331	-0.004872	0.048921	-0.001947		-0.0023376
		0.039177	0	0.029433	0.002922	0.05022	0.007797	0.044698	-0.003897	0.043724	0.00195		0.0017544			0.074254	0	0.034305	0.00195	0.044374	0	0.034305	-0.00195	0.048596	-0.002922		-0.0005844
		0.039177	0	0.028784	0.000975	0.048271	0.00195	0.044698	-0.003897	0.043399	0.000975		6e-07			0.074904	0.00195	0.033006	-0.001947	0.045023	0.001947	0.033655	-0.0039	0.049245	-0.000975		-0.000585
		0.039177	0	0.029433	0.002922	0.04957	0.005847	0.045023	-0.002922	0.042425	-0.001947		0.00078			0.07263	-0.004872	0.035279	0.004872	0.044374	0	0.03398	-0.002925	0.048921	-0.001947		-0.0009744
		0.039177	0	0.028459	0	0.048596	0.002925	0.045023	-0.002922	0.043724	0.00195		0.0003906			0.075229	0.002925	0.035604	0.005847	0.044049	-0.000975	0.033655	-0.0039	0.046972	-0.007794		-0.0007794
		0.039177	0	0.028459	0	0.04957	0.005847	0.045997	0	0.0421	-0.002922		0.000585			0.073605	-0.001947	0.03398	0.000975	0.044698	0.000972	0.034305	-0.00195	0.050869	0.003897		0.0003894
		0.039177	0	0.029108	0.001947	0.048921	0.0039	0.045023	-0.002922	0.044049	0.002925		0.00117			0.074579	0.000975	0.033006	-0.001947	0.045348	0.002922	0.03398	-0.002925	0.049895	0.000975		8.32667e-18
		0.039177	0	0.028459	0	0.04957	0.005847	0.044049	-0.005844	0.043399	0.000975		0.0001956			0.074254	0	0.033655	0	0.043399	-0.002925	0.033331	-0.004872	0.048596	-0.002922		-0.0021438
		0.039177	0	0.028459	0	0.049895	0.006822	0.045348	-0.001947	0.043399	0.000975		0.00117			0.073605	-0.001947	0.03398	0.000975	0.044374	0	0.03398	-0.002925	0.048271	-0.003897		-0.0015588
		0.039177	0	0.028459	0	0.048921	0.0039	0.044374	-0.004869	0.043399	0.000975		1.2e-06			0.074904	0.00195	0.034305	0.00195	0.045348	0.002922	0.033655	-0.0039	0.048596	-0.002922		0
		0.039177	0	0.028134	-0.000975	0.049895	0.006822	0.045348	-0.001947	0.0421	-0.002922		0.0001956			0.071656	-0.007794	0.033331	-0.000972	0.043399	-0.002925	0.034305	-0.00195	0.048271	-0.003897		-0.0035076
		0.039177	0	0.027484	-0.002925	0.048921	0.0039	0.044698	-0.003897	0.043399	0.000975		-0.0003894			0.07328	-0.002922	0.034305	0.00195	0.046322	0.005844	0.03398	-0.002925	0.04957	0		0.0003894
		0.039177	0	0.028134	-0.000975	0.048271	0.00195	0.045673	-0.000972	0.043399	0.000975		0.0001956			0.075229	0.002925	0.034305	0.00195	0.044698	0.000972	0.03463	-0.000975	0.048921	-0.001947		0.000585
		0.039177	0	0.028784	0.000975	0.048596	0.002925	0.045348	-0.001947	0.04275	-0.000972		0.0001962			0.074254	0	0.03398	0.000975	0.044049	-0.000975	0.032356	-0.007797	0.05022	0.00195		-0.0011694
		0.039177	0	0.026185	-0.006822	0.048596	0.002925	0.045348	-0.001947	0.043724	0.00195		-0.0007788			0.07328	-0.002922	0.03463	0.002925	0.044698	0.000972	0.033331	-0.004872	0.048271	-0.003897		-0.0015588
		0.039177	0	0.028784	0.000975	0.048271	0.00195	0.045997	0	0.042425	-0.001947		0.0001956			0.07393	-0.000972	0.033006	-0.001947	0.044374	0	0.03398	-0.002925	0.048596	-0.002922		-0.0017532
		0.039177	0	0.028134	-0.000975	0.04957	0.005847	0.045023	-0.002922	0.0421	-0.002922		-0.0001944			0.074254	0	0.034955	0.0039	0.044374	0	0.034305	-0.00195	0.04957	0		0.00039
		0.039177	0	0.028784	0.000975	0.048921	0.0039	0.045348	-0.001947	0.044049	0.002925		0.0011706			0.074579	0.000975	0.033655	0	0.044374	0	0.032681	-0.006822	0.048921	-0.001947		-0.0015588
		0.039177	0	0.028459	0	0.04957	0.005847	0.046972	0.002925	0.042425	-0.001947		0.001365			0.073605	-0.001947	0.03463	0.002925	0.044049	-0.000975	0.033655	-0.0039	0.047621	-0.005847		-0.0019488
		0.039177	0	0.028459	0	0.048921	0.0039	0.046322	0.000975	0.043399	0.000975		0.00117			0.073605	-0.001947	0.033006	-0.001947	0.044698	0.000972	0.033006	-0.005847	0.048596	-0.002922		-0.0023382
		0.039177	0	0.028459	0	0.049895	0.006822	0.046647	0.00195	0.042425	-0.001947		0.001365			0.07328	-0.002922	0.03463	0.002925	0.043399	-0.002925	0.033655	-0.0039	0.048271	-0.003897		-0.0021438
		0.039177	0	0.029433	0.002922	0.048921	0.0039	0.046647	0.00195	0.043074	0		0.0017544			0.075554	0.0039	0.03463	0.002925	0.044698	0.000972	0.034305	-0.00195	0.048271	-0.003897		0.00039
		0.039177	0	0.027809	-0.00195	0.049245	0.004872	0.045348	-0.001947	0.04275	-0.000972		6e-07			0.072955	-0.003897	0.033655	0	0.044698	0.000972	0.033331	-0.004872	0.049245	-0.000975		-0.0017544
		0.039177	0	0.02716	-0.003897	0.047946	0.000975	0.045997	0	0.04275	-0.000972		-0.0007788			0.07393	-0.000972	0.032356	-0.003897	0.043724	-0.00195	0.033331	-0.004872	0.04957	0		-0.0023382
		0.039177	0	0.028459	0	0.049245	0.004872	0.045023	-0.002922	0.043074	0		0.00039			0.07263	-0.004872	0.033655	0	0.043399	-0.002925	0.034955	0	0.048596	-0.002922		-0.0021438
		0.039177	0	0.028459	0	0.048921	0.0039	0.046647	0.00195	0.043724	0.00195		0.00156			0.074904	0.00195	0.034955	0.0039	0.044374	0	0.033006	-0.005847	0.048921	-0.001947		-0.0003888
		0.039177	0	0.028784	0.000975	0.049895	0.006822	0.045673	-0.000972	0.042425	-0.001947		0.0009756			0.07328	-0.002922	0.034305	0.00195	0.043724	-0.00195	0.03398	-0.002925	0.049895	0.000975		-0.0009744
		0.039177	0	0.029433	0.002922	0.048271	0.00195	0.045673	-0.000972	0.0421	-0.002922		0.0001956			0.074579	0.000975	0.034305	0.00195	0.044374	0	0.03398	-0.002925	0.046972	-0.007794		-0.0015588
		0.039177	0	0.029108	0.001947	0.049245	0.004872	0.045348	-0.001947	0.044049	0.002925		0.0015594			0.074579	0.000975	0.03463	0.002925	0.043724	-0.00195	0.03463	-0.000975	0.048921	-0.001947		-0.0001944
		0.039177	0	0.028784	0.000975	0.048921	0.0039	0.045997	0	0.04145	-0.004872		6e-07			0.074579	0.000975	0.033331	-0.000972	0.043724	-0.00195	0.033006	-0.005847	0.050545	0.002925		-0.0009738
		0.039177	0	0.028134	-0.000975	0.047946	0.000975	0.045348	-0.001947	0.042425	-0.001947		-0.0007788			0.07393	-0.000972	0.03463	0.002925	0.044698	0.000972	0.033331	-0.004872	0.048271	-0.003897		-0.0011688
		0.039177	0	0.029108	0.001947	0.048271	0.00195	0.046322	0.000975	0.041775	-0.003897		0.000195			0.075229	0.002925	0.033006	-0.001947	0.044049	-0.000975	0.033006	-0.005847	0.04957	0		-0.0011688
		0.039177	0	0.028784	0.000975	0.049895	0.006822	0.046972	0.002925	0.043074	0		0.0021444			0.07328	-0.002922	0.03398	0.000975	0.043074	-0.0039	0.035279	0.000972	0.048271	-0.003897		-0.0017544
		0.039177	0	0.029433	0.002922	0.048271	0.00195	0.046647	0.00195	0.043399	0.000975		0.0015594			0.075229	0.002925	0.03398	0.000975	0.044049	-0.000975	0.035279	0.000972	0.047946	-0.004872		-0.000195
		0.039177	0	0.027809	-0.00195	0.049245	0.004872	0.045673	-0.000972	0.043074	0		0.00039			0.07393	-0.000972	0.03398	0.000975	0.043724	-0.00195	0.035604	0.001947	0.049895	0.000975		0.000195
		0.039177	0	0.030732	0.006819	0.04957	0.005847	0.046322	0.000975	0.043724	0.00195		0.0031182			0.075554	0.0039	0.033655	0	0.044374	0	0.03463	-0.000975	0.048596	-0.002922		6e-07
		0.039177	0	0.030083	0.004872	0.047297	-0.000972	0.045997	0	0.043724	0.00195		0.00117			0.073605	-0.001947	0.034955	0.0039	0.045673	0.003897	0.033331	-0.004872	0.049245	-0.000975		6e-07
		0.039177	0	0.028134	-0.000975	0.049895	0.006822	0.045023	-0.002922	0.043074	0		0.000585			0.076528	0.006822	0.034955	0.0039	0.043074	-0.0039	0.033331	-0.004872	0.050545	0.002925		0.000975
		0.039177	0	0.028784	0.000975	0.047621	0	0.046647	0.00195	0.043399	0.000975		0.00078			0.07393	-0.000972	0.03398	0.000975	0.045023	0.001947	0.03398	-0.002925	0.048271	-0.003897		-0.0009744
		0.039177	0	0.028134	-0.000975	0.05022	0.007797	0.046972	0.002925	0.04275	-0.000972		0.001755			0.073605	-0.001947	0.034955	0.0039	0.043074	-0.0039	0.033006	-0.005847	0.048271	-0.003897		-0.0023382
		0.039177	0	0.028784	0.000975	0.048921	0.0039	0.044698	-0.003897	0.043074	0		0.0001956			0.074254	0	0.03398	0.000975	0.045023	0.001947	0.03398	-0.002925	0.048921	-0.001947		-0.00039
		0.039177	0	0.029108	0.001947	0.048921	0.0039	0.045997	0	0.04145	-0.004872		0.000195			0.075229	0.002925	0.03398	0.000975	0.043399	-0.002925	0.03463	-0.000975	0.049895	0.000975		0.000195
		0.039177	0	0.030083	0.004872	0.049245	0.004872	0.045348	-0.001947	0.043399	0.000975		0.0017544			0.072955	-0.003897	0.033331	-0.000972	0.044698	0.000972	0.034305	-0.00195	0.049245	-0.000975		-0.0013644
		0.039177	0	0.028459	0	0.049245	0.004872	0.045348	-0.001947	0.043074	0		0.000585			0.074254	0	0.035279	0.004872	0.044374	0	0.033655	-0.0039	0.048596	-0.002922		-0.00039
		0.039177	0	0.028459	0	0.048596	0.002925	0.045673	-0.000972	0.043074	0		0.0003906			0.075229	0.002925	0.033331	-0.000972	0.043399	-0.002925	0.033006	-0.005847	0.049895	0.000975		-0.0011688
		0.039177	0	0.028459	0	0.04957	0.005847	0.046972	0.002925	0.04275	-0.000972		0.00156			0.074904	0.00195	0.034305	0.00195	0.044049	-0.000975	0.034305	-0.00195	0.049245	-0.000975		0
		0.039177	0	0.028134	-0.000975	0.048596	0.002925	0.045997	0	0.043074	0		0.00039			0.074904	0.00195	0.034305	0.00195	0.044698	0.000972	0.032031	-0.008772	0.049895	0.000975		-0.000585
		0.039177	0	0.030083	0.004872	0.04957	0.005847	0.045348	-0.001947	0.043399	0.000975		0.0019494			0.075229	0.002925	0.035604	0.005847	0.044698	0.000972	0.034305	-0.00195	0.048596	-0.002922		0.0009744
		0.039177	0	0.029758	0.003897	0.048271	0.00195	0.045348	-0.001947	0.044374	0.0039		0.00156			0.074579	0.000975	0.033655	0	0.043724	-0.00195	0.03463	-0.000975	0.048921	-0.001947		-0.0007794
		0.039177	0	0.028134	-0.000975	0.049245	0.004872	0.046972	0.002925	0.04275	-0.000972		0.00117			0.07393	-0.000972	0.03398	0.000975	0.044698	0.000972	0.033331	-0.004872	0.048596	-0.002922		-0.0013638
		0.039177	0	0.027809	-0.00195	0.047946	0.000975	0.045348	-0.001947	0.04275	-0.000972		-0.0007788			0.074904	0.00195	0.033655	0	0.043724	-0.00195	0.035279	0.000972	0.050869	0.003897		0.0009738
		0.039177	0	0.028459	0	0.04957	0.005847	0.045673	-0.000972	0.043724	0.00195		0.001365			0.074579	0.000975	0.033006	-0.001947	0.044374	0	0.033006	-0.005847	0.048596	-0.002922		-0.0019482
		0.039177	0	0.028459	0	0.047621	0	0.045997	0	0.043724	0.00195		0.00039			0.074579	0.000975	0.033006	-0.001947	0.044049	-0.000975	0.035279	0.000972	0.048596	-0.002922		-0.0007794
		0.039177	0	0.028134	-0.000975	0.048921	0.0039	0.046647	0.00195	0.042425	-0.001947		0.0005856			0.074904	0.00195	0.03398	0.000975	0.044374	0	0.03398	-0.002925	0.048596	-0.002922		-0.0005844
		0.039177	0	0.028459	0	0.046647	-0.002922	0.045673	-0.000972	0.044374	0.0039		1.2e-06			0.075554	0.0039	0.033006	-0.001947	0.045348	0.002922	0.033331	-0.004872	0.04957	0		6e-07
		0.039177	0	0.027809	-0.00195	0.04957	0.005847	0.045997	0	0.04275	-0.000972		0.000585			0.074254	0	0.035279	0.004872	0.044049	-0.000975	0.033331	-0.004872	0.05022	0.00195		0.000195
		0.039177	0	0.027809	-0.00195	0.049895	0.006822	0.045997	0	0.043724	0.00195		0.0013644			0.074254	0	0.034305	0.00195	0.045023	0.001947	0.034305	-0.00195	0.048271	-0.003897		-0.00039
		0.039177	0	0.029108	0.001947	0.047946	0.000975	0.045997	0	0.043074	0		0.0005844			0.07393	-0.000972	0.034305	0.00195	0.044049	-0.000975	0.033006	-0.005847	0.05022	0.00195		-0.0007788
		0.039177	0	0.028459	0	0.048271	0.00195	0.045348	-0.001947	0.043399	0.000975		0.0001956			0.075554	0.0039	0.032681	-0.002922	0.045023	0.001947	0.033331	-0.004872	0.04957	0		-0.0003894
		0.039177	0	0.027809	-0.00195	0.048596	0.002925	0.044374	-0.004869	0.043074	0		-0.0007788			0.074904	0.00195	0.03398	0.000975	0.045348	0.002922	0.034305	-0.00195	0.047621	-0.005847		-0.00039
		0.039177	0	0.028784	0.000975	0.048596	0.002925	0.045348	-0.001947	0.0421	-0.002922		-0.0001938			0.073605	-0.001947	0.034305	0.00195	0.043724	-0.00195	0.034305	-0.00195	0.05022	0.00195		-0.0003894
		0.039177	0	0.028784	0.000975	0.047621	0	0.045023	-0.002922	0.043399	0.000975		-0.0001944			0.074254	0	0.034305	0.00195	0.044698	0.000972	0.033331	-0.004872	0.047946	-0.004872		-0.0013644
		0.039177	0	0.029108	0.001947	0.04957	0.005847	0.045673	-0.000972	0.044049	0.002925		0.0019494			0.074254	0	0.032031	-0.004872	0.044698	0.000972	0.033006	-0.005847	0.049245	-0.000975		-0.0021444
		0.039177	0	0.029433	0.002922	0.05022	0.007797	0.046322	0.000975	0.043724	0.00195		0.0027288			0.074254	0	0.035279	0.004872	0.04275	-0.004872	0.035279	0.000972	0.049895	0.000975		0.0003894
		0.039177	0	0.028134	-0.000975	0.048596	0.002925	0.045348	-0.001947	0.04275	-0.000972		-0.0001938			0.074904	0.00195	0.03398	0.000975	0.044698	0.000972	0.033006	-0.005847	0.050869	0.003897		0.0003894
		0.039177	0	0.028784	0.000975	0.047621	0	0.045348	-0.001947	0.044049	0.002925		0.0003906			0.074904	0.00195	0.03398	0.000975	0.043724	-0.00195	0.033006	-0.005847	0.048921	-0.001947		-0.0013638
		0.039177	0	0.028459	0	0.047621	0	0.044049	-0.005844	0.043724	0.00195		-0.0007788			0.075229	0.002925	0.03463	0.002925	0.043399	-0.002925	0.03398	-0.002925	0.048921	-0.001947		-0.0003894
		0.039177	0	0.028784	0.000975	0.047621	0	0.045997	0	0.04275	-0.000972		6e-07			0.075229	0.002925	0.033331	-0.000972	0.044698	0.000972	0.034955	0	0.049895	0.000975		0.00078
		0.039177	0	0.028459	0	0.047946	0.000975	0.044698	-0.003897	0.044049	0.002925		6e-07			0.07393	-0.000972	0.033006	-0.001947	0.043399	-0.002925	0.034955	0	0.04957	0		-0.0011688
		0.039177	0	0.027809	-0.00195	0.049895	0.006822	0.045023	-0.002922	0.042425	-0.001947		6e-07			0.075229	0.002925	0.033655	0	0.046322	0.005844	0.03398	-0.002925	0.04957	0		0.0011688
		0.039177	0	0.030083	0.004872	0.04957	0.005847	0.046972	0.002925	0.04145	-0.004872		0.0017544			0.075229	0.002925	0.032681	-0.002922	0.043724	-0.00195	0.034305	-0.00195	0.048596	-0.002922		-0.0013638
		0.039177	0	0.027809	-0.00195	0.048271	0.00195	0.045673	-0.000972	0.042425	-0.001947		-0.0005838			0.074254	0	0.032031	-0.004872	0.045023	0.001947	0.033655	-0.0039	0.049895	0.000975		-0.00117
		0.039177	0	0.029758	0.003897	0.048271	0.00195	0.044698	-0.003897	0.044049	0.002925		0.000975			0.073605	-0.001947	0.034955	0.0039	0.04275	-0.004872	0.03463	-0.000975	0.050869	0.003897		6e-07
		0.039177	0	0.029758	0.003897	0.046972	-0.001947	0.046972	0.002925	0.042425	-0.001947		0.0005856			0.074904	0.00195	0.032356	-0.003897	0.043399	-0.002925	0.035604	0.001947	0.049895	0.000975		-0.00039
		0.039177	0	0.028134	-0.000975	0.048596	0.002925	0.044698	-0.003897	0.043724	0.00195		6e-07			0.07328	-0.002922	0.032681	-0.002922	0.045673	0.003897	0.03398	-0.002925	0.04957	0		-0.0009744
		0.039177	0	0.027809	-0.00195	0.048921	0.0039	0.045673	-0.000972	0.0421	-0.002922		-0.0003888			0.075229	0.002925	0.03398	0.000975	0.044698	0.000972	0.03398	-0.002925	0.048921	-0.001947		8.32667e-18
		0.039177	0	0.029433	0.002922	0.048271	0.00195	0.045673	-0.000972	0.04275	-0.000972		0.0005856			0.074904	0.00195	0.03463	0.002925	0.044698	0.000972	0.033331	-0.004872	0.048921	-0.001947		-0.0001944
		0.039177	0	0.030732	0.006819	0.049245	0.004872	0.046972	0.002925	0.043399	0.000975		0.0031182			0.073605	-0.001947	0.032681	-0.002922	0.043074	-0.0039	0.033655	-0.0039	0.049895	0.000975		-0.0023388
		0.039177	0	0.029433	0.002922	0.048271	0.00195	0.045997	0	0.041775	-0.003897		0.000195			0.07393	-0.000972	0.033331	-0.000972	0.044049	-0.000975	0.033655	-0.0039	0.048921	-0.001947		-0.0017532
		0.039177	0	0.029433	0.002922	0.05022	0.007797	0.045348	-0.001947	0.04275	-0.000972		0.00156			0.076853	0.007797	0.034305	0.00195	0.044049	-0.000975	0.035279	0.000972	0.04957	0		0.0019488
		0.039177	0	0.029108	0.001947	0.047946	0.000975	0.045348	-0.001947	0.043724	0.00195		0.000585			0.07328	-0.002922	0.034305	0.00195	0.043724	-0.00195	0.03463	-0.000975	0.048921	-0.001947		-0.0011688
		0.039177	0	0.029108	0.001947	0.047946	0.000975	0.045997	0	0.043074	0		0.0005844			0.074254	0	0.032681	-0.002922	0.044374	0	0.033655	-0.0039	0.049895	0.000975		-0.0011694
		0.039177	0	0.029108	0.001947	0.048596	0.002925	0.045023	-0.002922	0.041775	-0.003897		-0.0003894			0.074579	0.000975	0.034305	0.00195	0.044698	0.000972	0.034955	0	0.049245	-0.000975		0.0005844
		0.039177	0	0.029758	0.003897	0.048271	0.00195	0.045023	-0.002922	0.044049	0.002925		0.00117			0.07393	-0.000972	0.033006	-0.001947	0.044049	-0.000975	0.03463	-0.000975	0.05022	0.00195		-0.0005838
		0.039177	0	0.029108	0.001947	0.049895	0.006822	0.045997	0	0.041126	-0.005844		0.000585			0.074904	0.00195	0.032356	-0.003897	0.04275	-0.004872	0.033331	-0.004872	0.04957	0		-0.0023382
		0.039177	0	0.030407	0.005844	0.049245	0.004872	0.046972	0.002925	0.043074	0		0.0027282			0.073605	-0.001947	0.034305	0.00195	0.044698	0.000972	0.033655	-0.0039	0.049245	-0.000975		-0.00078
		0.039177	0	0.029108	0.001947	0.048271	0.00195	0.046322	0.000975	0.043074	0		0.0009744			0.074254	0	0.033331	-0.000972	0.044698	0.000972	0.034955	0	0.048596	-0.002922		-0.0005844
		0.039177	0	0.028134	-0.000975	0.049245	0.004872	0.045023	-0.002922	0.041126	-0.005844		-0.0009738			0.07393	-0.000972	0.034305	0.00195	0.044049	-0.000975	0.033655	-0.0039	0.051194	0.004872		0.000195
		0.039177	0	0.030407	0.005844	0.047621	0	0.045348	-0.001947	0.044374	0.0039		0.0015594			0.074904	0.00195	0.034955	0.0039	0.043724	-0.00195	0.03398	-0.002925	0.049245	-0.000975		0
		0.039177	0	0.031057	0.007794	0.049245	0.004872	0.046322	0.000975	0.04275	-0.000972		0.0025338			0.07393	-0.000972	0.033331	-0.000972	0.045023	0.001947	0.03398	-0.002925	0.049245	-0.000975		-0.0007794
		0.039177	0	0.028784	0.000975	0.047621	0	0.045997	0	0.041775	-0.003897		-0.0005844			0.073605	-0.001947	0.03463	0.002925	0.045023	0.001947	0.03398	-0.002925	0.048596	-0.002922		-0.0005844
		0.039177	0	0.029108	0.001947	0.047946	0.000975	0.045673	-0.000972	0.04275	-0.000972		0.0001956			0.074254	0	0.032356	-0.003897	0.04275	-0.004872	0.033655	-0.0039	0.05022	0.00195		-0.0021438
		0.039177	0	0.028784	0.000975	0.047946	0.000975	0.045997	0	0.044698	0.004872		0.0013644			0.072955	-0.003897	0.035929	0.006822	0.045023	0.001947	0.03463	-0.000975	0.04957	0		0.0007794
		0.039177	0	0.028784	0.000975	0.048596	0.002925	0.044374	-0.004869	0.043724	0.00195		0.0001962			0.073605	-0.001947	0.032681	-0.002922	0.04275	-0.004872	0.034955	0	0.048921	-0.001947		-0.0023376
		0.039177	0	0.028459	0	0.047946	0.000975	0.044374	-0.004869	0.04275	-0.000972		-0.0009732			0.074579	0.000975	0.035279	0.004872	0.043399	-0.002925	0.036254	0.003897	0.05022	0.00195		0.0017538
		0.039177	0	0.029758	0.003897	0.048921	0.0039	0.045673	-0.000972	0.04275	-0.000972		0.0011706			0.074579	0.000975	0.033331	-0.000972	0.042425	-0.005847	0.033331	-0.004872	0.049895	0.000975		-0.0019482
		0.039177	0	0.029433	0.002922	0.048271	0.00195	0.044049	-0.005844	0.0421	-0.002922		-0.0007788			0.074579	0.000975	0.033655	0	0.044049	-0.000975	0.033331	-0.004872	0.05022	0.00195		-0.0005844
		0.039177	0	0.029758	0.003897	0.047946	0.000975	0.044698	-0.003897	0.0421	-0.002922		-0.0003894			0.074254	0	0.03463	0.002925	0.043399	-0.002925	0.036254	0.003897	0.05022	0.00195		0.0011694
		0.039177	0	0.028784	0.000975	0.05022	0.007797	0.045673	-0.000972	0.0421	-0.002922		0.0009756			0.07328	-0.002922	0.034305	0.00195	0.044049	-0.000975	0.03398	-0.002925	0.05022	0.00195		-0.0005844
		0.039177	0	0.030407	0.005844	0.049895	0.006822	0.044698	-0.003897	0.04275	-0.000972		0.0015594			0.074904	0.00195	0.032681	-0.002922	0.045348	0.002922	0.03463	-0.000975	0.04957	0		0.000195
		0.039177	0	0.028459	0	0.046647	-0.002922	0.045997	0	0.043074	0		-0.0005844			0.074579	0.000975	0.03398	0.000975	0.045673	0.003897	0.03398	-0.002925	0.05022	0.00195		0.0009744
		0.039177	0	0.029433	0.002922	0.049245	0.004872	0.045673	-0.000972	0.043074	0		0.0013644			0.07393	-0.000972	0.033331	-0.000972	0.04275	-0.004872	0.034305	-0.00195	0.048921	-0.001947		-0.0021426
		0.039177	0	0.028784	0.000975	0.048271	0.00195	0.045348	-0.001947	0.04145	-0.004872		-0.0007788			0.074254	0	0.033655	0	0.044374	0	0.033655	-0.0039	0.04957	0		-0.00078
		0.039177	0	0.030083	0.004872	0.048596	0.002925	0.045997	0	0.042425	-0.001947		0.00117			0.074254	0	0.032356	-0.003897	0.044049	-0.000975	0.034955	0	0.049245	-0.000975		-0.0011694
		0.039177	0	0.031707	0.009744	0.047621	0	0.045348	-0.001947	0.041775	-0.003897		0.00078			0.07393	-0.000972	0.034955	0.0039	0.043074	-0.0039	0.033331	-0.004872	0.04957	0		-0.0011688
		0.039177	0	0.028784	0.000975	0.046972	-0.001947	0.043724	-0.006819	0.043074	0		-0.0015582			0.07328	-0.002922	0.032356	-0.003897	0.045348	0.002922	0.03463	-0.000975	0.04957	0		-0.0009744
		0.039177	0	0.027484	-0.002925	0.048596	0.002925	0.046322	0.000975	0.0421	-0.002922		-0.0003894			0.075229	0.002925	0.033331	-0.000972	0.044698	0.000972	0.03463	-0.000975	0.050545	0.002925		0.000975
		0.039177	0	0.030083	0.004872	0.048596	0.002925	0.045348	-0.001947	0.04275	-0.000972		0.0009756			0.073605	-0.001947	0.032681	-0.002922	0.044698	0.000972	0.034955	0	0.049245	-0.000975		-0.0009744
		0.039177	0	0.030083	0.004872	0.046972	-0.001947	0.043724	-0.006819	0.0421	-0.002922		-0.0013632			0.07393	-0.000972	0.033006	-0.001947	0.044698	0.000972	0.03463	-0.000975	0.04957	0		-0.0005844
		0.039177	0	0.029433	0.002922	0.047621	0	0.045997	0	0.0421	-0.002922		-2.08167e-18			0.075229	0.002925	0.03398	0.000975	0.044049	-0.000975	0.035279	0.000972	0.04957	0		0.0007794
		0.039177	0	0.028784	0.000975	0.047946	0.000975	0.044374	-0.004869	0.04275	-0.000972		-0.0007782			0.07328	-0.002922	0.03398	0.000975	0.044698	0.000972	0.03398	-0.002925	0.049245	-0.000975		-0.000975
		0.039177	0	0.029758	0.003897	0.047946	0.000975	0.044374	-0.004869	0.0421	-0.002922		-0.0005838			0.07393	-0.000972	0.033006	-0.001947	0.044049	-0.000975	0.034305	-0.00195	0.050545	0.002925		-0.0005838
		0.039177	0	0.029758	0.003897	0.04957	0.005847	0.044374	-0.004869	0.0421	-0.002922		0.0003906			0.074579	0.000975	0.034955	0.0039	0.044698	0.000972	0.034955	0	0.048921	-0.001947		0.00078
		0.039177	0	0.028784	0.000975	0.04957	0.005847	0.046322	0.000975	0.042425	-0.001947		0.00117			0.074254	0	0.033006	-0.001947	0.044374	0	0.03463	-0.000975	0.048271	-0.003897		-0.0013638
		0.039177	0	0.029758	0.003897	0.048921	0.0039	0.043724	-0.006819	0.043074	0		0.0001956			0.07393	-0.000972	0.033331	-0.000972	0.044049	-0.000975	0.03398	-0.002925	0.050545	0.002925		-0.0005838
		0.039177	0	0.029108	0.001947	0.047621	0	0.044049	-0.005844	0.0421	-0.002922		-0.0013638			0.07393	-0.000972	0.033006	-0.001947	0.044698	0.000972	0.035929	0.002922	0.048596	-0.002922		-0.0003894
		0.039177	0	0.029758	0.003897	0.048596	0.002925	0.045997	0	0.040801	-0.006819		6e-07			0.074579	0.000975	0.034305	0.00195	0.043074	-0.0039	0.034955	0	0.04957	0		-0.000195
		0.039177	0	0.029758	0.003897	0.048271	0.00195	0.044049	-0.005844	0.041775	-0.003897		-0.0007788			0.073605	-0.001947	0.03398	0.000975	0.044374	0	0.03463	-0.000975	0.049895	0.000975		-0.0001944
		0.039177	0	0.028784	0.000975	0.048921	0.0039	0.044374	-0.004869	0.04275	-0.000972		-0.0001932			0.074904	0.00195	0.032681	-0.002922	0.044049	-0.000975	0.033655	-0.0039	0.05022	0.00195		-0.0007794
		0.039177	0	0.028459	0	0.049245	0.004872	0.045023	-0.002922	0.0421	-0.002922		-0.0001944			0.074254	0	0.033655	0	0.043724	-0.00195	0.034955	0	0.048596	-0.002922		-0.0009744
		0.039177	0	0.028784	0.000975	0.047621	0	0.043399	-0.007794	0.043399	0.000975		-0.0011688			0.073605	-0.001947	0.032681	-0.002922	0.045023	0.001947	0.03398	-0.002925	0.048921	-0.001947		-0.0015588
		0.039177	0	0.029108	0.001947	0.049245	0.004872	0.045348	-0.001947	0.040801	-0.006819		-0.0003894			0.07393	-0.000972	0.033331	-0.000972	0.043074	-0.0039	0.033655	-0.0039	0.050545	0.002925		-0.0013638
		0.039177	0	0.029433	0.002922	0.048596	0.002925	0.044374	-0.004869	0.043074	0		0.0001956			0.074254	0	0.03463	0.002925	0.045348	0.002922	0.034955	0	0.046647	-0.008769		-0.0005844
		0.039177	0	0.027809	-0.00195	0.047297	-0.000972	0.046322	0.000975	0.043399	0.000975		-0.0001944			0.074579	0.000975	0.03398	0.000975	0.044049	-0.000975	0.03398	-0.002925	0.04957	0		-0.00039
		0.039177	0	0.029433	0.002922	0.049245	0.004872	0.044049	-0.005844	0.0421	-0.002922		-0.0001944			0.074254	0	0.033655	0	0.044374	0	0.034955	0	0.049245	-0.000975		-0.000195
		0.039177	0	0.029758	0.003897	0.050869	0.009744	0.044698	-0.003897	0.043074	0		0.0019488			0.07393	-0.000972	0.033006	-0.001947	0.043724	-0.00195	0.034955	0	0.048596	-0.002922		-0.0015582
		0.039177	0	0.028784	0.000975	0.048596	0.002925	0.045348	-0.001947	0.043399	0.000975		0.0005856			0.073605	-0.001947	0.031707	-0.005844	0.046322	0.005844	0.033655	-0.0039	0.048596	-0.002922		-0.0017538
		0.039177	0	0.028134	-0.000975	0.048921	0.0039	0.046322	0.000975	0.041126	-0.005844		-0.0003888			0.073605	-0.001947	0.033655	0	0.044049	-0.000975	0.035279	0.000972	0.04957	0		-0.00039
		0.039177	0	0.031057	0.007794	0.048271	0.00195	0.044698	-0.003897	0.043399	0.000975		0.0013644			0.073605	-0.001947	0.033331	-0.000972	0.045673	0.003897	0.033655	-0.0039	0.049245	-0.000975		-0.0007794
		0.039177	0	0.027809	-0.00195	0.05022	0.007797	0.044374	-0.004869	0.0421	-0.002922		-0.0003888			0.073605	-0.001947	0.034305	0.00195	0.044698	0.000972	0.03398	-0.002925	0.048921	-0.001947		-0.0007794
		0.039177	0	0.028784	0.000975	0.047621	0	0.045673	-0.000972	0.042425	-0.001947		-0.0003888			0.073605	-0.001947	0.032681	-0.002922	0.043724	-0.00195	0.034955	0	0.048921	-0.001947		-0.0017532
		0.039177	0	0.027809	-0.00195	0.048271	0.00195	0.044374	-0.004869	0.0421	-0.002922		-0.0015582			0.074254	0	0.033655	0	0.046322	0.005844	0.033655	-0.0039	0.04957	0		0.0003888
		0.039177	0	0.029758	0.003897	0.048921	0.0039	0.045673	-0.000972	0.043399	0.000975		0.00156			0.07393	-0.000972	0.034305	0.00195	0.045348	0.002922	0.03398	-0.002925	0.049895	0.000975		0.00039
		0.039177	0	0.028784	0.000975	0.048271	0.00195	0.044698	-0.003897	0.0421	-0.002922		-0.0007788			0.07393	-0.000972	0.034305	0.00195	0.044374	0	0.033655	-0.0039	0.048596	-0.002922		-0.0011688
		0.039177	0	0.030407	0.005844	0.049245	0.004872	0.044374	-0.004869	0.0421	-0.002922		0.000585			0.074579	0.000975	0.032031	-0.004872	0.045023	0.001947	0.03463	-0.000975	0.051194	0.004872		0.0003894
		0.039177	0	0.030083	0.004872	0.04957	0.005847	0.045348	-0.001947	0.041775	-0.003897		0.000975			0.073605	-0.001947	0.033655	0	0.044374	0	0.034305	-0.00195	0.049245	-0.000975		-0.0009744
		0.039177	0	0.029433	0.002922	0.048921	0.0039	0.044049	-0.005844	0.041775	-0.003897		-0.0005838			0.07263	-0.004872	0.032356	-0.003897	0.044374	0	0.033655	-0.0039	0.046647	-0.008769		-0.0042876
		0.039177	0	0.02716	-0.003897	0.049245	0.004872	0.045673	-0.000972	0.043399	0.000975		0.0001956			0.07263	-0.004872	0.033655	0	0.043724	-0.00195	0.03463	-0.000975	0.047621	-0.005847		-0.0027288
		0.039177	0	0.030732	0.006819	0.049895	0.006822	0.045997	0	0.041775	-0.003897		0.0019488			0.074254	0	0.03398	0.000975	0.045023	0.001947	0.033655	-0.0039	0.04957	0		-0.0001956
		0.039177	0	0.028134	-0.000975	0.049245	0.004872	0.043074	-0.008769	0.042425	-0.001947		-0.0013638			0.075229	0.002925	0.033331	-0.000972	0.045348	0.002922	0.033655	-0.0039	0.049245	-0.000975		0
		0.039177	0	0.028459	0	0.05022	0.007797	0.045348	-0.001947	0.0421	-0.002922		0.0005856			0.07393	-0.000972	0.034305	0.00195	0.044049	-0.000975	0.03463	-0.000975	0.048596	-0.002922		-0.0007788
		0.039177	0	0.028784	0.000975	0.048271	0.00195	0.046647	0.00195	0.04145	-0.004872		6e-07			0.07328	-0.002922	0.032031	-0.004872	0.043724	-0.00195	0.033331	-0.004872	0.049895	0.000975		-0.0027282
		0.039177	0	0.028784	0.000975	0.05022	0.007797	0.045673	-0.000972	0.0421	-0.002922		0.0009756			0.07328	-0.002922	0.033331	-0.000972	0.045348	0.002922	0.03398	-0.002925	0.048596	-0.002922		-0.0013638
		0.039177	0	0.029433	0.002922	0.048596	0.002925	0.045023	-0.002922	0.042425	-0.001947		0.0001956			0.073605	-0.001947	0.033655	0	0.044374	0	0.03463	-0.000975	0.049245	-0.000975		-0.0007794
		0.039177	0	0.028784	0.000975	0.049245	0.004872	0.046322	0.000975	0.040801	-0.006819		6e-07			0.07328	-0.002922	0.03398	0.000975	0.044698	0.000972	0.03463	-0.000975	0.048596	-0.002922		-0.0009744
		0.039177	0	0.028459	0	0.048921	0.0039	0.045348	-0.001947	0.042425	-0.001947		1.2e-06			0.074254	0	0.033006	-0.001947	0.04275	-0.004872	0.03398	-0.002925	0.047297	-0.006819		-0.0033126
		0.039177	0	0.029108	0.001947	0.049895	0.006822	0.045673	-0.000972	0.042425	-0.001947		0.00117			0.07393	-0.000972	0.034305	0.00195	0.044049	-0.000975	0.03463	-0.000975	0.049245	-0.000975		-0.0003894
		0.039177	0	0.030732	0.006819	0.048596	0.002925	0.045997	0	0.044049	0.002925		0.0025338			0.074254	0	0.033655	0	0.044698	0.000972	0.033655	-0.0039	0.047297	-0.006819		-0.0019494
		0.039177	0	0.028459	0	0.049245	0.004872	0.044698	-0.003897	0.042425	-0.001947		-0.0001944			0.074579	0.000975	0.033331	-0.000972	0.045348	0.002922	0.034305	-0.00195	0.048596	-0.002922		-0.0003894
		0.039177	0	0.028784	0.000975	0.049895	0.006822	0.044049	-0.005844	0.043724	0.00195		0.0007806			0.073605	-0.001947	0.034305	0.00195	0.045997	0.004869	0.033655	-0.0039	0.048921	-0.001947		-0.000195
		0.039177	0	0.029108	0.001947	0.049895	0.006822	0.045673	-0.000972	0.043074	0		0.0015594			0.075229	0.002925	0.034305	0.00195	0.043399	-0.002925	0.034955	0	0.049245	-0.000975		0.000195
		0.039177	0	0.028134	-0.000975	0.049245	0.004872	0.045023	-0.002922	0.041775	-0.003897		-0.0005844			0.073605	-0.001947	0.031382	-0.006819	0.043724	-0.00195	0.034305	-0.00195	0.047621	-0.005847		-0.0037026
		0.039177	0	0.030083	0.004872	0.049895	0.006822	0.045348	-0.001947	0.042425	-0.001947		0.00156			0.07328	-0.002922	0.035279	0.004872	0.045673	0.003897	0.03463	-0.000975	0.049245	-0.000975		0.0007794
		0.039177	0	0.028459	0	0.05022	0.007797	0.046322	0.000975	0.040476	-0.007794		0.0001956			0.074904	0.00195	0.034305	0.00195	0.043074	-0.0039	0.033655	-0.0039	0.048921	-0.001947		-0.0011694
		0.039177	0	0.029433	0.002922	0.048921	0.0039	0.045673	-0.000972	0.042425	-0.001947		0.0007806			0.074904	0.00195	0.033006	-0.001947	0.044698	0.000972	0.03463	-0.000975	0.048271	-0.003897		-0.0007794
		0.039177	0	0.029758	0.003897	0.047946	0.000975	0.045348	-0.001947	0.044049	0.002925		0.00117			0.07393	-0.000972	0.034305	0.00195	0.044049	-0.000975	0.033655	-0.0039	0.047946	-0.004872		-0.0017538
		0.039177	0	0.028134	-0.000975	0.04957	0.005847	0.044374	-0.004869	0.042425	-0.001947		-0.0003888			0.074254	0	0.033006	-0.001947	0.043724	-0.00195	0.034955	0	0.049245	-0.000975		-0.0009744
		0.039177	0	0.027809	-0.00195	0.04957	0.005847	0.044374	-0.004869	0.0421	-0.002922		-0.0007788			0.075229	0.002925	0.033655	0	0.044049	-0.000975	0.033331	-0.004872	0.048271	-0.003897		-0.0013638
		0.039177	0	0.028784	0.000975	0.04957	0.005847	0.046322	0.000975	0.043074	0		0.0015594			0.07393	-0.000972	0.034305	0.00195	0.045023	0.001947	0.033655	-0.0039	0.047946	-0.004872		-0.0011694
		0.039177	0	0.029433	0.002922	0.048596	0.002925	0.043724	-0.006819	0.043724	0.00195		0.0001956			0.074579	0.000975	0.03398	0.000975	0.044698	0.000972	0.035604	0.001947	0.050545	0.002925		0.0015588
		0.039177	0	0.030732	0.006819	0.049895	0.006822	0.045997	0	0.04145	-0.004872		0.0017538			0.073605	-0.001947	0.033331	-0.000972	0.043074	-0.0039	0.03463	-0.000975	0.048596	-0.002922		-0.0021432
		0.039177	0	0.030083	0.004872	0.049895	0.006822	0.045023	-0.002922	0.043074	0		0.0017544			0.07263	-0.004872	0.034955	0.0039	0.044049	-0.000975	0.035279	0.000972	0.048921	-0.001947		-0.0005844
		0.039177	0	0.027809	-0.00195	0.04957	0.005847	0.045673	-0.000972	0.041775	-0.003897		-0.0001944			0.076203	0.005847	0.033655	0	0.045023	0.001947	0.03398	-0.002925	0.047946	-0.004872		-6e-07
		0.039177	0	0.028134	-0.000975	0.048921	0.0039	0.045023	-0.002922	0.044049	0.002925		0.0005856			0.07393	-0.000972	0.03398	0.000975	0.044049	-0.000975	0.03398	-0.002925	0.049245	-0.000975		-0.0009744
		0.039177	0	0.02716	-0.003897	0.048596	0.002925	0.045997	0	0.04275	-0.000972		-0.0003888			0.073605	-0.001947	0.033006	-0.001947	0.044049	-0.000975	0.033331	-0.004872	0.048596	-0.002922		-0.0025326
		0.039177	0	0.028459	0	0.050869	0.009744	0.044374	-0.004869	0.043074	0		0.000975			0.074579	0.000975	0.034955	0.0039	0.044698	0.000972	0.03398	-0.002925	0.048921	-0.001947		0.000195
		0.039177	0	0.027809	-0.00195	0.047946	0.000975	0.045023	-0.002922	0.043724	0.00195		-0.0003894			0.074254	0	0.031707	-0.005844	0.044698	0.000972	0.034955	0	0.048921	-0.001947		-0.0013638
		0.039177	0	0.028784	0.000975	0.048921	0.0039	0.045023	-0.002922	0.044049	0.002925		0.0009756			0.074904	0.00195	0.034955	0.0039	0.043724	-0.00195	0.03398	-0.002925	0.048596	-0.002922		-0.0003894
		0.039177	0	0.028459	0	0.049895	0.006822	0.045997	0	0.043074	0		0.0013644			0.074904	0.00195	0.03463	0.002925	0.044374	0	0.03398	-0.002925	0.048921	-0.001947		6e-07
		0.039177	0	0.029108	0.001947	0.049245	0.004872	0.045997	0	0.043724	0.00195		0.0017538			0.074579	0.000975	0.03398	0.000975	0.045673	0.003897	0.034305	-0.00195	0.049245	-0.000975		0.0005844
		0.039177	0	0.027484	-0.002925	0.05022	0.007797	0.045673	-0.000972	0.043074	0		0.00078			0.071331	-0.008769	0.034305	0.00195	0.045023	0.001947	0.032681	-0.006822	0.048921	-0.001947		-0.0027282
		0.039177	0	0.029108	0.001947	0.04957	0.005847	0.045673	-0.000972	0.04275	-0.000972		0.00117			0.074904	0.00195	0.033655	0	0.043399	-0.002925	0.033331	-0.004872	0.049895	0.000975		-0.0009744
		0.039177	0	0.028459	0	0.048921	0.0039	0.045348	-0.001947	0.04145	-0.004872		-0.0005838			0.07393	-0.000972	0.034955	0.0039	0.044698	0.000972	0.033006	-0.005847	0.05022	0.00195		6e-07
		0.039177	0	0.028459	0	0.048596	0.002925	0.046322	0.000975	0.043074	0		0.00078			0.075554	0.0039	0.033331	-0.000972	0.045673	0.003897	0.033006	-0.005847	0.048596	-0.002922		-0.0003888
		0.039177	0	0.028134	-0.000975	0.04957	0.005847	0.046647	0.00195	0.043074	0		0.0013644			0.073605	-0.001947	0.033655	0	0.044374	0	0.033655	-0.0039	0.049895	0.000975		-0.0009744
		0.039177	0	0.028784	0.000975	0.048921	0.0039	0.044049	-0.005844	0.043399	0.000975		1.2e-06			0.074579	0.000975	0.032681	-0.002922	0.045023	0.001947	0.033655	-0.0039	0.048596	-0.002922		-0.0013644
		0.039177	0	0.026185	-0.006822	0.048596	0.002925	0.045997	0	0.044049	0.002925		-0.0001944			0.076528	0.006822	0.036579	0.008772	0.043724	-0.00195	0.034305	-0.00195	0.049245	-0.000975		0.0021438
		0.039177	0	0.029108	0.001947	0.04957	0.005847	0.044698	-0.003897	0.042425	-0.001947		0.00039			0.074579	0.000975	0.033331	-0.000972	0.044698	0.000972	0.034305	-0.00195	0.047621	-0.005847		-0.0013644
		0.039177	0	0.028784	0.000975	0.049245	0.004872	0.045673	-0.000972	0.043399	0.000975		0.00117			0.074579	0.000975	0.034305	0.00195	0.044049	-0.000975	0.033006	-0.005847	0.048596	-0.002922		-0.0013638
		0.039177	0	0.028459	0	0.049245	0.004872	0.044374	-0.004869	0.0421	-0.002922		-0.0005838			0.074254	0	0.032681	-0.002922	0.044049	-0.000975	0.035604	0.001947	0.04957	0		-0.00039
		0.039177	0	0.02716	-0.003897	0.049895	0.006822	0.045673	-0.000972	0.04275	-0.000972		0.0001962			0.074579	0.000975	0.035279	0.004872	0.043724	-0.00195	0.033331	-0.004872	0.049245	-0.000975		-0.00039
		0.039177	0	0.027809	-0.00195	0.04957	0.005847	0.045348	-0.001947	0.043074	0		0.00039			0.074579	0.000975	0.034305	0.00195	0.045023	0.001947	0.032681	-0.006822	0.048271	-0.003897		-0.0011694
		0.039177	0	0.027809	-0.00195	0.048596	0.002925	0.045997	0	0.042425	-0.001947		-0.0001944			0.07263	-0.004872	0.03463	0.002925	0.045673	0.003897	0.034955	0	0.048596	-0.002922		-0.0001944
		0.039177	0	0.028134	-0.000975	0.048921	0.0039	0.045348	-0.001947	0.0421	-0.002922		-0.0003888			0.076528	0.006822	0.03463	0.002925	0.045673	0.003897	0.03463	-0.000975	0.048271	-0.003897		0.0017544
		0.039177	0	0.030083	0.004872	0.049245	0.004872	0.046972	0.002925	0.043074	0		0.0025338			0.073605	-0.001947	0.03398	0.000975	0.043399	-0.002925	0.032681	-0.006822	0.048921	-0.001947		-0.0025332
		0.039177	0	0.028134	-0.000975	0.049245	0.004872	0.046322	0.000975	0.043074	0		0.0009744			0.074579	0.000975	0.033331	-0.000972	0.043074	-0.0039	0.03463	-0.000975	0.049245	-0.000975		-0.0011694
		0.039177	0	0.029108	0.001947	0.048596	0.002925	0.044698	-0.003897	0.043074	0		0.000195			0.07393	-0.000972	0.033655	0	0.044049	-0.000975	0.03398	-0.002925	0.048596	-0.002922		-0.0015588
		0.039177	0	0.028459	0	0.048921	0.0039	0.045023	-0.002922	0.04275	-0.000972		1.2e-06			0.075554	0.0039	0.033655	0	0.044374	0	0.03398	-0.002925	0.048271	-0.003897		-0.0005844
		0.039177	0	0.028459	0	0.04957	0.005847	0.044698	-0.003897	0.043724	0.00195		0.00078			0.074579	0.000975	0.032681	-0.002922	0.044374	0	0.033331	-0.004872	0.049245	-0.000975		-0.0015588
		0.039177	0	0.029108	0.001947	0.04957	0.005847	0.046647	0.00195	0.044374	0.0039		0.0027288			0.074254	0	0.036579	0.008772	0.043724	-0.00195	0.032681	-0.006822	0.047946	-0.004872		-0.0009744
		0.039177	0	0.027484	-0.002925	0.049895	0.006822	0.045673	-0.000972	0.0421	-0.002922		6e-07			0.07328	-0.002922	0.035929	0.006822	0.043074	-0.0039	0.033331	-0.004872	0.048921	-0.001947		-0.0013638
		0.039177	0	0.028459	0	0.04957	0.005847	0.045348	-0.001947	0.045348	0.006822		0.0021444			0.075878	0.004872	0.034305	0.00195	0.043724	-0.00195	0.032681	-0.006822	0.049245	-0.000975		-0.000585
		0.039177	0	0.028784	0.000975	0.050869	0.009744	0.045997	0	0.042425	-0.001947		0.0017544			0.074254	0	0.03463	0.002925	0.044698	0.000972	0.034955	0	0.049245	-0.000975		0.0005844
		0.039177	0	0.028134	-0.000975	0.04957	0.005847	0.044374	-0.004869	0.042425	-0.001947		-0.0003888			0.073605	-0.001947	0.03398	0.000975	0.045023	0.001947	0.033331	-0.004872	0.049245	-0.000975		-0.0009744
		0.039177	0	0.028459	0	0.048921	0.0039	0.045997	0	0.043074	0		0.00078			0.074579	0.000975	0.032681	-0.002922	0.044374	0	0.03463	-0.000975	0.047946	-0.004872		-0.0015588
		0.039177	0	0.029433	0.002922	0.048596	0.002925	0.045673	-0.000972	0.042425	-0.001947		0.0005856			0.07393	-0.000972	0.034955	0.0039	0.043724	-0.00195	0.033655	-0.0039	0.049895	0.000975		-0.0003894
		0.039177	0	0.029108	0.001947	0.050869	0.009744	0.045348	-0.001947	0.045023	0.005847		0.0031182			0.072955	-0.003897	0.034955	0.0039	0.044698	0.000972	0.033331	-0.004872	0.048271	-0.003897		-0.0015588
		0.039177	0	0.029108	0.001947	0.048596	0.002925	0.046972	0.002925	0.043399	0.000975		0.0017544			0.07393	-0.000972	0.034955	0.0039	0.044374	0	0.033655	-0.0039	0.048921	-0.001947		-0.0005838
		0.039177	0	0.028784	0.000975	0.05022	0.007797	0.046647	0.00195	0.043399	0.000975		0.0023394			0.075229	0.002925	0.033006	-0.001947	0.044049	-0.000975	0.03398	-0.002925	0.048596	-0.002922		-0.0011688
		0.039177	0	0.027809	-0.00195	0.049895	0.006822	0.046647	0.00195	0.043724	0.00195		0.0017544			0.074904	0.00195	0.035929	0.006822	0.044049	-0.000975	0.034305	-0.00195	0.049245	-0.000975		0.0009744
		0.039177	0	0.026835	-0.004872	0.048921	0.0039	0.046972	0.002925	0.044374	0.0039		0.0011706			0.074579	0.000975	0.033331	-0.000972	0.045348	0.002922	0.034955	0	0.049245	-0.000975		0.00039
		0.039177	0	0.028784	0.000975	0.048921	0.0039	0.045348	-0.001947	0.0421	-0.002922		1.2e-06			0.073605	-0.001947	0.03463	0.002925	0.044049	-0.000975	0.032681	-0.006822	0.048596	-0.002922		-0.0019482
		0.039177	0	0.030407	0.005844	0.05022	0.007797	0.045997	0	0.044049	0.002925		0.0033132			0.07393	-0.000972	0.033331	-0.000972	0.045023	0.001947	0.033006	-0.005847	0.04957	0		-0.0011688
		0.039177	0	0.028784	0.000975	0.048921	0.0039	0.045023	-0.002922	0.042425	-0.001947		1.2e-06			0.074579	0.000975	0.034305	0.00195	0.043724	-0.00195	0.03398	-0.002925	0.047946	-0.004872		-0.0013644
		0.039177	0	0.029433	0.002922	0.048271	0.00195	0.046972	0.002925	0.044049	0.002925		0.0021444			0.074904	0.00195	0.033331	-0.000972	0.044374	0	0.034305	-0.00195	0.048921	-0.001947		-0.0005838
		0.039177	0	0.028459	0	0.050545	0.008772	0.044698	-0.003897	0.043724	0.00195		0.001365			0.072955	-0.003897	0.035604	0.005847	0.043724	-0.00195	0.032031	-0.008772	0.048271	-0.003897		-0.0025338
		0.039177	0	0.028134	-0.000975	0.050545	0.008772	0.047297	0.0039	0.044374	0.0039		0.0031194			0.074904	0.00195	0.03463	0.002925	0.04275	-0.004872	0.035929	0.002922	0.04957	0		0.000585
		0.039177	0	0.028459	0	0.048596	0.002925	0.045997	0	0.043399	0.000975		0.00078			0.075229	0.002925	0.03463	0.002925	0.044374	0	0.032681	-0.006822	0.047297	-0.006819		-0.0015582
		0.039177	0	0.029433	0.002922	0.05022	0.007797	0.046972	0.002925	0.043074	0		0.0027288			0.075554	0.0039	0.03398	0.000975	0.044698	0.000972	0.034305	-0.00195	0.049245	-0.000975		0.0005844
		0.039177	0	0.030732	0.006819	0.048921	0.0039	0.045348	-0.001947	0.043074	0		0.0017544			0.074254	0	0.033655	0	0.043399	-0.002925	0.033331	-0.004872	0.04957	0		-0.0015594
		0.039177	0	0.027809	-0.00195	0.048596	0.002925	0.046322	0.000975	0.04275	-0.000972		0.0001956			0.074579	0.000975	0.03463	0.002925	0.043074	-0.0039	0.03463	-0.000975	0.04957	0		-0.000195
		0.039177	0	0.030407	0.005844	0.048921	0.0039	0.045348	-0.001947	0.043399	0.000975		0.0017544			0.074904	0.00195	0.033655	0	0.044374	0	0.033655	-0.0039	0.049895	0.000975		-0.000195
		0.039177	0	0.028459	0	0.04957	0.005847	0.046972	0.002925	0.041775	-0.003897		0.000975			0.07393	-0.000972	0.035279	0.004872	0.045023	0.001947	0.033331	-0.004872	0.048921	-0.001947		-0.0001944
		0.039177	0	0.028784	0.000975	0.049245	0.004872	0.046322	0.000975	0.043399	0.000975		0.0015594			0.074579	0.000975	0.033006	-0.001947	0.042425	-0.005847	0.034305	-0.00195	0.049895	0.000975		-0.0015588
		0.039177	0	0.029108	0.001947	0.04957	0.005847	0.045673	-0.000972	0.043399	0.000975		0.0015594			0.075554	0.0039	0.03398	0.000975	0.044374	0	0.033006	-0.005847	0.048596	-0.002922		-0.0007788
		0.039177	0	0.030083	0.004872	0.047621	0	0.046647	0.00195	0.04275	-0.000972		0.00117			0.075229	0.002925	0.034305	0.00195	0.044049	-0.000975	0.034955	0	0.049245	-0.000975		0.000585
		0.039177	0	0.027484	-0.002925	0.048596	0.002925	0.046972	0.002925	0.044374	0.0039		0.001365			0.072955	-0.003897	0.033331	-0.000972	0.043724	-0.00195	0.035929	0.002922	0.05022	0.00195		-0.0003894
		0.039177	0	0.027809	-0.00195	0.048271	0.00195	0.044698	-0.003897	0.04275	-0.000972		-0.0009738			0.075229	0.002925	0.033655	0	0.044374	0	0.032031	-0.008772	0.048921	-0.001947		-0.0015588
		0.039177	0	0.029108	0.001947	0.048596	0.002925	0.045997	0	0.04275	-0.000972		0.00078			0.074579	0.000975	0.03463	0.002925	0.043399	-0.002925	0.03463	-0.000975	0.049895	0.000975		0.000195
		0.039177	0	0.028459	0	0.048596	0.002925	0.045348	-0.001947	0.043724	0.00195		0.0005856			0.074254	0	0.03463	0.002925	0.044698	0.000972	0.032356	-0.007797	0.050869	0.003897		-6e-07
		0.039177	0	0.029758	0.003897	0.047946	0.000975	0.044698	-0.003897	0.0421	-0.002922		-0.0003894			0.074904	0.00195	0.032681	-0.002922	0.04275	-0.004872	0.03398	-0.002925	0.049895	0.000975		-0.0015588
		0.039177	0	0.028459	0	0.049245	0.004872	0.046972	0.002925	0.0421	-0.002922		0.000975			0.074254	0	0.033655	0	0.043724	-0.00195	0.033331	-0.004872	0.048596	-0.002922		-0.0019488
		0.039177	0	0.028459	0	0.049245	0.004872	0.044698	-0.003897	0.043724	0.00195		0.000585			0.074904	0.00195	0.033006	-0.001947	0.043399	-0.002925	0.033006	-0.005847	0.048596	-0.002922		-0.0023382
		0.039177	0	0.029433	0.002922	0.048271	0.00195	0.046647	0.00195	0.043724	0.00195		0.0017544			0.076853	0.007797	0.034955	0.0039	0.043724	-0.00195	0.03463	-0.000975	0.048921	-0.001947		0.001365
		0.039177	0	0.027484	-0.002925	0.047621	0	0.045348	-0.001947	0.043399	0.000975		-0.0007794			0.074254	0	0.032031	-0.004872	0.044049	-0.000975	0.033655	-0.0039	0.048596	-0.002922		-0.0025338
		0.039177	0	0.029108	0.001947	0.050545	0.008772	0.046322	0.000975	0.04145	-0.004872		0.0013644			0.074904	0.00195	0.033006	-0.001947	0.043724	-0.00195	0.034305	-0.00195	0.050869	0.003897		0
		0.039177	0	0.029108	0.001947	0.048271	0.00195	0.045023	-0.002922	0.04275	-0.000972		6e-07			0.07393	-0.000972	0.03398	0.000975	0.042425	-0.005847	0.033331	-0.004872	0.049245	-0.000975		-0.0023382
		0.039177	0	0.028134	-0.000975	0.049895	0.006822	0.046322	0.000975	0.044049	0.002925		0.0019494			0.074254	0	0.03398	0.000975	0.043399	-0.002925	0.035604	0.001947	0.04957	0		-6e-07
		0.039177	0	0.029108	0.001947	0.048271	0.00195	0.046647	0.00195	0.044049	0.002925		0.0017544			0.075878	0.004872	0.032031	-0.004872	0.044049	-0.000975	0.034305	-0.00195	0.049895	0.000975		-0.00039
		0.039177	0	0.027484	-0.002925	0.047946	0.000975	0.045997	0	0.04275	-0.000972		-0.0005844			0.074904	0.00195	0.034305	0.00195	0.043399	-0.002925	0.033655	-0.0039	0.048921	-0.001947		-0.0009744
		0.039177	0	0.028784	0.000975	0.049245	0.004872	0.045997	0	0.043724	0.00195		0.0015594			0.07393	-0.000972	0.03398	0.000975	0.043074	-0.0039	0.032681	-0.006822	0.049895	0.000975		-0.0019488
		0.039177	0	0.028459	0	0.049245	0.004872	0.046647	0.00195	0.043074	0		0.0013644			0.074579	0.000975	0.033655	0	0.045348	0.002922	0.032681	-0.006822	0.049895	0.000975		-0.00039
		0.039177	0	0.028459	0	0.048596	0.002925	0.044698	-0.003897	0.045348	0.006822		0.00117			0.076203	0.005847	0.035279	0.004872	0.043074	-0.0039	0.033655	-0.0039	0.048596	-0.002922		-6e-07
		0.039177	0	0.027809	-0.00195	0.049245	0.004872	0.044698	-0.003897	0.044698	0.004872		0.0007794			0.074254	0	0.033006	-0.001947	0.043074	-0.0039	0.034305	-0.00195	0.049895	0.000975		-0.0013644
		0.039177	0	0.029433	0.002922	0.047946	0.000975	0.045997	0	0.041775	-0.003897		2.08167e-18			0.07393	-0.000972	0.033331	-0.000972	0.044698	0.000972	0.034305	-0.00195	0.049245	-0.000975		-0.0007794
		0.039177	0	0.028459	0	0.048596	0.002925	0.045023	-0.002922	0.043724	0.00195		0.0003906			0.073605	-0.001947	0.033655	0	0.044049	-0.000975	0.033655	-0.0039	0.04957	0		-0.0013644
		0.039177	0	0.028784	0.000975	0.048921	0.0039	0.046972	0.002925	0.045023	0.005847		0.0027294			0.075554	0.0039	0.032681	-0.002922	0.044698	0.000972	0.033655	-0.0039	0.050545	0.002925		0.000195
		0.039177	0	0.029108	0.001947	0.047297	-0.000972	0.045997	0	0.0421	-0.002922		-0.0003894			0.07393	-0.000972	0.032681	-0.002922	0.044374	0	0.033655	-0.0039	0.05022	0.00195		-0.0011688
		0.039177	0	0.028784	0.000975	0.047946	0.000975	0.045023	-0.002922	0.04275	-0.000972		-0.0003888			0.075554	0.0039	0.033006	-0.001947	0.043399	-0.002925	0.03463	-0.000975	0.049245	-0.000975		-0.0005844
		0.039177	0	0.028784	0.000975	0.048271	0.00195	0.046322	0.000975	0.04145	-0.004872		-0.0001944			0.07393	-0.000972	0.034955	0.0039	0.043074	-0.0039	0.034305	-0.00195	0.049895	0.000975		-0.0003894
		0.039177	0	0.028784	0.000975	0.048271	0.00195	0.045997	0	0.043399	0.000975		0.00078			0.07393	-0.000972	0.034305	0.00195	0.043724	-0.00195	0.03463	-0.000975	0.04957	0		-0.0003894
		0.039177	0	0.028784	0.000975	0.048271	0.00195	0.045023	-0.002922	0.044049	0.002925		0.0005856			0.073605	-0.001947	0.034305	0.00195	0.044374	0	0.033655	-0.0039	0.05022	0.00195		-0.0003894
		0.039177	0	0.028784	0.000975	0.048596	0.002925	0.045348	-0.001947	0.04275	-0.000972		0.0001962			0.074254	0	0.034305	0.00195	0.044374	0	0.034305	-0.00195	0.049245	-0.000975		-0.000195
		0.039177	0	0.028459	0	0.048596	0.002925	0.044698	-0.003897	0.043399	0.000975		6e-07			0.076203	0.005847	0.03398	0.000975	0.045673	0.003897	0.034305	-0.00195	0.049245	-0.000975		0.0015588
		0.039177	0	0.029108	0.001947	0.047621	0	0.047946	0.005847	0.041775	-0.003897		0.0007794			0.074579	0.000975	0.033655	0	0.042425	-0.005847	0.03398	-0.002925	0.04957	0		-0.0015594
		0.039177	0	0.028459	0	0.048271	0.00195	0.044049	-0.005844	0.04275	-0.000972		-0.0009732			0.07393	-0.000972	0.033006	-0.001947	0.044049	-0.000975	0.034305	-0.00195	0.04957	0		-0.0011688
		0.039177	0	0.029108	0.001947	0.048596	0.002925	0.046647	0.00195	0.04275	-0.000972		0.00117			0.074579	0.000975	0.033331	-0.000972	0.045023	0.001947	0.034955	0	0.051194	0.004872		0.0013644
		0.039177	0	0.029433	0.002922	0.048596	0.002925	0.047621	0.004872	0.044049	0.002925		0.0027288			0.072955	-0.003897	0.034305	0.00195	0.04275	-0.004872	0.033655	-0.0039	0.05022	0.00195		-0.0017538
		0.039177	0	0.029108	0.001947	0.049245	0.004872	0.044049	-0.005844	0.042425	-0.001947		-0.0001944			0.075554	0.0039	0.032681	-0.002922	0.044049	-0.000975	0.034955	0	0.04957	0		6e-07
		0.039177	0	0.027484	-0.002925	0.049245	0.004872	0.046647	0.00195	0.042425	-0.001947		0.00039			0.074254	0	0.033655	0	0.044049	-0.000975	0.032031	-0.008772	0.047946	-0.004872		-0.0029238
		0.039177	0	0.029758	0.003897	0.049245	0.004872	0.045997	0	0.04275	-0.000972		0.0015594			0.074579	0.000975	0.03463	0.002925	0.044374	0	0.03463	-0.000975	0.049245	-0.000975		0.00039
		0.039177	0	0.030083	0.004872	0.047621	0	0.045673	-0.000972	0.04275	-0.000972		0.0005856			0.074254	0	0.032681	-0.002922	0.043399	-0.002925	0.034955	0	0.04957	0		-0.0011694
		0.039177	0	0.030732	0.006819	0.048921	0.0039	0.045023	-0.002922	0.043399	0.000975		0.0017544			0.075554	0.0039	0.032681	-0.002922	0.043074	-0.0039	0.033655	-0.0039	0.047621	-0.005847		-0.0025338
		0.039177	0	0.027484	-0.002925	0.047621	0	0.045997	0	0.04275	-0.000972		-0.0007794			0.074254	0	0.033006	-0.001947	0.044049	-0.000975	0.034305	-0.00195	0.05022	0.00195		-0.0005844
		0.039177	0	0.030407	0.005844	0.048596	0.002925	0.046647	0.00195	0.041775	-0.003897		0.0013644			0.073605	-0.001947	0.033006	-0.001947	0.043724	-0.00195	0.035604	0.001947	0.04957	0		-0.0007794
		0.039177	0	0.028459	0	0.047621	0	0.045673	-0.000972	0.042425	-0.001947		-0.0005838			0.074254	0	0.033655	0	0.043399	-0.002925	0.033655	-0.0039	0.048596	-0.002922		-0.0019494
		0.039177	0	0.028459	0	0.047621	0	0.045673	-0.000972	0.043074	0		-0.0001944			0.075554	0.0039	0.03398	0.000975	0.044698	0.000972	0.03463	-0.000975	0.05022	0.00195		0.0013644
		0.039177	0	0.029108	0.001947	0.048921	0.0039	0.045023	-0.002922	0.041775	-0.003897		-0.0001944			0.07393	-0.000972	0.033655	0	0.045023	0.001947	0.034305	-0.00195	0.048921	-0.001947		-0.0005844
		0.039177	0	0.029758	0.003897	0.047946	0.000975	0.045023	-0.002922	0.044374	0.0039		0.00117			0.07393	-0.000972	0.03398	0.000975	0.044698	0.000972	0.034305	-0.00195	0.049245	-0.000975		-0.00039
		0.039177	0	0.028459	0	0.047946	0.000975	0.045348	-0.001947	0.043399	0.000975		6e-07			0.075229	0.002925	0.033655	0	0.0421	-0.006822	0.033006	-0.005847	0.049245	-0.000975		-0.0021438
		0.039177	0	0.028784	0.000975	0.048921	0.0039	0.045348	-0.001947	0.0421	-0.002922		1.2e-06			0.075229	0.002925	0.033006	-0.001947	0.045023	0.001947	0.03463	-0.000975	0.049245	-0.000975		0.000195
		0.039177	0	0.029433	0.002922	0.047946	0.000975	0.044698	-0.003897	0.043399	0.000975		0.000195			0.074254	0	0.034305	0.00195	0.043074	-0.0039	0.034305	-0.00195	0.051194	0.004872		0.0001944
		0.039177	0	0.029758	0.003897	0.049245	0.004872	0.046322	0.000975	0.043399	0.000975		0.0021438			0.075229	0.002925	0.033006	-0.001947	0.044049	-0.000975	0.03398	-0.002925	0.049245	-0.000975		-0.0007794
		0.039177	0	0.029433	0.002922	0.048271	0.00195	0.045673	-0.000972	0.041775	-0.003897		6e-07			0.07393	-0.000972	0.032681	-0.002922	0.043074	-0.0039	0.035604	0.001947	0.049895	0.000975		-0.0009744
		0.039177	0	0.030083	0.004872	0.049245	0.004872	0.046647	0.00195	0.041775	-0.003897		0.0015594			0.07393	-0.000972	0.032356	-0.003897	0.043399	-0.002925	0.03398	-0.002925	0.050545	0.002925		-0.0015588
		0.039177	0	0.029433	0.002922	0.048271	0.00195	0.045673	-0.000972	0.040801	-0.006819		-0.0005838			0.074579	0.000975	0.033331	-0.000972	0.044374	0	0.034955	0	0.05022	0.00195		0.0003906
		0.039177	0	0.029758	0.003897	0.048596	0.002925	0.044374	-0.004869	0.041775	-0.003897		-0.0003888			0.075229	0.002925	0.032031	-0.004872	0.044049	-0.000975	0.03398	-0.002925	0.04957	0		-0.0011694
		0.039177	0	0.029108	0.001947	0.047621	0	0.045997	0	0.043074	0		0.0003894			0.07328	-0.002922	0.03463	0.002925	0.044374	0	0.035279	0.000972	0.049245	-0.000975		-4.16334e-18
		0.039177	0	0.029758	0.003897	0.048921	0.0039	0.045997	0	0.043074	0		0.0015594			0.074579	0.000975	0.034305	0.00195	0.045023	0.001947	0.03463	-0.000975	0.049245	-0.000975		0.0005844
		0.039177	0	0.030083	0.004872	0.048921	0.0039	0.044049	-0.005844	0.042425	-0.001947		0.0001962			0.075229	0.002925	0.032031	-0.004872	0.043724	-0.00195	0.03463	-0.000975	0.05022	0.00195		-0.0005844
		0.039177	0	0.029433	0.002922	0.047946	0.000975	0.046647	0.00195	0.04275	-0.000972		0.000975			0.073605	-0.001947	0.034955	0.0039	0.0421	-0.006822	0.035279	0.000972	0.047946	-0.004872		-0.0017538
		0.039177	0	0.029108	0.001947	0.046972	-0.001947	0.044374	-0.004869	0.0421	-0.002922		-0.0015582			0.07328	-0.002922	0.033655	0	0.044698	0.000972	0.034305	-0.00195	0.04957	0		-0.00078
		0.039177	0	0.029108	0.001947	0.047297	-0.000972	0.045348	-0.001947	0.042425	-0.001947		-0.0005838			0.073605	-0.001947	0.032681	-0.002922	0.045023	0.001947	0.033331	-0.004872	0.048921	-0.001947		-0.0019482
		0.039177	0	0.031057	0.007794	0.04957	0.005847	0.044698	-0.003897	0.044049	0.002925		0.0025338			0.076528	0.006822	0.03398	0.000975	0.043074	-0.0039	0.034305	-0.00195	0.050545	0.002925		0.0009744
		0.039177	0	0.029758	0.003897	0.047297	-0.000972	0.046322	0.000975	0.043074	0		0.00078			0.072306	-0.005844	0.03463	0.002925	0.045673	0.003897	0.035929	0.002922	0.049245	-0.000975		0.000585
		0.039177	0	0.028134	-0.000975	0.047621	0	0.046322	0.000975	0.043399	0.000975		0.000195			0.074254	0	0.034305	0.00195	0.044374	0	0.034955	0	0.049245	-0.000975		0.000195
		0.039177	0	0.029433	0.002922	0.047297	-0.000972	0.045023	-0.002922	0.043724	0.00195		0.0001956			0.074254	0	0.033655	0	0.045348	0.002922	0.035604	0.001947	0.048596	-0.002922		0.0003894
		0.039177	0	0.028784	0.000975	0.047621	0	0.045997	0	0.043074	0		0.000195			0.075878	0.004872	0.033006	-0.001947	0.044374	0	0.03463	-0.000975	0.048596	-0.002922		-0.0001944
		0.039177	0	0.029433	0.002922	0.048271	0.00195	0.045348	-0.001947	0.0421	-0.002922		6e-07			0.074579	0.000975	0.033006	-0.001947	0.044049	-0.000975	0.03463	-0.000975	0.049245	-0.000975		-0.0007794
		0.039177	0	0.029758	0.003897	0.049245	0.004872	0.043724	-0.006819	0.04145	-0.004872		-0.0005844			0.074904	0.00195	0.032681	-0.002922	0.043724	-0.00195	0.034305	-0.00195	0.049245	-0.000975		-0.0011694
		0.039177	0	0.02716	-0.003897	0.046647	-0.002922	0.045673	-0.000972	0.043399	0.000975		-0.0013632			0.074254	0	0.033331	-0.000972	0.043074	-0.0039	0.034305	-0.00195	0.050545	0.002925		-0.0007794
		0.039177	0	0.030407	0.005844	0.047946	0.000975	0.045023	-0.002922	0.041775	-0.003897		0			0.073605	-0.001947	0.033331	-0.000972	0.044698	0.000972	0.03463	-0.000975	0.04957	0		-0.0005844
		0.039177	0	0.029108	0.001947	0.049245	0.004872	0.045673	-0.000972	0.043399	0.000975		0.0013644			0.073605	-0.001947	0.032681	-0.002922	0.044374	0	0.03398	-0.002925	0.049895	0.000975		-0.0013638
		0.039177	0	0.029433	0.002922	0.048921	0.0039	0.045673	-0.000972	0.043074	0		0.00117			0.074254	0	0.033331	-0.000972	0.044698	0.000972	0.03398	-0.002925	0.04957	0		-0.000585
		0.039177	0	0.029108	0.001947	0.047946	0.000975	0.044698	-0.003897	0.043074	0		-0.000195			0.072955	-0.003897	0.033331	-0.000972	0.043724	-0.00195	0.03463	-0.000975	0.04957	0		-0.0015588
		0.039177	0	0.029758	0.003897	0.048921	0.0039	0.045023	-0.002922	0.042425	-0.001947		0.0005856			0.072955	-0.003897	0.034955	0.0039	0.044374	0	0.032681	-0.006822	0.04957	0		-0.0013638
		0.039177	0	0.029108	0.001947	0.048921	0.0039	0.044049	-0.005844	0.042425	-0.001947		-0.0003888			0.073605	-0.001947	0.032356	-0.003897	0.044049	-0.000975	0.035279	0.000972	0.04957	0		-0.0011694
		0.039177	0	0.029758	0.003897	0.047946	0.000975	0.045997	0	0.041775	-0.003897		0.000195			0.073605	-0.001947	0.03398	0.000975	0.044698	0.000972	0.034955	0	0.048271	-0.003897		-0.0007794
		0.039177	0	0.029758	0.003897	0.048271	0.00195	0.044049	-0.005844	0.04275	-0.000972		-0.0001938			0.07263	-0.004872	0.033331	-0.000972	0.045673	0.003897	0.03463	-0.000975	0.047946	-0.004872		-0.0015588
		0.039177	0	0.028459	0	0.048271	0.00195	0.045023	-0.002922	0.042425	-0.001947		-0.0005838			0.074904	0.00195	0.035279	0.004872	0.043724	-0.00195	0.03463	-0.000975	0.049895	0.000975		0.0009744
		0.039177	0	0.029758	0.003897	0.047621	0	0.046647	0.00195	0.04145	-0.004872		0.000195			0.074579	0.000975	0.032356	-0.003897	0.043724	-0.00195	0.03463	-0.000975	0.049245	-0.000975		-0.0013644
		0.039177	0	0.029433	0.002922	0.050545	0.008772	0.044374	-0.004869	0.043724	0.00195		0.001755			0.07328	-0.002922	0.033006	-0.001947	0.044049	-0.000975	0.03398	-0.002925	0.048596	-0.002922		-0.0023382
		0.039177	0	0.030083	0.004872	0.048271	0.00195	0.045673	-0.000972	0.043074	0		0.00117			0.07393	-0.000972	0.032356	-0.003897	0.044374	0	0.033331	-0.004872	0.04957	0		-0.0019482
		0.039177	0	0.028784	0.000975	0.048921	0.0039	0.045348	-0.001947	0.04275	-0.000972		0.0003912			0.07393	-0.000972	0.033331	-0.000972	0.044374	0	0.034305	-0.00195	0.04957	0		-0.0007788
		0.039177	0	0.029433	0.002922	0.047946	0.000975	0.044049	-0.005844	0.043724	0.00195		6e-07			0.074254	0	0.034305	0.00195	0.045023	0.001947	0.035279	0.000972	0.048271	-0.003897		0.0001944
		0.039177	0	0.027484	-0.002925	0.048921	0.0039	0.045023	-0.002922	0.042425	-0.001947		-0.0007788			0.072306	-0.005844	0.032031	-0.004872	0.044049	-0.000975	0.035279	0.000972	0.04957	0		-0.0021438
		0.039177	0	0.030083	0.004872	0.048596	0.002925	0.045023	-0.002922	0.043724	0.00195		0.001365			0.074254	0	0.033006	-0.001947	0.043724	-0.00195	0.034305	-0.00195	0.049245	-0.000975		-0.0013644
		0.039177	0	0.029433	0.002922	0.047946	0.000975	0.044698	-0.003897	0.042425	-0.001947		-0.0003894			0.073605	-0.001947	0.033331	-0.000972	0.044049	-0.000975	0.034955	0	0.048921	-0.001947		-0.0011682
		0.039177	0	0.029758	0.003897	0.048921	0.0039	0.044049	-0.005844	0.043399	0.000975		0.0005856			0.07393	-0.000972	0.034305	0.00195	0.043724	-0.00195	0.03463	-0.000975	0.049245	-0.000975		-0.0005844
		0.039177	0	0.028459	0	0.048596	0.002925	0.045673	-0.000972	0.043724	0.00195		0.0007806			0.073605	-0.001947	0.033655	0	0.044698	0.000972	0.033655	-0.0039	0.049245	-0.000975		-0.00117
		0.039177	0	0.029108	0.001947	0.04957	0.005847	0.044049	-0.005844	0.04275	-0.000972		0.0001956			0.075878	0.004872	0.033331	-0.000972	0.044374	0	0.03463	-0.000975	0.048271	-0.003897		-0.0001944
		0.039177	0	0.028784	0.000975	0.047946	0.000975	0.046322	0.000975	0.041126	-0.005844		-0.0005838			0.07393	-0.000972	0.032681	-0.002922	0.044049	-0.000975	0.03463	-0.000975	0.049895	0.000975		-0.0009738
		0.039177	0	0.029108	0.001947	0.048596	0.002925	0.045673	-0.000972	0.044049	0.002925		0.001365			0.073605	-0.001947	0.033331	-0.000972	0.043399	-0.002925	0.035929	0.002922	0.048921	-0.001947		-0.0009738
		0.039177	0	0.029108	0.001947	0.048271	0.00195	0.045348	-0.001947	0.042425	-0.001947		6e-07			0.07393	-0.000972	0.033655	0	0.043399	-0.002925	0.035279	0.000972	0.049245	-0.000975		-0.00078
		0.039177	0	0.030407	0.005844	0.048271	0.00195	0.044049	-0.005844	0.042425	-0.001947		6e-07			0.072955	-0.003897	0.033331	-0.000972	0.045348	0.002922	0.035279	0.000972	0.047946	-0.004872		-0.0011694
		0.039177	0	0.028459	0	0.049245	0.004872	0.044698	-0.003897	0.0421	-0.002922		-0.0003894			0.074579	0.000975	0.034305	0.00195	0.043724	-0.00195	0.03463	-0.000975	0.048921	-0.001947		-0.0003894
		0.039177	0	0.030083	0.004872	0.048271	0.00195	0.045023	-0.002922	0.04275	-0.000972		0.0005856			0.073605	-0.001947	0.03463	0.002925	0.044698	0.000972	0.033655	-0.0039	0.04957	0		-0.00039
		0.039177	0	0.029758	0.003897	0.049245	0.004872	0.046322	0.000975	0.04275	-0.000972		0.0017544			0.073605	-0.001947	0.032681	-0.002922	0.045023	0.001947	0.035604	0.001947	0.047621	-0.005847		-0.0013644
		0.039177	0	0.030407	0.005844	0.048921	0.0039	0.045023	-0.002922	0.0421	-0.002922		0.00078			0.07328	-0.002922	0.034955	0.0039	0.043399	-0.002925	0.033331	-0.004872	0.048271	-0.003897		-0.0021432
		0.039177	0	0.028784	0.000975	0.048271	0.00195	0.045997	0	0.0421	-0.002922		6e-07			0.073605	-0.001947	0.033006	-0.001947	0.045023	0.001947	0.034305	-0.00195	0.048271	-0.003897		-0.0015588
		0.039177	0	0.029108	0.001947	0.05022	0.007797	0.045348	-0.001947	0.044374	0.0039		0.0023394			0.073605	-0.001947	0.03398	0.000975	0.044698	0.000972	0.03463	-0.000975	0.048271	-0.003897		-0.0009744
		0.039177	0	0.029758	0.003897	0.048921	0.0039	0.045997	0	0.04275	-0.000972		0.001365			0.074904	0.00195	0.033331	-0.000972	0.045023	0.001947	0.033655	-0.0039	0.04957	0		-0.000195
		0.039177	0	0.028784	0.000975	0.047946	0.000975	0.046972	0.002925	0.04275	-0.000972		0.0007806			0.07328	-0.002922	0.032356	-0.003897	0.04275	-0.004872	0.034305	-0.00195	0.050869	0.003897		-0.0019488
		0.039177	0	0.029433	0.002922	0.04957	0.005847	0.045023	-0.002922	0.042425	-0.001947		0.00078			0.074579	0.000975	0.033655	0	0.045673	0.003897	0.03463	-0.000975	0.048271	-0.003897		4.16334e-18
		0.039177	0	0.028459	0	0.048921	0.0039	0.044374	-0.004869	0.044049	0.002925		0.0003912			0.072955	-0.003897	0.034305	0.00195	0.044049	-0.000975	0.034305	-0.00195	0.047946	-0.004872		-0.0019488
		0.039177	0	0.029758	0.003897	0.049245	0.004872	0.045348	-0.001947	0.041775	-0.003897		0.000585			0.07393	-0.000972	0.03398	0.000975	0.044374	0	0.03463	-0.000975	0.049245	-0.000975		-0.0003894
		0.039177	0	0.028784	0.000975	0.048271	0.00195	0.043074	-0.008769	0.043074	0		-0.0011688			0.07393	-0.000972	0.033655	0	0.044374	0	0.035929	0.002922	0.05022	0.00195		0.00078
		0.039177	0	0.029108	0.001947	0.048921	0.0039	0.045997	0	0.04145	-0.004872		0.000195			0.075554	0.0039	0.03463	0.002925	0.043074	-0.0039	0.033331	-0.004872	0.047297	-0.006819		-0.0017532
		0.039177	0	0.028134	-0.000975	0.048596	0.002925	0.045348	-0.001947	0.04145	-0.004872		-0.0009738			0.07393	-0.000972	0.034305	0.00195	0.044698	0.000972	0.034955	0	0.049895	0.000975		0.000585
		0.039177	0	0.028784	0.000975	0.048921	0.0039	0.043724	-0.006819	0.04275	-0.000972		-0.0005832			0.074579	0.000975	0.033655	0	0.045673	0.003897	0.034305	-0.00195	0.047946	-0.004872		-0.00039
		0.039177	0	0.029433	0.002922	0.048596	0.002925	0.044374	-0.004869	0.04275	-0.000972		1.2e-06			0.07328	-0.002922	0.033655	0	0.043724	-0.00195	0.034955	0	0.048271	-0.003897		-0.0017538
		0.039177	0	0.028459	0	0.049245	0.004872	0.044698	-0.003897	0.041775	-0.003897		-0.0005844			0.072306	-0.005844	0.03463	0.002925	0.045023	0.001947	0.03463	-0.000975	0.048271	-0.003897		-0.0011688
		0.039177	0	0.029433	0.002922	0.048921	0.0039	0.045023	-0.002922	0.043074	0		0.00078			0.074254	0	0.03398	0.000975	0.043399	-0.002925	0.034305	-0.00195	0.049895	0.000975		-0.000585
		0.039177	0	0.028134	-0.000975	0.050545	0.008772	0.046972	0.002925	0.04275	-0.000972		0.00195			0.071656	-0.007794	0.033655	0	0.044698	0.000972	0.033331	-0.004872	0.048596	-0.002922		-0.0029232
		0.039177	0	0.029758	0.003897	0.047946	0.000975	0.045348	-0.001947	0.04145	-0.004872		-0.0003894			0.072955	-0.003897	0.033655	0	0.046322	0.005844	0.033331	-0.004872	0.049245	-0.000975		-0.00078
		0.039177	0	0.029108	0.001947	0.048596	0.002925	0.045023	-0.002922	0.044049	0.002925		0.000975			0.073605	-0.001947	0.033331	-0.000972	0.045348	0.002922	0.034955	0	0.05022	0.00195		0.0003906
		0.039177	0	0.029108	0.001947	0.047946	0.000975	0.045023	-0.002922	0.0421	-0.002922		-0.0005844			0.074579	0.000975	0.035929	0.006822	0.044698	0.000972	0.033655	-0.0039	0.049245	-0.000975		0.0007788
		0.039177	0	0.028134	-0.000975	0.04957	0.005847	0.044049	-0.005844	0.043074	0		-0.0001944			0.073605	-0.001947	0.032681	-0.002922	0.043724	-0.00195	0.034305	-0.00195	0.048596	-0.002922		-0.0023382
		0.039177	0	0.027484	-0.002925	0.048596	0.002925	0.045673	-0.000972	0.043724	0.00195		0.0001956			0.074904	0.00195	0.033331	-0.000972	0.045023	0.001947	0.03398	-0.002925	0.047621	-0.005847		-0.0011694
		0.039177	0	0.029433	0.002922	0.049895	0.006822	0.045997	0	0.04275	-0.000972		0.0017544			0.072955	-0.003897	0.033331	-0.000972	0.044698	0.000972	0.034305	-0.00195	0.047297	-0.006819		-0.0025332
		0.039177	0	0.028134	-0.000975	0.047621	0	0.043724	-0.006819	0.044049	0.002925		-0.0009738			0.074254	0	0.03398	0.000975	0.044698	0.000972	0.033655	-0.0039	0.049895	0.000975		-0.0001956
		0.039177	0	0.029758	0.003897	0.049895	0.006822	0.044698	-0.003897	0.04275	-0.000972		0.00117			0.07263	-0.004872	0.034305	0.00195	0.045997	0.004869	0.035929	0.002922	0.048271	-0.003897		0.0001944
		0.039177	0	0.027809	-0.00195	0.049245	0.004872	0.044374	-0.004869	0.0421	-0.002922		-0.0009738			0.074579	0.000975	0.03398	0.000975	0.044698	0.000972	0.033006	-0.005847	0.047621	-0.005847		-0.0017544
		0.039177	0	0.030407	0.005844	0.047946	0.000975	0.045673	-0.000972	0.042425	-0.001947		0.00078			0.072955	-0.003897	0.033006	-0.001947	0.044374	0	0.033006	-0.005847	0.048596	-0.002922		-0.0029226
		0.039177	0	0.02716	-0.003897	0.048596	0.002925	0.045348	-0.001947	0.04145	-0.004872		-0.0015582			0.07393	-0.000972	0.033655	0	0.044698	0.000972	0.033655	-0.0039	0.05022	0.00195		-0.00039
		0.039177	0	0.027809	-0.00195	0.050545	0.008772	0.045997	0	0.042425	-0.001947		0.000975			0.07328	-0.002922	0.03398	0.000975	0.044698	0.000972	0.03398	-0.002925	0.049245	-0.000975		-0.000975
		0.039177	0	0.028134	-0.000975	0.048596	0.002925	0.044698	-0.003897	0.043724	0.00195		6e-07			0.073605	-0.001947	0.034305	0.00195	0.044049	-0.000975	0.034305	-0.00195	0.04957	0		-0.0005844
		0.039177	0	0.028459	0	0.04957	0.005847	0.045348	-0.001947	0.044049	0.002925		0.001365			0.075554	0.0039	0.034955	0.0039	0.044374	0	0.03463	-0.000975	0.048921	-0.001947		0.0009756
		0.039177	0	0.028134	-0.000975	0.048921	0.0039	0.046322	0.000975	0.043074	0		0.00078			0.074254	0	0.03398	0.000975	0.044698	0.000972	0.034955	0	0.049895	0.000975		0.0005844
		0.039177	0	0.029433	0.002922	0.048596	0.002925	0.045348	-0.001947	0.04275	-0.000972		0.0005856			0.073605	-0.001947	0.033655	0	0.044374	0	0.033655	-0.0039	0.047946	-0.004872		-0.0021438
		0.039177	0	0.028459	0	0.05022	0.007797	0.044374	-0.004869	0.043724	0.00195		0.0009756			0.074579	0.000975	0.033655	0	0.045348	0.002922	0.033006	-0.005847	0.049245	-0.000975		-0.000585
		0.039177	0	0.028459	0	0.05022	0.007797	0.045673	-0.000972	0.04275	-0.000972		0.0011706			0.07393	-0.000972	0.03398	0.000975	0.045023	0.001947	0.033006	-0.005847	0.049245	-0.000975		-0.0009744
		0.039177	0	0.02716	-0.003897	0.049895	0.006822	0.046647	0.00195	0.0421	-0.002922		0.0003906			0.07393	-0.000972	0.034305	0.00195	0.044374	0	0.033006	-0.005847	0.048921	-0.001947		-0.0013632
		0.039177	0	0.029433	0.002922	0.049895	0.006822	0.044049	-0.005844	0.044049	0.002925		0.001365			0.07393	-0.000972	0.03398	0.000975	0.044698	0.000972	0.035604	0.001947	0.048271	-0.003897		-0.000195
		0.039177	0	0.026185	-0.006822	0.049245	0.004872	0.045023	-0.002922	0.04275	-0.000972		-0.0011688			0.073605	-0.001947	0.032681	-0.002922	0.045023	0.001947	0.03398	-0.002925	0.050869	0.003897		-0.00039
		0.039177	0	0.028134	-0.000975	0.048921	0.0039	0.045348	-0.001947	0.0421	-0.002922		-0.0003888			0.07393	-0.000972	0.03463	0.002925	0.045348	0.002922	0.033006	-0.005847	0.048596	-0.002922		-0.0007788
		0.039177	0	0.028784	0.000975	0.049245	0.004872	0.045673	-0.000972	0.04275	-0.000972		0.0007806			0.074904	0.00195	0.034955	0.0039	0.044698	0.000972	0.033006	-0.005847	0.048271	-0.003897		-0.0005844
		0.039177	0	0.028134	-0.000975	0.049245	0.004872	0.045673	-0.000972	0.043399	0.000975		0.00078			0.075554	0.0039	0.032356	-0.003897	0.043724	-0.00195	0.033331	-0.004872	0.048921	-0.001947		-0.0017532
		0.039177	0	0.028784	0.000975	0.049245	0.004872	0.045348	-0.001947	0.043399	0.000975		0.000975			0.07263	-0.004872	0.035279	0.004872	0.045023	0.001947	0.03463	-0.000975	0.047946	-0.004872		-0.00078
		0.039177	0	0.028784	0.000975	0.05022	0.007797	0.045673	-0.000972	0.042425	-0.001947		0.0011706			0.074579	0.000975	0.03398	0.000975	0.04275	-0.004872	0.033331	-0.004872	0.048271	-0.003897		-0.0023382
		0.039177	0	0.028134	-0.000975	0.049245	0.004872	0.045348	-0.001947	0.04275	-0.000972		0.0001956			0.074904	0.00195	0.034305	0.00195	0.044374	0	0.03463	-0.000975	0.048596	-0.002922		6e-07
		0.039177	0	0.028459	0	0.049245	0.004872	0.044049	-0.005844	0.042425	-0.001947		-0.0005838			0.073605	-0.001947	0.03398	0.000975	0.045348	0.002922	0.033331	-0.004872	0.05022	0.00195		-0.0001944
		0.039177	0	0.027809	-0.00195	0.049245	0.004872	0.046322	0.000975	0.044049	0.002925		0.0013644			0.073605	-0.001947	0.034955	0.0039	0.043724	-0.00195	0.03398	-0.002925	0.048921	-0.001947		-0.0009738
		0.039177	0	0.027809	-0.00195	0.04957	0.005847	0.045673	-0.000972	0.043074	0		0.000585			0.074254	0	0.033655	0	0.043399	-0.002925	0.03398	-0.002925	0.049245	-0.000975		-0.001365
		0.039177	0	0.028784	0.000975	0.050545	0.008772	0.046322	0.000975	0.043724	0.00195		0.0025344			0.074254	0	0.032356	-0.003897	0.045348	0.002922	0.033331	-0.004872	0.050545	0.002925		-0.0005844
		0.039177	0	0.028459	0	0.048596	0.002925	0.045673	-0.000972	0.043074	0		0.0003906			0.07328	-0.002922	0.03398	0.000975	0.044049	-0.000975	0.03398	-0.002925	0.047946	-0.004872		-0.0021438
		0.039177	0	0.029758	0.003897	0.049245	0.004872	0.044698	-0.003897	0.04275	-0.000972		0.00078			0.074579	0.000975	0.035279	0.004872	0.044049	-0.000975	0.033331	-0.004872	0.048596	-0.002922		-0.0005844
		0.039177	0	0.028459	0	0.05022	0.007797	0.045348	-0.001947	0.043074	0		0.00117			0.07263	-0.004872	0.034955	0.0039	0.043399	-0.002925	0.03463	-0.000975	0.05022	0.00195		-0.0005844
		0.039177	0	0.029108	0.001947	0.048596	0.002925	0.045348	-0.001947	0.043724	0.00195		0.000975			0.073605	-0.001947	0.03398	0.000975	0.044698	0.000972	0.032356	-0.007797	0.047621	-0.005847		-0.0027288
		0.039177	0	0.028459	0	0.049245	0.004872	0.046322	0.000975	0.042425	-0.001947		0.00078			0.074904	0.00195	0.03398	0.000975	0.044698	0.000972	0.03463	-0.000975	0.048596	-0.002922		4.16334e-18
		0.039177	0	0.028784	0.000975	0.049245	0.004872	0.045348	-0.001947	0.043724	0.00195		0.00117			0.074579	0.000975	0.033006	-0.001947	0.044049	-0.000975	0.03398	-0.002925	0.048596	-0.002922		-0.0015588
		0.039177	0	0.027809	-0.00195	0.049245	0.004872	0.044698	-0.003897	0.042425	-0.001947		-0.0005844			0.075554	0.0039	0.03398	0.000975	0.045673	0.003897	0.034305	-0.00195	0.047621	-0.005847		0.000195
		0.039177	0	0.029108	0.001947	0.05022	0.007797	0.045673	-0.000972	0.043399	0.000975		0.0019494			0.07328	-0.002922	0.03398	0.000975	0.043399	-0.002925	0.032356	-0.007797	0.048271	-0.003897		-0.0033132
		0.039177	0	0.028459	0	0.048921	0.0039	0.044049	-0.005844	0.042425	-0.001947		-0.0007782			0.074254	0	0.034305	0.00195	0.043074	-0.0039	0.033006	-0.005847	0.049245	-0.000975		-0.0017544
		0.039177	0	0.029108	0.001947	0.047946	0.000975	0.045348	-0.001947	0.043399	0.000975		0.00039			0.075878	0.004872	0.03398	0.000975	0.044049	-0.000975	0.033655	-0.0039	0.048596	-0.002922		-0.00039
		0.039177	0	0.029433	0.002922	0.049245	0.004872	0.045997	0	0.04275	-0.000972		0.0013644			0.07328	-0.002922	0.033006	-0.001947	0.043724	-0.00195	0.035279	0.000972	0.048596	-0.002922		-0.0017538
		0.039177	0	0.029758	0.003897	0.051194	0.010719	0.046322	0.000975	0.043399	0.000975		0.0033132			0.074904	0.00195	0.033655	0	0.043074	-0.0039	0.03398	-0.002925	0.049895	0.000975		-0.00078
		0.039177	0	0.028134	-0.000975	0.049245	0.004872	0.045023	-0.002922	0.043074	0		0.000195			0.072955	-0.003897	0.034305	0.00195	0.044049	-0.000975	0.03398	-0.002925	0.04957	0		-0.0011694
		0.039177	0	0.029108	0.001947	0.04957	0.005847	0.045023	-0.002922	0.044374	0.0039		0.0017544			0.07328	-0.002922	0.03398	0.000975	0.044049	-0.000975	0.03463	-0.000975	0.049245	-0.000975		-0.0009744
		0.039177	0	0.030083	0.004872	0.049245	0.004872	0.045348	-0.001947	0.044049	0.002925		0.0021444			0.073605	-0.001947	0.033331	-0.000972	0.04275	-0.004872	0.032681	-0.006822	0.049895	0.000975		-0.0027276
		0.039177	0	0.029108	0.001947	0.048596	0.002925	0.045348	-0.001947	0.0421	-0.002922		6e-07			0.075554	0.0039	0.033006	-0.001947	0.044374	0	0.034305	-0.00195	0.05022	0.00195		0.0003906
		0.039177	0	0.027484	-0.002925	0.048596	0.002925	0.046647	0.00195	0.0421	-0.002922		-0.0001944			0.074579	0.000975	0.03463	0.002925	0.043399	-0.002925	0.034305	-0.00195	0.049245	-0.000975		-0.00039
		0.039177	0	0.028459	0	0.049245	0.004872	0.045348	-0.001947	0.042425	-0.001947		0.0001956			0.074254	0	0.033331	-0.000972	0.045348	0.002922	0.032681	-0.006822	0.047621	-0.005847		-0.0021438
		0.039177	0	0.027809	-0.00195	0.050545	0.008772	0.045673	-0.000972	0.043724	0.00195		0.00156			0.074254	0	0.034305	0.00195	0.043399	-0.002925	0.03398	-0.002925	0.048921	-0.001947		-0.0011694
		0.039177	0	0.029758	0.003897	0.048921	0.0039	0.046322	0.000975	0.043074	0		0.0017544			0.074579	0.000975	0.033331	-0.000972	0.044374	0	0.034305	-0.00195	0.049895	0.000975		-0.0001944
		0.039177	0	0.029108	0.001947	0.05022	0.007797	0.046322	0.000975	0.043074	0		0.0021438			0.074904	0.00195	0.03463	0.002925	0.043074	-0.0039	0.03398	-0.002925	0.05022	0.00195		4.16334e-18
		0.039177	0	0.027809	-0.00195	0.049895	0.006822	0.045673	-0.000972	0.044374	0.0039		0.00156			0.074254	0	0.033655	0	0.044698	0.000972	0.033006	-0.005847	0.04957	0		-0.000975
		0.039177	0	0.028784	0.000975	0.047946	0.000975	0.044698	-0.003897	0.042425	-0.001947		-0.0007788			0.075229	0.002925	0.03398	0.000975	0.044049	-0.000975	0.032031	-0.008772	0.049245	-0.000975		-0.0013644
		0.039177	0	0.02716	-0.003897	0.049245	0.004872	0.045673	-0.000972	0.04275	-0.000972		-0.0001938			0.07393	-0.000972	0.033655	0	0.043724	-0.00195	0.033331	-0.004872	0.049245	-0.000975		-0.0017538
		0.039177	0	0.028134	-0.000975	0.048921	0.0039	0.047621	0.004872	0.043074	0		0.0015594			0.074904	0.00195	0.034305	0.00195	0.044049	-0.000975	0.033331	-0.004872	0.048596	-0.002922		-0.0009738
		0.039177	0	0.028784	0.000975	0.047946	0.000975	0.045673	-0.000972	0.044374	0.0039		0.0009756			0.074254	0	0.03463	0.002925	0.043074	-0.0039	0.033655	-0.0039	0.048921	-0.001947		-0.0013644
		0.039177	0	0.030083	0.004872	0.049245	0.004872	0.044698	-0.003897	0.044374	0.0039		0.0019494			0.074904	0.00195	0.033006	-0.001947	0.044698	0.000972	0.033331	-0.004872	0.049895	0.000975		-0.0005844
		0.039177	0	0.027484	-0.002925	0.04957	0.005847	0.045023	-0.002922	0.04275	-0.000972		-0.0001944			0.07328	-0.002922	0.034305	0.00195	0.043724	-0.00195	0.03398	-0.002925	0.05022	0.00195		-0.0007794
		0.039177	0	0.02716	-0.003897	0.049895	0.006822	0.047297	0.0039	0.044049	0.002925		0.00195			0.07393	-0.000972	0.033331	-0.000972	0.043074	-0.0039	0.033655	-0.0039	0.05022	0.00195		-0.0015588
		0.039177	0	0.028134	-0.000975	0.048271	0.00195	0.046972	0.002925	0.043399	0.000975		0.000975			0.074904	0.00195	0.03398	0.000975	0.044049	-0.000975	0.034955	0	0.04957	0		0.00039
		0.039177	0	0.028784	0.000975	0.05022	0.007797	0.045997	0	0.044049	0.002925		0.0023394			0.07393	-0.000972	0.03398	0.000975	0.04275	-0.004872	0.034955	0	0.049245	-0.000975		-0.0011688
		0.039177	0	0.027809	-0.00195	0.049245	0.004872	0.045997	0	0.0421	-0.002922		-2.08167e-18			0.076528	0.006822	0.033655	0	0.045673	0.003897	0.03398	-0.002925	0.049245	-0.000975		0.0013638
		0.039177	0	0.028784	0.000975	0.048921	0.0039	0.045023	-0.002922	0.044049	0.002925		0.0009756			0.072955	-0.003897	0.033655	0	0.043724	-0.00195	0.033006	-0.005847	0.048596	-0.002922		-0.0029232
		0.039177	0	0.028134	-0.000975	0.049245	0.004872	0.045997	0	0.0421	-0.002922		0.000195			0.075229	0.002925	0.03398	0.000975	0.043074	-0.0039	0.032681	-0.006822	0.049895	0.000975		-0.0011694
		0.039177	0	0.029108	0.001947	0.047946	0.000975	0.046322	0.000975	0.043724	0.00195		0.0011694			0.076853	0.007797	0.033006	-0.001947	0.044049	-0.000975	0.03398	-0.002925	0.049895	0.000975		0.000585
		0.039177	0	0.028134	-0.000975	0.049245	0.004872	0.045997	0	0.043074	0		0.0007794			0.074579	0.000975	0.033655	0	0.045348	0.002922	0.03398	-0.002925	0.050545	0.002925		0.0007794
		0.039177	0	0.029433	0.002922	0.048921	0.0039	0.045997	0	0.044374	0.0039		0.0021444			0.074579	0.000975	0.032681	-0.002922	0.04275	-0.004872	0.032681	-0.006822	0.049895	0.000975		-0.0025332
		0.039177	0	0.028134	-0.000975	0.04957	0.005847	0.046972	0.002925	0.04275	-0.000972		0.001365			0.074579	0.000975	0.034305	0.00195	0.044698	0.000972	0.033331	-0.004872	0.049895	0.000975		8.32667e-18
		0.039177	0	0.027484	-0.002925	0.047297	-0.000972	0.044698	-0.003897	0.043074	0		-0.0015588			0.074579	0.000975	0.033331	-0.000972	0.04275	-0.004872	0.03463	-0.000975	0.04957	0		-0.0011688
		0.039177	0	0.028784	0.000975	0.049245	0.004872	0.044374	-0.004869	0.044049	0.002925		0.0007806			0.076203	0.005847	0.034305	0.00195	0.045023	0.001947	0.033331	-0.004872	0.04957	0		0.0009744
		0.039177	0	0.028459	0	0.04957	0.005847	0.046322	0.000975	0.043724	0.00195		0.0017544			0.074904	0.00195	0.032356	-0.003897	0.04275	-0.004872	0.034305	-0.00195	0.049895	0.000975		-0.0015588
		0.039177	0	0.028134	-0.000975	0.047946	0.000975	0.046322	0.000975	0.043074	0		0.000195			0.073605	-0.001947	0.03398	0.000975	0.044374	0	0.03463	-0.000975	0.048921	-0.001947		-0.0007788
		0.039177	0	0.029433	0.002922	0.048921	0.0039	0.045348	-0.001947	0.0421	-0.002922		0.0003906			0.075878	0.004872	0.033655	0	0.043724	-0.00195	0.033655	-0.0039	0.04957	0		-0.0001956
		0.039177	0	0.026835	-0.004872	0.048921	0.0039	0.047621	0.004872	0.044049	0.002925		0.001365			0.07328	-0.002922	0.033655	0	0.044049	-0.000975	0.032356	-0.007797	0.048921	-0.001947		-0.0027282
		0.039177	0	0.029108	0.001947	0.048596	0.002925	0.045997	0	0.04145	-0.004872		0			0.074579	0.000975	0.033655	0	0.045997	0.004869	0.03398	-0.002925	0.049245	-0.000975		0.0003888
		0.039177	0	0.029758	0.003897	0.048271	0.00195	0.045673	-0.000972	0.043074	0		0.000975			0.07393	-0.000972	0.034305	0.00195	0.043724	-0.00195	0.033331	-0.004872	0.050869	0.003897		-0.0003894
		0.039177	0	0.028459	0	0.048921	0.0039	0.045673	-0.000972	0.042425	-0.001947		0.0001962			0.074904	0.00195	0.03398	0.000975	0.045673	0.003897	0.03463	-0.000975	0.04957	0		0.0011694
		0.039177	0	0.029108	0.001947	0.049895	0.006822	0.046647	0.00195	0.04275	-0.000972		0.0019494			0.073605	-0.001947	0.033006	-0.001947	0.042425	-0.005847	0.034305	-0.00195	0.049895	0.000975		-0.0021432
		0.039177	0	0.029108	0.001947	0.048921	0.0039	0.045673	-0.000972	0.042425	-0.001947		0.0005856			0.075554	0.0039	0.032681	-0.002922	0.045997	0.004869	0.034305	-0.00195	0.048271	-0.003897		4.16334e-18
		0.039177	0	0.027809	-0.00195	0.04957	0.005847	0.045673	-0.000972	0.043074	0		0.000585			0.072955	-0.003897	0.033331	-0.000972	0.043399	-0.002925	0.033655	-0.0039	0.050869	0.003897		-0.0015594
		0.039177	0	0.028459	0	0.048921	0.0039	0.046322	0.000975	0.044049	0.002925		0.00156			0.075878	0.004872	0.032681	-0.002922	0.044698	0.000972	0.033655	-0.0039	0.05022	0.00195		0.0001944
		0.039177	0	0.029108	0.001947	0.048596	0.002925	0.045673	-0.000972	0.043074	0		0.00078			0.075878	0.004872	0.033331	-0.000972	0.043074	-0.0039	0.033655	-0.0039	0.049245	-0.000975		-0.000975
		0.039177	0	0.029108	0.001947	0.047946	0.000975	0.045348	-0.001947	0.0421	-0.002922		-0.0003894			0.075878	0.004872	0.032356	-0.003897	0.044049	-0.000975	0.033655	-0.0039	0.049895	0.000975		-0.000585
		0.039177	0	0.028784	0.000975	0.049245	0.004872	0.045997	0	0.041775	-0.003897		0.00039			0.07328	-0.002922	0.032031	-0.004872	0.043074	-0.0039	0.033655	-0.0039	0.048921	-0.001947		-0.0035082
		0.039177	0	0.029108	0.001947	0.049245	0.004872	0.045348	-0.001947	0.0421	-0.002922		0.00039			0.075878	0.004872	0.03398	0.000975	0.044049	-0.000975	0.03463	-0.000975	0.049895	0.000975		0.0009744
		0.039177	0	0.027809	-0.00195	0.048596	0.002925	0.045673	-0.000972	0.043074	0		6e-07			0.074579	0.000975	0.034955	0.0039	0.044374	0	0.03463	-0.000975	0.05022	0.00195		0.00117
		0.039177	0	0.029758	0.003897	0.049895	0.006822	0.045348	-0.001947	0.042425	-0.001947		0.001365			0.073605	-0.001947	0.030732	-0.008769	0.044049	-0.000975	0.033655	-0.0039	0.049895	0.000975		-0.0029232
		0.039177	0	0.028459	0	0.04957	0.005847	0.045997	0	0.042425	-0.001947		0.00078			0.074254	0	0.033006	-0.001947	0.045348	0.002922	0.034955	0	0.050869	0.003897		0.0009744
		0.039177	0	0.029108	0.001947	0.049245	0.004872	0.046972	0.002925	0.043074	0		0.0019488			0.074579	0.000975	0.034305	0.00195	0.0421	-0.006822	0.034305	-0.00195	0.04957	0		-0.0011694
		0.039177	0	0.028459	0	0.048596	0.002925	0.044698	-0.003897	0.04275	-0.000972		-0.0003888			0.074579	0.000975	0.032681	-0.002922	0.044698	0.000972	0.033331	-0.004872	0.049245	-0.000975		-0.0013644
		0.039177	0	0.030083	0.004872	0.048921	0.0039	0.046322	0.000975	0.0421	-0.002922		0.001365			0.074254	0	0.032031	-0.004872	0.043724	-0.00195	0.033655	-0.0039	0.04957	0		-0.0021444
		0.039177	0	0.029433	0.002922	0.048271	0.00195	0.045673	-0.000972	0.04145	-0.004872		-0.0001944			0.074579	0.000975	0.033331	-0.000972	0.043074	-0.0039	0.03463	-0.000975	0.050545	0.002925		-0.0003894
		0.039177	0	0.028784	0.000975	0.047297	-0.000972	0.045348	-0.001947	0.043074	0		-0.0003888			0.074254	0	0.033655	0	0.044698	0.000972	0.034305	-0.00195	0.049245	-0.000975		-0.0003906
		0.039177	0	0.029433	0.002922	0.046972	-0.001947	0.046647	0.00195	0.042425	-0.001947		0.0001956			0.07393	-0.000972	0.032356	-0.003897	0.044698	0.000972	0.034955	0	0.049245	-0.000975		-0.0009744
		0.039177	0	0.030732	0.006819	0.048271	0.00195	0.045023	-0.002922	0.0421	-0.002922		0.000585			0.075554	0.0039	0.03398	0.000975	0.044698	0.000972	0.034305	-0.00195	0.049895	0.000975		0.0009744
		0.039177	0	0.027809	-0.00195	0.05022	0.007797	0.045023	-0.002922	0.040801	-0.006819		-0.0007788			0.07393	-0.000972	0.033331	-0.000972	0.043074	-0.0039	0.033655	-0.0039	0.049245	-0.000975		-0.0021438
		0.039177	0	0.029108	0.001947	0.048596	0.002925	0.046322	0.000975	0.043399	0.000975		0.0013644			0.075878	0.004872	0.033655	0	0.04275	-0.004872	0.034305	-0.00195	0.047946	-0.004872		-0.0013644
		0.039177	0	0.028459	0	0.049895	0.006822	0.045348	-0.001947	0.04275	-0.000972		0.0007806			0.07393	-0.000972	0.032356	-0.003897	0.044698	0.000972	0.032681	-0.006822	0.049895	0.000975		-0.0019488
		0.039177	0	0.029433	0.002922	0.048921	0.0039	0.046322	0.000975	0.04145	-0.004872		0.000585			0.075229	0.002925	0.03398	0.000975	0.04275	-0.004872	0.03398	-0.002925	0.048921	-0.001947		-0.0011688
		0.039177	0	0.028784	0.000975	0.049245	0.004872	0.046647	0.00195	0.043074	0		0.0015594			0.074254	0	0.033655	0	0.044049	-0.000975	0.034305	-0.00195	0.049245	-0.000975		-0.00078
		0.039177	0	0.029758	0.003897	0.047946	0.000975	0.045023	-0.002922	0.04275	-0.000972		0.0001956			0.074579	0.000975	0.033655	0	0.043399	-0.002925	0.035604	0.001947	0.04957	0		-6e-07
		0.039177	0	0.028459	0	0.048596	0.002925	0.045673	-0.000972	0.041126	-0.005844		-0.0007782			0.074904	0.00195	0.033655	0	0.044049	-0.000975	0.03398	-0.002925	0.049895	0.000975		-0.000195
		0.039177	0	0.028134	-0.000975	0.049245	0.004872	0.045348	-0.001947	0.041775	-0.003897		-0.0003894			0.074904	0.00195	0.03463	0.002925	0.044698	0.000972	0.034955	0	0.048921	-0.001947		0.00078
		0.039177	0	0.030407	0.005844	0.049245	0.004872	0.045348	-0.001947	0.0421	-0.002922		0.0011694			0.074579	0.000975	0.033331	-0.000972	0.044049	-0.000975	0.034305	-0.00195	0.048596	-0.002922		-0.0011688
		0.039177	0	0.029433	0.002922	0.048921	0.0039	0.045023	-0.002922	0.043399	0.000975		0.000975			0.075229	0.002925	0.033006	-0.001947	0.044049	-0.000975	0.035604	0.001947	0.050545	0.002925		0.000975
		0.039177	0	0.028784	0.000975	0.047621	0	0.045348	-0.001947	0.042425	-0.001947		-0.0005838			0.075229	0.002925	0.03463	0.002925	0.043074	-0.0039	0.03398	-0.002925	0.048596	-0.002922		-0.0007794
		0.039177	0	0.030083	0.004872	0.048921	0.0039	0.046972	0.002925	0.043074	0		0.0023394			0.074254	0	0.033006	-0.001947	0.043074	-0.0039	0.034305	-0.00195	0.04957	0		-0.0015594
		0.039177	0	0.030407	0.005844	0.048271	0.00195	0.045997	0	0.040801	-0.006819		0.000195			0.074579	0.000975	0.033006	-0.001947	0.044049	-0.000975	0.032356	-0.007797	0.04957	0		-0.0019488
		0.039177	0	0.029758	0.003897	0.048271	0.00195	0.045673	-0.000972	0.042425	-0.001947		0.0005856			0.074579	0.000975	0.03463	0.002925	0.044698	0.000972	0.034305	-0.00195	0.048596	-0.002922		8.32667e-18
		0.039177	0	0.027809	-0.00195	0.048271	0.00195	0.045348	-0.001947	0.043724	0.00195		6e-07			0.07393	-0.000972	0.032681	-0.002922	0.044049	-0.000975	0.034955	0	0.049245	-0.000975		-0.0011688
		0.039177	0	0.029433	0.002922	0.047946	0.000975	0.045023	-0.002922	0.0421	-0.002922		-0.0003894			0.075878	0.004872	0.03463	0.002925	0.044049	-0.000975	0.035279	0.000972	0.049245	-0.000975		0.0013638
		0.039177	0	0.028459	0	0.04957	0.005847	0.045673	-0.000972	0.041775	-0.003897		0.0001956			0.07263	-0.004872	0.032681	-0.002922	0.045023	0.001947	0.03398	-0.002925	0.050545	0.002925		-0.0011694
		0.039177	0	0.029758	0.003897	0.047946	0.000975	0.045997	0	0.041126	-0.005844		-0.0001944			0.07393	-0.000972	0.03398	0.000975	0.044698	0.000972	0.034955	0	0.047621	-0.005847		-0.0009744
		0.039177	0	0.030083	0.004872	0.048271	0.00195	0.045673	-0.000972	0.0421	-0.002922		0.0005856			0.075229	0.002925	0.032681	-0.002922	0.043074	-0.0039	0.03463	-0.000975	0.049895	0.000975		-0.0007794
		0.039177	0	0.029433	0.002922	0.04957	0.005847	0.044698	-0.003897	0.043074	0		0.0009744			0.07393	-0.000972	0.03463	0.002925	0.043724	-0.00195	0.035279	0.000972	0.048921	-0.001947		-0.0001944
		0.039177	0	0.028784	0.000975	0.047946	0.000975	0.043724	-0.006819	0.0421	-0.002922		-0.0015582			0.075554	0.0039	0.034305	0.00195	0.045673	0.003897	0.034305	-0.00195	0.051194	0.004872		0.0025338
		0.039177	0	0.029433	0.002922	0.04957	0.005847	0.045348	-0.001947	0.041126	-0.005844		0.0001956			0.074254	0	0.033006	-0.001947	0.045023	0.001947	0.03463	-0.000975	0.048271	-0.003897		-0.0009744
		0.039177	0	0.030083	0.004872	0.047621	0	0.045348	-0.001947	0.043724	0.00195		0.000975			0.075229	0.002925	0.032031	-0.004872	0.042425	-0.005847	0.036254	0.003897	0.05022	0.00195		-0.0003894
		0.039177	0	0.02586	-0.007797	0.048921	0.0039	0.045348	-0.001947	0.0421	-0.002922		-0.0017532			0.073605	-0.001947	0.034305	0.00195	0.044374	0	0.033331	-0.004872	0.04957	0		-0.0009738
		0.039177	0	0.030083	0.004872	0.047946	0.000975	0.044374	-0.004869	0.04275	-0.000972		1.2e-06			0.074579	0.000975	0.033655	0	0.045348	0.002922	0.034955	0	0.048596	-0.002922		0.000195
		0.039177	0	0.029758	0.003897	0.049245	0.004872	0.045023	-0.002922	0.04275	-0.000972		0.000975			0.073605	-0.001947	0.032681	-0.002922	0.045023	0.001947	0.034305	-0.00195	0.04957	0		-0.0009744
		0.039177	0	0.031057	0.007794	0.047946	0.000975	0.045348	-0.001947	0.042425	-0.001947		0.000975			0.073605	-0.001947	0.034955	0.0039	0.044049	-0.000975	0.034305	-0.00195	0.04957	0		-0.0001944
		0.039177	0	0.029758	0.003897	0.049245	0.004872	0.045997	0	0.0421	-0.002922		0.0011694			0.074904	0.00195	0.032031	-0.004872	0.044049	-0.000975	0.034955	0	0.048271	-0.003897		-0.0015588
		0.039177	0	0.029108	0.001947	0.047946	0.000975	0.044374	-0.004869	0.04275	-0.000972		-0.0005838			0.07393	-0.000972	0.033006	-0.001947	0.044049	-0.000975	0.03398	-0.002925	0.048921	-0.001947		-0.0017532
		0.039177	0	0.029433	0.002922	0.049245	0.004872	0.045997	0	0.04275	-0.000972		0.0013644			0.074579	0.000975	0.032681	-0.002922	0.044698	0.000972	0.03398	-0.002925	0.048596	-0.002922		-0.0013644
		0.039177	0	0.028784	0.000975	0.047946	0.000975	0.044049	-0.005844	0.043399	0.000975		-0.0005838			0.07328	-0.002922	0.033331	-0.000972	0.044049	-0.000975	0.034955	0	0.048596	-0.002922		-0.0015582
		0.039177	0	0.029108	0.001947	0.049245	0.004872	0.043399	-0.007794	0.04145	-0.004872		-0.0011694			0.074254	0	0.035279	0.004872	0.045673	0.003897	0.034955	0	0.048921	-0.001947		0.0013644
		0.039177	0	0.028784	0.000975	0.048921	0.0039	0.045673	-0.000972	0.0421	-0.002922		0.0001962			0.07393	-0.000972	0.031707	-0.005844	0.043074	-0.0039	0.034955	0	0.048921	-0.001947		-0.0025326
		0.039177	0	0.030407	0.005844	0.048596	0.002925	0.045997	0	0.043399	0.000975		0.0019488			0.07393	-0.000972	0.033655	0	0.045023	0.001947	0.03398	-0.002925	0.049895	0.000975		-0.000195
		0.039177	0	0.029433	0.002922	0.048271	0.00195	0.044374	-0.004869	0.042425	-0.001947		-0.0003888			0.07393	-0.000972	0.033331	-0.000972	0.043399	-0.002925	0.034955	0	0.047946	-0.004872		-0.0019482
		0.039177	0	0.029758	0.003897	0.047946	0.000975	0.046647	0.00195	0.041775	-0.003897		0.000585			0.074579	0.000975	0.033655	0	0.044049	-0.000975	0.03463	-0.000975	0.049895	0.000975		4.16334e-18
		0.039177	0	0.029433	0.002922	0.049895	0.006822	0.043399	-0.007794	0.0421	-0.002922		-0.0001944			0.075229	0.002925	0.033655	0	0.044698	0.000972	0.03398	-0.002925	0.048596	-0.002922		-0.00039
		0.039177	0	0.029108	0.001947	0.048596	0.002925	0.045348	-0.001947	0.04275	-0.000972		0.0003906			0.07263	-0.004872	0.033006	-0.001947	0.044049	-0.000975	0.03398	-0.002925	0.050869	0.003897		-0.0013644
		0.039177	0	0.029433	0.002922	0.049245	0.004872	0.044698	-0.003897	0.04275	-0.000972		0.000585			0.074904	0.00195	0.03398	0.000975	0.044374	0	0.033655	-0.0039	0.04957	0		-0.000195
		0.039177	0	0.028134	-0.000975	0.048921	0.0039	0.045348	-0.001947	0.042425	-0.001947		-0.0001938			0.074579	0.000975	0.03398	0.000975	0.044049	-0.000975	0.034955	0	0.048271	-0.003897		-0.0005844
		0.039177	0	0.029758	0.003897	0.048596	0.002925	0.044698	-0.003897	0.042425	-0.001947		0.0001956			0.074579	0.000975	0.03398	0.000975	0.044698	0.000972	0.034305	-0.00195	0.048921	-0.001947		-0.000195
		0.039177	0	0.028134	-0.000975	0.048271	0.00195	0.045348	-0.001947	0.043399	0.000975		6e-07			0.071981	-0.006819	0.03398	0.000975	0.044698	0.000972	0.03398	-0.002925	0.048596	-0.002922		-0.0021438
		0.039177	0	0.029758	0.003897	0.047297	-0.000972	0.044698	-0.003897	0.041126	-0.005844		-0.0013632			0.07393	-0.000972	0.033655	0	0.045023	0.001947	0.034955	0	0.04957	0		0.000195
		0.039177	0	0.029108	0.001947	0.049245	0.004872	0.046647	0.00195	0.043074	0		0.0017538			0.074579	0.000975	0.032681	-0.002922	0.0421	-0.006822	0.034955	0	0.048921	-0.001947		-0.0021432
		0.039177	0	0.030732	0.006819	0.047621	0	0.044049	-0.005844	0.0421	-0.002922		-0.0003894			0.073605	-0.001947	0.033006	-0.001947	0.044698	0.000972	0.034955	0	0.048921	-0.001947		-0.0009738
		0.039177	0	0.030083	0.004872	0.048921	0.0039	0.045997	0	0.0421	-0.002922		0.00117			0.072955	-0.003897	0.033655	0	0.043724	-0.00195	0.03398	-0.002925	0.048596	-0.002922		-0.0023388
		0.039177	0	0.029758	0.003897	0.050545	0.008772	0.045023	-0.002922	0.043399	0.000975		0.0021444			0.07393	-0.000972	0.032031	-0.004872	0.044049	-0.000975	0.035279	0.000972	0.04957	0		-0.0011694
		0.039177	0	0.030407	0.005844	0.048596	0.002925	0.043724	-0.006819	0.040801	-0.006819		-0.0009738			0.072955	-0.003897	0.033655	0	0.044698	0.000972	0.034955	0	0.05022	0.00195		-0.000195
		0.039177	0	0.029433	0.002922	0.048921	0.0039	0.045997	0	0.044049	0.002925		0.0019494			0.07393	-0.000972	0.033006	-0.001947	0.044049	-0.000975	0.034305	-0.00195	0.047946	-0.004872		-0.0021432
		0.039177	0	0.030083	0.004872	0.049245	0.004872	0.046322	0.000975	0.042425	-0.001947		0.0017544			0.07328	-0.002922	0.033331	-0.000972	0.045023	0.001947	0.03398	-0.002925	0.048596	-0.002922		-0.0015588
		0.039177	0	0.028459	0	0.048921	0.0039	0.044374	-0.004869	0.041775	-0.003897		-0.0009732			0.07393	-0.000972	0.03463	0.002925	0.04275	-0.004872	0.035604	0.001947	0.04957	0		-0.0001944
		0.039177	0	0.030083	0.004872	0.047946	0.000975	0.044698	-0.003897	0.042425	-0.001947		6e-07			0.074579	0.000975	0.03398	0.000975	0.043399	-0.002925	0.035929	0.002922	0.049895	0.000975		0.0005844
		0.039177	0	0.029433	0.002922	0.048921	0.0039	0.044698	-0.003897	0.041126	-0.005844		-0.0005838			0.072955	-0.003897	0.03398	0.000975	0.043399	-0.002925	0.035279	0.000972	0.047946	-0.004872		-0.0019494
		0.039177	0	0.029108	0.001947	0.049895	0.006822	0.043399	-0.007794	0.043074	0		0.000195			0.074579	0.000975	0.032031	-0.004872	0.045023	0.001947	0.03398	-0.002925	0.048596	-0.002922		-0.0015594
		0.039177	0	0.030407	0.005844	0.049895	0.006822	0.044374	-0.004869	0.044049	0.002925		0.0021444			0.071331	-0.008769	0.033331	-0.000972	0.044698	0.000972	0.034305	-0.00195	0.048921	-0.001947		-0.0025332
		0.039177	0	0.029108	0.001947	0.048596	0.002925	0.045348	-0.001947	0.0421	-0.002922		6e-07			0.07393	-0.000972	0.033655	0	0.044374	0	0.03398	-0.002925	0.047297	-0.006819		-0.0021432
		0.039177	0	0.028134	-0.000975	0.04957	0.005847	0.043399	-0.007794	0.043399	0.000975		-0.0003894			0.073605	-0.001947	0.03463	0.002925	0.045023	0.001947	0.034955	0	0.048596	-0.002922		6e-07
		0.039177	0	0.029433	0.002922	0.048596	0.002925	0.045997	0	0.0421	-0.002922		0.000585			0.07328	-0.002922	0.034955	0.0039	0.043399	-0.002925	0.035604	0.001947	0.049245	-0.000975		-0.000195
		0.039177	0	0.029108	0.001947	0.048596	0.002925	0.046972	0.002925	0.043399	0.000975		0.0017544			0.072306	-0.005844	0.03398	0.000975	0.046322	0.005844	0.033331	-0.004872	0.048596	-0.002922		-0.0013638
		0.039177	0	0.029108	0.001947	0.048596	0.002925	0.045997	0	0.043074	0		0.0009744			0.074579	0.000975	0.033331	-0.000972	0.044374	0	0.033655	-0.0039	0.047621	-0.005847		-0.0019488
		0.039177	0	0.028784	0.000975	0.049245	0.004872	0.045023	-0.002922	0.041126	-0.005844		-0.0005838			0.073605	-0.001947	0.033655	0	0.044374	0	0.034955	0	0.049895	0.000975		-0.0001944
		0.039177	0	0.029433	0.002922	0.04957	0.005847	0.046322	0.000975	0.043399	0.000975		0.0021438			0.074579	0.000975	0.033006	-0.001947	0.045673	0.003897	0.035604	0.001947	0.048271	-0.003897		0.000195
		0.039177	0	0.029758	0.003897	0.048921	0.0039	0.045348	-0.001947	0.042425	-0.001947		0.0007806			0.07328	-0.002922	0.03398	0.000975	0.043724	-0.00195	0.03398	-0.002925	0.048271	-0.003897		-0.0021438
		0.039177	0	0.028459	0	0.050869	0.009744	0.044374	-0.004869	0.042425	-0.001947		0.0005856			0.074254	0	0.033006	-0.001947	0.046972	0.007794	0.034955	0	0.049245	-0.000975		0.0009744
		0.039177	0	0.029433	0.002922	0.048596	0.002925	0.044698	-0.003897	0.042425	-0.001947		6e-07			0.072306	-0.005844	0.033655	0	0.045023	0.001947	0.034305	-0.00195	0.048921	-0.001947		-0.0015588
		0.039177	0	0.029108	0.001947	0.050869	0.009744	0.045023	-0.002922	0.042425	-0.001947		0.0013644			0.07328	-0.002922	0.03398	0.000975	0.043724	-0.00195	0.035604	0.001947	0.048921	-0.001947		-0.0007794
		0.039177	0	0.030083	0.004872	0.049245	0.004872	0.045673	-0.000972	0.041126	-0.005844		0.0005856			0.074579	0.000975	0.03398	0.000975	0.045673	0.003897	0.035929	0.002922	0.04957	0		0.0017538
		0.039177	0	0.027809	-0.00195	0.048921	0.0039	0.044374	-0.004869	0.0421	-0.002922		-0.0011682			0.074254	0	0.034955	0.0039	0.04275	-0.004872	0.03463	-0.000975	0.048596	-0.002922		-0.0009738
		0.039177	0	0.027809	-0.00195	0.047946	0.000975	0.045348	-0.001947	0.042425	-0.001947		-0.0009738			0.075554	0.0039	0.03463	0.002925	0.044049	-0.000975	0.034305	-0.00195	0.04957	0		0.00078
		0.039177	0	0.028134	-0.000975	0.049245	0.004872	0.043399	-0.007794	0.0421	-0.002922		-0.0013638			0.07263	-0.004872	0.033655	0	0.044374	0	0.03398	-0.002925	0.04957	0		-0.0015594
		0.039177	0	0.028459	0	0.048921	0.0039	0.046972	0.002925	0.043724	0.00195		0.001755			0.073605	-0.001947	0.034305	0.00195	0.044049	-0.000975	0.034955	0	0.047946	-0.004872		-0.0011688
		0.039177	0	0.029758	0.003897	0.048596	0.002925	0.045023	-0.002922	0.041126	-0.005844		-0.0003888			0.07393	-0.000972	0.035279	0.004872	0.045348	0.002922	0.033331	-0.004872	0.047621	-0.005847		-0.0007794
		0.039177	0	0.028459	0	0.048921	0.0039	0.044698	-0.003897	0.043724	0.00195		0.0003906			0.07328	-0.002922	0.034955	0.0039	0.044374	0	0.034305	-0.00195	0.049245	-0.000975		-0.0003894
		0.039177	0	0.028784	0.000975	0.04957	0.005847	0.045673	-0.000972	0.042425	-0.001947		0.0007806			0.07328	-0.002922	0.036254	0.007797	0.043399	-0.002925	0.034305	-0.00195	0.048271	-0.003897		-0.0007794
		0.039177	0	0.028134	-0.000975	0.049895	0.006822	0.045673	-0.000972	0.042425	-0.001947		0.0005856			0.074579	0.000975	0.034305	0.00195	0.044049	-0.000975	0.034305	-0.00195	0.049895	0.000975		0.000195
		0.039177	0	0.029758	0.003897	0.048921	0.0039	0.045348	-0.001947	0.0421	-0.002922		0.0005856			0.074254	0	0.034955	0.0039	0.045348	0.002922	0.033331	-0.004872	0.048596	-0.002922		-0.0001944
		0.039177	0	0.027809	-0.00195	0.048596	0.002925	0.044374	-0.004869	0.042425	-0.001947		-0.0011682			0.073605	-0.001947	0.034305	0.00195	0.044049	-0.000975	0.03398	-0.002925	0.048596	-0.002922		-0.0013638
		0.039177	0	0.028459	0	0.05022	0.007797	0.043399	-0.007794	0.043724	0.00195		0.0003906			0.073605	-0.001947	0.035279	0.004872	0.044374	0	0.034955	0	0.048921	-0.001947		0.0001956
		0.039177	0	0.029433	0.002922	0.047946	0.000975	0.046647	0.00195	0.041775	-0.003897		0.00039			0.074254	0	0.033655	0	0.044049	-0.000975	0.03398	-0.002925	0.048921	-0.001947		-0.0011694
		0.039177	0	0.028784	0.000975	0.04957	0.005847	0.044698	-0.003897	0.043074	0		0.000585			0.07393	-0.000972	0.03463	0.002925	0.044049	-0.000975	0.034955	0	0.048596	-0.002922		-0.0003888
		0.039177	0	0.028784	0.000975	0.049245	0.004872	0.044698	-0.003897	0.043399	0.000975		0.000585			0.074254	0	0.032031	-0.004872	0.044374	0	0.03398	-0.002925	0.048921	-0.001947		-0.0019488
		0.039177	0	0.029108	0.001947	0.048921	0.0039	0.045348	-0.001947	0.043399	0.000975		0.000975			0.07393	-0.000972	0.034955	0.0039	0.043724	-0.00195	0.032356	-0.007797	0.048271	-0.003897		-0.0021432
		0.039177	0	0.029108	0.001947	0.049895	0.006822	0.045348	-0.001947	0.041775	-0.003897		0.000585			0.074904	0.00195	0.033655	0	0.045023	0.001947	0.035929	0.002922	0.049245	-0.000975		0.0011688
		0.039177	0	0.027484	-0.002925	0.047946	0.000975	0.044049	-0.005844	0.043074	0		-0.0015588			0.07328	-0.002922	0.03398	0.000975	0.044698	0.000972	0.032681	-0.006822	0.047621	-0.005847		-0.0027288
		0.039177	0	0.029433	0.002922	0.048921	0.0039	0.045673	-0.000972	0.043399	0.000975		0.001365			0.07393	-0.000972	0.033331	-0.000972	0.045348	0.002922	0.033006	-0.005847	0.05022	0.00195		-0.0005838
		0.039177	0	0.028134	-0.000975	0.04957	0.005847	0.044049	-0.005844	0.043399	0.000975		6e-07			0.07328	-0.002922	0.033331	-0.000972	0.043074	-0.0039	0.03463	-0.000975	0.048596	-0.002922		-0.0023382
		0.039177	0	0.029433	0.002922	0.047621	0	0.045673	-0.000972	0.043724	0.00195		0.00078			0.072955	-0.003897	0.035604	0.005847	0.043724	-0.00195	0.033655	-0.0039	0.049895	0.000975		-0.000585
		0.039177	0	0.028784	0.000975	0.049245	0.004872	0.045997	0	0.04275	-0.000972		0.000975			0.074579	0.000975	0.03398	0.000975	0.043724	-0.00195	0.03463	-0.000975	0.048921	-0.001947		-0.0005844
		0.039177	0	0.028459	0	0.04957	0.005847	0.045348	-0.001947	0.042425	-0.001947		0.0003906			0.07393	-0.000972	0.034305	0.00195	0.044374	0	0.03463	-0.000975	0.05022	0.00195		0.0003906
		0.039177	0	0.02716	-0.003897	0.049245	0.004872	0.045348	-0.001947	0.043074	0		-0.0001944			0.073605	-0.001947	0.03463	0.002925	0.044698	0.000972	0.033331	-0.004872	0.048921	-0.001947		-0.0009738
		0.039177	0	0.027809	-0.00195	0.04957	0.005847	0.046322	0.000975	0.043074	0		0.0009744			0.074579	0.000975	0.034305	0.00195	0.044049	-0.000975	0.03398	-0.002925	0.046322	-0.009744		-0.0021438
		0.039177	0	0.027809	-0.00195	0.047621	0	0.044049	-0.005844	0.043399	0.000975		-0.0013638			0.072955	-0.003897	0.03398	0.000975	0.044698	0.000972	0.034955	0	0.049245	-0.000975		-0.000585
		0.039177	0	0.029108	0.001947	0.048271	0.00195	0.045348	-0.001947	0.043399	0.000975		0.000585			0.07393	-0.000972	0.035929	0.006822	0.043724	-0.00195	0.03463	-0.000975	0.048921	-0.001947		0.0001956
		0.039177	0	0.028134	-0.000975	0.047946	0.000975	0.044698	-0.003897	0.04275	-0.000972		-0.0009738			0.074254	0	0.034305	0.00195	0.045348	0.002922	0.03463	-0.000975	0.048271	-0.003897		4.16334e-18
		0.039177	0	0.028784	0.000975	0.048271	0.00195	0.045673	-0.000972	0.043074	0		0.0003906			0.07393	-0.000972	0.035604	0.005847	0.044374	0	0.032681	-0.006822	0.048921	-0.001947		-0.0007788
		0.039177	0	0.028134	-0.000975	0.048596	0.002925	0.044698	-0.003897	0.043724	0.00195		6e-07			0.074254	0	0.035279	0.004872	0.045023	0.001947	0.033655	-0.0039	0.049245	-0.000975		0.0003888
		0.039177	0	0.027484	-0.002925	0.049895	0.006822	0.046322	0.000975	0.043724	0.00195		0.0013644			0.074579	0.000975	0.033006	-0.001947	0.045348	0.002922	0.034305	-0.00195	0.047946	-0.004872		-0.0009744
		0.039177	0	0.027484	-0.002925	0.049245	0.004872	0.045348	-0.001947	0.043724	0.00195		0.00039			0.07393	-0.000972	0.035604	0.005847	0.044049	-0.000975	0.034305	-0.00195	0.048921	-0.001947		6e-07
		0.039177	0	0.029108	0.001947	0.048596	0.002925	0.045023	-0.002922	0.043399	0.000975		0.000585			0.071981	-0.006819	0.033655	0	0.044698	0.000972	0.032356	-0.007797	0.048596	-0.002922		-0.0033132
		0.039177	0	0.028134	-0.000975	0.04957	0.005847	0.045997	0	0.0421	-0.002922		0.00039			0.074579	0.000975	0.033006	-0.001947	0.044049	-0.000975	0.03463	-0.000975	0.048921	-0.001947		-0.0009738
		0.039177	0	0.029108	0.001947	0.049245	0.004872	0.044374	-0.004869	0.043074	0		0.00039			0.074254	0	0.035279	0.004872	0.044374	0	0.034305	-0.00195	0.046322	-0.009744		-0.0013644
		0.039177	0	0.028134	-0.000975	0.048596	0.002925	0.044374	-0.004869	0.044374	0.0039		0.0001962			0.073605	-0.001947	0.034955	0.0039	0.045023	0.001947	0.034305	-0.00195	0.049245	-0.000975		0.000195
		0.039177	0	0.028459	0	0.049245	0.004872	0.045348	-0.001947	0.043724	0.00195		0.000975			0.074254	0	0.034955	0.0039	0.044049	-0.000975	0.033331	-0.004872	0.049245	-0.000975		-0.0005844
		0.039177	0	0.030732	0.006819	0.047946	0.000975	0.046322	0.000975	0.043724	0.00195		0.0021438			0.074254	0	0.034305	0.00195	0.044374	0	0.033331	-0.004872	0.049245	-0.000975		-0.0007794
		0.039177	0	0.029433	0.002922	0.04957	0.005847	0.045673	-0.000972	0.04275	-0.000972		0.001365			0.073605	-0.001947	0.033331	-0.000972	0.044374	0	0.034955	0	0.049245	-0.000975		-0.0007788
		0.039177	0	0.028459	0	0.048271	0.00195	0.045348	-0.001947	0.043074	0		6e-07			0.074579	0.000975	0.033331	-0.000972	0.044049	-0.000975	0.03463	-0.000975	0.047946	-0.004872		-0.0013638
		0.039177	0	0.028459	0	0.049245	0.004872	0.045997	0	0.04145	-0.004872		0			0.07393	-0.000972	0.034955	0.0039	0.045348	0.002922	0.032681	-0.006822	0.04957	0		-0.0001944
		0.039177	0	0.029433	0.002922	0.050545	0.008772	0.045348	-0.001947	0.043399	0.000975		0.0021444			0.07328	-0.002922	0.03463	0.002925	0.043074	-0.0039	0.032681	-0.006822	0.048596	-0.002922		-0.0027282
		0.039177	0	0.029433	0.002922	0.048921	0.0039	0.045997	0	0.044374	0.0039		0.0021444			0.074579	0.000975	0.03463	0.002925	0.045673	0.003897	0.033331	-0.004872	0.048271	-0.003897		-0.0001944
		0.039177	0	0.029108	0.001947	0.049245	0.004872	0.045997	0	0.043724	0.00195		0.0017538			0.074579	0.000975	0.034305	0.00195	0.04275	-0.004872	0.034305	-0.00195	0.05022	0.00195		-0.0003894
		0.039177	0	0.028459	0	0.048921	0.0039	0.044698	-0.003897	0.04275	-0.000972		-0.0001938			0.074579	0.000975	0.03398	0.000975	0.043724	-0.00195	0.034305	-0.00195	0.048921	-0.001947		-0.0007794
		0.039177	0	0.028784	0.000975	0.048921	0.0039	0.045023	-0.002922	0.04275	-0.000972		0.0001962			0.07393	-0.000972	0.034305	0.00195	0.046322	0.005844	0.03463	-0.000975	0.047297	-0.006819		-0.0001944
		0.039177	0	0.02716	-0.003897	0.048921	0.0039	0.046322	0.000975	0.04275	-0.000972		1.2e-06			0.07393	-0.000972	0.034305	0.00195	0.043074	-0.0039	0.033006	-0.005847	0.048921	-0.001947		-0.0021432
		0.039177	0	0.028134	-0.000975	0.048271	0.00195	0.043724	-0.006819	0.045023	0.005847		6e-07			0.072955	-0.003897	0.033006	-0.001947	0.043399	-0.002925	0.03398	-0.002925	0.049245	-0.000975		-0.0025338
		0.039177	0	0.028459	0	0.05022	0.007797	0.046972	0.002925	0.043074	0		0.0021444			0.074904	0.00195	0.033331	-0.000972	0.043399	-0.002925	0.033655	-0.0039	0.049895	0.000975		-0.0009744
		0.039177	0	0.028459	0	0.05022	0.007797	0.047297	0.0039	0.04275	-0.000972		0.002145			0.074254	0	0.033331	-0.000972	0.04275	-0.004872	0.034305	-0.00195	0.048596	-0.002922		-0.0021432
		0.039177	0	0.029108	0.001947	0.048921	0.0039	0.046647	0.00195	0.043399	0.000975		0.0017544			0.07393	-0.000972	0.034305	0.00195	0.044374	0	0.033006	-0.005847	0.048271	-0.003897		-0.0017532
		0.039177	0	0.029108	0.001947	0.05022	0.007797	0.045023	-0.002922	0.044374	0.0039		0.0021444			0.07328	-0.002922	0.034305	0.00195	0.043074	-0.0039	0.034955	0	0.048596	-0.002922		-0.0015588
		0.039177	0	0.027484	-0.002925	0.047946	0.000975	0.045997	0	0.04275	-0.000972		-0.0005844			0.07328	-0.002922	0.033331	-0.000972	0.044049	-0.000975	0.032681	-0.006822	0.049245	-0.000975		-0.0025332
		0.039177	0	0.029108	0.001947	0.048271	0.00195	0.045348	-0.001947	0.044049	0.002925		0.000975			0.075229	0.002925	0.034305	0.00195	0.045348	0.002922	0.033006	-0.005847	0.048596	-0.002922		-0.0001944
		0.039177	0	0.028784	0.000975	0.04957	0.005847	0.045673	-0.000972	0.043399	0.000975		0.001365			0.072955	-0.003897	0.03463	0.002925	0.043399	-0.002925	0.03398	-0.002925	0.048921	-0.001947		-0.0017538
		0.039177	0	0.029433	0.002922	0.047946	0.000975	0.046322	0.000975	0.04275	-0.000972		0.00078			0.074904	0.00195	0.034955	0.0039	0.045023	0.001947	0.034305	-0.00195	0.047621	-0.005847		0
		0.039177	0	0.028459	0	0.050545	0.008772	0.045348	-0.001947	0.043074	0		0.001365			0.07328	-0.002922	0.033331	-0.000972	0.043399	-0.002925	0.033006	-0.005847	0.049245	-0.000975		-0.0027282
		0.039177	0	0.028459	0	0.048921	0.0039	0.045673	-0.000972	0.043399	0.000975		0.0007806			0.074579	0.000975	0.033655	0	0.044374	0	0.034955	0	0.048596	-0.002922		-0.0003894
		0.039177	0	0.028784	0.000975	0.048921	0.0039	0.045997	0	0.04275	-0.000972		0.0007806			0.072955	-0.003897	0.03398	0.000975	0.043724	-0.00195	0.034305	-0.00195	0.047946	-0.004872		-0.0023388
		0.039177	0	0.028459	0	0.048596	0.002925	0.045348	-0.001947	0.043724	0.00195		0.0005856			0.074254	0	0.033331	-0.000972	0.044698	0.000972	0.035604	0.001947	0.049895	0.000975		0.0005844
		0.039177	0	0.029433	0.002922	0.048596	0.002925	0.045997	0	0.043074	0		0.0011694			0.074904	0.00195	0.03463	0.002925	0.04275	-0.004872	0.033655	-0.0039	0.048596	-0.002922		-0.0013638
		0.039177	0	0.028459	0	0.047946	0.000975	0.046647	0.00195	0.043724	0.00195		0.000975			0.075229	0.002925	0.034955	0.0039	0.043724	-0.00195	0.032031	-0.008772	0.048921	-0.001947		-0.0011688
		0.039177	0	0.028134	-0.000975	0.048596	0.002925	0.046322	0.000975	0.043724	0.00195		0.000975			0.074904	0.00195	0.03398	0.000975	0.044049	-0.000975	0.034305	-0.00195	0.04957	0		4.16334e-18
		0.039177	0	0.028459	0	0.049245	0.004872	0.046322	0.000975	0.043724	0.00195		0.0015594			0.07393	-0.000972	0.03398	0.000975	0.043724	-0.00195	0.034305	-0.00195	0.049895	0.000975		-0.0005844
		0.039177	0	0.028134	-0.000975	0.046972	-0.001947	0.046972	0.002925	0.043724	0.00195		0.0003906			0.075229	0.002925	0.03398	0.000975	0.044698	0.000972	0.03463	-0.000975	0.047946	-0.004872		-0.000195
		0.039177	0	0.027809	-0.00195	0.049245	0.004872	0.045673	-0.000972	0.0421	-0.002922		-0.0001944			0.075229	0.002925	0.03463	0.002925	0.04275	-0.004872	0.033006	-0.005847	0.048921	-0.001947		-0.0013632
		0.039177	0	0.028459	0	0.050545	0.008772	0.045673	-0.000972	0.04275	-0.000972		0.0013656			0.074579	0.000975	0.033006	-0.001947	0.044049	-0.000975	0.03398	-0.002925	0.048271	-0.003897		-0.0017538
		0.039177	0	0.028134	-0.000975	0.047946	0.000975	0.045997	0	0.0421	-0.002922		-0.0005844			0.074904	0.00195	0.035929	0.006822	0.043399	-0.002925	0.033331	-0.004872	0.05022	0.00195		0.000585
		0.039177	0	0.02716	-0.003897	0.048596	0.002925	0.045673	-0.000972	0.0421	-0.002922		-0.0009732			0.074254	0	0.033006	-0.001947	0.043724	-0.00195	0.033655	-0.0039	0.048596	-0.002922		-0.0021438
		0.039177	0	0.029108	0.001947	0.04957	0.005847	0.046322	0.000975	0.04275	-0.000972		0.0015594			0.074904	0.00195	0.03463	0.002925	0.044374	0	0.032681	-0.006822	0.048271	-0.003897		-0.0011688
		0.039177	0	0.028134	-0.000975	0.04957	0.005847	0.045023	-0.002922	0.043724	0.00195		0.00078			0.074904	0.00195	0.034305	0.00195	0.043724	-0.00195	0.034305	-0.00195	0.049895	0.000975		0.000195
		0.039177	0	0.028134	-0.000975	0.047297	-0.000972	0.045348	-0.001947	0.041775	-0.003897		-0.0015582			0.075554	0.0039	0.03398	0.000975	0.043074	-0.0039	0.033331	-0.004872	0.048921	-0.001947		-0.0011688
		0.039177	0	0.029433	0.002922	0.047946	0.000975	0.045997	0	0.04275	-0.000972		0.000585			0.07393	-0.000972	0.033006	-0.001947	0.044049	-0.000975	0.03398	-0.002925	0.04957	0		-0.0013638
		0.039177	0	0.027484	-0.002925	0.047946	0.000975	0.046647	0.00195	0.043724	0.00195		0.00039			0.075878	0.004872	0.033655	0	0.043399	-0.002925	0.03463	-0.000975	0.048921	-0.001947		-0.000195
		0.039177	0	0.028784	0.000975	0.048596	0.002925	0.046647	0.00195	0.042425	-0.001947		0.0007806			0.07328	-0.002922	0.034955	0.0039	0.043399	-0.002925	0.033006	-0.005847	0.04957	0		-0.0015588
		0.039177	0	0.027484	-0.002925	0.048921	0.0039	0.044374	-0.004869	0.044698	0.004872		0.0001956			0.074904	0.00195	0.033331	-0.000972	0.043074	-0.0039	0.035604	0.001947	0.049245	-0.000975		-0.00039
		0.039177	0	0.028134	-0.000975	0.048921	0.0039	0.046322	0.000975	0.0421	-0.002922		0.0001956			0.074579	0.000975	0.033655	0	0.044698	0.000972	0.033655	-0.0039	0.048921	-0.001947		-0.00078
		0.039177	0	0.028459	0	0.04957	0.005847	0.045348	-0.001947	0.044698	0.004872		0.0017544			0.074254	0	0.035604	0.005847	0.044698	0.000972	0.032356	-0.007797	0.048921	-0.001947		-0.000585
		0.039177	0	0.028134	-0.000975	0.047621	0	0.046322	0.000975	0.043399	0.000975		0.000195			0.076203	0.005847	0.033655	0	0.044374	0	0.033006	-0.005847	0.049245	-0.000975		-0.000195
		0.039177	0	0.027809	-0.00195	0.049895	0.006822	0.047297	0.0039	0.043724	0.00195		0.0021444			0.074254	0	0.033331	-0.000972	0.044374	0	0.035279	0.000972	0.049895	0.000975		0.000195
		0.039177	0	0.027484	-0.002925	0.048921	0.0039	0.044049	-0.005844	0.043074	0		-0.0009738			0.075554	0.0039	0.033655	0	0.04275	-0.004872	0.033006	-0.005847	0.048271	-0.003897		-0.0021432
		0.039177	0	0.027484	-0.002925	0.048921	0.0039	0.045348	-0.001947	0.043399	0.000975		6e-07			0.07393	-0.000972	0.033655	0	0.043724	-0.00195	0.033331	-0.004872	0.049895	0.000975		-0.0013638
		0.039177	0	0.030083	0.004872	0.047946	0.000975	0.046322	0.000975	0.043074	0		0.0013644			0.074904	0.00195	0.033655	0	0.041775	-0.007797	0.033655	-0.0039	0.049245	-0.000975		-0.0021444
		0.039177	0	0.029108	0.001947	0.049245	0.004872	0.045673	-0.000972	0.04275	-0.000972		0.000975			0.074579	0.000975	0.033006	-0.001947	0.044374	0	0.033331	-0.004872	0.048921	-0.001947		-0.0015582
		0.039177	0	0.027809	-0.00195	0.048271	0.00195	0.046972	0.002925	0.043074	0		0.000585			0.074904	0.00195	0.034955	0.0039	0.04275	-0.004872	0.034955	0	0.050869	0.003897		0.000975
		0.039177	0	0.028459	0	0.049245	0.004872	0.046322	0.000975	0.04145	-0.004872		0.000195			0.075554	0.0039	0.031382	-0.006819	0.0421	-0.006822	0.033006	-0.005847	0.049895	0.000975		-0.0029226
		0.039177	0	0.029433	0.002922	0.049895	0.006822	0.046972	0.002925	0.044374	0.0039		0.0033138			0.075229	0.002925	0.033006	-0.001947	0.044374	0	0.033331	-0.004872	0.048921	-0.001947		-0.0011682
		0.039177	0	0.029108	0.001947	0.048596	0.002925	0.045023	-0.002922	0.04275	-0.000972		0.0001956			0.074254	0	0.03398	0.000975	0.044374	0	0.03398	-0.002925	0.05022	0.00195		4.16334e-18
		0.039177	0	0.028784	0.000975	0.048596	0.002925	0.045673	-0.000972	0.04275	-0.000972		0.0003912			0.07393	-0.000972	0.03463	0.002925	0.044049	-0.000975	0.032681	-0.006822	0.05022	0.00195		-0.0007788
		0.039177	0	0.029108	0.001947	0.048271	0.00195	0.046647	0.00195	0.043399	0.000975		0.0013644			0.075229	0.002925	0.033331	-0.000972	0.044374	0	0.034305	-0.00195	0.049245	-0.000975		-0.0001944
		0.039177	0	0.029108	0.001947	0.04957	0.005847	0.045673	-0.000972	0.043399	0.000975		0.0015594			0.07328	-0.002922	0.032031	-0.004872	0.044049	-0.000975	0.033331	-0.004872	0.048921	-0.001947		-0.0031176
		0.039177	0	0.02716	-0.003897	0.048596	0.002925	0.045673	-0.000972	0.043399	0.000975		-0.0001938			0.074904	0.00195	0.03398	0.000975	0.043724	-0.00195	0.035604	0.001947	0.048596	-0.002922		0
		0.039177	0	0.028459	0	0.048271	0.00195	0.046322	0.000975	0.043074	0		0.000585			0.075229	0.002925	0.032681	-0.002922	0.042425	-0.005847	0.03398	-0.002925	0.049895	0.000975		-0.0015588
		0.039177	0	0.029108	0.001947	0.049895	0.006822	0.045997	0	0.04275	-0.000972		0.0015594			0.075229	0.002925	0.03398	0.000975	0.044698	0.000972	0.03398	-0.002925	0.050545	0.002925		0.0009744
		0.039177	0	0.028134	-0.000975	0.047621	0	0.045348	-0.001947	0.041775	-0.003897		-0.0013638			0.074254	0	0.033655	0	0.044049	-0.000975	0.034305	-0.00195	0.049895	0.000975		-0.00039
		0.039177	0	0.028784	0.000975	0.049895	0.006822	0.045348	-0.001947	0.043074	0		0.00117			0.074579	0.000975	0.032681	-0.002922	0.043074	-0.0039	0.034955	0	0.048921	-0.001947		-0.0015588
		0.039177	0	0.028784	0.000975	0.047621	0	0.045673	-0.000972	0.043074	0		6e-07			0.07393	-0.000972	0.033331	-0.000972	0.043074	-0.0039	0.034305	-0.00195	0.049895	0.000975		-0.0013638
		0.039177	0	0.028784	0.000975	0.04957	0.005847	0.047297	0.0039	0.04275	-0.000972		0.00195			0.074579	0.000975	0.032681	-0.002922	0.043399	-0.002925	0.032356	-0.007797	0.049245	-0.000975		-0.0027288
		0.039177	0	0.029758	0.003897	0.047621	0	0.044698	-0.003897	0.044374	0.0039		0.00078			0.074904	0.00195	0.033006	-0.001947	0.043399	-0.002925	0.034305	-0.00195	0.04957	0		-0.0009744
		0.039177	0	0.028784	0.000975	0.047946	0.000975	0.045997	0	0.0421	-0.002922		-0.0001944			0.074254	0	0.033331	-0.000972	0.045023	0.001947	0.035279	0.000972	0.04957	0		0.0003894
		0.039177	0	0.030732	0.006819	0.048596	0.002925	0.045023	-0.002922	0.04275	-0.000972		0.00117			0.074579	0.000975	0.033655	0	0.043074	-0.0039	0.03463	-0.000975	0.048596	-0.002922		-0.0013644
		0.039177	0	0.029108	0.001947	0.049245	0.004872	0.046972	0.002925	0.043399	0.000975		0.0021438			0.074579	0.000975	0.033331	-0.000972	0.044049	-0.000975	0.032356	-0.007797	0.049895	0.000975		-0.0015588
		0.039177	0	0.029108	0.001947	0.047621	0	0.046322	0.000975	0.043724	0.00195		0.0009744			0.07393	-0.000972	0.03398	0.000975	0.043724	-0.00195	0.035279	0.000972	0.049245	-0.000975		-0.00039
		0.039177	0	0.028459	0	0.047946	0.000975	0.046647	0.00195	0.040801	-0.006819		-0.0007788			0.074579	0.000975	0.034305	0.00195	0.041775	-0.007797	0.034305	-0.00195	0.047946	-0.004872		-0.0023388
		0.039177	0	0.029758	0.003897	0.047946	0.000975	0.047621	0.004872	0.04275	-0.000972		0.0017544			0.073605	-0.001947	0.032356	-0.003897	0.045023	0.001947	0.032681	-0.006822	0.049895	0.000975		-0.0019488
		0.039177	0	0.028784	0.000975	0.049895	0.006822	0.045348	-0.001947	0.042425	-0.001947		0.0007806			0.075229	0.002925	0.032356	-0.003897	0.043724	-0.00195	0.034305	-0.00195	0.05022	0.00195		-0.0005844
		0.039177	0	0.030407	0.005844	0.047946	0.000975	0.044374	-0.004869	0.043074	0		0.00039			0.074254	0	0.03398	0.000975	0.043074	-0.0039	0.034305	-0.00195	0.048921	-0.001947		-0.0013644
		0.039177	0	0.027809	-0.00195	0.047946	0.000975	0.046647	0.00195	0.0421	-0.002922		-0.0003894			0.074579	0.000975	0.034305	0.00195	0.044049	-0.000975	0.034955	0	0.049245	-0.000975		0.000195
		0.039177	0	0.028784	0.000975	0.049245	0.004872	0.045673	-0.000972	0.0421	-0.002922		0.0003906			0.072306	-0.005844	0.033655	0	0.043074	-0.0039	0.033655	-0.0039	0.047946	-0.004872		-0.0037032
		0.039177	0	0.028784	0.000975	0.049895	0.006822	0.046322	0.000975	0.04275	-0.000972		0.00156			0.076528	0.006822	0.03463	0.002925	0.043724	-0.00195	0.034955	0	0.048596	-0.002922		0.000975
		0.039177	0	0.029433	0.002922	0.047946	0.000975	0.045673	-0.000972	0.04275	-0.000972		0.0003906			0.072955	-0.003897	0.032681	-0.002922	0.044374	0	0.035279	0.000972	0.049245	-0.000975		-0.0013644
		0.039177	0	0.029108	0.001947	0.049245	0.004872	0.044374	-0.004869	0.0421	-0.002922		-0.0001944			0.07393	-0.000972	0.03398	0.000975	0.043724	-0.00195	0.034955	0	0.050545	0.002925		0.0001956
		0.039177	0	0.030083	0.004872	0.048271	0.00195	0.045997	0	0.041775	-0.003897		0.000585			0.07393	-0.000972	0.033006	-0.001947	0.043399	-0.002925	0.034955	0	0.049895	0.000975		-0.0009738
		0.039177	0	0.029108	0.001947	0.04957	0.005847	0.044698	-0.003897	0.043399	0.000975		0.0009744			0.07393	-0.000972	0.032681	-0.002922	0.043399	-0.002925	0.03463	-0.000975	0.049895	0.000975		-0.0013638
		0.039177	0	0.029108	0.001947	0.047297	-0.000972	0.045673	-0.000972	0.043399	0.000975		0.0001956			0.075229	0.002925	0.031707	-0.005844	0.045023	0.001947	0.03398	-0.002925	0.049895	0.000975		-0.0005844
		0.039177	0	0.028784	0.000975	0.048921	0.0039	0.044698	-0.003897	0.040801	-0.006819		-0.0011682			0.075229	0.002925	0.033655	0	0.043724	-0.00195	0.03398	-0.002925	0.048921	-0.001947		-0.0007794
		0.039177	0	0.028784	0.000975	0.048596	0.002925	0.045673	-0.000972	0.043724	0.00195		0.0009756			0.072955	-0.003897	0.03463	0.002925	0.043724	-0.00195	0.034955	0	0.04957	0		-0.0005844
		0.039177	0	0.029108	0.001947	0.047297	-0.000972	0.045673	-0.000972	0.042425	-0.001947		-0.0003888			0.074904	0.00195	0.033655	0	0.043399	-0.002925	0.03463	-0.000975	0.048921	-0.001947		-0.0007794
		0.039177	0	0.029108	0.001947	0.049245	0.004872	0.044698	-0.003897	0.043399	0.000975		0.0007794			0.074579	0.000975	0.03463	0.002925	0.044374	0	0.034955	0	0.048596	-0.002922		0.0001956
		0.039177	0	0.028134	-0.000975	0.047946	0.000975	0.045348	-0.001947	0.042425	-0.001947		-0.0007788			0.075554	0.0039	0.03463	0.002925	0.043724	-0.00195	0.033006	-0.005847	0.04957	0		-0.0001944
		0.039177	0	0.029758	0.003897	0.048596	0.002925	0.045348	-0.001947	0.042425	-0.001947		0.0005856			0.074254	0	0.032031	-0.004872	0.043074	-0.0039	0.03463	-0.000975	0.048921	-0.001947		-0.0023388
		0.039177	0	0.028459	0	0.047297	-0.000972	0.045673	-0.000972	0.043399	0.000975		-0.0001938			0.075229	0.002925	0.033006	-0.001947	0.044049	-0.000975	0.035929	0.002922	0.048271	-0.003897		-0.0001944
		0.039177	0	0.029433	0.002922	0.048596	0.002925	0.045997	0	0.041775	-0.003897		0.00039			0.073605	-0.001947	0.033655	0	0.045023	0.001947	0.03398	-0.002925	0.05022	0.00195		-0.000195
		0.039177	0	0.027809	-0.00195	0.047621	0	0.044049	-0.005844	0.042425	-0.001947		-0.0019482			0.07393	-0.000972	0.033655	0	0.044049	-0.000975	0.034955	0	0.04957	0		-0.0003894
		0.039177	0	0.029108	0.001947	0.048271	0.00195	0.045348	-0.001947	0.04145	-0.004872		-0.0005844			0.076203	0.005847	0.033655	0	0.043724	-0.00195	0.03398	-0.002925	0.048921	-0.001947		-0.000195
		0.039177	0	0.028459	0	0.048921	0.0039	0.044698	-0.003897	0.043399	0.000975		0.0001956			0.074579	0.000975	0.033331	-0.000972	0.043724	-0.00195	0.03463	-0.000975	0.049895	0.000975		-0.0003894
		0.039177	0	0.029108	0.001947	0.047946	0.000975	0.046647	0.00195	0.043724	0.00195		0.0013644			0.072955	-0.003897	0.03398	0.000975	0.044049	-0.000975	0.033655	-0.0039	0.04957	0		-0.0015594
		0.039177	0	0.029108	0.001947	0.04957	0.005847	0.045673	-0.000972	0.042425	-0.001947		0.000975			0.07393	-0.000972	0.032356	-0.003897	0.043399	-0.002925	0.034305	-0.00195	0.049245	-0.000975		-0.0021438
		0.039177	0	0.029108	0.001947	0.049245	0.004872	0.043399	-0.007794	0.04145	-0.004872		-0.0011694			0.073605	-0.001947	0.034305	0.00195	0.043074	-0.0039	0.034305	-0.00195	0.049895	0.000975		-0.0009744
		0.039177	0	0.028459	0	0.047297	-0.000972	0.045997	0	0.044049	0.002925		0.0003906			0.073605	-0.001947	0.031707	-0.005844	0.045023	0.001947	0.03463	-0.000975	0.048596	-0.002922		-0.0019482
		0.039177	0	0.030083	0.004872	0.048596	0.002925	0.045023	-0.002922	0.04145	-0.004872		6e-07			0.07328	-0.002922	0.03463	0.002925	0.044698	0.000972	0.035604	0.001947	0.048921	-0.001947		0.000195
		0.039177	0	0.029758	0.003897	0.048921	0.0039	0.046647	0.00195	0.043399	0.000975		0.0021444			0.073605	-0.001947	0.031707	-0.005844	0.044374	0	0.033655	-0.0039	0.051519	0.005847		-0.0011688
		0.039177	0	0.029108	0.001947	0.048271	0.00195	0.044049	-0.005844	0.0421	-0.002922		-0.0009738			0.07393	-0.000972	0.032031	-0.004872	0.045673	0.003897	0.03398	-0.002925	0.049245	-0.000975		-0.0011694
		0.039177	0	0.027809	-0.00195	0.048921	0.0039	0.044049	-0.005844	0.04275	-0.000972		-0.0009732			0.074254	0	0.034305	0.00195	0.045348	0.002922	0.035929	0.002922	0.048271	-0.003897		0.0007794
		0.039177	0	0.029108	0.001947	0.048921	0.0039	0.045997	0	0.043074	0		0.0011694			0.072955	-0.003897	0.033655	0	0.045023	0.001947	0.034955	0	0.048921	-0.001947		-0.0007794
		0.039177	0	0.028134	-0.000975	0.04957	0.005847	0.044374	-0.004869	0.043074	0		6e-07			0.07328	-0.002922	0.032681	-0.002922	0.044374	0	0.034955	0	0.048921	-0.001947		-0.0015582
		0.039177	0	0.030083	0.004872	0.048921	0.0039	0.045023	-0.002922	0.043724	0.00195		0.00156			0.07328	-0.002922	0.03398	0.000975	0.044049	-0.000975	0.033655	-0.0039	0.049895	0.000975		-0.0011694
		0.039177	0	0.028459	0	0.048921	0.0039	0.046647	0.00195	0.0421	-0.002922		0.0005856			0.074904	0.00195	0.033331	-0.000972	0.045673	0.003897	0.03463	-0.000975	0.049245	-0.000975		0.000585
		0.039177	0	0.028459	0	0.047297	-0.000972	0.044049	-0.005844	0.04275	-0.000972		-0.0015576			0.07263	-0.004872	0.035279	0.004872	0.043724	-0.00195	0.034305	-0.00195	0.049245	-0.000975		-0.000975
		0.039177	0	0.029108	0.001947	0.049895	0.006822	0.046647	0.00195	0.043399	0.000975		0.0023388			0.074254	0	0.033006	-0.001947	0.043399	-0.002925	0.034955	0	0.051194	0.004872		4.16334e-18
		0.039177	0	0.029433	0.002922	0.048271	0.00195	0.045673	-0.000972	0.0421	-0.002922		0.0001956			0.07263	-0.004872	0.033331	-0.000972	0.043724	-0.00195	0.033655	-0.0039	0.047946	-0.004872		-0.0033132
		0.039177	0	0.028784	0.000975	0.048271	0.00195	0.045348	-0.001947	0.04275	-0.000972		1.2e-06			0.07393	-0.000972	0.033331	-0.000972	0.043074	-0.0039	0.034955	0	0.049245	-0.000975		-0.0013638
		0.039177	0	0.027809	-0.00195	0.04957	0.005847	0.045673	-0.000972	0.0421	-0.002922		6e-07			0.074579	0.000975	0.03398	0.000975	0.045997	0.004869	0.032681	-0.006822	0.04957	0		-6e-07
		0.039177	0	0.028134	-0.000975	0.048921	0.0039	0.045997	0	0.043724	0.00195		0.000975			0.07393	-0.000972	0.033331	-0.000972	0.045673	0.003897	0.034955	0	0.04957	0		0.0003906
		0.039177	0	0.030732	0.006819	0.049245	0.004872	0.043724	-0.006819	0.040801	-0.006819		-0.0003894			0.073605	-0.001947	0.032681	-0.002922	0.044374	0	0.034305	-0.00195	0.047946	-0.004872		-0.0023382
		0.039177	0	0.028459	0	0.048271	0.00195	0.044698	-0.003897	0.042425	-0.001947		-0.0007788			0.073605	-0.001947	0.034955	0.0039	0.043074	-0.0039	0.035929	0.002922	0.048921	-0.001947		-0.0001944
		0.039177	0	0.027809	-0.00195	0.049245	0.004872	0.046322	0.000975	0.04145	-0.004872		-0.000195			0.07328	-0.002922	0.033331	-0.000972	0.044374	0	0.033655	-0.0039	0.048921	-0.001947		-0.0019482
		0.039177	0	0.030083	0.004872	0.05022	0.007797	0.045673	-0.000972	0.0421	-0.002922		0.001755			0.074254	0	0.033006	-0.001947	0.044374	0	0.035279	0.000972	0.04957	0		-0.000195
		0.039177	0	0.026835	-0.004872	0.04957	0.005847	0.045023	-0.002922	0.043399	0.000975		-0.0001944			0.073605	-0.001947	0.03398	0.000975	0.044698	0.000972	0.03398	-0.002925	0.04957	0		-0.000585
		0.039177	0	0.029758	0.003897	0.049895	0.006822	0.046322	0.000975	0.043074	0		0.0023388			0.07328	-0.002922	0.034305	0.00195	0.044374	0	0.034955	0	0.048596	-0.002922		-0.0007788
		0.039177	0	0.029108	0.001947	0.047946	0.000975	0.045023	-0.002922	0.0421	-0.002922		-0.0005844			0.074579	0.000975	0.033655	0	0.044049	-0.000975	0.03398	-0.002925	0.048596	-0.002922		-0.0011694
		0.039177	0	0.028134	-0.000975	0.047621	0	0.044049	-0.005844	0.04275	-0.000972		-0.0015582			0.071006	-0.009744	0.03398	0.000975	0.04275	-0.004872	0.033331	-0.004872	0.04957	0		-0.0037026
		0.039177	0	0.030407	0.005844	0.049895	0.006822	0.044698	-0.003897	0.043074	0		0.0017538			0.074254	0	0.033331	-0.000972	0.045348	0.002922	0.034955	0	0.046972	-0.007794		-0.0011688
		0.039177	0	0.028784	0.000975	0.04957	0.005847	0.045348	-0.001947	0.04275	-0.000972		0.0007806			0.07263	-0.004872	0.033655	0	0.044049	-0.000975	0.03463	-0.000975	0.049895	0.000975		-0.0011694
		0.039177	0	0.028134	-0.000975	0.048271	0.00195	0.045023	-0.002922	0.040801	-0.006819		-0.0017532			0.07328	-0.002922	0.032681	-0.002922	0.043399	-0.002925	0.034955	0	0.049895	0.000975		-0.0015588
		0.039177	0	0.029108	0.001947	0.048596	0.002925	0.043724	-0.006819	0.042425	-0.001947		-0.0007788			0.07328	-0.002922	0.033331	-0.000972	0.045023	0.001947	0.035604	0.001947	0.047946	-0.004872		-0.0009744
		0.039177	0	0.027484	-0.002925	0.05022	0.007797	0.045673	-0.000972	0.04145	-0.004872		-0.0001944			0.074579	0.000975	0.034305	0.00195	0.045023	0.001947	0.03463	-0.000975	0.048596	-0.002922		0.000195
		0.039177	0	0.029433	0.002922	0.049895	0.006822	0.045023	-0.002922	0.044049	0.002925		0.0019494			0.072955	-0.003897	0.034305	0.00195	0.043724	-0.00195	0.033655	-0.0039	0.05022	0.00195		-0.0011694
		0.039177	0	0.029108	0.001947	0.05022	0.007797	0.046322	0.000975	0.041775	-0.003897		0.0013644			0.07328	-0.002922	0.03398	0.000975	0.043724	-0.00195	0.034955	0	0.047946	-0.004872		-0.0017538
		0.039177	0	0.029433	0.002922	0.048271	0.00195	0.045673	-0.000972	0.043724	0.00195		0.00117			0.07393	-0.000972	0.03398	0.000975	0.044698	0.000972	0.035929	0.002922	0.048921	-0.001947		0.00039
		0.039177	0	0.030083	0.004872	0.048596	0.002925	0.045997	0	0.042425	-0.001947		0.00117			0.074579	0.000975	0.03398	0.000975	0.045023	0.001947	0.033331	-0.004872	0.047946	-0.004872		-0.0011694
		0.039177	0	0.028784	0.000975	0.048271	0.00195	0.045348	-0.001947	0.043074	0		0.0001956			0.07263	-0.004872	0.034305	0.00195	0.045023	0.001947	0.035279	0.000972	0.048921	-0.001947		-0.00039
		0.039177	0	0.030083	0.004872	0.048921	0.0039	0.046322	0.000975	0.04145	-0.004872		0.000975			0.07393	-0.000972	0.034305	0.00195	0.044698	0.000972	0.03398	-0.002925	0.048596	-0.002922		-0.0007794
		0.039177	0	0.028784	0.000975	0.048596	0.002925	0.045023	-0.002922	0.04275	-0.000972		1.2e-06			0.07393	-0.000972	0.035604	0.005847	0.043724	-0.00195	0.03463	-0.000975	0.048596	-0.002922		-0.0001944
		0.039177	0	0.029433	0.002922	0.04957	0.005847	0.045673	-0.000972	0.042425	-0.001947		0.00117			0.07263	-0.004872	0.032681	-0.002922	0.043724	-0.00195	0.034955	0	0.04957	0		-0.0019488
		0.039177	0	0.028784	0.000975	0.050545	0.008772	0.045023	-0.002922	0.04275	-0.000972		0.0011706			0.073605	-0.001947	0.035279	0.004872	0.043724	-0.00195	0.034305	-0.00195	0.048596	-0.002922		-0.0007794
		0.039177	0	0.029433	0.002922	0.048596	0.002925	0.044049	-0.005844	0.04275	-0.000972		-0.0001938			0.07393	-0.000972	0.033006	-0.001947	0.045023	0.001947	0.036579	0.004872	0.048271	-0.003897		6e-07
		0.039177	0	0.028459	0	0.04957	0.005847	0.045997	0	0.042425	-0.001947		0.00078			0.074254	0	0.03398	0.000975	0.044698	0.000972	0.033655	-0.0039	0.048596	-0.002922		-0.000975
		0.039177	0	0.029433	0.002922	0.046972	-0.001947	0.046322	0.000975	0.04275	-0.000972		0.0001956			0.072955	-0.003897	0.034955	0.0039	0.044698	0.000972	0.03398	-0.002925	0.04957	0		-0.00039
		0.039177	0	0.029433	0.002922	0.049895	0.006822	0.045348	-0.001947	0.04275	-0.000972		0.001365			0.073605	-0.001947	0.033655	0	0.044698	0.000972	0.035929	0.002922	0.048921	-0.001947		4.16334e-18
		0.039177	0	0.029108	0.001947	0.048596	0.002925	0.045023	-0.002922	0.042425	-0.001947		6e-07			0.073605	-0.001947	0.034955	0.0039	0.043399	-0.002925	0.032681	-0.006822	0.049245	-0.000975		-0.0017538
		0.039177	0	0.028459	0	0.05022	0.007797	0.045348	-0.001947	0.043074	0		0.00117			0.073605	-0.001947	0.033331	-0.000972	0.044049	-0.000975	0.034305	-0.00195	0.049245	-0.000975		-0.0013638
		0.039177	0	0.029433	0.002922	0.049895	0.006822	0.045673	-0.000972	0.042425	-0.001947		0.001365			0.07263	-0.004872	0.03463	0.002925	0.044049	-0.000975	0.03463	-0.000975	0.048921	-0.001947		-0.0011688
		0.039177	0	0.028134	-0.000975	0.048271	0.00195	0.045673	-0.000972	0.042425	-0.001947		-0.0003888			0.074579	0.000975	0.034305	0.00195	0.043724	-0.00195	0.034305	-0.00195	0.04957	0		-0.000195
		0.039177	0	0.028459	0	0.048921	0.0039	0.045023	-0.002922	0.0421	-0.002922		-0.0003888			0.074904	0.00195	0.033331	-0.000972	0.044374	0	0.03463	-0.000975	0.047946	-0.004872		-0.0009738
		0.039177	0	0.029758	0.003897	0.049245	0.004872	0.045997	0	0.0421	-0.002922		0.0011694			0.07328	-0.002922	0.034955	0.0039	0.045673	0.003897	0.034305	-0.00195	0.050545	0.002925		0.00117
		0.039177	0	0.030083	0.004872	0.049245	0.004872	0.046322	0.000975	0.043399	0.000975		0.0023388			0.073605	-0.001947	0.033655	0	0.044698	0.000972	0.036254	0.003897	0.048271	-0.003897		-0.000195
		0.039177	0	0.030083	0.004872	0.049245	0.004872	0.045023	-0.002922	0.042425	-0.001947		0.000975			0.074579	0.000975	0.032681	-0.002922	0.044374	0	0.033006	-0.005847	0.049895	0.000975		-0.0013638
		0.039177	0	0.028134	-0.000975	0.048596	0.002925	0.044049	-0.005844	0.042425	-0.001947		-0.0011682			0.074579	0.000975	0.033655	0	0.044049	-0.000975	0.034305	-0.00195	0.048921	-0.001947		-0.0007794
		0.039177	0	0.030732	0.006819	0.049245	0.004872	0.045673	-0.000972	0.044049	0.002925		0.0027288			0.074254	0	0.033655	0	0.043724	-0.00195	0.034305	-0.00195	0.048596	-0.002922		-0.0013644
		0.039177	0	0.027809	-0.00195	0.048596	0.002925	0.045997	0	0.04145	-0.004872		-0.0007794			0.07328	-0.002922	0.034955	0.0039	0.046322	0.005844	0.03463	-0.000975	0.048921	-0.001947		0.00078
		0.039177	0	0.030083	0.004872	0.049895	0.006822	0.043724	-0.006819	0.043399	0.000975		0.00117			0.072955	-0.003897	0.033655	0	0.044374	0	0.035929	0.002922	0.047946	-0.004872		-0.0011694
		0.039177	0	0.029108	0.001947	0.04957	0.005847	0.045673	-0.000972	0.04275	-0.000972		0.00117			0.074579	0.000975	0.034955	0.0039	0.046322	0.005844	0.034305	-0.00195	0.048596	-0.002922		0.0011694
		0.039177	0	0.028459	0	0.048271	0.00195	0.045673	-0.000972	0.0421	-0.002922		-0.0003888			0.07263	-0.004872	0.033655	0	0.044698	0.000972	0.034305	-0.00195	0.048596	-0.002922		-0.0017544
		0.039177	0	0.029433	0.002922	0.047946	0.000975	0.045348	-0.001947	0.043724	0.00195		0.00078			0.07393	-0.000972	0.033006	-0.001947	0.044374	0	0.034305	-0.00195	0.049245	-0.000975		-0.0011688
		0.039177	0	0.028459	0	0.048921	0.0039	0.044698	-0.003897	0.043074	0		6e-07			0.07393	-0.000972	0.03463	0.002925	0.045023	0.001947	0.03398	-0.002925	0.04957	0		0.000195
		0.039177	0	0.029108	0.001947	0.04957	0.005847	0.045348	-0.001947	0.044698	0.004872		0.0021438			0.074254	0	0.03463	0.002925	0.043399	-0.002925	0.033655	-0.0039	0.049895	0.000975		-0.000585
		0.039177	0	0.027809	-0.00195	0.049245	0.004872	0.045673	-0.000972	0.041775	-0.003897		-0.0003894			0.074579	0.000975	0.034305	0.00195	0.04275	-0.004872	0.034305	-0.00195	0.049245	-0.000975		-0.0009744
		0.039177	0	0.028134	-0.000975	0.048596	0.002925	0.046322	0.000975	0.043724	0.00195		0.000975			0.07393	-0.000972	0.034955	0.0039	0.045023	0.001947	0.034305	-0.00195	0.048921	-0.001947		0.0001956
		0.039177	0	0.028784	0.000975	0.048271	0.00195	0.044698	-0.003897	0.042425	-0.001947		-0.0005838			0.073605	-0.001947	0.03463	0.002925	0.043724	-0.00195	0.033006	-0.005847	0.048596	-0.002922		-0.0019482
		0.039177	0	0.02716	-0.003897	0.050545	0.008772	0.046322	0.000975	0.041775	-0.003897		0.0003906			0.073605	-0.001947	0.033655	0	0.044698	0.000972	0.033655	-0.0039	0.048596	-0.002922		-0.0015594
		0.039177	0	0.029108	0.001947	0.04957	0.005847	0.045348	-0.001947	0.044049	0.002925		0.0017544			0.072955	-0.003897	0.034305	0.00195	0.044698	0.000972	0.03398	-0.002925	0.048596	-0.002922		-0.0013644
		0.039177	0	0.028459	0	0.049245	0.004872	0.044374	-0.004869	0.043399	0.000975		0.0001956			0.074904	0.00195	0.034305	0.00195	0.044049	-0.000975	0.032031	-0.008772	0.049245	-0.000975		-0.0013644
		0.039177	0	0.029433	0.002922	0.047297	-0.000972	0.045673	-0.000972	0.042425	-0.001947		-0.0001938			0.073605	-0.001947	0.03398	0.000975	0.046322	0.005844	0.035279	0.000972	0.049245	-0.000975		0.0009738
		0.039177	0	0.027484	-0.002925	0.049245	0.004872	0.046322	0.000975	0.044049	0.002925		0.0011694			0.074254	0	0.033331	-0.000972	0.043724	-0.00195	0.033331	-0.004872	0.049245	-0.000975		-0.0017538
		0.039177	0	0.029108	0.001947	0.047621	0	0.045673	-0.000972	0.04145	-0.004872		-0.0007794			0.07328	-0.002922	0.03398	0.000975	0.044374	0	0.033655	-0.0039	0.04957	0		-0.0011694
		0.039177	0	0.028784	0.000975	0.048271	0.00195	0.045673	-0.000972	0.044374	0.0039		0.0011706			0.074254	0	0.033331	-0.000972	0.043724	-0.00195	0.03463	-0.000975	0.048596	-0.002922		-0.0013638
		0.039177	0	0.027809	-0.00195	0.048596	0.002925	0.045023	-0.002922	0.043724	0.00195		6e-07			0.07328	-0.002922	0.033331	-0.000972	0.043399	-0.002925	0.034305	-0.00195	0.048921	-0.001947		-0.0021432
		0.039177	0	0.028134	-0.000975	0.048596	0.002925	0.046647	0.00195	0.043074	0		0.00078			0.07393	-0.000972	0.03398	0.000975	0.044049	-0.000975	0.03398	-0.002925	0.049245	-0.000975		-0.0009744
		0.039177	0	0.027809	-0.00195	0.048596	0.002925	0.046647	0.00195	0.041775	-0.003897		-0.0001944			0.072955	-0.003897	0.03463	0.002925	0.043399	-0.002925	0.034955	0	0.048596	-0.002922		-0.0013638
		0.039177	0	0.028784	0.000975	0.047946	0.000975	0.045997	0	0.045348	0.006822		0.0017544			0.074254	0	0.032356	-0.003897	0.045348	0.002922	0.03463	-0.000975	0.049245	-0.000975		-0.000585
		0.039177	0	0.029108	0.001947	0.049895	0.006822	0.044049	-0.005844	0.0421	-0.002922		6e-07			0.07328	-0.002922	0.034955	0.0039	0.045023	0.001947	0.03463	-0.000975	0.049895	0.000975		0.000585
		0.039177	0	0.029108	0.001947	0.048921	0.0039	0.045673	-0.000972	0.041775	-0.003897		0.0001956			0.074254	0	0.03398	0.000975	0.0421	-0.006822	0.033331	-0.004872	0.049895	0.000975		-0.0019488
		0.039177	0	0.028459	0	0.048596	0.002925	0.045348	-0.001947	0.04275	-0.000972		1.2e-06			0.072955	-0.003897	0.033006	-0.001947	0.043074	-0.0039	0.033655	-0.0039	0.048596	-0.002922		-0.0033132
		0.039177	0	0.028134	-0.000975	0.047946	0.000975	0.044049	-0.005844	0.0421	-0.002922		-0.0017532			0.074254	0	0.035279	0.004872	0.044374	0	0.034955	0	0.049245	-0.000975		0.0007794
		0.039177	0	0.027809	-0.00195	0.049245	0.004872	0.045997	0	0.04275	-0.000972		0.00039			0.07263	-0.004872	0.033331	-0.000972	0.045023	0.001947	0.03463	-0.000975	0.048921	-0.001947		-0.0013638
		0.039177	0	0.027809	-0.00195	0.049245	0.004872	0.047297	0.0039	0.043074	0		0.0013644			0.076203	0.005847	0.035279	0.004872	0.045023	0.001947	0.033331	-0.004872	0.048921	-0.001947		0.0011694
		0.039177	0	0.030407	0.005844	0.048596	0.002925	0.045997	0	0.043724	0.00195		0.0021438			0.07393	-0.000972	0.033331	-0.000972	0.045348	0.002922	0.03463	-0.000975	0.047297	-0.006819		-0.0013632
		0.039177	0	0.027809	-0.00195	0.048596	0.002925	0.044698	-0.003897	0.04275	-0.000972		-0.0007788			0.07393	-0.000972	0.03463	0.002925	0.0421	-0.006822	0.034955	0	0.049245	-0.000975		-0.0011688
		0.039177	0	0.028134	-0.000975	0.048921	0.0039	0.045348	-0.001947	0.042425	-0.001947		-0.0001938			0.074254	0	0.033655	0	0.043724	-0.00195	0.034305	-0.00195	0.04957	0		-0.00078
		0.039177	0	0.027809	-0.00195	0.048921	0.0039	0.046647	0.00195	0.04145	-0.004872		-0.0001944			0.073605	-0.001947	0.03463	0.002925	0.044698	0.000972	0.033006	-0.005847	0.048271	-0.003897		-0.0015588
		0.039177	0	0.028134	-0.000975	0.049245	0.004872	0.046647	0.00195	0.043074	0		0.0011694			0.073605	-0.001947	0.033331	-0.000972	0.044698	0.000972	0.03463	-0.000975	0.049895	0.000975		-0.0003894
		0.039177	0	0.027809	-0.00195	0.047946	0.000975	0.044374	-0.004869	0.043399	0.000975		-0.0009738			0.07393	-0.000972	0.034305	0.00195	0.04275	-0.004872	0.033655	-0.0039	0.048271	-0.003897		-0.0023382
		0.039177	0	0.028134	-0.000975	0.04957	0.005847	0.045023	-0.002922	0.044049	0.002925		0.000975			0.074254	0	0.034955	0.0039	0.0421	-0.006822	0.03398	-0.002925	0.049245	-0.000975		-0.0013644
		0.039177	0	0.028459	0	0.048596	0.002925	0.045997	0	0.041775	-0.003897		-0.0001944			0.074579	0.000975	0.034955	0.0039	0.0421	-0.006822	0.033331	-0.004872	0.047946	-0.004872		-0.0023382
		0.039177	0	0.029108	0.001947	0.048921	0.0039	0.045348	-0.001947	0.044049	0.002925		0.001365			0.07393	-0.000972	0.03463	0.002925	0.045023	0.001947	0.034305	-0.00195	0.050869	0.003897		0.0011694
		0.039177	0	0.029758	0.003897	0.048596	0.002925	0.045673	-0.000972	0.043399	0.000975		0.001365			0.07328	-0.002922	0.033331	-0.000972	0.044698	0.000972	0.034305	-0.00195	0.048271	-0.003897		-0.0017538
		0.039177	0	0.029108	0.001947	0.048596	0.002925	0.044698	-0.003897	0.042425	-0.001947		-0.0001944			0.075229	0.002925	0.033331	-0.000972	0.044374	0	0.034305	-0.00195	0.049245	-0.000975		-0.0001944
		0.039177	0	0.029108	0.001947	0.048271	0.00195	0.046322	0.000975	0.043074	0		0.0009744			0.07263	-0.004872	0.034955	0.0039	0.043399	-0.002925	0.032681	-0.006822	0.048596	-0.002922		-0.0027282
		0.039177	0	0.028784	0.000975	0.048921	0.0039	0.046972	0.002925	0.044049	0.002925		0.002145			0.07328	-0.002922	0.033655	0	0.045023	0.001947	0.034305	-0.00195	0.048921	-0.001947		-0.0009744
		0.039177	0	0.027809	-0.00195	0.048596	0.002925	0.045023	-0.002922	0.043724	0.00195		6e-07			0.074254	0	0.033331	-0.000972	0.044374	0	0.034305	-0.00195	0.049245	-0.000975		-0.0007794
		0.039177	0	0.028134	-0.000975	0.048271	0.00195	0.046647	0.00195	0.042425	-0.001947		0.0001956			0.074579	0.000975	0.035929	0.006822	0.044049	-0.000975	0.03398	-0.002925	0.05022	0.00195		0.0011694
		0.039177	0	0.027484	-0.002925	0.048596	0.002925	0.045673	-0.000972	0.041775	-0.003897		-0.0009738			0.07393	-0.000972	0.03398	0.000975	0.043724	-0.00195	0.03398	-0.002925	0.048921	-0.001947		-0.0013638
		0.039177	0	0.030083	0.004872	0.04957	0.005847	0.045023	-0.002922	0.0421	-0.002922		0.000975			0.074579	0.000975	0.032356	-0.003897	0.043399	-0.002925	0.033331	-0.004872	0.04957	0		-0.0021438
		0.039177	0	0.027809	-0.00195	0.048596	0.002925	0.046972	0.002925	0.043074	0		0.00078			0.074579	0.000975	0.033331	-0.000972	0.045023	0.001947	0.034305	-0.00195	0.047946	-0.004872		-0.0009744
		0.039177	0	0.028459	0	0.048921	0.0039	0.045023	-0.002922	0.04275	-0.000972		1.2e-06			0.074904	0.00195	0.033331	-0.000972	0.043724	-0.00195	0.034305	-0.00195	0.048596	-0.002922		-0.0011688
		0.039177	0	0.027809	-0.00195	0.049245	0.004872	0.046647	0.00195	0.043399	0.000975		0.0011694			0.074254	0	0.035279	0.004872	0.043724	-0.00195	0.03398	-0.002925	0.05022	0.00195		0.0003894
		0.039177	0	0.029758	0.003897	0.048921	0.0039	0.046322	0.000975	0.041775	-0.003897		0.000975			0.073605	-0.001947	0.03463	0.002925	0.044049	-0.000975	0.033655	-0.0039	0.048921	-0.001947		-0.0011688
		0.039177	0	0.027809	-0.00195	0.048596	0.002925	0.044698	-0.003897	0.04145	-0.004872		-0.0015588			0.075878	0.004872	0.034955	0.0039	0.043074	-0.0039	0.034305	-0.00195	0.047946	-0.004872		-0.00039
		0.039177	0	0.028459	0	0.048271	0.00195	0.045023	-0.002922	0.041775	-0.003897		-0.0009738			0.073605	-0.001947	0.033331	-0.000972	0.043724	-0.00195	0.035279	0.000972	0.050545	0.002925		-0.0001944
		0.039177	0	0.028459	0	0.049895	0.006822	0.045997	0	0.042425	-0.001947		0.000975			0.074904	0.00195	0.034305	0.00195	0.043399	-0.002925	0.033655	-0.0039	0.047297	-0.006819		-0.0019488
		0.039177	0	0.028459	0	0.048271	0.00195	0.047946	0.005847	0.043074	0		0.0015594			0.075878	0.004872	0.034305	0.00195	0.043399	-0.002925	0.033331	-0.004872	0.049895	0.000975		4.16334e-18
		0.039177	0	0.028134	-0.000975	0.048271	0.00195	0.046647	0.00195	0.043724	0.00195		0.000975			0.074254	0	0.03463	0.002925	0.043074	-0.0039	0.03398	-0.002925	0.050545	0.002925		-0.000195
		0.039177	0	0.029108	0.001947	0.05022	0.007797	0.045673	-0.000972	0.04275	-0.000972		0.00156			0.075229	0.002925	0.032356	-0.003897	0.043724	-0.00195	0.033006	-0.005847	0.048921	-0.001947		-0.0021432
		0.039177	0	0.027809	-0.00195	0.047621	0	0.044374	-0.004869	0.043399	0.000975		-0.0011688			0.07393	-0.000972	0.033655	0	0.043724	-0.00195	0.034955	0	0.048596	-0.002922		-0.0011688
		0.039177	0	0.027484	-0.002925	0.049245	0.004872	0.046322	0.000975	0.043074	0		0.0005844			0.076528	0.006822	0.03398	0.000975	0.045023	0.001947	0.034955	0	0.048271	-0.003897		0.0011694
		0.039177	0	0.029108	0.001947	0.048271	0.00195	0.046647	0.00195	0.043399	0.000975		0.0013644			0.074579	0.000975	0.03463	0.002925	0.043724	-0.00195	0.034955	0	0.048921	-0.001947		6e-07
		0.039177	0	0.029433	0.002922	0.048271	0.00195	0.045023	-0.002922	0.043074	0		0.00039			0.07393	-0.000972	0.03463	0.002925	0.043724	-0.00195	0.034305	-0.00195	0.049245	-0.000975		-0.0005844
		0.039177	0	0.02716	-0.003897	0.046647	-0.002922	0.046647	0.00195	0.043074	0		-0.0009738			0.07328	-0.002922	0.034955	0.0039	0.043724	-0.00195	0.03398	-0.002925	0.050869	0.003897		0
		0.039177	0	0.031057	0.007794	0.049245	0.004872	0.046647	0.00195	0.043399	0.000975		0.0031182			0.075229	0.002925	0.03398	0.000975	0.043074	-0.0039	0.03463	-0.000975	0.048596	-0.002922		-0.0007794
		0.039177	0	0.026835	-0.004872	0.048271	0.00195	0.044698	-0.003897	0.04145	-0.004872		-0.0023382			0.07328	-0.002922	0.032681	-0.002922	0.045023	0.001947	0.033331	-0.004872	0.048271	-0.003897		-0.0025332
		0.039177	0	0.028134	-0.000975	0.049245	0.004872	0.046647	0.00195	0.044698	0.004872		0.0021438			0.074579	0.000975	0.03398	0.000975	0.043074	-0.0039	0.033655	-0.0039	0.04957	0		-0.00117
		0.039177	0	0.029108	0.001947	0.048596	0.002925	0.045673	-0.000972	0.044698	0.004872		0.0017544			0.074579	0.000975	0.033331	-0.000972	0.044698	0.000972	0.033331	-0.004872	0.049895	0.000975		-0.0005844
		0.039177	0	0.027809	-0.00195	0.048271	0.00195	0.046647	0.00195	0.043074	0		0.00039			0.074579	0.000975	0.03463	0.002925	0.041775	-0.007797	0.034305	-0.00195	0.048921	-0.001947		-0.0015588
		0.039177	0	0.030407	0.005844	0.047621	0	0.045673	-0.000972	0.043074	0		0.0009744			0.075229	0.002925	0.031707	-0.005844	0.043399	-0.002925	0.034305	-0.00195	0.048271	-0.003897		-0.0023382
		0.039177	0	0.028459	0	0.047621	0	0.045997	0	0.043724	0.00195		0.00039			0.074254	0	0.034955	0.0039	0.043724	-0.00195	0.034305	-0.00195	0.04957	0		4.16334e-18
		0.039177	0	0.028784	0.000975	0.047946	0.000975	0.045023	-0.002922	0.04275	-0.000972		-0.0003888			0.075554	0.0039	0.03398	0.000975	0.044049	-0.000975	0.034305	-0.00195	0.04957	0		0.00039
		0.039177	0	0.029758	0.003897	0.047621	0	0.046647	0.00195	0.0421	-0.002922		0.000585			0.073605	-0.001947	0.032356	-0.003897	0.044698	0.000972	0.033006	-0.005847	0.04957	0		-0.0021438
		0.039177	0	0.029433	0.002922	0.048271	0.00195	0.046647	0.00195	0.043399	0.000975		0.0015594			0.074254	0	0.034305	0.00195	0.044374	0	0.03463	-0.000975	0.048921	-0.001947		-0.0001944
		0.039177	0	0.028784	0.000975	0.048271	0.00195	0.046322	0.000975	0.043399	0.000975		0.000975			0.075878	0.004872	0.033655	0	0.045023	0.001947	0.035604	0.001947	0.048921	-0.001947		0.0013638
		0.039177	0	0.028459	0	0.047621	0	0.046647	0.00195	0.04275	-0.000972		0.0001956			0.072955	-0.003897	0.034955	0.0039	0.044374	0	0.034955	0	0.048271	-0.003897		-0.0007788
		0.039177	0	0.028784	0.000975	0.047621	0	0.046972	0.002925	0.043399	0.000975		0.000975			0.074904	0.00195	0.034305	0.00195	0.045023	0.001947	0.033655	-0.0039	0.05022	0.00195		0.0007794
		0.039177	0	0.028784	0.000975	0.047297	-0.000972	0.045997	0	0.04275	-0.000972		-0.0001938			0.075229	0.002925	0.032681	-0.002922	0.045023	0.001947	0.03463	-0.000975	0.049895	0.000975		0.00039
		0.039177	0	0.028459	0	0.04957	0.005847	0.045348	-0.001947	0.042425	-0.001947		0.0003906			0.07393	-0.000972	0.03398	0.000975	0.044698	0.000972	0.033331	-0.004872	0.05022	0.00195		-0.0003894
		0.039177	0	0.028459	0	0.047946	0.000975	0.046322	0.000975	0.04275	-0.000972		0.0001956			0.074254	0	0.033331	-0.000972	0.044049	-0.000975	0.034305	-0.00195	0.048921	-0.001947		-0.0011688
		0.039177	0	0.028459	0	0.048596	0.002925	0.045023	-0.002922	0.044049	0.002925		0.0005856			0.074254	0	0.030732	-0.008769	0.043399	-0.002925	0.033655	-0.0039	0.048921	-0.001947		-0.0035082
		0.039177	0	0.028134	-0.000975	0.04957	0.005847	0.045348	-0.001947	0.041126	-0.005844		-0.0005838			0.074579	0.000975	0.03398	0.000975	0.043399	-0.002925	0.034305	-0.00195	0.049895	0.000975		-0.00039
		0.039177	0	0.028134	-0.000975	0.047297	-0.000972	0.044698	-0.003897	0.042425	-0.001947		-0.0015582			0.074579	0.000975	0.032031	-0.004872	0.045348	0.002922	0.033655	-0.0039	0.049245	-0.000975		-0.00117
		0.039177	0	0.030083	0.004872	0.04957	0.005847	0.046647	0.00195	0.041775	-0.003897		0.0017544			0.074254	0	0.032681	-0.002922	0.044698	0.000972	0.03398	-0.002925	0.049245	-0.000975		-0.00117
		0.039177	0	0.029758	0.003897	0.048921	0.0039	0.045023	-0.002922	0.041775	-0.003897		0.0001956			0.074579	0.000975	0.032681	-0.002922	0.043724	-0.00195	0.032681	-0.006822	0.050545	0.002925		-0.0015588
		0.039177	0	0.029433	0.002922	0.047946	0.000975	0.045673	-0.000972	0.044374	0.0039		0.001365			0.073605	-0.001947	0.034955	0.0039	0.045023	0.001947	0.03398	-0.002925	0.049245	-0.000975		4.16334e-18
		0.039177	0	0.028459	0	0.048596	0.002925	0.045997	0	0.04275	-0.000972		0.0003906			0.074579	0.000975	0.033655	0	0.044049	-0.000975	0.03398	-0.002925	0.04957	0		-0.000585
		0.039177	0	0.029758	0.003897	0.047297	-0.000972	0.045997	0	0.043074	0		0.000585			0.07393	-0.000972	0.033006	-0.001947	0.044698	0.000972	0.032356	-0.007797	0.049895	0.000975		-0.0017538
		0.039177	0	0.027809	-0.00195	0.04957	0.005847	0.044698	-0.003897	0.043724	0.00195		0.00039			0.075878	0.004872	0.033331	-0.000972	0.044049	-0.000975	0.034305	-0.00195	0.04957	0		0.000195
		0.039177	0	0.028784	0.000975	0.048596	0.002925	0.046972	0.002925	0.043399	0.000975		0.00156			0.075229	0.002925	0.03398	0.000975	0.044049	-0.000975	0.03398	-0.002925	0.049245	-0.000975		-0.000195
		0.039177	0	0.028784	0.000975	0.04957	0.005847	0.045997	0	0.04275	-0.000972		0.00117			0.073605	-0.001947	0.032681	-0.002922	0.044049	-0.000975	0.034305	-0.00195	0.049245	-0.000975		-0.0017538
		0.039177	0	0.029433	0.002922	0.048596	0.002925	0.045997	0	0.04275	-0.000972		0.000975			0.074904	0.00195	0.033331	-0.000972	0.043724	-0.00195	0.033006	-0.005847	0.048596	-0.002922		-0.0019482
		0.039177	0	0.028459	0	0.048921	0.0039	0.045348	-0.001947	0.044049	0.002925		0.0009756			0.075878	0.004872	0.033655	0	0.045348	0.002922	0.033006	-0.005847	0.048921	-0.001947		0
		0.039177	0	0.029433	0.002922	0.049245	0.004872	0.045023	-0.002922	0.043399	0.000975		0.0011694			0.074254	0	0.03398	0.000975	0.043074	-0.0039	0.03463	-0.000975	0.049895	0.000975		-0.000585
		0.039177	0	0.029758	0.003897	0.048921	0.0039	0.046647	0.00195	0.043074	0		0.0019494			0.074904	0.00195	0.032681	-0.002922	0.043399	-0.002925	0.03463	-0.000975	0.05022	0.00195		-0.0005844
		0.039177	0	0.028134	-0.000975	0.048271	0.00195	0.044698	-0.003897	0.043074	0		-0.0005844			0.074254	0	0.033331	-0.000972	0.043399	-0.002925	0.032356	-0.007797	0.04957	0		-0.0023388
		0.039177	0	0.030083	0.004872	0.049245	0.004872	0.046647	0.00195	0.042425	-0.001947		0.0019494			0.074579	0.000975	0.033006	-0.001947	0.044698	0.000972	0.034955	0	0.048921	-0.001947		-0.0003894
		0.039177	0	0.030083	0.004872	0.047946	0.000975	0.047297	0.0039	0.044049	0.002925		0.0025344			0.074579	0.000975	0.033655	0	0.043399	-0.002925	0.033655	-0.0039	0.04957	0		-0.00117
		0.039177	0	0.029433	0.002922	0.048921	0.0039	0.045348	-0.001947	0.04275	-0.000972		0.0007806			0.074579	0.000975	0.033006	-0.001947	0.043724	-0.00195	0.03398	-0.002925	0.049895	0.000975		-0.0009744
		0.039177	0	0.028784	0.000975	0.05022	0.007797	0.045997	0	0.0421	-0.002922		0.00117			0.07393	-0.000972	0.035279	0.004872	0.043074	-0.0039	0.03398	-0.002925	0.050869	0.003897		0.0001944
		0.039177	0	0.029758	0.003897	0.048921	0.0039	0.045673	-0.000972	0.0421	-0.002922		0.0007806			0.075554	0.0039	0.033655	0	0.04275	-0.004872	0.03463	-0.000975	0.047946	-0.004872		-0.0013638
		0.039177	0	0.028784	0.000975	0.04957	0.005847	0.045673	-0.000972	0.043074	0		0.00117			0.074904	0.00195	0.033655	0	0.044374	0	0.03463	-0.000975	0.05022	0.00195		0.000585
		0.039177	0	0.028784	0.000975	0.047946	0.000975	0.045673	-0.000972	0.04275	-0.000972		1.2e-06			0.07393	-0.000972	0.032356	-0.003897	0.043399	-0.002925	0.034305	-0.00195	0.048271	-0.003897		-0.0027282
		0.039177	0	0.029108	0.001947	0.048596	0.002925	0.045997	0	0.043074	0		0.0009744			0.075229	0.002925	0.034305	0.00195	0.044374	0	0.034955	0	0.050545	0.002925		0.00156
		0.039177	0	0.028134	-0.000975	0.048921	0.0039	0.044698	-0.003897	0.0421	-0.002922		-0.0007788			0.075229	0.002925	0.033331	-0.000972	0.044049	-0.000975	0.034305	-0.00195	0.04957	0		-0.0001944
		0.039177	0	0.029433	0.002922	0.047621	0	0.045348	-0.001947	0.041126	-0.005844		-0.0009738			0.07263	-0.004872	0.034305	0.00195	0.044374	0	0.035604	0.001947	0.048596	-0.002922		-0.0007794
		0.039177	0	0.029758	0.003897	0.048596	0.002925	0.046647	0.00195	0.04275	-0.000972		0.00156			0.07393	-0.000972	0.03398	0.000975	0.044374	0	0.034955	0	0.04957	0		6e-07
		0.039177	0	0.029433	0.002922	0.049245	0.004872	0.044698	-0.003897	0.04275	-0.000972		0.000585			0.075554	0.0039	0.034955	0.0039	0.0421	-0.006822	0.03463	-0.000975	0.048596	-0.002922		-0.0005838
		0.039177	0	0.029758	0.003897	0.048921	0.0039	0.045023	-0.002922	0.04275	-0.000972		0.0007806			0.074579	0.000975	0.033655	0	0.044049	-0.000975	0.033331	-0.004872	0.047946	-0.004872		-0.0019488
		0.039177	0	0.029433	0.002922	0.05022	0.007797	0.045348	-0.001947	0.043074	0		0.0017544			0.072955	-0.003897	0.032356	-0.003897	0.044049	-0.000975	0.034955	0	0.04957	0		-0.0017538
		0.039177	0	0.028459	0	0.047946	0.000975	0.044698	-0.003897	0.041775	-0.003897		-0.0013638			0.074904	0.00195	0.033655	0	0.046322	0.005844	0.033006	-0.005847	0.050545	0.002925		0.0009744
		0.039177	0	0.028784	0.000975	0.048596	0.002925	0.045673	-0.000972	0.04275	-0.000972		0.0003912			0.074254	0	0.033331	-0.000972	0.044049	-0.000975	0.03398	-0.002925	0.049245	-0.000975		-0.0011694
		0.039177	0	0.029433	0.002922	0.048921	0.0039	0.045348	-0.001947	0.043724	0.00195		0.001365			0.075229	0.002925	0.033331	-0.000972	0.045348	0.002922	0.034955	0	0.049245	-0.000975		0.00078
		0.039177	0	0.029108	0.001947	0.048271	0.00195	0.046322	0.000975	0.04275	-0.000972		0.00078			0.07328	-0.002922	0.03398	0.000975	0.043074	-0.0039	0.033655	-0.0039	0.04957	0		-0.0019494
		0.039177	0	0.030083	0.004872	0.048596	0.002925	0.045023	-0.002922	0.0421	-0.002922		0.0003906			0.076203	0.005847	0.032356	-0.003897	0.043074	-0.0039	0.03398	-0.002925	0.049895	0.000975		-0.00078
		0.039177	0	0.028459	0	0.048921	0.0039	0.045023	-0.002922	0.04145	-0.004872		-0.0007788			0.075229	0.002925	0.033655	0	0.045348	0.002922	0.035279	0.000972	0.048921	-0.001947		0.0009744
		0.039177	0	0.030083	0.004872	0.048596	0.002925	0.045997	0	0.042425	-0.001947		0.00117			0.074254	0	0.032356	-0.003897	0.043074	-0.0039	0.034305	-0.00195	0.048596	-0.002922		-0.0025338
		0.039177	0	0.029758	0.003897	0.049245	0.004872	0.045997	0	0.0421	-0.002922		0.0011694			0.073605	-0.001947	0.033006	-0.001947	0.043074	-0.0039	0.033655	-0.0039	0.04957	0		-0.0023388
		0.039177	0	0.030083	0.004872	0.049245	0.004872	0.044049	-0.005844	0.04275	-0.000972		0.0005856			0.073605	-0.001947	0.033006	-0.001947	0.045673	0.003897	0.035929	0.002922	0.048271	-0.003897		-0.0001944
		0.039177	0	0.028459	0	0.049245	0.004872	0.045673	-0.000972	0.0421	-0.002922		0.0001956			0.074579	0.000975	0.032681	-0.002922	0.045673	0.003897	0.034305	-0.00195	0.04957	0		8.32667e-18
		0.039177	0	0.02716	-0.003897	0.046972	-0.001947	0.045023	-0.002922	0.04275	-0.000972		-0.0019476			0.072955	-0.003897	0.033006	-0.001947	0.043724	-0.00195	0.034305	-0.00195	0.047946	-0.004872		-0.0029232
		0.039177	0	0.029433	0.002922	0.049245	0.004872	0.045673	-0.000972	0.043399	0.000975		0.0015594			0.074904	0.00195	0.033655	0	0.045348	0.002922	0.032356	-0.007797	0.04957	0		-0.000585
		0.039177	0	0.030083	0.004872	0.048271	0.00195	0.045673	-0.000972	0.0421	-0.002922		0.0005856			0.07328	-0.002922	0.033331	-0.000972	0.044049	-0.000975	0.03398	-0.002925	0.049245	-0.000975		-0.0017538
		0.039177	0	0.028784	0.000975	0.04957	0.005847	0.046647	0.00195	0.04275	-0.000972		0.00156			0.074254	0	0.034305	0.00195	0.043399	-0.002925	0.034955	0	0.048921	-0.001947		-0.0005844
		0.039177	0	0.028134	-0.000975	0.048271	0.00195	0.045673	-0.000972	0.0421	-0.002922		-0.0005838			0.07393	-0.000972	0.032681	-0.002922	0.043074	-0.0039	0.035604	0.001947	0.047621	-0.005847		-0.0023388
		0.039177	0	0.029433	0.002922	0.049245	0.004872	0.044049	-0.005844	0.04145	-0.004872		-0.0005844			0.074254	0	0.03398	0.000975	0.044374	0	0.033655	-0.0039	0.049245	-0.000975		-0.00078
		0.039177	0	0.028784	0.000975	0.048271	0.00195	0.046322	0.000975	0.0421	-0.002922		0.0001956			0.074254	0	0.033331	-0.000972	0.044374	0	0.034305	-0.00195	0.05022	0.00195		-0.0001944
		0.039177	0	0.028134	-0.000975	0.047946	0.000975	0.045673	-0.000972	0.044049	0.002925		0.0003906			0.074904	0.00195	0.032681	-0.002922	0.045023	0.001947	0.033655	-0.0039	0.04957	0		-0.000585
		0.039177	0	0.028459	0	0.049895	0.006822	0.044374	-0.004869	0.0421	-0.002922		-0.0001938			0.074904	0.00195	0.033655	0	0.044049	-0.000975	0.03398	-0.002925	0.049895	0.000975		-0.000195
		0.039177	0	0.029758	0.003897	0.048921	0.0039	0.043724	-0.006819	0.042425	-0.001947		-0.0001938			0.07328	-0.002922	0.032356	-0.003897	0.043724	-0.00195	0.035279	0.000972	0.049245	-0.000975		-0.0017544
		0.039177	0	0.028784	0.000975	0.04957	0.005847	0.045348	-0.001947	0.0421	-0.002922		0.0003906			0.074254	0	0.034955	0.0039	0.044374	0	0.033331	-0.004872	0.047946	-0.004872		-0.0011688
		0.039177	0	0.028784	0.000975	0.047946	0.000975	0.045997	0	0.04145	-0.004872		-0.0005844			0.074254	0	0.032356	-0.003897	0.044049	-0.000975	0.035604	0.001947	0.049245	-0.000975		-0.00078
		0.039177	0	0.030083	0.004872	0.048596	0.002925	0.045023	-0.002922	0.043074	0		0.000975			0.07328	-0.002922	0.033006	-0.001947	0.045023	0.001947	0.034305	-0.00195	0.047621	-0.005847		-0.0021438
		0.039177	0	0.029758	0.003897	0.048921	0.0039	0.045997	0	0.04275	-0.000972		0.001365			0.074254	0	0.034305	0.00195	0.043724	-0.00195	0.033655	-0.0039	0.050545	0.002925		-0.000195
		0.039177	0	0.029108	0.001947	0.048921	0.0039	0.046647	0.00195	0.04275	-0.000972		0.001365			0.074254	0	0.03398	0.000975	0.046647	0.006819	0.03398	-0.002925	0.047946	-0.004872		-6e-07
		0.039177	0	0.030083	0.004872	0.049245	0.004872	0.045023	-0.002922	0.041775	-0.003897		0.000585			0.074579	0.000975	0.032356	-0.003897	0.044049	-0.000975	0.033006	-0.005847	0.047946	-0.004872		-0.0029232
		0.039177	0	0.028134	-0.000975	0.046972	-0.001947	0.045348	-0.001947	0.0421	-0.002922		-0.0015582			0.072955	-0.003897	0.034305	0.00195	0.044374	0	0.034305	-0.00195	0.04957	0		-0.0007794
		0.039177	0	0.030083	0.004872	0.05022	0.007797	0.046647	0.00195	0.043724	0.00195		0.0033138			0.074579	0.000975	0.033655	0	0.045023	0.001947	0.03398	-0.002925	0.049895	0.000975		0.0001944
		0.039177	0	0.028134	-0.000975	0.04957	0.005847	0.045348	-0.001947	0.043074	0		0.000585			0.075229	0.002925	0.032356	-0.003897	0.043724	-0.00195	0.033655	-0.0039	0.048596	-0.002922		-0.0019488
		0.039177	0	0.029433	0.002922	0.05022	0.007797	0.044698	-0.003897	0.041126	-0.005844		0.0001956			0.074254	0	0.033331	-0.000972	0.044374	0	0.034305	-0.00195	0.048921	-0.001947		-0.0009738
		0.039177	0	0.028784	0.000975	0.05022	0.007797	0.045348	-0.001947	0.04275	-0.000972		0.0011706			0.072955	-0.003897	0.032681	-0.002922	0.044049	-0.000975	0.03398	-0.002925	0.047621	-0.005847		-0.0033132
		0.039177	0	0.029758	0.003897	0.049245	0.004872	0.045673	-0.000972	0.042425	-0.001947		0.00117			0.07328	-0.002922	0.033655	0	0.043399	-0.002925	0.033331	-0.004872	0.047946	-0.004872		-0.0031182
		0.039177	0	0.028784	0.000975	0.050545	0.008772	0.045348	-0.001947	0.041775	-0.003897		0.0007806			0.074254	0	0.035279	0.004872	0.044049	-0.000975	0.035279	0.000972	0.048596	-0.002922		0.0003894
		0.039177	0	0.029108	0.001947	0.05022	0.007797	0.046972	0.002925	0.04275	-0.000972		0.0023394			0.07393	-0.000972	0.03398	0.000975	0.044698	0.000972	0.03463	-0.000975	0.047946	-0.004872		-0.0009744
		0.039177	0	0.029433	0.002922	0.047946	0.000975	0.046647	0.00195	0.042425	-0.001947		0.00078			0.073605	-0.001947	0.032031	-0.004872	0.045673	0.003897	0.033655	-0.0039	0.048921	-0.001947		-0.0017538
		0.039177	0	0.029433	0.002922	0.047946	0.000975	0.044698	-0.003897	0.04275	-0.000972		-0.0001944			0.075878	0.004872	0.033655	0	0.045348	0.002922	0.03398	-0.002925	0.049895	0.000975		0.0011688
		0.039177	0	0.030407	0.005844	0.04957	0.005847	0.045673	-0.000972	0.043074	0		0.0021438			0.073605	-0.001947	0.033655	0	0.043724	-0.00195	0.035604	0.001947	0.048596	-0.002922		-0.0009744
		0.039177	0	0.029433	0.002922	0.05022	0.007797	0.045023	-0.002922	0.042425	-0.001947		0.00117			0.074254	0	0.033655	0	0.045348	0.002922	0.03398	-0.002925	0.048271	-0.003897		-0.00078
		0.039177	0	0.029758	0.003897	0.04957	0.005847	0.045023	-0.002922	0.042425	-0.001947		0.000975			0.07393	-0.000972	0.032681	-0.002922	0.044698	0.000972	0.034305	-0.00195	0.049245	-0.000975		-0.0011694
		0.039177	0	0.029758	0.003897	0.049245	0.004872	0.045997	0	0.04275	-0.000972		0.0015594			0.074579	0.000975	0.033006	-0.001947	0.044698	0.000972	0.033006	-0.005847	0.048271	-0.003897		-0.0019488
		0.039177	0	0.029433	0.002922	0.04957	0.005847	0.044698	-0.003897	0.042425	-0.001947		0.000585			0.074254	0	0.034305	0.00195	0.044374	0	0.033655	-0.0039	0.048596	-0.002922		-0.0009744
		0.039177	0	0.029108	0.001947	0.048921	0.0039	0.044374	-0.004869	0.043399	0.000975		0.0003906			0.074579	0.000975	0.033331	-0.000972	0.044049	-0.000975	0.03463	-0.000975	0.05022	0.00195		6e-07
		0.039177	0	0.028459	0	0.04957	0.005847	0.045023	-0.002922	0.04145	-0.004872		-0.0003894			0.074579	0.000975	0.03463	0.002925	0.045023	0.001947	0.03398	-0.002925	0.048596	-0.002922		8.32667e-18
		0.039177	0	0.030732	0.006819	0.047621	0	0.045348	-0.001947	0.043074	0		0.0009744			0.074254	0	0.033655	0	0.044374	0	0.03463	-0.000975	0.04957	0		-0.000195
		0.039177	0	0.030407	0.005844	0.048921	0.0039	0.045673	-0.000972	0.043074	0		0.0017544			0.072306	-0.005844	0.03398	0.000975	0.044049	-0.000975	0.03398	-0.002925	0.048921	-0.001947		-0.0021432
		0.039177	0	0.029108	0.001947	0.049245	0.004872	0.043724	-0.006819	0.041775	-0.003897		-0.0007794			0.07263	-0.004872	0.032356	-0.003897	0.045348	0.002922	0.03463	-0.000975	0.048596	-0.002922		-0.0019488
		0.039177	0	0.030083	0.004872	0.04957	0.005847	0.046322	0.000975	0.042425	-0.001947		0.0019494			0.074579	0.000975	0.032681	-0.002922	0.043074	-0.0039	0.033331	-0.004872	0.048596	-0.002922		-0.0027282
		0.039177	0	0.029758	0.003897	0.048596	0.002925	0.044698	-0.003897	0.041126	-0.005844		-0.0005838			0.072955	-0.003897	0.03463	0.002925	0.045023	0.001947	0.03463	-0.000975	0.046972	-0.007794		-0.0015588
		0.039177	0	0.028459	0	0.049245	0.004872	0.045348	-0.001947	0.0421	-0.002922		6e-07			0.07328	-0.002922	0.032031	-0.004872	0.046322	0.005844	0.035604	0.001947	0.048921	-0.001947		-0.00039
		0.039177	0	0.029108	0.001947	0.048271	0.00195	0.045348	-0.001947	0.04275	-0.000972		0.0001956			0.072306	-0.005844	0.034955	0.0039	0.043724	-0.00195	0.034955	0	0.047946	-0.004872		-0.0017532
		0.039177	0	0.029433	0.002922	0.05022	0.007797	0.045997	0	0.04145	-0.004872		0.0011694			0.075554	0.0039	0.033006	-0.001947	0.043399	-0.002925	0.034305	-0.00195	0.04957	0		-0.0005844
		0.039177	0	0.029758	0.003897	0.05022	0.007797	0.044698	-0.003897	0.0421	-0.002922		0.000975			0.074579	0.000975	0.033655	0	0.045673	0.003897	0.033655	-0.0039	0.048596	-0.002922		-0.00039
		0.039177	0	0.030083	0.004872	0.05022	0.007797	0.044374	-0.004869	0.044374	0.0039		0.00234			0.074254	0	0.034955	0.0039	0.044374	0	0.033006	-0.005847	0.049895	0.000975		-0.0001944
		0.039177	0	0.028459	0	0.05022	0.007797	0.045673	-0.000972	0.04145	-0.004872		0.0003906			0.072955	-0.003897	0.032681	-0.002922	0.043399	-0.002925	0.034305	-0.00195	0.048596	-0.002922		-0.0029232
		0.039177	0	0.028784	0.000975	0.049245	0.004872	0.045673	-0.000972	0.043074	0		0.000975			0.074904	0.00195	0.035279	0.004872	0.044698	0.000972	0.03398	-0.002925	0.048596	-0.002922		0.0003894
		0.039177	0	0.029108	0.001947	0.048921	0.0039	0.045348	-0.001947	0.044049	0.002925		0.001365			0.07393	-0.000972	0.03463	0.002925	0.045673	0.003897	0.034305	-0.00195	0.049245	-0.000975		0.000585
		0.039177	0	0.029758	0.003897	0.048596	0.002925	0.044698	-0.003897	0.043074	0		0.000585			0.074254	0	0.032356	-0.003897	0.044698	0.000972	0.03398	-0.002925	0.048921	-0.001947		-0.0015594
		0.039177	0	0.029108	0.001947	0.048596	0.002925	0.045348	-0.001947	0.040151	-0.008769		-0.0011688			0.074579	0.000975	0.035279	0.004872	0.046322	0.005844	0.034305	-0.00195	0.048596	-0.002922		0.0013638
		0.039177	0	0.029433	0.002922	0.05022	0.007797	0.044049	-0.005844	0.042425	-0.001947		0.0005856			0.07328	-0.002922	0.03463	0.002925	0.043399	-0.002925	0.035279	0.000972	0.048271	-0.003897		-0.0011694
		0.039177	0	0.029108	0.001947	0.048921	0.0039	0.044374	-0.004869	0.0421	-0.002922		-0.0003888			0.073605	-0.001947	0.033006	-0.001947	0.043724	-0.00195	0.035279	0.000972	0.05022	0.00195		-0.0005844
		0.039177	0	0.028459	0	0.047946	0.000975	0.045348	-0.001947	0.043399	0.000975		6e-07			0.074904	0.00195	0.03463	0.002925	0.045348	0.002922	0.033655	-0.0039	0.048271	-0.003897		0
		0.039177	0	0.028459	0	0.048596	0.002925	0.045348	-0.001947	0.043399	0.000975		0.0003906			0.073605	-0.001947	0.033331	-0.000972	0.044049	-0.000975	0.034955	0	0.04957	0		-0.0007788
		0.039177	0	0.028459	0	0.049895	0.006822	0.044049	-0.005844	0.04275	-0.000972		1.2e-06			0.072955	-0.003897	0.03398	0.000975	0.044049	-0.000975	0.03398	-0.002925	0.048921	-0.001947		-0.0017538
		0.039177	0	0.028459	0	0.04957	0.005847	0.046322	0.000975	0.042425	-0.001947		0.000975			0.074254	0	0.033331	-0.000972	0.044374	0	0.034955	0	0.048271	-0.003897		-0.0009738
		0.039177	0	0.028459	0	0.049245	0.004872	0.045997	0	0.0421	-0.002922		0.00039			0.074904	0.00195	0.03398	0.000975	0.044698	0.000972	0.033006	-0.005847	0.049245	-0.000975		-0.000585
		0.039177	0	0.028784	0.000975	0.049895	0.006822	0.044698	-0.003897	0.042425	-0.001947		0.0003906			0.07328	-0.002922	0.034305	0.00195	0.044698	0.000972	0.03463	-0.000975	0.049245	-0.000975		-0.00039
		0.039177	0	0.029108	0.001947	0.049245	0.004872	0.046647	0.00195	0.043074	0		0.0017538			0.07393	-0.000972	0.034305	0.00195	0.043724	-0.00195	0.034305	-0.00195	0.049245	-0.000975		-0.0007794
		0.039177	0	0.028459	0	0.04957	0.005847	0.045348	-0.001947	0.0421	-0.002922		0.0001956			0.07263	-0.004872	0.033655	0	0.044049	-0.000975	0.03398	-0.002925	0.048596	-0.002922		-0.0023388
		0.039177	0	0.028784	0.000975	0.04957	0.005847	0.045348	-0.001947	0.043074	0		0.000975			0.074254	0	0.032681	-0.002922	0.045023	0.001947	0.03463	-0.000975	0.047621	-0.005847		-0.0015594
		0.039177	0	0.028134	-0.000975	0.04957	0.005847	0.045348	-0.001947	0.043724	0.00195		0.000975			0.074904	0.00195	0.033331	-0.000972	0.044049	-0.000975	0.03398	-0.002925	0.048596	-0.002922		-0.0011688
		0.039177	0	0.027809	-0.00195	0.048271	0.00195	0.045023	-0.002922	0.04275	-0.000972		-0.0007788			0.074254	0	0.03398	0.000975	0.044374	0	0.03398	-0.002925	0.04957	0		-0.00039
		0.039177	0	0.029108	0.001947	0.049245	0.004872	0.045348	-0.001947	0.043399	0.000975		0.0011694			0.073605	-0.001947	0.033331	-0.000972	0.045023	0.001947	0.03398	-0.002925	0.048596	-0.002922		-0.0013638
		0.039177	0	0.028134	-0.000975	0.049895	0.006822	0.043724	-0.006819	0.041775	-0.003897		-0.0009738			0.073605	-0.001947	0.03463	0.002925	0.043724	-0.00195	0.034305	-0.00195	0.04957	0		-0.0005844
		0.039177	0	0.028459	0	0.048921	0.0039	0.045673	-0.000972	0.04275	-0.000972		0.0003912			0.074579	0.000975	0.03398	0.000975	0.045023	0.001947	0.03398	-0.002925	0.049245	-0.000975		-6e-07
		0.039177	0	0.028134	-0.000975	0.04957	0.005847	0.046647	0.00195	0.043074	0		0.0013644			0.074904	0.00195	0.033006	-0.001947	0.044049	-0.000975	0.033655	-0.0039	0.048921	-0.001947		-0.0013638
		0.039177	0	0.029108	0.001947	0.049245	0.004872	0.045673	-0.000972	0.043074	0		0.0011694			0.074904	0.00195	0.033006	-0.001947	0.043074	-0.0039	0.032356	-0.007797	0.049245	-0.000975		-0.0025338
		0.039177	0	0.028459	0	0.047946	0.000975	0.044374	-0.004869	0.0421	-0.002922		-0.0013632			0.074254	0	0.033331	-0.000972	0.045023	0.001947	0.034305	-0.00195	0.051194	0.004872		0.0007794
		0.039177	0	0.028134	-0.000975	0.05022	0.007797	0.044698	-0.003897	0.044049	0.002925		0.00117			0.07328	-0.002922	0.034305	0.00195	0.044049	-0.000975	0.03463	-0.000975	0.047946	-0.004872		-0.0015588
		0.039177	0	0.029433	0.002922	0.04957	0.005847	0.045673	-0.000972	0.043724	0.00195		0.0019494			0.075229	0.002925	0.034305	0.00195	0.045023	0.001947	0.03463	-0.000975	0.048271	-0.003897		0.00039
		0.039177	0	0.030407	0.005844	0.046322	-0.003897	0.045348	-0.001947	0.043074	0		0			0.073605	-0.001947	0.03398	0.000975	0.045023	0.001947	0.034955	0	0.04957	0		0.000195
		0.039177	0	0.026835	-0.004872	0.049245	0.004872	0.044698	-0.003897	0.04145	-0.004872		-0.0017538			0.07393	-0.000972	0.033331	-0.000972	0.044698	0.000972	0.034955	0	0.049245	-0.000975		-0.0003894
		0.039177	0	0.028784	0.000975	0.046972	-0.001947	0.045348	-0.001947	0.044049	0.002925		1.2e-06			0.07328	-0.002922	0.032681	-0.002922	0.044374	0	0.034955	0	0.048596	-0.002922		-0.0017532
		0.039177	0	0.027809	-0.00195	0.04957	0.005847	0.044698	-0.003897	0.0421	-0.002922		-0.0005844			0.074579	0.000975	0.03463	0.002925	0.045023	0.001947	0.033331	-0.004872	0.047297	-0.006819		-0.0011688
		0.039177	0	0.029108	0.001947	0.048596	0.002925	0.045673	-0.000972	0.042425	-0.001947		0.0003906			0.074579	0.000975	0.033655	0	0.044698	0.000972	0.03398	-0.002925	0.048921	-0.001947		-0.000585
		0.039177	0	0.02651	-0.005847	0.049895	0.006822	0.044374	-0.004869	0.0421	-0.002922		-0.0013632			0.072306	-0.005844	0.03463	0.002925	0.044049	-0.000975	0.03463	-0.000975	0.047946	-0.004872		-0.0019482
		0.039177	0	0.029108	0.001947	0.05022	0.007797	0.045348	-0.001947	0.043399	0.000975		0.0017544			0.074254	0	0.033331	-0.000972	0.045023	0.001947	0.034305	-0.00195	0.048271	-0.003897		-0.0009744
		0.039177	0	0.028134	-0.000975	0.05022	0.007797	0.045673	-0.000972	0.043074	0		0.00117			0.074254	0	0.033655	0	0.044698	0.000972	0.033331	-0.004872	0.049245	-0.000975		-0.000975
		0.039177	0	0.029108	0.001947	0.048271	0.00195	0.045023	-0.002922	0.044698	0.004872		0.0011694			0.07328	-0.002922	0.034305	0.00195	0.044049	-0.000975	0.033006	-0.005847	0.048271	-0.003897		-0.0023382
		0.039177	0	0.028134	-0.000975	0.048271	0.00195	0.046647	0.00195	0.042425	-0.001947		0.0001956			0.074579	0.000975	0.033655	0	0.044049	-0.000975	0.034305	-0.00195	0.049245	-0.000975		-0.000585
		0.039177	0	0.029108	0.001947	0.050869	0.009744	0.045997	0	0.043074	0		0.0023382			0.07328	-0.002922	0.033655	0	0.04275	-0.004872	0.03463	-0.000975	0.048271	-0.003897		-0.0025332
		0.039177	0	0.028459	0	0.048596	0.002925	0.046647	0.00195	0.042425	-0.001947		0.0005856			0.073605	-0.001947	0.03463	0.002925	0.043074	-0.0039	0.033006	-0.005847	0.048596	-0.002922		-0.0023382
		0.039177	0	0.028784	0.000975	0.049245	0.004872	0.045997	0	0.043074	0		0.0011694			0.07328	-0.002922	0.033655	0	0.045023	0.001947	0.03398	-0.002925	0.048921	-0.001947		-0.0011694
		0.039177	0	0.027809	-0.00195	0.049895	0.006822	0.045673	-0.000972	0.043074	0		0.00078			0.074904	0.00195	0.033655	0	0.044698	0.000972	0.033655	-0.0039	0.049245	-0.000975		-0.0003906
		0.039177	0	0.029108	0.001947	0.049895	0.006822	0.047297	0.0039	0.0421	-0.002922		0.0019494			0.074254	0	0.03398	0.000975	0.043074	-0.0039	0.033655	-0.0039	0.047946	-0.004872		-0.0023394
		0.039177	0	0.028784	0.000975	0.049895	0.006822	0.045673	-0.000972	0.04275	-0.000972		0.0011706			0.073605	-0.001947	0.033655	0	0.045348	0.002922	0.03463	-0.000975	0.048921	-0.001947		-0.0003894
		0.039177	0	0.029433	0.002922	0.049245	0.004872	0.045997	0	0.04275	-0.000972		0.0013644			0.073605	-0.001947	0.034955	0.0039	0.045023	0.001947	0.034305	-0.00195	0.048271	-0.003897		-0.0003894
		0.039177	0	0.027484	-0.002925	0.048596	0.002925	0.045348	-0.001947	0.043399	0.000975		-0.0001944			0.074904	0.00195	0.032681	-0.002922	0.043724	-0.00195	0.034955	0	0.048271	-0.003897		-0.0013638
		0.039177	0	0.029758	0.003897	0.048921	0.0039	0.045348	-0.001947	0.043399	0.000975		0.001365			0.074579	0.000975	0.035279	0.004872	0.043074	-0.0039	0.033006	-0.005847	0.048596	-0.002922		-0.0013644
		0.039177	0	0.028459	0	0.04957	0.005847	0.046322	0.000975	0.043724	0.00195		0.0017544			0.074579	0.000975	0.033655	0	0.043724	-0.00195	0.03463	-0.000975	0.049245	-0.000975		-0.000585
		0.039177	0	0.030083	0.004872	0.049245	0.004872	0.044698	-0.003897	0.042425	-0.001947		0.00078			0.075554	0.0039	0.034305	0.00195	0.04275	-0.004872	0.03398	-0.002925	0.04957	0		-0.0003894
		0.039177	0	0.027809	-0.00195	0.04957	0.005847	0.044698	-0.003897	0.044049	0.002925		0.000585			0.074254	0	0.033006	-0.001947	0.044049	-0.000975	0.033006	-0.005847	0.049895	0.000975		-0.0015588
		0.039177	0	0.027809	-0.00195	0.049895	0.006822	0.046647	0.00195	0.043399	0.000975		0.0015594			0.073605	-0.001947	0.034955	0.0039	0.043724	-0.00195	0.033655	-0.0039	0.047946	-0.004872		-0.0017538
		0.039177	0	0.029433	0.002922	0.04957	0.005847	0.046322	0.000975	0.04275	-0.000972		0.0017544			0.074904	0.00195	0.03398	0.000975	0.043399	-0.002925	0.03463	-0.000975	0.04957	0		-0.000195
		0.039177	0	0.028134	-0.000975	0.049895	0.006822	0.044698	-0.003897	0.043724	0.00195		0.00078			0.074254	0	0.03398	0.000975	0.045348	0.002922	0.033331	-0.004872	0.048921	-0.001947		-0.0005844
		0.039177	0	0.028784	0.000975	0.049245	0.004872	0.044049	-0.005844	0.043399	0.000975		0.0001956			0.074904	0.00195	0.03398	0.000975	0.044049	-0.000975	0.033655	-0.0039	0.048921	-0.001947		-0.0007794
		0.039177	0	0.027484	-0.002925	0.04957	0.005847	0.045997	0	0.042425	-0.001947		0.000195			0.074904	0.00195	0.034305	0.00195	0.044049	-0.000975	0.03463	-0.000975	0.04957	0		0.00039
		0.039177	0	0.028784	0.000975	0.048921	0.0039	0.045997	0	0.043399	0.000975		0.00117			0.073605	-0.001947	0.034305	0.00195	0.044049	-0.000975	0.03463	-0.000975	0.049895	0.000975		-0.0001944
		0.039177	0	0.028459	0	0.048596	0.002925	0.044698	-0.003897	0.042425	-0.001947		-0.0005838			0.075229	0.002925	0.03463	0.002925	0.043724	-0.00195	0.033331	-0.004872	0.048921	-0.001947		-0.0005838
		0.039177	0	0.027484	-0.002925	0.04957	0.005847	0.046647	0.00195	0.042425	-0.001947		0.000585			0.073605	-0.001947	0.033655	0	0.043724	-0.00195	0.033331	-0.004872	0.049245	-0.000975		-0.0019488
		0.039177	0	0.029433	0.002922	0.048271	0.00195	0.046322	0.000975	0.043724	0.00195		0.0015594			0.073605	-0.001947	0.034305	0.00195	0.044698	0.000972	0.035279	0.000972	0.05022	0.00195		0.0007794
		0.039177	0	0.029433	0.002922	0.049895	0.006822	0.045997	0	0.0421	-0.002922		0.0013644			0.074254	0	0.03463	0.002925	0.043074	-0.0039	0.034955	0	0.048271	-0.003897		-0.0009744
		0.039177	0	0.028784	0.000975	0.048596	0.002925	0.044698	-0.003897	0.043724	0.00195		0.0003906			0.075878	0.004872	0.03463	0.002925	0.043399	-0.002925	0.033655	-0.0039	0.048921	-0.001947		-0.000195
		0.039177	0	0.028134	-0.000975	0.05022	0.007797	0.045997	0	0.042425	-0.001947		0.000975			0.072955	-0.003897	0.033331	-0.000972	0.045348	0.002922	0.036254	0.003897	0.049895	0.000975		0.000585
		0.039177	0	0.028459	0	0.047946	0.000975	0.045348	-0.001947	0.043724	0.00195		0.0001956			0.075554	0.0039	0.03398	0.000975	0.043074	-0.0039	0.033331	-0.004872	0.049895	0.000975		-0.0005844
		0.039177	0	0.029433	0.002922	0.048596	0.002925	0.046972	0.002925	0.042425	-0.001947		0.001365			0.074904	0.00195	0.035929	0.006822	0.043724	-0.00195	0.035604	0.001947	0.048271	-0.003897		0.0009744
		0.039177	0	0.028784	0.000975	0.048596	0.002925	0.044698	-0.003897	0.043399	0.000975		0.0001956			0.072955	-0.003897	0.03398	0.000975	0.042425	-0.005847	0.033006	-0.005847	0.048921	-0.001947		-0.0033126
		0.039177	0	0.028784	0.000975	0.048596	0.002925	0.045348	-0.001947	0.043399	0.000975		0.0005856			0.075229	0.002925	0.03463	0.002925	0.043399	-0.002925	0.035279	0.000972	0.04957	0		0.0007794
		0.039177	0	0.029758	0.003897	0.049895	0.006822	0.045997	0	0.043724	0.00195		0.0025338			0.075229	0.002925	0.03463	0.002925	0.044698	0.000972	0.033655	-0.0039	0.048271	-0.003897		-0.000195
		0.039177	0	0.028134	-0.000975	0.047946	0.000975	0.045673	-0.000972	0.043074	0		-0.0001944			0.074254	0	0.032356	-0.003897	0.04275	-0.004872	0.03398	-0.002925	0.04957	0		-0.0023388
		0.039177	0	0.028459	0	0.048271	0.00195	0.044698	-0.003897	0.04145	-0.004872		-0.0013638			0.074254	0	0.034305	0.00195	0.045023	0.001947	0.033655	-0.0039	0.047621	-0.005847		-0.00117
		0.039177	0	0.028459	0	0.048921	0.0039	0.045997	0	0.0421	-0.002922		0.0001956			0.075554	0.0039	0.032681	-0.002922	0.044049	-0.000975	0.03398	-0.002925	0.049895	0.000975		-0.0003894
		0.039177	0	0.028459	0	0.048596	0.002925	0.046322	0.000975	0.044698	0.004872		0.0017544			0.075229	0.002925	0.035604	0.005847	0.045023	0.001947	0.033331	-0.004872	0.048921	-0.001947		0.00078
		0.039177	0	0.028784	0.000975	0.046647	-0.002922	0.045023	-0.002922	0.043724	0.00195		-0.0005838			0.074579	0.000975	0.032681	-0.002922	0.043399	-0.002925	0.033655	-0.0039	0.048596	-0.002922		-0.0023388
		0.039177	0	0.027484	-0.002925	0.048271	0.00195	0.045023	-0.002922	0.043724	0.00195		-0.0003894			0.074579	0.000975	0.034305	0.00195	0.043724	-0.00195	0.033655	-0.0039	0.049245	-0.000975		-0.00078
		0.039177	0	0.029433	0.002922	0.047946	0.000975	0.044698	-0.003897	0.041775	-0.003897		-0.0007794			0.07328	-0.002922	0.033331	-0.000972	0.044374	0	0.032031	-0.008772	0.048596	-0.002922		-0.0031176
		0.039177	0	0.028784	0.000975	0.048596	0.002925	0.045997	0	0.043074	0		0.00078			0.072955	-0.003897	0.033331	-0.000972	0.043074	-0.0039	0.03398	-0.002925	0.04957	0		-0.0023388
		0.039177	0	0.028459	0	0.048596	0.002925	0.044049	-0.005844	0.043074	0		-0.0005838			0.075554	0.0039	0.033331	-0.000972	0.043399	-0.002925	0.03398	-0.002925	0.048921	-0.001947		-0.0009738
		0.039177	0	0.029433	0.002922	0.048596	0.002925	0.046322	0.000975	0.043399	0.000975		0.0015594			0.07393	-0.000972	0.035279	0.004872	0.045348	0.002922	0.03398	-0.002925	0.04957	0		0.0007794
		0.039177	0	0.02651	-0.005847	0.048596	0.002925	0.044698	-0.003897	0.042425	-0.001947		-0.0017532			0.075554	0.0039	0.03463	0.002925	0.04275	-0.004872	0.03398	-0.002925	0.048921	-0.001947		-0.0005838
		0.039177	0	0.029433	0.002922	0.048271	0.00195	0.046322	0.000975	0.043074	0		0.0011694			0.074904	0.00195	0.034305	0.00195	0.043074	-0.0039	0.033655	-0.0039	0.04957	0		-0.00078
		0.039177	0	0.028459	0	0.048271	0.00195	0.045348	-0.001947	0.04275	-0.000972		-0.0001938			0.074579	0.000975	0.032681	-0.002922	0.044049	-0.000975	0.03398	-0.002925	0.048271	-0.003897		-0.0019488
		0.039177	0	0.029758	0.003897	0.047946	0.000975	0.044698	-0.003897	0.0421	-0.002922		-0.0003894			0.07328	-0.002922	0.033655	0	0.044374	0	0.033331	-0.004872	0.048271	-0.003897		-0.0023382
		0.039177	0	0.028459	0	0.05022	0.007797	0.045023	-0.002922	0.043399	0.000975		0.00117			0.075229	0.002925	0.03398	0.000975	0.043399	-0.002925	0.034955	0	0.04957	0		0.000195
		0.039177	0	0.029758	0.003897	0.048596	0.002925	0.045997	0	0.044049	0.002925		0.0019494			0.074904	0.00195	0.032681	-0.002922	0.044698	0.000972	0.03398	-0.002925	0.04957	0		-0.000585
		0.039177	0	0.028134	-0.000975	0.04957	0.005847	0.044698	-0.003897	0.042425	-0.001947		-0.0001944			0.073605	-0.001947	0.032356	-0.003897	0.044374	0	0.033331	-0.004872	0.049245	-0.000975		-0.0023382
		0.039177	0	0.029433	0.002922	0.046647	-0.002922	0.045997	0	0.043074	0		2.08167e-18			0.075878	0.004872	0.033655	0	0.044374	0	0.034955	0	0.049245	-0.000975		0.0007794
		0.039177	0	0.028459	0	0.048921	0.0039	0.045023	-0.002922	0.043074	0		0.0001956			0.07393	-0.000972	0.03398	0.000975	0.0421	-0.006822	0.033331	-0.004872	0.048596	-0.002922		-0.0029226
		0.039177	0	0.028784	0.000975	0.047621	0	0.044698	-0.003897	0.0421	-0.002922		-0.0011688			0.075554	0.0039	0.032681	-0.002922	0.045348	0.002922	0.034305	-0.00195	0.048596	-0.002922		-0.0001944
		0.039177	0	0.028784	0.000975	0.048271	0.00195	0.044049	-0.005844	0.04275	-0.000972		-0.0007782			0.075229	0.002925	0.032031	-0.004872	0.043399	-0.002925	0.034955	0	0.05022	0.00195		-0.0005844
		0.039177	0	0.028459	0	0.049895	0.006822	0.045673	-0.000972	0.044374	0.0039		0.00195			0.074254	0	0.034305	0.00195	0.044374	0	0.034305	-0.00195	0.04957	0		4.16334e-18
		0.039177	0	0.027809	-0.00195	0.048271	0.00195	0.046647	0.00195	0.040476	-0.007794		-0.0011688			0.074904	0.00195	0.032681	-0.002922	0.043399	-0.002925	0.034955	0	0.048271	-0.003897		-0.0015588
		0.039177	0	0.031707	0.009744	0.047621	0	0.045997	0	0.043399	0.000975		0.0021438			0.075229	0.002925	0.033331	-0.000972	0.044374	0	0.033655	-0.0039	0.049245	-0.000975		-0.0005844
		0.039177	0	0.02716	-0.003897	0.047946	0.000975	0.045348	-0.001947	0.043724	0.00195		-0.0005838			0.073605	-0.001947	0.03398	0.000975	0.044698	0.000972	0.03398	-0.002925	0.05022	0.00195		-0.000195
		0.039177	0	0.029758	0.003897	0.048921	0.0039	0.045997	0	0.041126	-0.005844		0.0003906			0.074904	0.00195	0.033655	0	0.043074	-0.0039	0.034305	-0.00195	0.048596	-0.002922		-0.0013644
		0.039177	0	0.030083	0.004872	0.048596	0.002925	0.045997	0	0.044049	0.002925		0.0021444			0.075878	0.004872	0.033006	-0.001947	0.044374	0	0.03398	-0.002925	0.048271	-0.003897		-0.0007794
		0.039177	0	0.02716	-0.003897	0.04957	0.005847	0.045023	-0.002922	0.043074	0		-0.0001944			0.074904	0.00195	0.033006	-0.001947	0.043399	-0.002925	0.033331	-0.004872	0.04957	0		-0.0015588
		0.039177	0	0.030407	0.005844	0.049245	0.004872	0.044698	-0.003897	0.04275	-0.000972		0.0011694			0.074904	0.00195	0.034305	0.00195	0.043399	-0.002925	0.034305	-0.00195	0.049245	-0.000975		-0.00039
		0.039177	0	0.029108	0.001947	0.047946	0.000975	0.045997	0	0.043399	0.000975		0.0007794			0.075229	0.002925	0.033331	-0.000972	0.043724	-0.00195	0.03398	-0.002925	0.049245	-0.000975		-0.0007794
		0.039177	0	0.029433	0.002922	0.048271	0.00195	0.045673	-0.000972	0.041775	-0.003897		6e-07			0.074904	0.00195	0.033006	-0.001947	0.045023	0.001947	0.03398	-0.002925	0.049895	0.000975		4.16334e-18
		0.039177	0	0.029108	0.001947	0.048271	0.00195	0.044698	-0.003897	0.041126	-0.005844		-0.0011688			0.075229	0.002925	0.032681	-0.002922	0.043724	-0.00195	0.03463	-0.000975	0.048921	-0.001947		-0.0009738
		0.039177	0	0.029433	0.002922	0.048271	0.00195	0.045023	-0.002922	0.04275	-0.000972		0.0001956			0.074579	0.000975	0.035279	0.004872	0.043074	-0.0039	0.03398	-0.002925	0.047946	-0.004872		-0.00117
		0.039177	0	0.030083	0.004872	0.04957	0.005847	0.046322	0.000975	0.044049	0.002925		0.0029238			0.074254	0	0.033331	-0.000972	0.044698	0.000972	0.034955	0	0.048921	-0.001947		-0.0003894
		0.039177	0	0.029108	0.001947	0.047621	0	0.045023	-0.002922	0.041775	-0.003897		-0.0009744			0.074254	0	0.033006	-0.001947	0.045023	0.001947	0.03463	-0.000975	0.049895	0.000975		4.16334e-18
		0.039177	0	0.030083	0.004872	0.048271	0.00195	0.045997	0	0.043399	0.000975		0.0015594			0.074579	0.000975	0.034955	0.0039	0.043724	-0.00195	0.03398	-0.002925	0.05022	0.00195		0.00039
		0.039177	0	0.027484	-0.002925	0.048921	0.0039	0.045673	-0.000972	0.0421	-0.002922		-0.0005838			0.075229	0.002925	0.034305	0.00195	0.044049	-0.000975	0.03463	-0.000975	0.048921	-0.001947		0.0001956
		0.039177	0	0.030083	0.004872	0.049245	0.004872	0.045023	-0.002922	0.041775	-0.003897		0.000585			0.07393	-0.000972	0.034955	0.0039	0.042425	-0.005847	0.034305	-0.00195	0.049245	-0.000975		-0.0011688
		0.039177	0	0.028784	0.000975	0.047946	0.000975	0.044698	-0.003897	0.043074	0		-0.0003894			0.074904	0.00195	0.033655	0	0.04275	-0.004872	0.03398	-0.002925	0.048596	-0.002922		-0.0017538
		0.039177	0	0.028459	0	0.048596	0.002925	0.046322	0.000975	0.042425	-0.001947		0.0003906			0.073605	-0.001947	0.032681	-0.002922	0.044049	-0.000975	0.03398	-0.002925	0.048596	-0.002922		-0.0023382
		0.039177	0	0.029433	0.002922	0.049245	0.004872	0.045673	-0.000972	0.04275	-0.000972		0.00117			0.074579	0.000975	0.034955	0.0039	0.045673	0.003897	0.03463	-0.000975	0.048596	-0.002922		0.000975
		0.039177	0	0.028784	0.000975	0.050869	0.009744	0.045348	-0.001947	0.04275	-0.000972		0.00156			0.074254	0	0.03463	0.002925	0.043399	-0.002925	0.034955	0	0.049245	-0.000975		-0.000195
		0.039177	0	0.030407	0.005844	0.048271	0.00195	0.045348	-0.001947	0.0421	-0.002922		0.000585			0.07393	-0.000972	0.033655	0	0.04275	-0.004872	0.034305	-0.00195	0.049245	-0.000975		-0.0017538
		0.039177	0	0.028459	0	0.048596	0.002925	0.046322	0.000975	0.0421	-0.002922		0.0001956			0.074904	0.00195	0.034955	0.0039	0.044374	0	0.03398	-0.002925	0.04957	0		0.000585
		0.039177	0	0.028459	0	0.048596	0.002925	0.046322	0.000975	0.04275	-0.000972		0.0005856			0.074904	0.00195	0.03398	0.000975	0.044698	0.000972	0.035604	0.001947	0.048921	-0.001947		0.0007794
		0.039177	0	0.029433	0.002922	0.05022	0.007797	0.045348	-0.001947	0.04275	-0.000972		0.00156			0.073605	-0.001947	0.033331	-0.000972	0.044049	-0.000975	0.035929	0.002922	0.050545	0.002925		0.0003906
		0.039177	0	0.029108	0.001947	0.048921	0.0039	0.044698	-0.003897	0.040801	-0.006819		-0.0009738			0.07393	-0.000972	0.033006	-0.001947	0.044698	0.000972	0.034955	0	0.048596	-0.002922		-0.0009738
		0.039177	0	0.029433	0.002922	0.047297	-0.000972	0.045023	-0.002922	0.04275	-0.000972		-0.0003888			0.074579	0.000975	0.033655	0	0.043074	-0.0039	0.035604	0.001947	0.050545	0.002925		0.0003894
		0.039177	0	0.028784	0.000975	0.049245	0.004872	0.045023	-0.002922	0.0421	-0.002922		6e-07			0.07328	-0.002922	0.033331	-0.000972	0.044374	0	0.034305	-0.00195	0.04957	0		-0.0011688
		0.039177	0	0.02716	-0.003897	0.047946	0.000975	0.044698	-0.003897	0.041775	-0.003897		-0.0021432			0.07393	-0.000972	0.035279	0.004872	0.043724	-0.00195	0.033655	-0.0039	0.050545	0.002925		0.000195
		0.039177	0	0.029758	0.003897	0.048271	0.00195	0.044698	-0.003897	0.043074	0		0.00039			0.075229	0.002925	0.031707	-0.005844	0.044698	0.000972	0.034305	-0.00195	0.048921	-0.001947		-0.0011688
		0.039177	0	0.028784	0.000975	0.04957	0.005847	0.045023	-0.002922	0.042425	-0.001947		0.0003906			0.07328	-0.002922	0.03463	0.002925	0.044374	0	0.032681	-0.006822	0.04957	0		-0.0013638
		0.039177	0	0.030407	0.005844	0.048271	0.00195	0.044374	-0.004869	0.042425	-0.001947		0.0001956			0.074904	0.00195	0.033006	-0.001947	0.043399	-0.002925	0.03398	-0.002925	0.048271	-0.003897		-0.0019488
		0.039177	0	0.028134	-0.000975	0.047297	-0.000972	0.044374	-0.004869	0.0421	-0.002922		-0.0019476			0.073605	-0.001947	0.033331	-0.000972	0.043399	-0.002925	0.03398	-0.002925	0.048596	-0.002922		-0.0023382
		0.039177	0	0.029433	0.002922	0.048271	0.00195	0.046647	0.00195	0.04145	-0.004872		0.00039			0.074904	0.00195	0.034305	0.00195	0.044049	-0.000975	0.035279	0.000972	0.04957	0		0.0007794
		0.039177	0	0.029108	0.001947	0.050869	0.009744	0.044049	-0.005844	0.04145	-0.004872		0.000195			0.074254	0	0.033655	0	0.044698	0.000972	0.03463	-0.000975	0.048271	-0.003897		-0.00078
		0.039177	0	0.030407	0.005844	0.046647	-0.002922	0.045997	0	0.043074	0		0.0005844			0.073605	-0.001947	0.034955	0.0039	0.045023	0.001947	0.034955	0	0.047621	-0.005847		-0.0003894
		0.039177	0	0.029433	0.002922	0.047621	0	0.044698	-0.003897	0.041775	-0.003897		-0.0009744			0.075554	0.0039	0.032681	-0.002922	0.044049	-0.000975	0.035279	0.000972	0.05022	0.00195		0.000585
		0.039177	0	0.030083	0.004872	0.047946	0.000975	0.045997	0	0.043724	0.00195		0.0015594			0.074254	0	0.03398	0.000975	0.044698	0.000972	0.033331	-0.004872	0.049245	-0.000975		-0.00078
		0.039177	0	0.028459	0	0.047621	0	0.044698	-0.003897	0.043399	0.000975		-0.0005844			0.073605	-0.001947	0.03398	0.000975	0.044698	0.000972	0.03463	-0.000975	0.048271	-0.003897		-0.0009744
		0.039177	0	0.029108	0.001947	0.048596	0.002925	0.045997	0	0.041775	-0.003897		0.000195			0.074254	0	0.032356	-0.003897	0.044049	-0.000975	0.035279	0.000972	0.048921	-0.001947		-0.0011694
		0.039177	0	0.030407	0.005844	0.047946	0.000975	0.045023	-0.002922	0.043074	0		0.0007794			0.07393	-0.000972	0.033655	0	0.04275	-0.004872	0.03463	-0.000975	0.04957	0		-0.0013638
		0.039177	0	0.028784	0.000975	0.048596	0.002925	0.045997	0	0.04145	-0.004872		-0.0001944			0.075229	0.002925	0.03398	0.000975	0.044374	0	0.035279	0.000972	0.05022	0.00195		0.0013644
		0.039177	0	0.028784	0.000975	0.049895	0.006822	0.044049	-0.005844	0.043724	0.00195		0.0007806			0.074904	0.00195	0.034305	0.00195	0.042425	-0.005847	0.03398	-0.002925	0.049895	0.000975		-0.0007794
		0.039177	0	0.029758	0.003897	0.049245	0.004872	0.044698	-0.003897	0.042425	-0.001947		0.000585			0.074579	0.000975	0.033006	-0.001947	0.045023	0.001947	0.035279	0.000972	0.047946	-0.004872		-0.000585
		0.039177	0	0.028134	-0.000975	0.049245	0.004872	0.045997	0	0.042425	-0.001947		0.00039			0.072955	-0.003897	0.033006	-0.001947	0.043724	-0.00195	0.034305	-0.00195	0.04957	0		-0.0019488
		0.039177	0	0.029433	0.002922	0.047297	-0.000972	0.045023	-0.002922	0.043074	0		-0.0001944			0.07328	-0.002922	0.032356	-0.003897	0.044049	-0.000975	0.033655	-0.0039	0.049895	0.000975		-0.0021438
		0.039177	0	0.029108	0.001947	0.048921	0.0039	0.043074	-0.008769	0.043399	0.000975		-0.0003894			0.074254	0	0.032681	-0.002922	0.044049	-0.000975	0.034305	-0.00195	0.048271	-0.003897		-0.0019488
		0.039177	0	0.028134	-0.000975	0.048271	0.00195	0.045348	-0.001947	0.041775	-0.003897		-0.0009738			0.072306	-0.005844	0.03463	0.002925	0.042425	-0.005847	0.033655	-0.0039	0.047946	-0.004872		-0.0035076
		0.039177	0	0.028784	0.000975	0.048596	0.002925	0.045997	0	0.043399	0.000975		0.000975			0.07328	-0.002922	0.032031	-0.004872	0.045348	0.002922	0.03398	-0.002925	0.048921	-0.001947		-0.0019488
		0.039177	0	0.029758	0.003897	0.048921	0.0039	0.045348	-0.001947	0.042425	-0.001947		0.0007806			0.074904	0.00195	0.033655	0	0.044374	0	0.034305	-0.00195	0.04957	0		0
		0.039177	0	0.030732	0.006819	0.048596	0.002925	0.045673	-0.000972	0.043724	0.00195		0.0021444			0.07263	-0.004872	0.032356	-0.003897	0.044049	-0.000975	0.034955	0	0.047946	-0.004872		-0.0029232
		0.039177	0	0.028459	0	0.048596	0.002925	0.044698	-0.003897	0.041775	-0.003897		-0.0009738			0.074254	0	0.033331	-0.000972	0.045023	0.001947	0.035604	0.001947	0.049245	-0.000975		0.0003894
		0.039177	0	0.030083	0.004872	0.048596	0.002925	0.045997	0	0.043074	0		0.0015594			0.07393	-0.000972	0.034305	0.00195	0.045348	0.002922	0.032031	-0.008772	0.048921	-0.001947		-0.0013638
		0.039177	0	0.028134	-0.000975	0.048921	0.0039	0.044374	-0.004869	0.043724	0.00195		1.2e-06			0.07328	-0.002922	0.033655	0	0.044049	-0.000975	0.034955	0	0.048921	-0.001947		-0.0011688
		0.039177	0	0.029758	0.003897	0.047621	0	0.044698	-0.003897	0.0421	-0.002922		-0.0005844			0.074254	0	0.032681	-0.002922	0.044374	0	0.03463	-0.000975	0.049245	-0.000975		-0.0009744
		0.039177	0	0.029108	0.001947	0.048596	0.002925	0.045023	-0.002922	0.042425	-0.001947		6e-07			0.07393	-0.000972	0.03398	0.000975	0.045348	0.002922	0.032356	-0.007797	0.049245	-0.000975		-0.0011694
		0.039177	0	0.030407	0.005844	0.047621	0	0.044049	-0.005844	0.042425	-0.001947		-0.0003894			0.073605	-0.001947	0.031707	-0.005844	0.044374	0	0.034955	0	0.046647	-0.008769		-0.003312
		0.039177	0	0.028784	0.000975	0.049245	0.004872	0.045673	-0.000972	0.04145	-0.004872		6e-07			0.074579	0.000975	0.033006	-0.001947	0.045023	0.001947	0.033655	-0.0039	0.050545	0.002925		4.16334e-18
		0.039177	0	0.029433	0.002922	0.049895	0.006822	0.045023	-0.002922	0.043074	0		0.0013644			0.075554	0.0039	0.033006	-0.001947	0.043724	-0.00195	0.035604	0.001947	0.048596	-0.002922		-0.0001944
		0.039177	0	0.028459	0	0.049245	0.004872	0.045023	-0.002922	0.0421	-0.002922		-0.0001944			0.07328	-0.002922	0.032681	-0.002922	0.043399	-0.002925	0.033655	-0.0039	0.04957	0		-0.0025338
		0.039177	0	0.028459	0	0.049245	0.004872	0.043724	-0.006819	0.0421	-0.002922		-0.0009738			0.074254	0	0.03398	0.000975	0.044374	0	0.033331	-0.004872	0.048921	-0.001947		-0.0011688
		0.039177	0	0.029108	0.001947	0.048271	0.00195	0.045348	-0.001947	0.042425	-0.001947		6e-07			0.074254	0	0.033331	-0.000972	0.044698	0.000972	0.03463	-0.000975	0.048921	-0.001947		-0.0005844
		0.039177	0	0.029433	0.002922	0.048271	0.00195	0.045023	-0.002922	0.04275	-0.000972		0.0001956			0.07263	-0.004872	0.033331	-0.000972	0.044049	-0.000975	0.034955	0	0.048596	-0.002922		-0.0019482
		0.039177	0	0.029758	0.003897	0.05022	0.007797	0.045023	-0.002922	0.042425	-0.001947		0.001365			0.074254	0	0.033331	-0.000972	0.044049	-0.000975	0.033331	-0.004872	0.049895	0.000975		-0.0011688
		0.039177	0	0.027809	-0.00195	0.048596	0.002925	0.045673	-0.000972	0.0421	-0.002922		-0.0005838			0.072955	-0.003897	0.034305	0.00195	0.044698	0.000972	0.034305	-0.00195	0.047946	-0.004872		-0.0015594
		0.039177	0	0.028459	0	0.049895	0.006822	0.045023	-0.002922	0.042425	-0.001947		0.0003906			0.074579	0.000975	0.03398	0.000975	0.043724	-0.00195	0.035279	0.000972	0.048596	-0.002922		-0.00039
		0.039177	0	0.029108	0.001947	0.049895	0.006822	0.045023	-0.002922	0.042425	-0.001947		0.00078			0.07393	-0.000972	0.034955	0.0039	0.044049	-0.000975	0.032356	-0.007797	0.049895	0.000975		-0.0009738
		0.039177	0	0.030407	0.005844	0.048921	0.0039	0.045673	-0.000972	0.043399	0.000975		0.0019494			0.073605	-0.001947	0.034955	0.0039	0.045023	0.001947	0.034955	0	0.048271	-0.003897		6e-07
		0.039177	0	0.028134	-0.000975	0.048921	0.0039	0.045673	-0.000972	0.043074	0		0.0003906			0.074904	0.00195	0.034305	0.00195	0.045348	0.002922	0.03463	-0.000975	0.04957	0		0.0011694
		0.039177	0	0.029433	0.002922	0.048271	0.00195	0.044698	-0.003897	0.042425	-0.001947		-0.0001944			0.074254	0	0.033655	0	0.045023	0.001947	0.034955	0	0.04957	0		0.0003894
		0.039177	0	0.029758	0.003897	0.049245	0.004872	0.045673	-0.000972	0.04275	-0.000972		0.001365			0.07263	-0.004872	0.03463	0.002925	0.044698	0.000972	0.03398	-0.002925	0.047297	-0.006819		-0.0021438
		0.039177	0	0.029433	0.002922	0.04957	0.005847	0.045348	-0.001947	0.043074	0		0.0013644			0.07328	-0.002922	0.033331	-0.000972	0.044049	-0.000975	0.035279	0.000972	0.049895	0.000975		-0.0005844
		0.039177	0	0.029433	0.002922	0.05022	0.007797	0.044698	-0.003897	0.0421	-0.002922		0.00078			0.07328	-0.002922	0.033655	0	0.045673	0.003897	0.03463	-0.000975	0.048271	-0.003897		-0.0007794
		0.039177	0	0.030407	0.005844	0.048921	0.0039	0.045997	0	0.04275	-0.000972		0.0017544			0.074254	0	0.033655	0	0.043074	-0.0039	0.033331	-0.004872	0.04957	0		-0.0017544
		0.039177	0	0.028784	0.000975	0.047621	0	0.045673	-0.000972	0.04275	-0.000972		-0.0001938			0.075554	0.0039	0.035604	0.005847	0.046322	0.005844	0.03398	-0.002925	0.047946	-0.004872		0.0015588
		0.039177	0	0.028134	-0.000975	0.04957	0.005847	0.044698	-0.003897	0.04145	-0.004872		-0.0007794			0.074579	0.000975	0.034305	0.00195	0.044698	0.000972	0.034305	-0.00195	0.04957	0		0.0003894
		0.039177	0	0.028459	0	0.04957	0.005847	0.044698	-0.003897	0.04275	-0.000972		0.0001956			0.07328	-0.002922	0.031382	-0.006819	0.043399	-0.002925	0.034305	-0.00195	0.04957	0		-0.0029232
		0.039177	0	0.029758	0.003897	0.049245	0.004872	0.044698	-0.003897	0.04275	-0.000972		0.00078			0.074579	0.000975	0.034305	0.00195	0.045348	0.002922	0.03398	-0.002925	0.048921	-0.001947		0.000195
		0.039177	0	0.028459	0	0.04957	0.005847	0.046322	0.000975	0.042425	-0.001947		0.000975			0.072955	-0.003897	0.033655	0	0.044698	0.000972	0.03463	-0.000975	0.04957	0		-0.00078
		0.039177	0	0.028784	0.000975	0.048271	0.00195	0.044698	-0.003897	0.041775	-0.003897		-0.0009738			0.074254	0	0.034305	0.00195	0.045348	0.002922	0.034955	0	0.048921	-0.001947		0.000585
		0.039177	0	0.029108	0.001947	0.049245	0.004872	0.045997	0	0.04145	-0.004872		0.0003894			0.074904	0.00195	0.032681	-0.002922	0.044049	-0.000975	0.03398	-0.002925	0.049245	-0.000975		-0.0011694
		0.039177	0	0.029758	0.003897	0.049245	0.004872	0.045673	-0.000972	0.04275	-0.000972		0.001365			0.073605	-0.001947	0.034305	0.00195	0.043724	-0.00195	0.034305	-0.00195	0.048921	-0.001947		-0.0011688
		0.039177	0	0.029108	0.001947	0.04957	0.005847	0.044698	-0.003897	0.043074	0		0.0007794			0.074254	0	0.033331	-0.000972	0.045023	0.001947	0.033655	-0.0039	0.048921	-0.001947		-0.0009744
		0.039177	0	0.028784	0.000975	0.048921	0.0039	0.045023	-0.002922	0.04275	-0.000972		0.0001962			0.07328	-0.002922	0.033655	0	0.04275	-0.004872	0.03463	-0.000975	0.049245	-0.000975		-0.0019488
		0.039177	0	0.028134	-0.000975	0.049895	0.006822	0.043724	-0.006819	0.04275	-0.000972		-0.0003888			0.073605	-0.001947	0.032356	-0.003897	0.044374	0	0.033006	-0.005847	0.047946	-0.004872		-0.0033126
		0.039177	0	0.029433	0.002922	0.048271	0.00195	0.044049	-0.005844	0.043074	0		-0.0001944			0.074254	0	0.03398	0.000975	0.045348	0.002922	0.03463	-0.000975	0.048271	-0.003897		-0.000195
		0.039177	0	0.029433	0.002922	0.049245	0.004872	0.046322	0.000975	0.043074	0		0.0017538			0.074579	0.000975	0.032681	-0.002922	0.044698	0.000972	0.033655	-0.0039	0.048596	-0.002922		-0.0015594
		0.039177	0	0.027484	-0.002925	0.048596	0.002925	0.046322	0.000975	0.043074	0		0.000195			0.073605	-0.001947	0.033655	0	0.044049	-0.000975	0.03463	-0.000975	0.048921	-0.001947		-0.0011688
		0.039177	0	0.030083	0.004872	0.04957	0.005847	0.045348	-0.001947	0.04275	-0.000972		0.00156			0.073605	-0.001947	0.03398	0.000975	0.045023	0.001947	0.03398	-0.002925	0.048921	-0.001947		-0.0007794
		0.039177	0	0.029433	0.002922	0.04957	0.005847	0.045997	0	0.041126	-0.005844		0.000585			0.073605	-0.001947	0.033655	0	0.043724	-0.00195	0.03398	-0.002925	0.049245	-0.000975		-0.0015594
		0.039177	0	0.027484	-0.002925	0.049895	0.006822	0.043724	-0.006819	0.04145	-0.004872		-0.0015588			0.074579	0.000975	0.03463	0.002925	0.044049	-0.000975	0.03398	-0.002925	0.048596	-0.002922		-0.0005844
		0.039177	0	0.030083	0.004872	0.049895	0.006822	0.045997	0	0.043074	0		0.0023388			0.07393	-0.000972	0.034305	0.00195	0.046647	0.006819	0.033655	-0.0039	0.049895	0.000975		0.0009744
		0.039177	0	0.028134	-0.000975	0.048921	0.0039	0.045348	-0.001947	0.041775	-0.003897		-0.0005838			0.074254	0	0.034305	0.00195	0.043074	-0.0039	0.034955	0	0.048596	-0.002922		-0.0009744
		0.039177	0	0.027809	-0.00195	0.04957	0.005847	0.046647	0.00195	0.043074	0		0.0011694			0.074579	0.000975	0.033331	-0.000972	0.044049	-0.000975	0.033006	-0.005847	0.047946	-0.004872		-0.0023382
		0.039177	0	0.028459	0	0.049245	0.004872	0.043724	-0.006819	0.043399	0.000975		-0.0001944			0.074254	0	0.034955	0.0039	0.044049	-0.000975	0.033006	-0.005847	0.048596	-0.002922		-0.0011688
		0.039177	0	0.029433	0.002922	0.049245	0.004872	0.045348	-0.001947	0.041775	-0.003897		0.00039			0.074904	0.00195	0.03463	0.002925	0.045348	0.002922	0.034305	-0.00195	0.04957	0		0.0011694
		0.039177	0	0.028784	0.000975	0.047946	0.000975	0.045023	-0.002922	0.0421	-0.002922		-0.0007788			0.07393	-0.000972	0.033655	0	0.044698	0.000972	0.034955	0	0.048596	-0.002922		-0.0005844
		0.039177	0	0.029758	0.003897	0.049245	0.004872	0.045348	-0.001947	0.043724	0.00195		0.0017544			0.07393	-0.000972	0.03398	0.000975	0.044698	0.000972	0.03398	-0.002925	0.049245	-0.000975		-0.000585
		0.039177	0	0.028134	-0.000975	0.04957	0.005847	0.046322	0.000975	0.045023	0.005847		0.0023388			0.074904	0.00195	0.033655	0	0.043724	-0.00195	0.033655	-0.0039	0.04957	0		-0.00078
		0.039177	0	0.029108	0.001947	0.04957	0.005847	0.045348	-0.001947	0.0421	-0.002922		0.000585			0.074904	0.00195	0.03398	0.000975	0.045673	0.003897	0.033331	-0.004872	0.048271	-0.003897		-0.0003894
		0.039177	0	0.027809	-0.00195	0.049895	0.006822	0.044698	-0.003897	0.043399	0.000975		0.00039			0.074904	0.00195	0.033331	-0.000972	0.044049	-0.000975	0.032356	-0.007797	0.048921	-0.001947		-0.0019482
		0.039177	0	0.028134	-0.000975	0.04957	0.005847	0.044374	-0.004869	0.043074	0		6e-07			0.072955	-0.003897	0.032681	-0.002922	0.044698	0.000972	0.033655	-0.0039	0.04957	0		-0.0019494
		0.039177	0	0.027809	-0.00195	0.049245	0.004872	0.045673	-0.000972	0.043074	0		0.00039			0.07328	-0.002922	0.033006	-0.001947	0.044698	0.000972	0.034305	-0.00195	0.048271	-0.003897		-0.0019488
		0.039177	0	0.028134	-0.000975	0.049895	0.006822	0.044374	-0.004869	0.043399	0.000975		0.0003906			0.074254	0	0.034305	0.00195	0.044374	0	0.033655	-0.0039	0.047946	-0.004872		-0.0013644
		0.039177	0	0.029108	0.001947	0.048921	0.0039	0.046322	0.000975	0.043074	0		0.0013644			0.074579	0.000975	0.03463	0.002925	0.044049	-0.000975	0.035279	0.000972	0.050545	0.002925		0.0013644
		0.039177	0	0.029433	0.002922	0.047946	0.000975	0.045997	0	0.043724	0.00195		0.0011694			0.07393	-0.000972	0.03463	0.002925	0.045023	0.001947	0.033006	-0.005847	0.048271	-0.003897		-0.0011688
		0.039177	0	0.029108	0.001947	0.048921	0.0039	0.044698	-0.003897	0.043399	0.000975		0.000585			0.07393	-0.000972	0.032681	-0.002922	0.044374	0	0.033006	-0.005847	0.048596	-0.002922		-0.0025326
		0.039177	0	0.029108	0.001947	0.048921	0.0039	0.045997	0	0.04275	-0.000972		0.000975			0.073605	-0.001947	0.033006	-0.001947	0.045023	0.001947	0.033331	-0.004872	0.047946	-0.004872		-0.0023382
		0.039177	0	0.029433	0.002922	0.049895	0.006822	0.045348	-0.001947	0.043074	0		0.0015594			0.074904	0.00195	0.033655	0	0.044049	-0.000975	0.03398	-0.002925	0.04957	0		-0.00039
		0.039177	0	0.028459	0	0.049245	0.004872	0.045348	-0.001947	0.043074	0		0.000585			0.07393	-0.000972	0.033655	0	0.043074	-0.0039	0.033331	-0.004872	0.048271	-0.003897		-0.0027282
		0.039177	0	0.027809	-0.00195	0.048271	0.00195	0.046972	0.002925	0.043724	0.00195		0.000975			0.07393	-0.000972	0.035279	0.004872	0.044698	0.000972	0.033006	-0.005847	0.047946	-0.004872		-0.0011694
		0.039177	0	0.029108	0.001947	0.049895	0.006822	0.045997	0	0.043399	0.000975		0.0019488			0.073605	-0.001947	0.03463	0.002925	0.045348	0.002922	0.033655	-0.0039	0.048271	-0.003897		-0.0007794
		0.039177	0	0.028459	0	0.049895	0.006822	0.045673	-0.000972	0.041775	-0.003897		0.0003906			0.074254	0	0.033655	0	0.044374	0	0.03463	-0.000975	0.04957	0		-0.000195
		0.039177	0	0.030407	0.005844	0.048596	0.002925	0.046647	0.00195	0.043724	0.00195		0.0025338			0.07328	-0.002922	0.033331	-0.000972	0.043724	-0.00195	0.033006	-0.005847	0.048921	-0.001947		-0.0027276
		0.039177	0	0.027809	-0.00195	0.048921	0.0039	0.046322	0.000975	0.042425	-0.001947		0.0001956			0.075229	0.002925	0.033006	-0.001947	0.044374	0	0.033006	-0.005847	0.048596	-0.002922		-0.0015582
		0.039177	0	0.028134	-0.000975	0.05022	0.007797	0.045997	0	0.042425	-0.001947		0.000975			0.07328	-0.002922	0.035279	0.004872	0.044698	0.000972	0.033655	-0.0039	0.047946	-0.004872		-0.00117
		0.039177	0	0.028134	-0.000975	0.049245	0.004872	0.045023	-0.002922	0.043399	0.000975		0.00039			0.074254	0	0.033655	0	0.044049	-0.000975	0.032681	-0.006822	0.04957	0		-0.0015594
		0.039177	0	0.028134	-0.000975	0.049245	0.004872	0.045673	-0.000972	0.043074	0		0.000585			0.072955	-0.003897	0.033655	0	0.043399	-0.002925	0.035604	0.001947	0.048921	-0.001947		-0.0013644
		0.039177	0	0.027809	-0.00195	0.049245	0.004872	0.045673	-0.000972	0.04275	-0.000972		0.0001956			0.076203	0.005847	0.035279	0.004872	0.043724	-0.00195	0.033331	-0.004872	0.048596	-0.002922		0.000195
		0.039177	0	0.029433	0.002922	0.049245	0.004872	0.046972	0.002925	0.04275	-0.000972		0.0019494			0.07328	-0.002922	0.03463	0.002925	0.045348	0.002922	0.033655	-0.0039	0.049245	-0.000975		-0.00039
		0.039177	0	0.027809	-0.00195	0.049245	0.004872	0.045673	-0.000972	0.04275	-0.000972		0.0001956			0.07328	-0.002922	0.033655	0	0.045997	0.004869	0.033331	-0.004872	0.049245	-0.000975		-0.00078
		0.039177	0	0.027809	-0.00195	0.049245	0.004872	0.045673	-0.000972	0.043074	0		0.00039			0.074254	0	0.033331	-0.000972	0.043399	-0.002925	0.03398	-0.002925	0.047946	-0.004872		-0.0023388
		0.039177	0	0.029108	0.001947	0.049895	0.006822	0.045023	-0.002922	0.041775	-0.003897		0.00039			0.075229	0.002925	0.03398	0.000975	0.043724	-0.00195	0.034955	0	0.05022	0.00195		0.00078
		0.039177	0	0.029433	0.002922	0.05022	0.007797	0.046647	0.00195	0.043399	0.000975		0.0027288			0.07263	-0.004872	0.033655	0	0.043074	-0.0039	0.033331	-0.004872	0.048271	-0.003897		-0.0035082
		0.039177	0	0.028459	0	0.048921	0.0039	0.045348	-0.001947	0.044374	0.0039		0.0011706			0.074579	0.000975	0.032681	-0.002922	0.043399	-0.002925	0.03463	-0.000975	0.048921	-0.001947		-0.0015588
		0.039177	0	0.028459	0	0.048271	0.00195	0.046647	0.00195	0.041775	-0.003897		6e-07			0.07393	-0.000972	0.03463	0.002925	0.043074	-0.0039	0.033331	-0.004872	0.05022	0.00195		-0.0009738
		0.039177	0	0.028459	0	0.048271	0.00195	0.046972	0.002925	0.043074	0		0.000975			0.073605	-0.001947	0.034305	0.00195	0.043724	-0.00195	0.033331	-0.004872	0.049245	-0.000975		-0.0015588
		0.039177	0	0.028459	0	0.05022	0.007797	0.045673	-0.000972	0.0421	-0.002922		0.0007806			0.07393	-0.000972	0.033331	-0.000972	0.043074	-0.0039	0.033655	-0.0039	0.048596	-0.002922		-0.0025332
		0.039177	0	0.028134	-0.000975	0.048596	0.002925	0.045673	-0.000972	0.042425	-0.001947		-0.0001938			0.074579	0.000975	0.03463	0.002925	0.043399	-0.002925	0.03398	-0.002925	0.049895	0.000975		-0.000195
		0.039177	0	0.029433	0.002922	0.048596	0.002925	0.045997	0	0.043399	0.000975		0.0013644			0.074579	0.000975	0.033006	-0.001947	0.043724	-0.00195	0.033655	-0.0039	0.049895	0.000975		-0.0011694
		0.039177	0	0.030732	0.006819	0.050545	0.008772	0.043399	-0.007794	0.042425	-0.001947		0.00117			0.07393	-0.000972	0.034305	0.00195	0.043399	-0.002925	0.03398	-0.002925	0.048271	-0.003897		-0.0017538
		0.039177	0	0.028459	0	0.048921	0.0039	0.046322	0.000975	0.042425	-0.001947		0.0005856			0.074579	0.000975	0.03463	0.002925	0.04275	-0.004872	0.03398	-0.002925	0.049245	-0.000975		-0.0009744
		0.039177	0	0.029108	0.001947	0.048921	0.0039	0.045997	0	0.043074	0		0.0011694			0.07393	-0.000972	0.03398	0.000975	0.044049	-0.000975	0.032031	-0.008772	0.048596	-0.002922		-0.0025332
		0.039177	0	0.027809	-0.00195	0.048921	0.0039	0.046972	0.002925	0.0421	-0.002922		0.0003906			0.075878	0.004872	0.033006	-0.001947	0.04275	-0.004872	0.034955	0	0.048921	-0.001947		-0.0007788
		0.039177	0	0.030083	0.004872	0.050869	0.009744	0.045673	-0.000972	0.043074	0		0.0027288			0.074254	0	0.03463	0.002925	0.045348	0.002922	0.033331	-0.004872	0.049895	0.000975		0.00039
		0.039177	0	0.026185	-0.006822	0.047946	0.000975	0.045023	-0.002922	0.043399	0.000975		-0.0015588			0.07393	-0.000972	0.034955	0.0039	0.044698	0.000972	0.034305	-0.00195	0.048921	-0.001947		6e-07
		0.039177	0	0.030083	0.004872	0.048921	0.0039	0.046322	0.000975	0.04145	-0.004872		0.000975			0.074254	0	0.032681	-0.002922	0.045023	0.001947	0.034955	0	0.049245	-0.000975		-0.00039
		0.039177	0	0.027809	-0.00195	0.04957	0.005847	0.045348	-0.001947	0.04275	-0.000972		0.0001956			0.074579	0.000975	0.03398	0.000975	0.043724	-0.00195	0.03463	-0.000975	0.050545	0.002925		0.00039
		0.039177	0	0.027809	-0.00195	0.04957	0.005847	0.046972	0.002925	0.043074	0		0.0013644			0.074904	0.00195	0.034305	0.00195	0.043399	-0.002925	0.034305	-0.00195	0.049245	-0.000975		-0.00039
		0.039177	0	0.028784	0.000975	0.048921	0.0039	0.045997	0	0.043074	0		0.000975			0.07328	-0.002922	0.033006	-0.001947	0.043724	-0.00195	0.033006	-0.005847	0.049245	-0.000975		-0.0027282
		0.039177	0	0.029758	0.003897	0.049245	0.004872	0.046322	0.000975	0.04275	-0.000972		0.0017544			0.075229	0.002925	0.034305	0.00195	0.044374	0	0.034305	-0.00195	0.048921	-0.001947		0.0001956
		0.039177	0	0.026835	-0.004872	0.048596	0.002925	0.046647	0.00195	0.044374	0.0039		0.0007806			0.073605	-0.001947	0.033006	-0.001947	0.044374	0	0.034955	0	0.048921	-0.001947		-0.0011682
		0.039177	0	0.028459	0	0.048921	0.0039	0.044698	-0.003897	0.043399	0.000975		0.0001956			0.074254	0	0.034955	0.0039	0.043399	-0.002925	0.033331	-0.004872	0.04957	0		-0.0007794
		0.039177	0	0.028784	0.000975	0.047946	0.000975	0.047621	0.004872	0.042425	-0.001947		0.000975			0.074904	0.00195	0.034305	0.00195	0.044698	0.000972	0.034305	-0.00195	0.047946	-0.004872		-0.00039
		0.039177	0	0.028784	0.000975	0.048596	0.002925	0.045348	-0.001947	0.042425	-0.001947		1.2e-06			0.074579	0.000975	0.03398	0.000975	0.044049	-0.000975	0.033655	-0.0039	0.051194	0.004872		0.0003894
		0.039177	0	0.030083	0.004872	0.048596	0.002925	0.044049	-0.005844	0.04275	-0.000972		0.0001962			0.074904	0.00195	0.033331	-0.000972	0.043074	-0.0039	0.03398	-0.002925	0.049245	-0.000975		-0.0013644
		0.039177	0	0.02716	-0.003897	0.048271	0.00195	0.045997	0	0.043399	0.000975		-0.0001944			0.074579	0.000975	0.03398	0.000975	0.043724	-0.00195	0.034305	-0.00195	0.050545	0.002925		0.000195
		0.039177	0	0.030732	0.006819	0.048921	0.0039	0.045023	-0.002922	0.0421	-0.002922		0.000975			0.07328	-0.002922	0.034955	0.0039	0.043074	-0.0039	0.033655	-0.0039	0.047621	-0.005847		-0.0025338
		0.039177	0	0.02716	-0.003897	0.04957	0.005847	0.045997	0	0.043399	0.000975		0.000585			0.074254	0	0.032356	-0.003897	0.043724	-0.00195	0.033331	-0.004872	0.048596	-0.002922		-0.0027282
		0.039177	0	0.028134	-0.000975	0.04957	0.005847	0.045997	0	0.043399	0.000975		0.0011694			0.074904	0.00195	0.03463	0.002925	0.042425	-0.005847	0.033655	-0.0039	0.048921	-0.001947		-0.0013638
		0.039177	0	0.028784	0.000975	0.047946	0.000975	0.046322	0.000975	0.0421	-0.002922		6e-07			0.07393	-0.000972	0.032031	-0.004872	0.044049	-0.000975	0.036579	0.004872	0.049895	0.000975		-0.0001944
		0.039177	0	0.028784	0.000975	0.051194	0.010719	0.046647	0.00195	0.0421	-0.002922		0.0021444			0.075554	0.0039	0.03398	0.000975	0.044049	-0.000975	0.035279	0.000972	0.04957	0		0.0009744
		0.039177	0	0.027484	-0.002925	0.047297	-0.000972	0.045348	-0.001947	0.044374	0.0039		-0.0003888			0.075554	0.0039	0.03398	0.000975	0.043724	-0.00195	0.03398	-0.002925	0.048596	-0.002922		-0.0005844
		0.039177	0	0.028784	0.000975	0.047297	-0.000972	0.046322	0.000975	0.041775	-0.003897		-0.0005838			0.07393	-0.000972	0.034305	0.00195	0.043074	-0.0039	0.035604	0.001947	0.049245	-0.000975		-0.00039
		0.039177	0	0.028459	0	0.048921	0.0039	0.045997	0	0.0421	-0.002922		0.0001956			0.07393	-0.000972	0.033006	-0.001947	0.044698	0.000972	0.033006	-0.005847	0.048921	-0.001947		-0.0019482
		0.039177	0	0.028459	0	0.049245	0.004872	0.045997	0	0.043074	0		0.0009744			0.07393	-0.000972	0.03398	0.000975	0.045023	0.001947	0.034305	-0.00195	0.05022	0.00195		0.00039
		0.039177	0	0.027809	-0.00195	0.049245	0.004872	0.046322	0.000975	0.0421	-0.002922		0.000195			0.075229	0.002925	0.03398	0.000975	0.043074	-0.0039	0.034955	0	0.048921	-0.001947		-0.0003894
		0.039177	0	0.029758	0.003897	0.048596	0.002925	0.044374	-0.004869	0.044049	0.002925		0.0009756			0.07393	-0.000972	0.034305	0.00195	0.043724	-0.00195	0.033655	-0.0039	0.048271	-0.003897		-0.0017538
		0.039177	0	0.028459	0	0.047946	0.000975	0.045673	-0.000972	0.041126	-0.005844		-0.0011682			0.074579	0.000975	0.033331	-0.000972	0.043399	-0.002925	0.033006	-0.005847	0.049245	-0.000975		-0.0019488
		0.039177	0	0.030083	0.004872	0.048271	0.00195	0.044374	-0.004869	0.044049	0.002925		0.0009756			0.074904	0.00195	0.033655	0	0.043399	-0.002925	0.035279	0.000972	0.049895	0.000975		0.0001944
		0.039177	0	0.029758	0.003897	0.048271	0.00195	0.046322	0.000975	0.043724	0.00195		0.0017544			0.074254	0	0.03398	0.000975	0.045348	0.002922	0.033331	-0.004872	0.048921	-0.001947		-0.0005844
		0.039177	0	0.029433	0.002922	0.047946	0.000975	0.046322	0.000975	0.043399	0.000975		0.0011694			0.075229	0.002925	0.032031	-0.004872	0.043399	-0.002925	0.03398	-0.002925	0.048596	-0.002922		-0.0021438
		0.039177	0	0.028134	-0.000975	0.048921	0.0039	0.045997	0	0.042425	-0.001947		0.0001956			0.074904	0.00195	0.033655	0	0.044698	0.000972	0.033331	-0.004872	0.04957	0		-0.00039
		0.039177	0	0.029758	0.003897	0.048596	0.002925	0.045023	-0.002922	0.043074	0		0.00078			0.074904	0.00195	0.033655	0	0.043724	-0.00195	0.033655	-0.0039	0.049245	-0.000975		-0.000975
		0.039177	0	0.029433	0.002922	0.049245	0.004872	0.044698	-0.003897	0.043074	0		0.0007794			0.074579	0.000975	0.033655	0	0.044698	0.000972	0.033331	-0.004872	0.049245	-0.000975		-0.00078
		0.039177	0	0.028459	0	0.047946	0.000975	0.045348	-0.001947	0.041775	-0.003897		-0.0009738			0.075554	0.0039	0.031382	-0.006819	0.043724	-0.00195	0.033331	-0.004872	0.048921	-0.001947		-0.0023376
		0.039177	0	0.029433	0.002922	0.047297	-0.000972	0.045023	-0.002922	0.043074	0		-0.0001944			0.07328	-0.002922	0.03398	0.000975	0.043399	-0.002925	0.03463	-0.000975	0.048596	-0.002922		-0.0017538
		0.039177	0	0.028784	0.000975	0.04957	0.005847	0.046322	0.000975	0.043399	0.000975		0.0017544			0.075229	0.002925	0.033331	-0.000972	0.043074	-0.0039	0.034305	-0.00195	0.049895	0.000975		-0.0005844
		0.039177	0	0.029758	0.003897	0.049245	0.004872	0.045997	0	0.0421	-0.002922		0.0011694			0.074254	0	0.033655	0	0.043399	-0.002925	0.034305	-0.00195	0.047621	-0.005847		-0.0021444
		0.039177	0	0.029758	0.003897	0.048596	0.002925	0.044049	-0.005844	0.043074	0		0.0001956			0.07328	-0.002922	0.03398	0.000975	0.043399	-0.002925	0.034305	-0.00195	0.050545	0.002925		-0.0007794
		0.039177	0	0.028784	0.000975	0.048921	0.0039	0.045997	0	0.042425	-0.001947		0.0005856			0.074579	0.000975	0.033655	0	0.04275	-0.004872	0.03398	-0.002925	0.049245	-0.000975		-0.0015594
		0.039177	0	0.029108	0.001947	0.047946	0.000975	0.045997	0	0.043074	0		0.0005844			0.075229	0.002925	0.034955	0.0039	0.045023	0.001947	0.03398	-0.002925	0.049245	-0.000975		0.0009744
		0.039177	0	0.029433	0.002922	0.047946	0.000975	0.045023	-0.002922	0.040801	-0.006819		-0.0011688			0.074254	0	0.032681	-0.002922	0.043399	-0.002925	0.033006	-0.005847	0.048596	-0.002922		-0.0029232
		0.039177	0	0.029108	0.001947	0.048271	0.00195	0.045023	-0.002922	0.043399	0.000975		0.00039			0.074904	0.00195	0.031707	-0.005844	0.043074	-0.0039	0.033655	-0.0039	0.048596	-0.002922		-0.0029232
		0.039177	0	0.030083	0.004872	0.048271	0.00195	0.045997	0	0.043724	0.00195		0.0017544			0.074254	0	0.03398	0.000975	0.043724	-0.00195	0.034955	0	0.048921	-0.001947		-0.0005844
		0.039177	0	0.028134	-0.000975	0.047946	0.000975	0.046972	0.002925	0.043724	0.00195		0.000975			0.074579	0.000975	0.034305	0.00195	0.044698	0.000972	0.035279	0.000972	0.048921	-0.001947		0.0005844
		0.039177	0	0.030083	0.004872	0.048921	0.0039	0.044374	-0.004869	0.041126	-0.005844		-0.0003882			0.073605	-0.001947	0.034305	0.00195	0.044374	0	0.033655	-0.0039	0.049895	0.000975		-0.0005844
		0.039177	0	0.027484	-0.002925	0.048596	0.002925	0.047297	0.0039	0.043399	0.000975		0.000975			0.075554	0.0039	0.032356	-0.003897	0.04275	-0.004872	0.03463	-0.000975	0.050545	0.002925		-0.0005838
		0.039177	0	0.029108	0.001947	0.047946	0.000975	0.044374	-0.004869	0.042425	-0.001947		-0.0007788			0.074254	0	0.03398	0.000975	0.045023	0.001947	0.034955	0	0.047946	-0.004872		-0.00039
		0.039177	0	0.028784	0.000975	0.05022	0.007797	0.045673	-0.000972	0.043074	0		0.00156			0.07393	-0.000972	0.033006	-0.001947	0.044374	0	0.034305	-0.00195	0.049895	0.000975		-0.0007788
		0.039177	0	0.030407	0.005844	0.047621	0	0.046322	0.000975	0.042425	-0.001947		0.0009744			0.074254	0	0.032031	-0.004872	0.044374	0	0.033655	-0.0039	0.047621	-0.005847		-0.0029238
		0.039177	0	0.031382	0.008769	0.047946	0.000975	0.044698	-0.003897	0.04275	-0.000972		0.000975			0.07393	-0.000972	0.033006	-0.001947	0.0421	-0.006822	0.03398	-0.002925	0.049895	0.000975		-0.0023382
		0.039177	0	0.028134	-0.000975	0.05022	0.007797	0.045023	-0.002922	0.041126	-0.005844		-0.0003888			0.074579	0.000975	0.03463	0.002925	0.043724	-0.00195	0.033655	-0.0039	0.048271	-0.003897		-0.0011694
		0.039177	0	0.029108	0.001947	0.048596	0.002925	0.045673	-0.000972	0.0421	-0.002922		0.0001956			0.074254	0	0.034305	0.00195	0.044049	-0.000975	0.034955	0	0.048921	-0.001947		-0.0001944
		0.039177	0	0.029108	0.001947	0.047946	0.000975	0.045023	-0.002922	0.041775	-0.003897		-0.0007794			0.076528	0.006822	0.034305	0.00195	0.044374	0	0.033331	-0.004872	0.049895	0.000975		0.000975
		0.039177	0	0.029108	0.001947	0.04957	0.005847	0.046647	0.00195	0.0421	-0.002922		0.0013644			0.074579	0.000975	0.033006	-0.001947	0.043399	-0.002925	0.035279	0.000972	0.047946	-0.004872		-0.0015594
		0.039177	0	0.029758	0.003897	0.05022	0.007797	0.045023	-0.002922	0.044049	0.002925		0.0023394			0.074254	0	0.033331	-0.000972	0.043724	-0.00195	0.034955	0	0.049245	-0.000975		-0.0007794
		0.039177	0	0.028784	0.000975	0.047946	0.000975	0.045997	0	0.041126	-0.005844		-0.0007788			0.072955	-0.003897	0.033655	0	0.043399	-0.002925	0.035604	0.001947	0.048271	-0.003897		-0.0017544
		0.039177	0	0.029433	0.002922	0.048271	0.00195	0.045673	-0.000972	0.042425	-0.001947		0.0003906			0.075878	0.004872	0.032356	-0.003897	0.043724	-0.00195	0.034955	0	0.048921	-0.001947		-0.0005844
		0.039177	0	0.030407	0.005844	0.048596	0.002925	0.045348	-0.001947	0.041775	-0.003897		0.000585			0.074254	0	0.035279	0.004872	0.044049	-0.000975	0.033331	-0.004872	0.048596	-0.002922		-0.0007794
		0.039177	0	0.028134	-0.000975	0.047621	0	0.043724	-0.006819	0.0421	-0.002922		-0.0021432			0.074579	0.000975	0.033331	-0.000972	0.044049	-0.000975	0.03398	-0.002925	0.049895	0.000975		-0.0005844
		0.039177	0	0.029758	0.003897	0.049895	0.006822	0.044698	-0.003897	0.041775	-0.003897		0.000585			0.074254	0	0.034305	0.00195	0.043074	-0.0039	0.034955	0	0.05022	0.00195		4.16334e-18
		0.039177	0	0.029433	0.002922	0.048596	0.002925	0.045997	0	0.044049	0.002925		0.0017544			0.07328	-0.002922	0.033655	0	0.044374	0	0.034955	0	0.047946	-0.004872		-0.0015588
		0.039177	0	0.029758	0.003897	0.048271	0.00195	0.044049	-0.005844	0.040801	-0.006819		-0.0013632			0.074254	0	0.034305	0.00195	0.04275	-0.004872	0.03463	-0.000975	0.04957	0		-0.0007794
		0.039177	0	0.028459	0	0.048271	0.00195	0.045348	-0.001947	0.043724	0.00195		0.0003906			0.07393	-0.000972	0.033006	-0.001947	0.043074	-0.0039	0.035279	0.000972	0.049245	-0.000975		-0.0013644
		0.039177	0	0.028784	0.000975	0.04957	0.005847	0.045673	-0.000972	0.041126	-0.005844		1.2e-06			0.074254	0	0.033006	-0.001947	0.042425	-0.005847	0.03398	-0.002925	0.049245	-0.000975		-0.0023388
		0.039177	0	0.029433	0.002922	0.047621	0	0.044698	-0.003897	0.0421	-0.002922		-0.0007794			0.074904	0.00195	0.033006	-0.001947	0.044698	0.000972	0.033655	-0.0039	0.049895	0.000975		-0.00039
		0.039177	0	0.028134	-0.000975	0.048921	0.0039	0.044049	-0.005844	0.042425	-0.001947		-0.0009732			0.074254	0	0.03398	0.000975	0.043074	-0.0039	0.034955	0	0.049895	0.000975		-0.00039
		0.039177	0	0.030083	0.004872	0.047946	0.000975	0.045673	-0.000972	0.042425	-0.001947		0.0005856			0.074579	0.000975	0.033331	-0.000972	0.044374	0	0.03463	-0.000975	0.047946	-0.004872		-0.0011688
		0.039177	0	0.029108	0.001947	0.048596	0.002925	0.043399	-0.007794	0.043399	0.000975		-0.0003894			0.07393	-0.000972	0.033006	-0.001947	0.043724	-0.00195	0.034305	-0.00195	0.04957	0		-0.0013638
		0.039177	0	0.030407	0.005844	0.049245	0.004872	0.045673	-0.000972	0.04275	-0.000972		0.0017544			0.07393	-0.000972	0.035929	0.006822	0.044698	0.000972	0.03463	-0.000975	0.049895	0.000975		0.0013644
		0.039177	0	0.030407	0.005844	0.047621	0	0.045023	-0.002922	0.041775	-0.003897		-0.000195			0.074579	0.000975	0.033331	-0.000972	0.043724	-0.00195	0.03463	-0.000975	0.047621	-0.005847		-0.0017538
		0.039177	0	0.028459	0	0.048596	0.002925	0.043724	-0.006819	0.043724	0.00195		-0.0003888			0.07393	-0.000972	0.03398	0.000975	0.044049	-0.000975	0.034955	0	0.048921	-0.001947		-0.0005838
		0.039177	0	0.029758	0.003897	0.049895	0.006822	0.045348	-0.001947	0.042425	-0.001947		0.001365			0.073605	-0.001947	0.032681	-0.002922	0.043399	-0.002925	0.033655	-0.0039	0.050545	0.002925		-0.0017538
		0.039177	0	0.029758	0.003897	0.048596	0.002925	0.046322	0.000975	0.04275	-0.000972		0.001365			0.07393	-0.000972	0.032356	-0.003897	0.044374	0	0.03463	-0.000975	0.048271	-0.003897		-0.0019482
		0.039177	0	0.028459	0	0.048921	0.0039	0.044374	-0.004869	0.04275	-0.000972		-0.0003882			0.074254	0	0.034305	0.00195	0.044698	0.000972	0.033331	-0.004872	0.048596	-0.002922		-0.0009744
		0.039177	0	0.028134	-0.000975	0.049895	0.006822	0.045023	-0.002922	0.04145	-0.004872		-0.0003894			0.07393	-0.000972	0.033331	-0.000972	0.044049	-0.000975	0.034305	-0.00195	0.048596	-0.002922		-0.0015582
		0.039177	0	0.029108	0.001947	0.046647	-0.002922	0.043724	-0.006819	0.043074	0		-0.0015588			0.071656	-0.007794	0.033655	0	0.04275	-0.004872	0.03463	-0.000975	0.04957	0		-0.0027282
		0.039177	0	0.029433	0.002922	0.048596	0.002925	0.044374	-0.004869	0.042425	-0.001947		-0.0001938			0.074254	0	0.03398	0.000975	0.045997	0.004869	0.033655	-0.0039	0.049895	0.000975		0.0005838
		0.039177	0	0.029758	0.003897	0.047621	0	0.044698	-0.003897	0.04275	-0.000972		-0.0001944			0.07393	-0.000972	0.033006	-0.001947	0.044698	0.000972	0.035279	0.000972	0.048271	-0.003897		-0.0009744
		0.039177	0	0.030732	0.006819	0.048921	0.0039	0.045023	-0.002922	0.043724	0.00195		0.0019494			0.074904	0.00195	0.033006	-0.001947	0.044049	-0.000975	0.035604	0.001947	0.049895	0.000975		0.00039
		0.039177	0	0.028134	-0.000975	0.048271	0.00195	0.044374	-0.004869	0.042425	-0.001947		-0.0011682			0.074904	0.00195	0.034305	0.00195	0.044049	-0.000975	0.03463	-0.000975	0.048596	-0.002922		-0.0001944
		0.039177	0	0.028134	-0.000975	0.05022	0.007797	0.044049	-0.005844	0.043074	0		0.0001956			0.07328	-0.002922	0.033331	-0.000972	0.045023	0.001947	0.034955	0	0.048921	-0.001947		-0.0007788
		0.039177	0	0.028459	0	0.048921	0.0039	0.044374	-0.004869	0.0421	-0.002922		-0.0007782			0.075229	0.002925	0.032681	-0.002922	0.044374	0	0.036254	0.003897	0.049895	0.000975		0.000975
		0.039177	0	0.030407	0.005844	0.049245	0.004872	0.045023	-0.002922	0.042425	-0.001947		0.0011694			0.074579	0.000975	0.03398	0.000975	0.045348	0.002922	0.03463	-0.000975	0.048596	-0.002922		0.000195
		0.039177	0	0.02716	-0.003897	0.048271	0.00195	0.044049	-0.005844	0.043399	0.000975		-0.0013632			0.072955	-0.003897	0.03463	0.002925	0.045348	0.002922	0.033655	-0.0039	0.049895	0.000975		-0.000195
		0.039177	0	0.029108	0.001947	0.047621	0	0.044049	-0.005844	0.042425	-0.001947		-0.0011688			0.073605	-0.001947	0.032356	-0.003897	0.043399	-0.002925	0.03463	-0.000975	0.047946	-0.004872		-0.0029232
		0.039177	0	0.029108	0.001947	0.049245	0.004872	0.045023	-0.002922	0.043399	0.000975		0.0009744			0.074579	0.000975	0.033006	-0.001947	0.045348	0.002922	0.034955	0	0.048596	-0.002922		-0.0001944
		0.039177	0	0.030407	0.005844	0.048271	0.00195	0.046647	0.00195	0.04145	-0.004872		0.0009744			0.07393	-0.000972	0.033655	0	0.044374	0	0.035279	0.000972	0.049245	-0.000975		-0.000195
		0.039177	0	0.029758	0.003897	0.048921	0.0039	0.044049	-0.005844	0.042425	-0.001947		1.2e-06			0.07328	-0.002922	0.033006	-0.001947	0.043074	-0.0039	0.035279	0.000972	0.049245	-0.000975		-0.0017544
		0.039177	0	0.028134	-0.000975	0.049245	0.004872	0.045348	-0.001947	0.04275	-0.000972		0.0001956			0.07393	-0.000972	0.033655	0	0.044698	0.000972	0.034955	0	0.04957	0		0
		0.039177	0	0.029108	0.001947	0.047946	0.000975	0.045348	-0.001947	0.0421	-0.002922		-0.0003894			0.074579	0.000975	0.032681	-0.002922	0.043399	-0.002925	0.036579	0.004872	0.047297	-0.006819		-0.0013638
		0.039177	0	0.028134	-0.000975	0.05022	0.007797	0.044049	-0.005844	0.042425	-0.001947		-0.0001938			0.073605	-0.001947	0.033331	-0.000972	0.044049	-0.000975	0.034955	0	0.049245	-0.000975		-0.0009738
		0.039177	0	0.029108	0.001947	0.048921	0.0039	0.045023	-0.002922	0.04145	-0.004872		-0.0003894			0.07328	-0.002922	0.033331	-0.000972	0.044374	0	0.033006	-0.005847	0.048596	-0.002922		-0.0025326
		0.039177	0	0.028459	0	0.049245	0.004872	0.043074	-0.008769	0.041775	-0.003897		-0.0015588			0.072955	-0.003897	0.03398	0.000975	0.043074	-0.0039	0.033655	-0.0039	0.04957	0		-0.0021444
		0.039177	0	0.029758	0.003897	0.048921	0.0039	0.046322	0.000975	0.04275	-0.000972		0.00156			0.074579	0.000975	0.033331	-0.000972	0.045997	0.004869	0.034955	0	0.047621	-0.005847		-0.000195
		0.039177	0	0.029108	0.001947	0.049895	0.006822	0.045348	-0.001947	0.042425	-0.001947		0.000975			0.07328	-0.002922	0.033655	0	0.044374	0	0.03398	-0.002925	0.049895	0.000975		-0.0009744
		0.039177	0	0.029433	0.002922	0.047297	-0.000972	0.043074	-0.008769	0.0421	-0.002922		-0.0019482			0.074904	0.00195	0.033655	0	0.044049	-0.000975	0.035279	0.000972	0.048271	-0.003897		-0.00039
		0.039177	0	0.027809	-0.00195	0.049245	0.004872	0.044698	-0.003897	0.0421	-0.002922		-0.0007794			0.072955	-0.003897	0.033006	-0.001947	0.043074	-0.0039	0.03398	-0.002925	0.048921	-0.001947		-0.0029232
		0.039177	0	0.030407	0.005844	0.049245	0.004872	0.044049	-0.005844	0.042425	-0.001947		0.000585			0.072955	-0.003897	0.03398	0.000975	0.044049	-0.000975	0.033006	-0.005847	0.047946	-0.004872		-0.0029232
		0.039177	0	0.029758	0.003897	0.049245	0.004872	0.045023	-0.002922	0.042425	-0.001947		0.00078			0.074254	0	0.033331	-0.000972	0.044374	0	0.034955	0	0.048921	-0.001947		-0.0005838
		0.039177	0	0.030083	0.004872	0.048596	0.002925	0.045023	-0.002922	0.0421	-0.002922		0.0003906			0.07393	-0.000972	0.033331	-0.000972	0.044049	-0.000975	0.034305	-0.00195	0.048271	-0.003897		-0.0017532
		0.039177	0	0.028784	0.000975	0.050545	0.008772	0.045348	-0.001947	0.0421	-0.002922		0.0009756			0.07393	-0.000972	0.033655	0	0.044049	-0.000975	0.03463	-0.000975	0.049245	-0.000975		-0.0007794
		0.039177	0	0.028134	-0.000975	0.049895	0.006822	0.045023	-0.002922	0.042425	-0.001947		0.0001956			0.074579	0.000975	0.032681	-0.002922	0.045023	0.001947	0.03463	-0.000975	0.049245	-0.000975		-0.00039
		0.039177	0	0.029433	0.002922	0.048921	0.0039	0.045023	-0.002922	0.04275	-0.000972		0.0005856			0.074254	0	0.034305	0.00195	0.0421	-0.006822	0.034305	-0.00195	0.046972	-0.007794		-0.0029232
		0.039177	0	0.028784	0.000975	0.049895	0.006822	0.044049	-0.005844	0.04145	-0.004872		-0.0005838			0.074904	0.00195	0.034305	0.00195	0.043399	-0.002925	0.034305	-0.00195	0.049895	0.000975		4.16334e-18
		0.039177	0	0.028459	0	0.05022	0.007797	0.045023	-0.002922	0.041775	-0.003897		0.0001956			0.07328	-0.002922	0.03398	0.000975	0.043724	-0.00195	0.034955	0	0.048271	-0.003897		-0.0015588
		0.039177	0	0.030083	0.004872	0.047621	0	0.043399	-0.007794	0.043074	0		-0.0005844			0.073605	-0.001947	0.03398	0.000975	0.045348	0.002922	0.034955	0	0.047946	-0.004872		-0.0005844
		0.039177	0	0.028784	0.000975	0.04957	0.005847	0.045673	-0.000972	0.043074	0		0.00117			0.072306	-0.005844	0.033655	0	0.044049	-0.000975	0.033655	-0.0039	0.048271	-0.003897		-0.0029232
		0.039177	0	0.027809	-0.00195	0.049245	0.004872	0.045348	-0.001947	0.041126	-0.005844		-0.0009738			0.074254	0	0.03463	0.002925	0.044374	0	0.034305	-0.00195	0.048596	-0.002922		-0.0003894
		0.039177	0	0.028784	0.000975	0.048596	0.002925	0.043399	-0.007794	0.0421	-0.002922		-0.0013632			0.073605	-0.001947	0.033331	-0.000972	0.045348	0.002922	0.034305	-0.00195	0.049245	-0.000975		-0.0005844
		0.039177	0	0.030083	0.004872	0.048271	0.00195	0.044049	-0.005844	0.0421	-0.002922		-0.0003888			0.074579	0.000975	0.032681	-0.002922	0.043399	-0.002925	0.03463	-0.000975	0.049895	0.000975		-0.0009744
		0.039177	0	0.030083	0.004872	0.049245	0.004872	0.045348	-0.001947	0.041775	-0.003897		0.00078			0.072955	-0.003897	0.032356	-0.003897	0.044374	0	0.034955	0	0.049895	0.000975		-0.0013638
		0.039177	0	0.028459	0	0.049895	0.006822	0.044698	-0.003897	0.043724	0.00195		0.000975			0.074254	0	0.03398	0.000975	0.044049	-0.000975	0.035279	0.000972	0.049245	-0.000975		-6e-07
		0.039177	0	0.029758	0.003897	0.04957	0.005847	0.044698	-0.003897	0.04275	-0.000972		0.000975			0.074579	0.000975	0.034955	0.0039	0.044049	-0.000975	0.033006	-0.005847	0.049895	0.000975		-0.0001944
		0.039177	0	0.029433	0.002922	0.049245	0.004872	0.044374	-0.004869	0.043399	0.000975		0.00078			0.07393	-0.000972	0.033655	0	0.044049	-0.000975	0.03463	-0.000975	0.048271	-0.003897		-0.0013638
		0.039177	0	0.028459	0	0.048921	0.0039	0.045673	-0.000972	0.042425	-0.001947		0.0001962			0.07328	-0.002922	0.03398	0.000975	0.044049	-0.000975	0.034955	0	0.047946	-0.004872		-0.0015588
		0.039177	0	0.028134	-0.000975	0.048596	0.002925	0.044698	-0.003897	0.042425	-0.001947		-0.0007788			0.074579	0.000975	0.033655	0	0.044698	0.000972	0.034955	0	0.048596	-0.002922		-0.000195
		0.039177	0	0.028784	0.000975	0.049245	0.004872	0.045673	-0.000972	0.0421	-0.002922		0.0003906			0.072955	-0.003897	0.034955	0.0039	0.044049	-0.000975	0.035604	0.001947	0.049245	-0.000975		0
		0.039177	0	0.028459	0	0.048271	0.00195	0.043399	-0.007794	0.04275	-0.000972		-0.0013632			0.073605	-0.001947	0.035279	0.004872	0.043724	-0.00195	0.033331	-0.004872	0.049895	0.000975		-0.0005844
		0.039177	0	0.028134	-0.000975	0.04957	0.005847	0.045673	-0.000972	0.043724	0.00195		0.00117			0.074254	0	0.03398	0.000975	0.043724	-0.00195	0.034955	0	0.049245	-0.000975		-0.00039
		0.039177	0	0.028459	0	0.04957	0.005847	0.044698	-0.003897	0.0421	-0.002922		-0.0001944			0.074254	0	0.034305	0.00195	0.045023	0.001947	0.03463	-0.000975	0.047946	-0.004872		-0.00039
		0.039177	0	0.029108	0.001947	0.049245	0.004872	0.043074	-0.008769	0.043074	0		-0.00039			0.074579	0.000975	0.03398	0.000975	0.043399	-0.002925	0.03463	-0.000975	0.048596	-0.002922		-0.0009744
		0.039177	0	0.028134	-0.000975	0.047621	0	0.045348	-0.001947	0.043724	0.00195		-0.0001944			0.07393	-0.000972	0.033331	-0.000972	0.045023	0.001947	0.034305	-0.00195	0.048596	-0.002922		-0.0009738
		0.039177	0	0.027484	-0.002925	0.049895	0.006822	0.044698	-0.003897	0.043724	0.00195		0.00039			0.075229	0.002925	0.033655	0	0.045673	0.003897	0.03398	-0.002925	0.048921	-0.001947		0.00039
		0.039177	0	0.029108	0.001947	0.048921	0.0039	0.045023	-0.002922	0.0421	-0.002922		6e-07			0.074579	0.000975	0.03463	0.002925	0.044374	0	0.033006	-0.005847	0.049245	-0.000975		-0.0005844
		0.039177	0	0.027809	-0.00195	0.04957	0.005847	0.045673	-0.000972	0.04275	-0.000972		0.0003906			0.073605	-0.001947	0.033655	0	0.043724	-0.00195	0.03398	-0.002925	0.049245	-0.000975		-0.0015594
		0.039177	0	0.028134	-0.000975	0.049895	0.006822	0.045997	0	0.043074	0		0.0011694			0.075229	0.002925	0.033655	0	0.043724	-0.00195	0.033655	-0.0039	0.048921	-0.001947		-0.0009744
		0.039177	0	0.029433	0.002922	0.048271	0.00195	0.044698	-0.003897	0.043074	0		0.000195			0.07393	-0.000972	0.034305	0.00195	0.045023	0.001947	0.033655	-0.0039	0.047946	-0.004872		-0.0011694
		0.039177	0	0.028784	0.000975	0.05022	0.007797	0.044698	-0.003897	0.043399	0.000975		0.00117			0.074254	0	0.033655	0	0.045673	0.003897	0.034955	0	0.04957	0		0.0007794
		0.039177	0	0.027809	-0.00195	0.050545	0.008772	0.045673	-0.000972	0.042425	-0.001947		0.0007806			0.07328	-0.002922	0.034305	0.00195	0.044049	-0.000975	0.03463	-0.000975	0.049895	0.000975		-0.0003894
		0.039177	0	0.029433	0.002922	0.049895	0.006822	0.045023	-0.002922	0.0421	-0.002922		0.00078			0.07328	-0.002922	0.03398	0.000975	0.044049	-0.000975	0.03398	-0.002925	0.047946	-0.004872		-0.0021438
		0.039177	0	0.028459	0	0.047297	-0.000972	0.044698	-0.003897	0.04275	-0.000972		-0.0011682			0.074254	0	0.035279	0.004872	0.044698	0.000972	0.033655	-0.0039	0.048921	-0.001947		-6e-07
		0.039177	0	0.028134	-0.000975	0.048596	0.002925	0.045023	-0.002922	0.043724	0.00195		0.0001956			0.074254	0	0.03398	0.000975	0.045023	0.001947	0.034305	-0.00195	0.048921	-0.001947		-0.000195
		0.039177	0	0.031057	0.007794	0.049245	0.004872	0.043724	-0.006819	0.044374	0.0039		0.0019494			0.075229	0.002925	0.034305	0.00195	0.044374	0	0.034305	-0.00195	0.049245	-0.000975		0.00039
		0.039177	0	0.028784	0.000975	0.04957	0.005847	0.045673	-0.000972	0.04275	-0.000972		0.0009756			0.075229	0.002925	0.033655	0	0.044374	0	0.033006	-0.005847	0.048921	-0.001947		-0.0009738
		0.039177	0	0.027484	-0.002925	0.04957	0.005847	0.045673	-0.000972	0.042425	-0.001947		6e-07			0.075554	0.0039	0.033655	0	0.044049	-0.000975	0.033655	-0.0039	0.046972	-0.007794		-0.0017538
		0.039177	0	0.028134	-0.000975	0.048596	0.002925	0.045348	-0.001947	0.043399	0.000975		0.0001956			0.074254	0	0.032356	-0.003897	0.045023	0.001947	0.03463	-0.000975	0.048596	-0.002922		-0.0011694
		0.039177	0	0.029108	0.001947	0.04957	0.005847	0.044374	-0.004869	0.042425	-0.001947		0.0001956			0.074254	0	0.033655	0	0.043399	-0.002925	0.03463	-0.000975	0.049245	-0.000975		-0.000975
		0.039177	0	0.029108	0.001947	0.049245	0.004872	0.045673	-0.000972	0.04275	-0.000972		0.000975			0.073605	-0.001947	0.034955	0.0039	0.044049	-0.000975	0.033006	-0.005847	0.048596	-0.002922		-0.0015582
		0.039177	0	0.028459	0	0.04957	0.005847	0.044374	-0.004869	0.04275	-0.000972		1.2e-06			0.07393	-0.000972	0.033331	-0.000972	0.044698	0.000972	0.034305	-0.00195	0.047946	-0.004872		-0.0015588
		0.039177	0	0.028784	0.000975	0.049245	0.004872	0.045348	-0.001947	0.044698	0.004872		0.0017544			0.07263	-0.004872	0.035604	0.005847	0.043399	-0.002925	0.033006	-0.005847	0.051194	0.004872		-0.000585
		0.039177	0	0.028784	0.000975	0.049245	0.004872	0.045673	-0.000972	0.043074	0		0.000975			0.074254	0	0.032681	-0.002922	0.045023	0.001947	0.033006	-0.005847	0.047946	-0.004872		-0.0023388
		0.039177	0	0.027809	-0.00195	0.049245	0.004872	0.046322	0.000975	0.043074	0		0.0007794			0.073605	-0.001947	0.03463	0.002925	0.044698	0.000972	0.033331	-0.004872	0.048596	-0.002922		-0.0011688
		0.039177	0	0.028459	0	0.049895	0.006822	0.045348	-0.001947	0.04275	-0.000972		0.0007806			0.074904	0.00195	0.03398	0.000975	0.043724	-0.00195	0.033331	-0.004872	0.048596	-0.002922		-0.0013638
		0.039177	0	0.028784	0.000975	0.049895	0.006822	0.045673	-0.000972	0.043074	0		0.001365			0.07393	-0.000972	0.033655	0	0.044049	-0.000975	0.035279	0.000972	0.048596	-0.002922		-0.0007794
		0.039177	0	0.029758	0.003897	0.050869	0.009744	0.044049	-0.005844	0.042425	-0.001947		0.00117			0.07263	-0.004872	0.03463	0.002925	0.043724	-0.00195	0.034305	-0.00195	0.04957	0		-0.0011694
		0.039177	0	0.028459	0	0.048921	0.0039	0.045673	-0.000972	0.04275	-0.000972		0.0003912			0.072955	-0.003897	0.03398	0.000975	0.045023	0.001947	0.033331	-0.004872	0.048921	-0.001947		-0.0015588
		0.039177	0	0.028459	0	0.048596	0.002925	0.046322	0.000975	0.044049	0.002925		0.001365			0.072955	-0.003897	0.03398	0.000975	0.045023	0.001947	0.03398	-0.002925	0.04957	0		-0.00078
		0.039177	0	0.028134	-0.000975	0.048271	0.00195	0.045348	-0.001947	0.043724	0.00195		0.0001956			0.074579	0.000975	0.034955	0.0039	0.044049	-0.000975	0.033006	-0.005847	0.048596	-0.002922		-0.0009738
		0.039177	0	0.028459	0	0.04957	0.005847	0.045023	-0.002922	0.044374	0.0039		0.001365			0.07328	-0.002922	0.034305	0.00195	0.044698	0.000972	0.033655	-0.0039	0.04957	0		-0.00078
		0.039177	0	0.028784	0.000975	0.04957	0.005847	0.046647	0.00195	0.042425	-0.001947		0.001365			0.074254	0	0.032681	-0.002922	0.044049	-0.000975	0.033655	-0.0039	0.047297	-0.006819		-0.0029232
		0.039177	0	0.028784	0.000975	0.048271	0.00195	0.045673	-0.000972	0.042425	-0.001947		1.2e-06			0.073605	-0.001947	0.03463	0.002925	0.044698	0.000972	0.03463	-0.000975	0.048271	-0.003897		-0.0005844
		0.039177	0	0.028459	0	0.049245	0.004872	0.045023	-0.002922	0.04275	-0.000972		0.0001956			0.07328	-0.002922	0.032681	-0.002922	0.043724	-0.00195	0.031382	-0.010719	0.049895	0.000975		-0.0035076
		0.039177	0	0.029433	0.002922	0.048271	0.00195	0.045673	-0.000972	0.043724	0.00195		0.00117			0.07393	-0.000972	0.034955	0.0039	0.043399	-0.002925	0.034305	-0.00195	0.048271	-0.003897		-0.0011688
		0.039177	0	0.027809	-0.00195	0.050545	0.008772	0.046647	0.00195	0.043399	0.000975		0.0019494			0.074254	0	0.03398	0.000975	0.044049	-0.000975	0.034305	-0.00195	0.048921	-0.001947		-0.0007794
		0.039177	0	0.028784	0.000975	0.048271	0.00195	0.046647	0.00195	0.043724	0.00195		0.001365			0.074254	0	0.034305	0.00195	0.044049	-0.000975	0.03398	-0.002925	0.048271	-0.003897		-0.0011694
		0.039177	0	0.027809	-0.00195	0.04957	0.005847	0.045997	0	0.042425	-0.001947		0.00039			0.07328	-0.002922	0.03398	0.000975	0.044374	0	0.032031	-0.008772	0.048596	-0.002922		-0.0027282
		0.039177	0	0.029108	0.001947	0.04957	0.005847	0.046322	0.000975	0.043074	0		0.0017538			0.07328	-0.002922	0.03398	0.000975	0.043724	-0.00195	0.034955	0	0.048921	-0.001947		-0.0011688
		0.039177	0	0.029433	0.002922	0.047946	0.000975	0.045997	0	0.044374	0.0039		0.0015594			0.075229	0.002925	0.034955	0.0039	0.043074	-0.0039	0.034305	-0.00195	0.049245	-0.000975		4.16334e-18
		0.039177	0	0.02716	-0.003897	0.049895	0.006822	0.046322	0.000975	0.042425	-0.001947		0.0003906			0.074904	0.00195	0.035279	0.004872	0.044049	-0.000975	0.033331	-0.004872	0.047946	-0.004872		-0.0007794
		0.039177	0	0.028134	-0.000975	0.04957	0.005847	0.044049	-0.005844	0.04145	-0.004872		-0.0011688			0.074579	0.000975	0.033655	0	0.044374	0	0.033006	-0.005847	0.049245	-0.000975		-0.0011694
		0.039177	0	0.029433	0.002922	0.049245	0.004872	0.045348	-0.001947	0.043724	0.00195		0.0015594			0.074904	0.00195	0.033655	0	0.044049	-0.000975	0.033006	-0.005847	0.048596	-0.002922		-0.0015588
		0.039177	0	0.027484	-0.002925	0.049895	0.006822	0.045348	-0.001947	0.042425	-0.001947		6e-07			0.07393	-0.000972	0.034955	0.0039	0.044374	0	0.03463	-0.000975	0.048596	-0.002922		-0.0001938
		0.039177	0	0.030407	0.005844	0.04957	0.005847	0.047946	0.005847	0.04145	-0.004872		0.0025332			0.074579	0.000975	0.033655	0	0.043399	-0.002925	0.032356	-0.007797	0.048921	-0.001947		-0.0023388
		0.039177	0	0.028459	0	0.049895	0.006822	0.044698	-0.003897	0.044374	0.0039		0.001365			0.075554	0.0039	0.034955	0.0039	0.043074	-0.0039	0.03463	-0.000975	0.048271	-0.003897		-0.0001944
		0.039177	0	0.028459	0	0.049895	0.006822	0.045023	-0.002922	0.04275	-0.000972		0.0005856			0.075878	0.004872	0.03398	0.000975	0.044374	0	0.033655	-0.0039	0.049245	-0.000975		0.0001944
		0.039177	0	0.029108	0.001947	0.050545	0.008772	0.045673	-0.000972	0.04275	-0.000972		0.001755			0.074579	0.000975	0.034305	0.00195	0.043074	-0.0039	0.032681	-0.006822	0.048921	-0.001947		-0.0019488
		0.039177	0	0.029108	0.001947	0.048596	0.002925	0.046647	0.00195	0.04275	-0.000972		0.00117			0.073605	-0.001947	0.034305	0.00195	0.044698	0.000972	0.035604	0.001947	0.048271	-0.003897		-0.000195
		0.039177	0	0.027809	-0.00195	0.049895	0.006822	0.045997	0	0.04275	-0.000972		0.00078			0.074904	0.00195	0.03463	0.002925	0.044049	-0.000975	0.033006	-0.005847	0.04957	0		-0.0003894
		0.039177	0	0.028134	-0.000975	0.049895	0.006822	0.045997	0	0.043074	0		0.0011694			0.074254	0	0.03398	0.000975	0.04275	-0.004872	0.033331	-0.004872	0.048921	-0.001947		-0.0021432
		0.039177	0	0.028784	0.000975	0.048596	0.002925	0.044374	-0.004869	0.044374	0.0039		0.0005862			0.074904	0.00195	0.033655	0	0.044049	-0.000975	0.034305	-0.00195	0.048921	-0.001947		-0.0005844
		0.039177	0	0.029108	0.001947	0.048921	0.0039	0.046647	0.00195	0.043074	0		0.0015594			0.07393	-0.000972	0.033655	0	0.043074	-0.0039	0.033331	-0.004872	0.050545	0.002925		-0.0013638
		0.039177	0	0.027809	-0.00195	0.048596	0.002925	0.046322	0.000975	0.043074	0		0.00039			0.07328	-0.002922	0.03398	0.000975	0.044374	0	0.034305	-0.00195	0.04957	0		-0.0007794
		0.039177	0	0.02716	-0.003897	0.049245	0.004872	0.045023	-0.002922	0.042425	-0.001947		-0.0007788			0.075554	0.0039	0.033655	0	0.043724	-0.00195	0.03398	-0.002925	0.048921	-0.001947		-0.0005844
		0.039177	0	0.028134	-0.000975	0.048921	0.0039	0.045348	-0.001947	0.043074	0		0.0001956			0.074579	0.000975	0.034955	0.0039	0.044698	0.000972	0.033655	-0.0039	0.048921	-0.001947		4.16334e-18
		0.039177	0	0.029758	0.003897	0.048596	0.002925	0.046972	0.002925	0.044374	0.0039		0.0027294			0.074904	0.00195	0.034955	0.0039	0.043724	-0.00195	0.033006	-0.005847	0.048921	-0.001947		-0.0007788
		0.039177	0	0.027484	-0.002925	0.048596	0.002925	0.045023	-0.002922	0.043074	0		-0.0005844			0.074254	0	0.034305	0.00195	0.043399	-0.002925	0.034955	0	0.049895	0.000975		4.16334e-18
		0.039177	0	0.030083	0.004872	0.048921	0.0039	0.045997	0	0.043399	0.000975		0.0019494			0.074904	0.00195	0.033006	-0.001947	0.043399	-0.002925	0.033655	-0.0039	0.05022	0.00195		-0.0009744
		0.039177	0	0.028784	0.000975	0.048271	0.00195	0.045673	-0.000972	0.043074	0		0.0003906			0.07393	-0.000972	0.03398	0.000975	0.043074	-0.0039	0.03463	-0.000975	0.049245	-0.000975		-0.0011694
		0.039177	0	0.028134	-0.000975	0.048271	0.00195	0.045997	0	0.043399	0.000975		0.00039			0.074904	0.00195	0.032681	-0.002922	0.043724	-0.00195	0.03463	-0.000975	0.050545	0.002925		-0.0001944
		0.039177	0	0.028134	-0.000975	0.049245	0.004872	0.045023	-0.002922	0.043074	0		0.000195			0.07393	-0.000972	0.033655	0	0.043724	-0.00195	0.035279	0.000972	0.048921	-0.001947		-0.0007794
		0.039177	0	0.030083	0.004872	0.048921	0.0039	0.045348	-0.001947	0.0421	-0.002922		0.0007806			0.074254	0	0.034955	0.0039	0.043399	-0.002925	0.03398	-0.002925	0.049895	0.000975		-0.000195
		0.039177	0	0.028134	-0.000975	0.047946	0.000975	0.045673	-0.000972	0.044049	0.002925		0.0003906			0.074904	0.00195	0.033655	0	0.044049	-0.000975	0.034955	0	0.049895	0.000975		0.00039
		0.039177	0	0.030083	0.004872	0.048921	0.0039	0.046322	0.000975	0.04275	-0.000972		0.001755			0.074254	0	0.032356	-0.003897	0.044374	0	0.032356	-0.007797	0.049895	0.000975		-0.0021438
		0.039177	0	0.029433	0.002922	0.048271	0.00195	0.045023	-0.002922	0.04275	-0.000972		0.0001956			0.073605	-0.001947	0.033655	0	0.044374	0	0.03398	-0.002925	0.047297	-0.006819		-0.0023382
		0.039177	0	0.029108	0.001947	0.048921	0.0039	0.045673	-0.000972	0.043074	0		0.000975			0.074254	0	0.033331	-0.000972	0.045023	0.001947	0.033006	-0.005847	0.051844	0.006822		0.00039
		0.039177	0	0.028134	-0.000975	0.047946	0.000975	0.046322	0.000975	0.044049	0.002925		0.00078			0.075878	0.004872	0.033006	-0.001947	0.044049	-0.000975	0.03398	-0.002925	0.049245	-0.000975		-0.00039
		0.039177	0	0.028134	-0.000975	0.048271	0.00195	0.046322	0.000975	0.044049	0.002925		0.000975			0.074579	0.000975	0.034955	0.0039	0.042425	-0.005847	0.03398	-0.002925	0.04957	0		-0.0007794
		0.039177	0	0.028784	0.000975	0.049245	0.004872	0.045673	-0.000972	0.043724	0.00195		0.001365			0.072955	-0.003897	0.033006	-0.001947	0.043399	-0.002925	0.033006	-0.005847	0.049245	-0.000975		-0.0031182
		0.039177	0	0.030083	0.004872	0.049245	0.004872	0.045348	-0.001947	0.04275	-0.000972		0.001365			0.076853	0.007797	0.03463	0.002925	0.043724	-0.00195	0.034955	0	0.048596	-0.002922		0.00117
		0.039177	0	0.027809	-0.00195	0.04957	0.005847	0.046322	0.000975	0.04275	-0.000972		0.00078			0.07328	-0.002922	0.033655	0	0.044049	-0.000975	0.03398	-0.002925	0.049245	-0.000975		-0.0015594
		0.039177	0	0.028784	0.000975	0.048596	0.002925	0.045997	0	0.042425	-0.001947		0.0003906			0.074579	0.000975	0.034305	0.00195	0.043399	-0.002925	0.033655	-0.0039	0.049895	0.000975		-0.000585
		0.039177	0	0.027809	-0.00195	0.048921	0.0039	0.044698	-0.003897	0.042425	-0.001947		-0.0007788			0.075554	0.0039	0.03463	0.002925	0.043724	-0.00195	0.033655	-0.0039	0.048921	-0.001947		-0.0001944
		0.039177	0	0.028784	0.000975	0.048596	0.002925	0.046647	0.00195	0.043724	0.00195		0.00156			0.074254	0	0.033006	-0.001947	0.044049	-0.000975	0.033331	-0.004872	0.04957	0		-0.0015588
		0.039177	0	0.029758	0.003897	0.047946	0.000975	0.046647	0.00195	0.04275	-0.000972		0.00117			0.074579	0.000975	0.032356	-0.003897	0.045348	0.002922	0.03398	-0.002925	0.048596	-0.002922		-0.0011694
		0.039177	0	0.026835	-0.004872	0.05022	0.007797	0.045348	-0.001947	0.044049	0.002925		0.0007806			0.074254	0	0.033006	-0.001947	0.044374	0	0.03463	-0.000975	0.04957	0		-0.0005844
		0.039177	0	0.028459	0	0.049245	0.004872	0.045997	0	0.04275	-0.000972		0.00078			0.074904	0.00195	0.035604	0.005847	0.044374	0	0.033655	-0.0039	0.04957	0		0.0007794
		0.039177	0	0.029433	0.002922	0.048271	0.00195	0.045673	-0.000972	0.0421	-0.002922		0.0001956			0.074579	0.000975	0.032031	-0.004872	0.043074	-0.0039	0.034955	0	0.048921	-0.001947		-0.0019488
		0.039177	0	0.028134	-0.000975	0.048596	0.002925	0.045023	-0.002922	0.04275	-0.000972		-0.0003888			0.074904	0.00195	0.035279	0.004872	0.044374	0	0.03398	-0.002925	0.049895	0.000975		0.0009744
		0.039177	0	0.029108	0.001947	0.049245	0.004872	0.045997	0	0.043074	0		0.0013638			0.074254	0	0.032681	-0.002922	0.042425	-0.005847	0.033655	-0.0039	0.04957	0		-0.0025338
		0.039177	0	0.028459	0	0.050545	0.008772	0.046647	0.00195	0.041775	-0.003897		0.001365			0.07328	-0.002922	0.03463	0.002925	0.045023	0.001947	0.03463	-0.000975	0.05022	0.00195		0.000585
		0.039177	0	0.027809	-0.00195	0.048921	0.0039	0.045673	-0.000972	0.043724	0.00195		0.0005856			0.074254	0	0.03398	0.000975	0.044698	0.000972	0.034305	-0.00195	0.049245	-0.000975		-0.0001956
		0.039177	0	0.030732	0.006819	0.047297	-0.000972	0.046647	0.00195	0.04275	-0.000972		0.001365			0.074254	0	0.032681	-0.002922	0.0421	-0.006822	0.033655	-0.0039	0.04957	0		-0.0027288
		0.039177	0	0.028784	0.000975	0.048921	0.0039	0.045997	0	0.0421	-0.002922		0.0003906			0.075554	0.0039	0.033006	-0.001947	0.045348	0.002922	0.033331	-0.004872	0.049245	-0.000975		-0.0001944
		0.039177	0	0.028459	0	0.048921	0.0039	0.045348	-0.001947	0.04275	-0.000972		0.0001962			0.074254	0	0.03398	0.000975	0.043724	-0.00195	0.034955	0	0.049245	-0.000975		-0.00039
		0.039177	0	0.028784	0.000975	0.048596	0.002925	0.045997	0	0.04145	-0.004872		-0.0001944			0.075878	0.004872	0.032031	-0.004872	0.044049	-0.000975	0.034305	-0.00195	0.047946	-0.004872		-0.0015594
		0.039177	0	0.029433	0.002922	0.048271	0.00195	0.045348	-0.001947	0.043074	0		0.000585			0.076203	0.005847	0.03463	0.002925	0.043399	-0.002925	0.03463	-0.000975	0.049245	-0.000975		0.0007794
		0.039177	0	0.028784	0.000975	0.047946	0.000975	0.045997	0	0.040476	-0.007794		-0.0011688			0.07393	-0.000972	0.032681	-0.002922	0.045023	0.001947	0.03398	-0.002925	0.05022	0.00195		-0.0005844
		0.039177	0	0.029108	0.001947	0.048271	0.00195	0.044049	-0.005844	0.042425	-0.001947		-0.0007788			0.075554	0.0039	0.032356	-0.003897	0.043399	-0.002925	0.034305	-0.00195	0.049245	-0.000975		-0.0011694
		0.039177	0	0.028459	0	0.04957	0.005847	0.046647	0.00195	0.042425	-0.001947		0.00117			0.074579	0.000975	0.033006	-0.001947	0.043399	-0.002925	0.033655	-0.0039	0.04957	0		-0.0015594
		0.039177	0	0.029433	0.002922	0.048596	0.002925	0.045348	-0.001947	0.04275	-0.000972		0.0005856			0.075229	0.002925	0.033655	0	0.044049	-0.000975	0.03463	-0.000975	0.050545	0.002925		0.00078
		0.039177	0	0.029108	0.001947	0.047946	0.000975	0.045673	-0.000972	0.043724	0.00195		0.00078			0.074254	0	0.034305	0.00195	0.043724	-0.00195	0.033655	-0.0039	0.049895	0.000975		-0.000585
		0.039177	0	0.029433	0.002922	0.04957	0.005847	0.045673	-0.000972	0.043074	0		0.0015594			0.074254	0	0.032356	-0.003897	0.043399	-0.002925	0.034955	0	0.048271	-0.003897		-0.0021438
		0.039177	0	0.029433	0.002922	0.047946	0.000975	0.045023	-0.002922	0.043074	0		0.000195			0.074904	0.00195	0.033331	-0.000972	0.044049	-0.000975	0.03463	-0.000975	0.047946	-0.004872		-0.0011688
		0.039177	0	0.030083	0.004872	0.05022	0.007797	0.045348	-0.001947	0.04145	-0.004872		0.00117			0.075554	0.0039	0.034305	0.00195	0.043399	-0.002925	0.03463	-0.000975	0.05022	0.00195		0.00078
		0.039177	0	0.030732	0.006819	0.047946	0.000975	0.046322	0.000975	0.04275	-0.000972		0.0015594			0.075229	0.002925	0.032681	-0.002922	0.04275	-0.004872	0.03463	-0.000975	0.048596	-0.002922		-0.0017532
		0.039177	0	0.029758	0.003897	0.04957	0.005847	0.044049	-0.005844	0.043074	0		0.00078			0.075229	0.002925	0.032681	-0.002922	0.043724	-0.00195	0.034305	-0.00195	0.049245	-0.000975		-0.0009744
		0.039177	0	0.030083	0.004872	0.047946	0.000975	0.045997	0	0.041126	-0.005844		6e-07			0.071981	-0.006819	0.033006	-0.001947	0.043399	-0.002925	0.03463	-0.000975	0.05022	0.00195		-0.0021432
		0.039177	0	0.028459	0	0.04957	0.005847	0.044698	-0.003897	0.0421	-0.002922		-0.0001944			0.075878	0.004872	0.032356	-0.003897	0.04275	-0.004872	0.03398	-0.002925	0.048596	-0.002922		-0.0019488
		0.039177	0	0.028784	0.000975	0.049895	0.006822	0.045348	-0.001947	0.04275	-0.000972		0.0009756			0.07328	-0.002922	0.03463	0.002925	0.043724	-0.00195	0.034305	-0.00195	0.050545	0.002925		-0.0001944
		0.039177	0	0.029433	0.002922	0.04957	0.005847	0.045348	-0.001947	0.041775	-0.003897		0.000585			0.075229	0.002925	0.033331	-0.000972	0.043074	-0.0039	0.034955	0	0.047621	-0.005847		-0.0015588
		0.039177	0	0.028459	0	0.047621	0	0.045348	-0.001947	0.043074	0		-0.0003894			0.074579	0.000975	0.033006	-0.001947	0.045348	0.002922	0.034955	0	0.047946	-0.004872		-0.0005844
		0.039177	0	0.030083	0.004872	0.048921	0.0039	0.044698	-0.003897	0.042425	-0.001947		0.0005856			0.074904	0.00195	0.034955	0.0039	0.043074	-0.0039	0.03398	-0.002925	0.049895	0.000975		4.16334e-18
		0.039177	0	0.028459	0	0.049895	0.006822	0.045348	-0.001947	0.0421	-0.002922		0.0003906			0.07328	-0.002922	0.033331	-0.000972	0.044049	-0.000975	0.035604	0.001947	0.048921	-0.001947		-0.0009738
		0.039177	0	0.027809	-0.00195	0.049245	0.004872	0.045348	-0.001947	0.044049	0.002925		0.00078			0.07393	-0.000972	0.033655	0	0.043399	-0.002925	0.03463	-0.000975	0.048596	-0.002922		-0.0015588
		0.039177	0	0.029108	0.001947	0.048596	0.002925	0.045673	-0.000972	0.04145	-0.004872		-0.0001944			0.074579	0.000975	0.033006	-0.001947	0.045348	0.002922	0.03463	-0.000975	0.049895	0.000975		0.00039
		0.039177	0	0.029433	0.002922	0.049895	0.006822	0.044049	-0.005844	0.0421	-0.002922		0.0001956			0.07393	-0.000972	0.034305	0.00195	0.043074	-0.0039	0.036579	0.004872	0.050545	0.002925		0.000975
		0.039177	0	0.028459	0	0.048921	0.0039	0.045348	-0.001947	0.043399	0.000975		0.0005856			0.075229	0.002925	0.033331	-0.000972	0.045997	0.004869	0.034305	-0.00195	0.048596	-0.002922		0.00039
		0.039177	0	0.027484	-0.002925	0.049895	0.006822	0.045023	-0.002922	0.042425	-0.001947		-0.0001944			0.07328	-0.002922	0.034305	0.00195	0.043074	-0.0039	0.03398	-0.002925	0.048921	-0.001947		-0.0019488
		0.039177	0	0.029758	0.003897	0.048596	0.002925	0.045023	-0.002922	0.0421	-0.002922		0.0001956			0.074254	0	0.033331	-0.000972	0.044049	-0.000975	0.036579	0.004872	0.04957	0		0.000585
		0.039177	0	0.028134	-0.000975	0.047297	-0.000972	0.045673	-0.000972	0.042425	-0.001947		-0.0009732			0.074579	0.000975	0.033655	0	0.044049	-0.000975	0.033331	-0.004872	0.048921	-0.001947		-0.0013638
		0.039177	0	0.028459	0	0.04957	0.005847	0.044374	-0.004869	0.04275	-0.000972		1.2e-06			0.075554	0.0039	0.03398	0.000975	0.044049	-0.000975	0.034955	0	0.049895	0.000975		0.000975
		0.039177	0	0.028784	0.000975	0.049895	0.006822	0.045023	-0.002922	0.04145	-0.004872		6e-07			0.074254	0	0.033006	-0.001947	0.043399	-0.002925	0.034955	0	0.049245	-0.000975		-0.0011694
		0.039177	0	0.030407	0.005844	0.048921	0.0039	0.044374	-0.004869	0.043074	0		0.000975			0.074579	0.000975	0.033331	-0.000972	0.044049	-0.000975	0.034955	0	0.049895	0.000975		6e-07
		0.039177	0	0.029433	0.002922	0.047946	0.000975	0.045997	0	0.04275	-0.000972		0.000585			0.074254	0	0.033655	0	0.043724	-0.00195	0.034955	0	0.051194	0.004872		0.0005844
		0.039177	0	0.029108	0.001947	0.050545	0.008772	0.045023	-0.002922	0.04275	-0.000972		0.001365			0.07328	-0.002922	0.03398	0.000975	0.043399	-0.002925	0.03463	-0.000975	0.047946	-0.004872		-0.0021438
		0.039177	0	0.029433	0.002922	0.049245	0.004872	0.044698	-0.003897	0.0421	-0.002922		0.000195			0.075878	0.004872	0.031057	-0.007794	0.044698	0.000972	0.03398	-0.002925	0.05022	0.00195		-0.000585
		0.039177	0	0.030083	0.004872	0.047946	0.000975	0.044698	-0.003897	0.042425	-0.001947		6e-07			0.075229	0.002925	0.035604	0.005847	0.0421	-0.006822	0.034955	0	0.048921	-0.001947		6e-07
		0.039177	0	0.029758	0.003897	0.047621	0	0.044698	-0.003897	0.0421	-0.002922		-0.0005844			0.07393	-0.000972	0.033331	-0.000972	0.04275	-0.004872	0.036254	0.003897	0.049245	-0.000975		-0.0007788
		0.039177	0	0.028784	0.000975	0.048921	0.0039	0.044698	-0.003897	0.04275	-0.000972		1.2e-06			0.07328	-0.002922	0.033331	-0.000972	0.045023	0.001947	0.033655	-0.0039	0.050545	0.002925		-0.0005844
		0.039177	0	0.028784	0.000975	0.048271	0.00195	0.045673	-0.000972	0.0421	-0.002922		-0.0001938			0.07393	-0.000972	0.033006	-0.001947	0.045348	0.002922	0.035279	0.000972	0.047946	-0.004872		-0.0007794
		0.039177	0	0.030083	0.004872	0.048921	0.0039	0.044049	-0.005844	0.043074	0		0.0005856			0.074579	0.000975	0.034305	0.00195	0.044374	0	0.03398	-0.002925	0.05022	0.00195		0.00039
		0.039177	0	0.029433	0.002922	0.049245	0.004872	0.044374	-0.004869	0.041775	-0.003897		-0.0001944			0.075878	0.004872	0.03463	0.002925	0.043399	-0.002925	0.035279	0.000972	0.049245	-0.000975		0.0009738
		0.039177	0	0.027809	-0.00195	0.04957	0.005847	0.044374	-0.004869	0.04275	-0.000972		-0.0003888			0.074904	0.00195	0.033655	0	0.045348	0.002922	0.03463	-0.000975	0.047297	-0.006819		-0.0005844
		0.039177	0	0.029108	0.001947	0.049895	0.006822	0.045023	-0.002922	0.041126	-0.005844		6e-07			0.07328	-0.002922	0.03398	0.000975	0.043399	-0.002925	0.035279	0.000972	0.049245	-0.000975		-0.000975
		0.039177	0	0.028459	0	0.047946	0.000975	0.044374	-0.004869	0.042425	-0.001947		-0.0011682			0.07263	-0.004872	0.03463	0.002925	0.045673	0.003897	0.033655	-0.0039	0.048921	-0.001947		-0.0007794
		0.039177	0	0.028784	0.000975	0.048596	0.002925	0.043074	-0.008769	0.0421	-0.002922		-0.0015582			0.073605	-0.001947	0.032356	-0.003897	0.045348	0.002922	0.03463	-0.000975	0.049245	-0.000975		-0.0009744
		0.039177	0	0.028459	0	0.048921	0.0039	0.045348	-0.001947	0.04275	-0.000972		0.0001962			0.074579	0.000975	0.03398	0.000975	0.044049	-0.000975	0.035604	0.001947	0.049895	0.000975		0.0007794
		0.039177	0	0.030083	0.004872	0.048921	0.0039	0.044698	-0.003897	0.042425	-0.001947		0.0005856			0.074254	0	0.033006	-0.001947	0.045023	0.001947	0.03398	-0.002925	0.048596	-0.002922		-0.0011694
		0.039177	0	0.029108	0.001947	0.048271	0.00195	0.045673	-0.000972	0.041126	-0.005844		-0.0005838			0.074254	0	0.03463	0.002925	0.044374	0	0.034955	0	0.049245	-0.000975		0.00039
		0.039177	0	0.029758	0.003897	0.051194	0.010719	0.043724	-0.006819	0.043399	0.000975		0.0017544			0.074579	0.000975	0.033655	0	0.043724	-0.00195	0.035604	0.001947	0.048271	-0.003897		-0.000585
		0.039177	0	0.029108	0.001947	0.04957	0.005847	0.045997	0	0.0421	-0.002922		0.0009744			0.073605	-0.001947	0.033006	-0.001947	0.044049	-0.000975	0.033331	-0.004872	0.049245	-0.000975		-0.0021432
		0.039177	0	0.028459	0	0.048921	0.0039	0.043074	-0.008769	0.042425	-0.001947		-0.0013632			0.073605	-0.001947	0.034305	0.00195	0.043399	-0.002925	0.03463	-0.000975	0.047946	-0.004872		-0.0017538
		0.039177	0	0.028784	0.000975	0.04957	0.005847	0.045997	0	0.04145	-0.004872		0.00039			0.074254	0	0.033655	0	0.044698	0.000972	0.03463	-0.000975	0.047946	-0.004872		-0.000975
		0.039177	0	0.030732	0.006819	0.048921	0.0039	0.045673	-0.000972	0.04145	-0.004872		0.000975			0.07393	-0.000972	0.033006	-0.001947	0.045023	0.001947	0.033331	-0.004872	0.048271	-0.003897		-0.0019482
		0.039177	0	0.028134	-0.000975	0.048271	0.00195	0.045023	-0.002922	0.04275	-0.000972		-0.0005838			0.07393	-0.000972	0.032031	-0.004872	0.045348	0.002922	0.035604	0.001947	0.047946	-0.004872		-0.0011694
		0.039177	0	0.029433	0.002922	0.048596	0.002925	0.045348	-0.001947	0.04275	-0.000972		0.0005856			0.07328	-0.002922	0.03398	0.000975	0.043399	-0.002925	0.03398	-0.002925	0.048596	-0.002922		-0.0021438
		0.039177	0	0.028459	0	0.05022	0.007797	0.045997	0	0.0421	-0.002922		0.000975			0.075229	0.002925	0.032681	-0.002922	0.044698	0.000972	0.03398	-0.002925	0.048596	-0.002922		-0.0009744
		0.039177	0	0.028784	0.000975	0.04957	0.005847	0.045673	-0.000972	0.042425	-0.001947		0.0007806			0.07393	-0.000972	0.03463	0.002925	0.043399	-0.002925	0.03463	-0.000975	0.049245	-0.000975		-0.0005844
		0.039177	0	0.029108	0.001947	0.049245	0.004872	0.044698	-0.003897	0.04145	-0.004872		-0.00039			0.074254	0	0.033331	-0.000972	0.044049	-0.000975	0.034955	0	0.048271	-0.003897		-0.0011688
		0.039177	0	0.029433	0.002922	0.04957	0.005847	0.045023	-0.002922	0.043399	0.000975		0.0013644			0.07393	-0.000972	0.03398	0.000975	0.0421	-0.006822	0.034305	-0.00195	0.047946	-0.004872		-0.0027282
		0.039177	0	0.028459	0	0.046972	-0.001947	0.044374	-0.004869	0.04275	-0.000972		-0.0015576			0.074254	0	0.03398	0.000975	0.044049	-0.000975	0.035929	0.002922	0.04957	0		0.0005844
		0.039177	0	0.029433	0.002922	0.049895	0.006822	0.044374	-0.004869	0.041775	-0.003897		0.0001956			0.073605	-0.001947	0.033655	0	0.044698	0.000972	0.034305	-0.00195	0.048596	-0.002922		-0.0011694
		0.039177	0	0.029433	0.002922	0.049245	0.004872	0.045997	0	0.042425	-0.001947		0.0011694			0.07393	-0.000972	0.033006	-0.001947	0.044049	-0.000975	0.034305	-0.00195	0.049245	-0.000975		-0.0013638
		0.039177	0	0.028459	0	0.049245	0.004872	0.045673	-0.000972	0.042425	-0.001947		0.0003906			0.073605	-0.001947	0.033006	-0.001947	0.044049	-0.000975	0.03398	-0.002925	0.048271	-0.003897		-0.0023382
		0.039177	0	0.029108	0.001947	0.05022	0.007797	0.045023	-0.002922	0.043399	0.000975		0.0015594			0.074579	0.000975	0.03463	0.002925	0.044698	0.000972	0.035279	0.000972	0.048271	-0.003897		0.0003894
		0.039177	0	0.029108	0.001947	0.047946	0.000975	0.046322	0.000975	0.04275	-0.000972		0.000585			0.07393	-0.000972	0.034955	0.0039	0.045023	0.001947	0.035604	0.001947	0.048596	-0.002922		0.00078
		0.039177	0	0.028784	0.000975	0.047946	0.000975	0.045023	-0.002922	0.041126	-0.005844		-0.0013632			0.075229	0.002925	0.033655	0	0.045348	0.002922	0.035604	0.001947	0.048596	-0.002922		0.0009744
		0.039177	0	0.029758	0.003897	0.05022	0.007797	0.043724	-0.006819	0.0421	-0.002922		0.0003906			0.074254	0	0.034305	0.00195	0.043724	-0.00195	0.03398	-0.002925	0.04957	0		-0.000585
		0.039177	0	0.029433	0.002922	0.049245	0.004872	0.045997	0	0.042425	-0.001947		0.0011694			0.07328	-0.002922	0.033006	-0.001947	0.044374	0	0.03463	-0.000975	0.048271	-0.003897		-0.0019482
		0.039177	0	0.029108	0.001947	0.048596	0.002925	0.045997	0	0.04275	-0.000972		0.00078			0.07263	-0.004872	0.03463	0.002925	0.045348	0.002922	0.03463	-0.000975	0.048271	-0.003897		-0.0007794
		0.039177	0	0.028459	0	0.049245	0.004872	0.046972	0.002925	0.043074	0		0.0015594			0.07263	-0.004872	0.033655	0	0.044698	0.000972	0.035929	0.002922	0.046972	-0.007794		-0.0017544
		0.039177	0	0.027484	-0.002925	0.048596	0.002925	0.043399	-0.007794	0.04275	-0.000972		-0.0017532			0.074254	0	0.033331	-0.000972	0.044374	0	0.03463	-0.000975	0.05022	0.00195		6e-07
		0.039177	0	0.028784	0.000975	0.047946	0.000975	0.045673	-0.000972	0.0421	-0.002922		-0.0003888			0.074254	0	0.033006	-0.001947	0.045348	0.002922	0.034955	0	0.048271	-0.003897		-0.0005844
		0.039177	0	0.028784	0.000975	0.049245	0.004872	0.045023	-0.002922	0.0421	-0.002922		6e-07			0.07393	-0.000972	0.033331	-0.000972	0.045348	0.002922	0.03463	-0.000975	0.048921	-0.001947		-0.0003888
		0.039177	0	0.028134	-0.000975	0.049895	0.006822	0.045023	-0.002922	0.043399	0.000975		0.00078			0.071981	-0.006819	0.033655	0	0.044374	0	0.036254	0.003897	0.049895	0.000975		-0.0003894
		0.039177	0	0.028784	0.000975	0.048271	0.00195	0.044374	-0.004869	0.041775	-0.003897		-0.0011682			0.075878	0.004872	0.034305	0.00195	0.045348	0.002922	0.03398	-0.002925	0.048271	-0.003897		0.0005844
		0.039177	0	0.029433	0.002922	0.050545	0.008772	0.045673	-0.000972	0.0421	-0.002922		0.00156			0.073605	-0.001947	0.034305	0.00195	0.044049	-0.000975	0.034955	0	0.048596	-0.002922		-0.0007788
		0.039177	0	0.028784	0.000975	0.049245	0.004872	0.045997	0	0.042425	-0.001947		0.00078			0.074579	0.000975	0.033331	-0.000972	0.045023	0.001947	0.034305	-0.00195	0.048596	-0.002922		-0.0005844
		0.039177	0	0.029108	0.001947	0.05022	0.007797	0.044698	-0.003897	0.043074	0		0.0011694			0.07328	-0.002922	0.03398	0.000975	0.044698	0.000972	0.03463	-0.000975	0.049895	0.000975		-0.000195
		0.039177	0	0.029108	0.001947	0.048921	0.0039	0.045348	-0.001947	0.04145	-0.004872		-0.0001944			0.073605	-0.001947	0.033655	0	0.043724	-0.00195	0.033006	-0.005847	0.048596	-0.002922		-0.0025332
		0.039177	0	0.029108	0.001947	0.04957	0.005847	0.045023	-0.002922	0.0421	-0.002922		0.00039			0.074579	0.000975	0.033331	-0.000972	0.043074	-0.0039	0.034305	-0.00195	0.049245	-0.000975		-0.0013644
		0.039177	0	0.029758	0.003897	0.048271	0.00195	0.045023	-0.002922	0.043074	0		0.000585			0.073605	-0.001947	0.032681	-0.002922	0.043399	-0.002925	0.032681	-0.006822	0.048596	-0.002922		-0.0035076
		0.039177	0	0.028134	-0.000975	0.049245	0.004872	0.043399	-0.007794	0.041775	-0.003897		-0.0015588			0.07328	-0.002922	0.033006	-0.001947	0.044698	0.000972	0.034955	0	0.048271	-0.003897		-0.0015588
		0.039177	0	0.030407	0.005844	0.049895	0.006822	0.045348	-0.001947	0.043399	0.000975		0.0023388			0.075554	0.0039	0.035929	0.006822	0.044374	0	0.03463	-0.000975	0.047297	-0.006819		0.0005856
		0.039177	0	0.028134	-0.000975	0.047621	0	0.044374	-0.004869	0.043074	0		-0.0011688			0.073605	-0.001947	0.033655	0	0.044049	-0.000975	0.035604	0.001947	0.04957	0		-0.000195
		0.039177	0	0.027484	-0.002925	0.04957	0.005847	0.044698	-0.003897	0.042425	-0.001947		-0.0005844			0.07393	-0.000972	0.03398	0.000975	0.045997	0.004869	0.034305	-0.00195	0.05022	0.00195		0.0009744
		0.039177	0	0.029108	0.001947	0.048596	0.002925	0.045997	0	0.04275	-0.000972		0.00078			0.072955	-0.003897	0.033006	-0.001947	0.045348	0.002922	0.033655	-0.0039	0.047621	-0.005847		-0.0025338
		0.039177	0	0.028784	0.000975	0.048921	0.0039	0.044374	-0.004869	0.042425	-0.001947		-0.0003882			0.073605	-0.001947	0.03398	0.000975	0.043399	-0.002925	0.035604	0.001947	0.048271	-0.003897		-0.0011694
		0.039177	0	0.027484	-0.002925	0.050545	0.008772	0.044049	-0.005844	0.043724	0.00195		0.0003906			0.07393	-0.000972	0.033006	-0.001947	0.045023	0.001947	0.033331	-0.004872	0.049895	0.000975		-0.0009738
		0.039177	0	0.028459	0	0.048921	0.0039	0.045673	-0.000972	0.04275	-0.000972		0.0003912			0.072306	-0.005844	0.035279	0.004872	0.046647	0.006819	0.035604	0.001947	0.047621	-0.005847		0.0003894
		0.039177	0	0.027809	-0.00195	0.048921	0.0039	0.044698	-0.003897	0.043399	0.000975		-0.0001944			0.075229	0.002925	0.033006	-0.001947	0.04275	-0.004872	0.034305	-0.00195	0.048921	-0.001947		-0.0015582
		0.039177	0	0.029108	0.001947	0.05022	0.007797	0.044698	-0.003897	0.04145	-0.004872		0.000195			0.073605	-0.001947	0.034305	0.00195	0.044698	0.000972	0.034955	0	0.048596	-0.002922		-0.0003894
		0.039177	0	0.028784	0.000975	0.04957	0.005847	0.046322	0.000975	0.044049	0.002925		0.0021444			0.073605	-0.001947	0.033655	0	0.044049	-0.000975	0.033655	-0.0039	0.049245	-0.000975		-0.0015594
		0.039177	0	0.02716	-0.003897	0.048596	0.002925	0.044374	-0.004869	0.04145	-0.004872		-0.0021426			0.074579	0.000975	0.033655	0	0.044049	-0.000975	0.035279	0.000972	0.047621	-0.005847		-0.000975
		0.039177	0	0.028459	0	0.050545	0.008772	0.044049	-0.005844	0.0421	-0.002922		1.2e-06			0.072955	-0.003897	0.033655	0	0.044698	0.000972	0.03398	-0.002925	0.04957	0		-0.00117
		0.039177	0	0.029758	0.003897	0.048596	0.002925	0.045673	-0.000972	0.043724	0.00195		0.00156			0.073605	-0.001947	0.035929	0.006822	0.044049	-0.000975	0.034955	0	0.048596	-0.002922		0.0001956
		0.039177	0	0.028134	-0.000975	0.049245	0.004872	0.044374	-0.004869	0.043074	0		-0.0001944			0.074254	0	0.03463	0.002925	0.044374	0	0.033331	-0.004872	0.049895	0.000975		-0.0001944
		0.039177	0	0.028459	0	0.049245	0.004872	0.045348	-0.001947	0.042425	-0.001947		0.0001956			0.072955	-0.003897	0.03463	0.002925	0.044049	-0.000975	0.034955	0	0.048921	-0.001947		-0.0007788
		0.039177	0	0.027484	-0.002925	0.048596	0.002925	0.045997	0	0.04275	-0.000972		-0.0001944			0.073605	-0.001947	0.033655	0	0.044049	-0.000975	0.033331	-0.004872	0.049245	-0.000975		-0.0017538
		0.039177	0	0.028134	-0.000975	0.048921	0.0039	0.045673	-0.000972	0.04275	-0.000972		0.0001962			0.074254	0	0.03398	0.000975	0.044374	0	0.036254	0.003897	0.04957	0		0.0009744
		0.039177	0	0.027809	-0.00195	0.05022	0.007797	0.045673	-0.000972	0.043724	0.00195		0.001365			0.072955	-0.003897	0.03398	0.000975	0.045348	0.002922	0.033655	-0.0039	0.048596	-0.002922		-0.0013644
		0.039177	0	0.02716	-0.003897	0.048921	0.0039	0.043724	-0.006819	0.04275	-0.000972		-0.0015576			0.074254	0	0.033655	0	0.044374	0	0.03463	-0.000975	0.048596	-0.002922		-0.0007794
		0.039177	0	0.028459	0	0.048271	0.00195	0.045348	-0.001947	0.044049	0.002925		0.0005856			0.07393	-0.000972	0.034305	0.00195	0.044049	-0.000975	0.033331	-0.004872	0.049245	-0.000975		-0.0011688
		0.039177	0	0.029108	0.001947	0.04957	0.005847	0.045348	-0.001947	0.04145	-0.004872		0.000195			0.073605	-0.001947	0.033655	0	0.044374	0	0.03463	-0.000975	0.048596	-0.002922		-0.0011688
		0.039177	0	0.028784	0.000975	0.048271	0.00195	0.045023	-0.002922	0.043724	0.00195		0.0003906			0.074904	0.00195	0.035279	0.004872	0.043399	-0.002925	0.034305	-0.00195	0.048271	-0.003897		-0.00039
		0.039177	0	0.028459	0	0.049245	0.004872	0.045023	-0.002922	0.04275	-0.000972		0.0001956			0.07263	-0.004872	0.033331	-0.000972	0.044049	-0.000975	0.034955	0	0.049245	-0.000975		-0.0015588
		0.039177	0	0.028459	0	0.049245	0.004872	0.045673	-0.000972	0.04275	-0.000972		0.0005856			0.075229	0.002925	0.034305	0.00195	0.043399	-0.002925	0.034305	-0.00195	0.048596	-0.002922		-0.0005844
		0.039177	0	0.027484	-0.002925	0.048271	0.00195	0.045348	-0.001947	0.04275	-0.000972		-0.0007788			0.075229	0.002925	0.035279	0.004872	0.045673	0.003897	0.034305	-0.00195	0.048921	-0.001947		0.0015594
		0.039177	0	0.029108	0.001947	0.050545	0.008772	0.045348	-0.001947	0.043074	0		0.0017544			0.072955	-0.003897	0.033655	0	0.044374	0	0.035929	0.002922	0.047297	-0.006819		-0.0015588
		0.039177	0	0.028134	-0.000975	0.048921	0.0039	0.045997	0	0.041775	-0.003897		-0.0001944			0.072955	-0.003897	0.033331	-0.000972	0.044698	0.000972	0.033655	-0.0039	0.048921	-0.001947		-0.0019488
		0.039177	0	0.028784	0.000975	0.049895	0.006822	0.044049	-0.005844	0.041775	-0.003897		-0.0003888			0.074904	0.00195	0.034305	0.00195	0.044698	0.000972	0.035279	0.000972	0.048271	-0.003897		0.0003894
		0.039177	0	0.028784	0.000975	0.047621	0	0.045997	0	0.042425	-0.001947		-0.0001944			0.074904	0.00195	0.034305	0.00195	0.041775	-0.007797	0.033655	-0.0039	0.048921	-0.001947		-0.0019488
		0.039177	0	0.027809	-0.00195	0.04957	0.005847	0.043399	-0.007794	0.04275	-0.000972		-0.0009738			0.07393	-0.000972	0.034305	0.00195	0.045673	0.003897	0.033331	-0.004872	0.048596	-0.002922		-0.0005838
		0.039177	0	0.02716	-0.003897	0.048596	0.002925	0.044049	-0.005844	0.04275	-0.000972		-0.0015576			0.07393	-0.000972	0.032681	-0.002922	0.043074	-0.0039	0.034305	-0.00195	0.04957	0		-0.0019488
		0.039177	0	0.028134	-0.000975	0.048921	0.0039	0.045997	0	0.04275	-0.000972		0.0003906			0.072955	-0.003897	0.033331	-0.000972	0.045023	0.001947	0.035279	0.000972	0.048596	-0.002922		-0.0009744
		0.039177	0	0.028459	0	0.049895	0.006822	0.045673	-0.000972	0.042425	-0.001947		0.0007806			0.074254	0	0.033331	-0.000972	0.043399	-0.002925	0.03463	-0.000975	0.048596	-0.002922		-0.0015588
		0.039177	0	0.029433	0.002922	0.049245	0.004872	0.045673	-0.000972	0.042425	-0.001947		0.000975			0.073605	-0.001947	0.03463	0.002925	0.044698	0.000972	0.033006	-0.005847	0.048921	-0.001947		-0.0011688
		0.039177	0	0.027809	-0.00195	0.05022	0.007797	0.045023	-0.002922	0.04275	-0.000972		0.0003906			0.072306	-0.005844	0.033331	-0.000972	0.045348	0.002922	0.034305	-0.00195	0.048596	-0.002922		-0.0017532
		0.039177	0	0.02716	-0.003897	0.048921	0.0039	0.046322	0.000975	0.043724	0.00195		0.0005856			0.073605	-0.001947	0.034305	0.00195	0.0421	-0.006822	0.03398	-0.002925	0.048921	-0.001947		-0.0023382
		0.039177	0	0.028134	-0.000975	0.048271	0.00195	0.045348	-0.001947	0.044049	0.002925		0.0003906			0.074254	0	0.033331	-0.000972	0.044698	0.000972	0.03398	-0.002925	0.048596	-0.002922		-0.0011694
		0.039177	0	0.029433	0.002922	0.049245	0.004872	0.043724	-0.006819	0.04275	-0.000972		6e-07			0.074579	0.000975	0.033655	0	0.043399	-0.002925	0.033655	-0.0039	0.04957	0		-0.00117
		0.039177	0	0.027484	-0.002925	0.049245	0.004872	0.045348	-0.001947	0.044049	0.002925		0.000585			0.07328	-0.002922	0.03463	0.002925	0.044374	0	0.03398	-0.002925	0.04957	0		-0.0005844
		0.039177	0	0.029108	0.001947	0.049245	0.004872	0.045348	-0.001947	0.04275	-0.000972		0.00078			0.07393	-0.000972	0.035604	0.005847	0.044374	0	0.034305	-0.00195	0.049245	-0.000975		0.00039
		0.039177	0	0.028134	-0.000975	0.048271	0.00195	0.045997	0	0.04275	-0.000972		6e-07			0.074579	0.000975	0.034305	0.00195	0.044049	-0.000975	0.033006	-0.005847	0.049895	0.000975		-0.0005844
		0.039177	0	0.027809	-0.00195	0.048921	0.0039	0.045348	-0.001947	0.043399	0.000975		0.0001956			0.074579	0.000975	0.03398	0.000975	0.043399	-0.002925	0.035929	0.002922	0.049245	-0.000975		0.0001944
		0.039177	0	0.029108	0.001947	0.04957	0.005847	0.045997	0	0.043074	0		0.0015588			0.07328	-0.002922	0.033655	0	0.043399	-0.002925	0.033006	-0.005847	0.047621	-0.005847		-0.0035082
		0.039177	0	0.026835	-0.004872	0.048596	0.002925	0.045348	-0.001947	0.042425	-0.001947		-0.0011682			0.07393	-0.000972	0.032031	-0.004872	0.04275	-0.004872	0.03398	-0.002925	0.048921	-0.001947		-0.0031176
		0.039177	0	0.029433	0.002922	0.048921	0.0039	0.047946	0.005847	0.043074	0		0.0025338			0.074254	0	0.033655	0	0.04275	-0.004872	0.03463	-0.000975	0.048271	-0.003897		-0.0019488
		0.039177	0	0.030407	0.005844	0.048596	0.002925	0.044698	-0.003897	0.043399	0.000975		0.0011694			0.074904	0.00195	0.032681	-0.002922	0.043074	-0.0039	0.034305	-0.00195	0.04957	0		-0.0013644
		0.039177	0	0.028134	-0.000975	0.048596	0.002925	0.044049	-0.005844	0.04275	-0.000972		-0.0009732			0.075554	0.0039	0.033331	-0.000972	0.0421	-0.006822	0.035279	0.000972	0.049895	0.000975		-0.0003894
		0.039177	0	0.029433	0.002922	0.04957	0.005847	0.045997	0	0.044698	0.004872		0.0027282			0.07328	-0.002922	0.03463	0.002925	0.044049	-0.000975	0.033655	-0.0039	0.048596	-0.002922		-0.0015588
		0.039177	0	0.027484	-0.002925	0.048596	0.002925	0.046647	0.00195	0.041775	-0.003897		-0.0003894			0.07328	-0.002922	0.03398	0.000975	0.045023	0.001947	0.033655	-0.0039	0.04957	0		-0.00078
		0.039177	0	0.028459	0	0.049245	0.004872	0.045348	-0.001947	0.044374	0.0039		0.001365			0.074254	0	0.03463	0.002925	0.04275	-0.004872	0.035604	0.001947	0.04957	0		4.16334e-18
		0.039177	0	0.028459	0	0.04957	0.005847	0.047297	0.0039	0.043399	0.000975		0.0021444			0.07393	-0.000972	0.033331	-0.000972	0.043399	-0.002925	0.03398	-0.002925	0.048921	-0.001947		-0.0019482
		0.039177	0	0.029433	0.002922	0.049895	0.006822	0.045673	-0.000972	0.043724	0.00195		0.0021444			0.074579	0.000975	0.03463	0.002925	0.043724	-0.00195	0.034305	-0.00195	0.048271	-0.003897		-0.0007794
		0.039177	0	0.028784	0.000975	0.049245	0.004872	0.045997	0	0.043074	0		0.0011694			0.074579	0.000975	0.034305	0.00195	0.043724	-0.00195	0.034305	-0.00195	0.049245	-0.000975		-0.00039
		0.039177	0	0.028459	0	0.049245	0.004872	0.045348	-0.001947	0.04275	-0.000972		0.0003906			0.072306	-0.005844	0.033655	0	0.043399	-0.002925	0.03463	-0.000975	0.04957	0		-0.0019488
		0.039177	0	0.028134	-0.000975	0.047946	0.000975	0.045348	-0.001947	0.043074	0		-0.0003894			0.074904	0.00195	0.033331	-0.000972	0.044698	0.000972	0.033655	-0.0039	0.048596	-0.002922		-0.0009744
		0.039177	0	0.028784	0.000975	0.047621	0	0.045023	-0.002922	0.043399	0.000975		-0.0001944			0.07393	-0.000972	0.034305	0.00195	0.042425	-0.005847	0.033331	-0.004872	0.051194	0.004872		-0.0009738
		0.039177	0	0.029108	0.001947	0.048921	0.0039	0.046322	0.000975	0.043074	0		0.0013644			0.074579	0.000975	0.033006	-0.001947	0.044049	-0.000975	0.03398	-0.002925	0.047946	-0.004872		-0.0019488
		0.039177	0	0.029433	0.002922	0.048271	0.00195	0.046647	0.00195	0.044698	0.004872		0.0023388			0.075878	0.004872	0.034305	0.00195	0.044049	-0.000975	0.03398	-0.002925	0.048271	-0.003897		-0.000195
		0.039177	0	0.028459	0	0.05022	0.007797	0.045997	0	0.043724	0.00195		0.0019494			0.074254	0	0.033655	0	0.043074	-0.0039	0.034955	0	0.048271	-0.003897		-0.0015594
		0.039177	0	0.028459	0	0.048921	0.0039	0.044374	-0.004869	0.043074	0		-0.0001938			0.075229	0.002925	0.033655	0	0.044049	-0.000975	0.03463	-0.000975	0.048921	-0.001947		-0.0001944
		0.039177	0	0.029108	0.001947	0.048596	0.002925	0.047621	0.004872	0.043399	0.000975		0.0021438			0.074904	0.00195	0.033655	0	0.044374	0	0.033006	-0.005847	0.048921	-0.001947		-0.0011688
		0.039177	0	0.029758	0.003897	0.047621	0	0.045348	-0.001947	0.043399	0.000975		0.000585			0.075229	0.002925	0.032681	-0.002922	0.043399	-0.002925	0.033655	-0.0039	0.047946	-0.004872		-0.0023388
		0.039177	0	0.027809	-0.00195	0.048596	0.002925	0.046322	0.000975	0.043074	0		0.00039			0.074904	0.00195	0.033331	-0.000972	0.041775	-0.007797	0.033331	-0.004872	0.049895	0.000975		-0.0021432
		0.039177	0	0.029758	0.003897	0.048921	0.0039	0.045673	-0.000972	0.043399	0.000975		0.00156			0.074579	0.000975	0.03463	0.002925	0.043399	-0.002925	0.034305	-0.00195	0.048921	-0.001947		-0.0005844
		0.039177	0	0.028134	-0.000975	0.048596	0.002925	0.044698	-0.003897	0.042425	-0.001947		-0.0007788			0.07393	-0.000972	0.033331	-0.000972	0.043074	-0.0039	0.03398	-0.002925	0.049245	-0.000975		-0.0019488
		0.039177	0	0.029108	0.001947	0.048921	0.0039	0.046647	0.00195	0.043074	0		0.0015594			0.075554	0.0039	0.03463	0.002925	0.043399	-0.002925	0.034305	-0.00195	0.048596	-0.002922		-0.0001944
		0.039177	0	0.030083	0.004872	0.049245	0.004872	0.045348	-0.001947	0.042425	-0.001947		0.00117			0.074579	0.000975	0.033655	0	0.044049	-0.000975	0.03463	-0.000975	0.048921	-0.001947		-0.0005844
		0.039177	0	0.028134	-0.000975	0.049245	0.004872	0.046647	0.00195	0.043724	0.00195		0.0015594			0.074579	0.000975	0.033331	-0.000972	0.044374	0	0.03463	-0.000975	0.049245	-0.000975		-0.0003894
		0.039177	0	0.029758	0.003897	0.047946	0.000975	0.044698	-0.003897	0.043074	0		0.000195			0.073605	-0.001947	0.033006	-0.001947	0.043724	-0.00195	0.033331	-0.004872	0.05022	0.00195		-0.0017532
		0.039177	0	0.028459	0	0.047946	0.000975	0.045348	-0.001947	0.043724	0.00195		0.0001956			0.075878	0.004872	0.033331	-0.000972	0.043724	-0.00195	0.034305	-0.00195	0.048596	-0.002922		-0.0005844
		0.039177	0	0.029108	0.001947	0.047621	0	0.046647	0.00195	0.04275	-0.000972		0.000585			0.072955	-0.003897	0.033006	-0.001947	0.043074	-0.0039	0.03398	-0.002925	0.048921	-0.001947		-0.0029232
		0.039177	0	0.028134	-0.000975	0.047946	0.000975	0.046322	0.000975	0.043399	0.000975		0.00039			0.074254	0	0.033331	-0.000972	0.043399	-0.002925	0.033331	-0.004872	0.048921	-0.001947		-0.0021432
		0.039177	0	0.029433	0.002922	0.047297	-0.000972	0.044698	-0.003897	0.043724	0.00195		6e-07			0.075229	0.002925	0.033331	-0.000972	0.044049	-0.000975	0.03398	-0.002925	0.048271	-0.003897		-0.0011688
		0.039177	0	0.027484	-0.002925	0.048271	0.00195	0.045023	-0.002922	0.042425	-0.001947		-0.0011688			0.074904	0.00195	0.032681	-0.002922	0.045023	0.001947	0.03398	-0.002925	0.049895	0.000975		-0.000195
		0.039177	0	0.028784	0.000975	0.046647	-0.002922	0.046322	0.000975	0.043074	0		-0.0001944			0.075229	0.002925	0.035279	0.004872	0.045673	0.003897	0.03463	-0.000975	0.048921	-0.001947		0.0017544
		0.039177	0	0.029758	0.003897	0.048271	0.00195	0.045997	0	0.042425	-0.001947		0.00078			0.074579	0.000975	0.033331	-0.000972	0.043074	-0.0039	0.035604	0.001947	0.049245	-0.000975		-0.000585
		0.039177	0	0.027809	-0.00195	0.048921	0.0039	0.046322	0.000975	0.045673	0.007797		0.0021444			0.074579	0.000975	0.032681	-0.002922	0.045023	0.001947	0.033655	-0.0039	0.049895	0.000975		-0.000585
		0.039177	0	0.029758	0.003897	0.048271	0.00195	0.046322	0.000975	0.043399	0.000975		0.0015594			0.075229	0.002925	0.03398	0.000975	0.044049	-0.000975	0.03398	-0.002925	0.048271	-0.003897		-0.0007794
		0.039177	0	0.029758	0.003897	0.04957	0.005847	0.044374	-0.004869	0.042425	-0.001947		0.0005856			0.074579	0.000975	0.033331	-0.000972	0.044049	-0.000975	0.033655	-0.0039	0.049895	0.000975		-0.0007794
		0.039177	0	0.028459	0	0.048596	0.002925	0.045673	-0.000972	0.04275	-0.000972		0.0001962			0.07393	-0.000972	0.033655	0	0.043724	-0.00195	0.034305	-0.00195	0.048921	-0.001947		-0.0013638
		0.039177	0	0.029433	0.002922	0.048921	0.0039	0.044049	-0.005844	0.044374	0.0039		0.0009756			0.074904	0.00195	0.033655	0	0.043074	-0.0039	0.033655	-0.0039	0.048596	-0.002922		-0.0017544
		0.039177	0	0.027809	-0.00195	0.048921	0.0039	0.045673	-0.000972	0.04275	-0.000972		1.2e-06			0.076203	0.005847	0.033331	-0.000972	0.043399	-0.002925	0.034305	-0.00195	0.051194	0.004872		0.0009744
		0.039177	0	0.028459	0	0.047946	0.000975	0.045673	-0.000972	0.044049	0.002925		0.0005856			0.075229	0.002925	0.033006	-0.001947	0.043399	-0.002925	0.034305	-0.00195	0.048271	-0.003897		-0.0015588
		0.039177	0	0.029108	0.001947	0.048596	0.002925	0.047297	0.0039	0.0421	-0.002922		0.00117			0.073605	-0.001947	0.032681	-0.002922	0.045348	0.002922	0.03463	-0.000975	0.049245	-0.000975		-0.0007794
		0.039177	0	0.029433	0.002922	0.046322	-0.003897	0.045997	0	0.044049	0.002925		0.00039			0.076853	0.007797	0.033655	0	0.044698	0.000972	0.033655	-0.0039	0.05022	0.00195		0.0013638
		0.039177	0	0.029433	0.002922	0.049245	0.004872	0.045023	-0.002922	0.043074	0		0.0009744			0.074904	0.00195	0.032031	-0.004872	0.043724	-0.00195	0.03398	-0.002925	0.048921	-0.001947		-0.0019488
		0.039177	0	0.028459	0	0.048596	0.002925	0.045997	0	0.043074	0		0.000585			0.07393	-0.000972	0.032681	-0.002922	0.043724	-0.00195	0.033655	-0.0039	0.048271	-0.003897		-0.0027282
		0.039177	0	0.029758	0.003897	0.049245	0.004872	0.044698	-0.003897	0.042425	-0.001947		0.000585			0.075229	0.002925	0.033006	-0.001947	0.044374	0	0.032356	-0.007797	0.049895	0.000975		-0.0011688
		0.039177	0	0.028784	0.000975	0.048921	0.0039	0.045673	-0.000972	0.043724	0.00195		0.0011706			0.075878	0.004872	0.033006	-0.001947	0.043399	-0.002925	0.03463	-0.000975	0.051194	0.004872		0.0007794
		0.039177	0	0.028784	0.000975	0.04957	0.005847	0.045348	-0.001947	0.043724	0.00195		0.001365			0.074904	0.00195	0.03463	0.002925	0.045348	0.002922	0.034955	0	0.049895	0.000975		0.0017544
		0.039177	0	0.028784	0.000975	0.049895	0.006822	0.045673	-0.000972	0.0421	-0.002922		0.0007806			0.073605	-0.001947	0.033331	-0.000972	0.043724	-0.00195	0.033006	-0.005847	0.04957	0		-0.0021432
		0.039177	0	0.028459	0	0.047297	-0.000972	0.045997	0	0.043074	0		-0.0001944			0.074579	0.000975	0.032356	-0.003897	0.043399	-0.002925	0.035604	0.001947	0.048271	-0.003897		-0.0015594
		0.039177	0	0.029758	0.003897	0.046647	-0.002922	0.044698	-0.003897	0.042425	-0.001947		-0.0009738			0.074254	0	0.033331	-0.000972	0.044698	0.000972	0.033331	-0.004872	0.04957	0		-0.0009744
		0.039177	0	0.029108	0.001947	0.049245	0.004872	0.046647	0.00195	0.04275	-0.000972		0.0015594			0.074579	0.000975	0.033655	0	0.043399	-0.002925	0.034955	0	0.047297	-0.006819		-0.0017538
		0.039177	0	0.029758	0.003897	0.048921	0.0039	0.044698	-0.003897	0.041775	-0.003897		6e-07			0.073605	-0.001947	0.032356	-0.003897	0.043724	-0.00195	0.033331	-0.004872	0.050545	0.002925		-0.0019482
		0.039177	0	0.031057	0.007794	0.047946	0.000975	0.044698	-0.003897	0.043074	0		0.0009744			0.074904	0.00195	0.033006	-0.001947	0.044049	-0.000975	0.035929	0.002922	0.049245	-0.000975		0.000195
		0.039177	0	0.028134	-0.000975	0.049895	0.006822	0.045348	-0.001947	0.041126	-0.005844		-0.0003888			0.07328	-0.002922	0.031707	-0.005844	0.044698	0.000972	0.03463	-0.000975	0.048271	-0.003897		-0.0025332
		0.039177	0	0.029108	0.001947	0.04957	0.005847	0.045997	0	0.043074	0		0.0015588			0.074254	0	0.03463	0.002925	0.044698	0.000972	0.033006	-0.005847	0.048921	-0.001947		-0.0007794
		0.039177	0	0.029758	0.003897	0.048921	0.0039	0.045997	0	0.04275	-0.000972		0.001365			0.074904	0.00195	0.033655	0	0.04145	-0.008772	0.034305	-0.00195	0.051194	0.004872		-0.00078
		0.039177	0	0.031057	0.007794	0.048921	0.0039	0.043399	-0.007794	0.041126	-0.005844		-0.0003888			0.075229	0.002925	0.033655	0	0.043724	-0.00195	0.034955	0	0.048921	-0.001947		-0.0001944
		0.039177	0	0.029108	0.001947	0.048271	0.00195	0.045348	-0.001947	0.043724	0.00195		0.00078			0.074254	0	0.032031	-0.004872	0.043399	-0.002925	0.03398	-0.002925	0.048921	-0.001947		-0.0025338
		0.039177	0	0.030407	0.005844	0.047621	0	0.045673	-0.000972	0.042425	-0.001947		0.000585			0.074579	0.000975	0.033006	-0.001947	0.044374	0	0.03463	-0.000975	0.050869	0.003897		0.00039
		0.039177	0	0.028459	0	0.048596	0.002925	0.045673	-0.000972	0.043399	0.000975		0.0005856			0.07328	-0.002922	0.033331	-0.000972	0.044374	0	0.035279	0.000972	0.04957	0		-0.0005844
		0.039177	0	0.029758	0.003897	0.048596	0.002925	0.046322	0.000975	0.043074	0		0.0015594			0.075229	0.002925	0.03398	0.000975	0.04275	-0.004872	0.034955	0	0.049895	0.000975		6e-07
		0.039177	0	0.028784	0.000975	0.047946	0.000975	0.044698	-0.003897	0.0421	-0.002922		-0.0009738			0.074579	0.000975	0.034305	0.00195	0.044049	-0.000975	0.036254	0.003897	0.049895	0.000975		0.0013644
		0.039177	0	0.029433	0.002922	0.051194	0.010719	0.045997	0	0.04145	-0.004872		0.0017538			0.074254	0	0.032356	-0.003897	0.044374	0	0.034305	-0.00195	0.04957	0		-0.0011694
		0.039177	0	0.028784	0.000975	0.048921	0.0039	0.044374	-0.004869	0.0421	-0.002922		-0.0005832			0.073605	-0.001947	0.032681	-0.002922	0.043399	-0.002925	0.033331	-0.004872	0.04957	0		-0.0025332
		0.039177	0	0.030083	0.004872	0.047297	-0.000972	0.045997	0	0.042425	-0.001947		0.0003906			0.075554	0.0039	0.033331	-0.000972	0.043399	-0.002925	0.034305	-0.00195	0.049895	0.000975		-0.0001944
		0.039177	0	0.028459	0	0.048921	0.0039	0.044049	-0.005844	0.042425	-0.001947		-0.0007782			0.075229	0.002925	0.033331	-0.000972	0.044049	-0.000975	0.036254	0.003897	0.048921	-0.001947		0.0005856
		0.039177	0	0.029758	0.003897	0.047621	0	0.045348	-0.001947	0.0421	-0.002922		-0.0001944			0.074254	0	0.033655	0	0.043724	-0.00195	0.03463	-0.000975	0.049895	0.000975		-0.00039
		0.039177	0	0.029758	0.003897	0.048271	0.00195	0.044049	-0.005844	0.042425	-0.001947		-0.0003888			0.074904	0.00195	0.033331	-0.000972	0.043074	-0.0039	0.03463	-0.000975	0.04957	0		-0.0007794
		0.039177	0	0.031057	0.007794	0.048921	0.0039	0.045673	-0.000972	0.043724	0.00195		0.0025344			0.075878	0.004872	0.033006	-0.001947	0.043724	-0.00195	0.034305	-0.00195	0.049245	-0.000975		-0.00039
		0.039177	0	0.028459	0	0.04957	0.005847	0.045023	-0.002922	0.04145	-0.004872		-0.0003894			0.07263	-0.004872	0.033006	-0.001947	0.043724	-0.00195	0.033655	-0.0039	0.048596	-0.002922		-0.0031182
		0.039177	0	0.030732	0.006819	0.047946	0.000975	0.044374	-0.004869	0.04145	-0.004872		-0.0003894			0.076203	0.005847	0.033331	-0.000972	0.043074	-0.0039	0.033655	-0.0039	0.051519	0.005847		0.0005844
		0.039177	0	0.027809	-0.00195	0.047297	-0.000972	0.045023	-0.002922	0.04275	-0.000972		-0.0013632			0.07393	-0.000972	0.03398	0.000975	0.044374	0	0.033331	-0.004872	0.04957	0		-0.0009738
		0.039177	0	0.029758	0.003897	0.048596	0.002925	0.045673	-0.000972	0.041775	-0.003897		0.0003906			0.075878	0.004872	0.033006	-0.001947	0.043399	-0.002925	0.034305	-0.00195	0.04957	0		-0.00039
		0.039177	0	0.030083	0.004872	0.048921	0.0039	0.044698	-0.003897	0.041775	-0.003897		0.0001956			0.074904	0.00195	0.033331	-0.000972	0.045348	0.002922	0.034305	-0.00195	0.049245	-0.000975		0.000195
		0.039177	0	0.029758	0.003897	0.049245	0.004872	0.044049	-0.005844	0.043074	0		0.000585			0.075554	0.0039	0.033331	-0.000972	0.043399	-0.002925	0.034955	0	0.049245	-0.000975		-0.0001944
		0.039177	0	0.030407	0.005844	0.048271	0.00195	0.046322	0.000975	0.044049	0.002925		0.0023388			0.07393	-0.000972	0.03463	0.002925	0.044049	-0.000975	0.037228	0.006819	0.049245	-0.000975		0.0013644
		0.039177	0	0.029108	0.001947	0.047297	-0.000972	0.044698	-0.003897	0.04145	-0.004872		-0.0015588			0.07328	-0.002922	0.034305	0.00195	0.044049	-0.000975	0.032681	-0.006822	0.050869	0.003897		-0.0009744
		0.039177	0	0.029108	0.001947	0.048271	0.00195	0.045673	-0.000972	0.042425	-0.001947		0.0001956			0.074254	0	0.03398	0.000975	0.044698	0.000972	0.03463	-0.000975	0.047297	-0.006819		-0.0011694
		0.039177	0	0.028459	0	0.050545	0.008772	0.045348	-0.001947	0.041775	-0.003897		0.0005856			0.074579	0.000975	0.032031	-0.004872	0.044698	0.000972	0.03398	-0.002925	0.05022	0.00195		-0.00078
		0.039177	0	0.028784	0.000975	0.048271	0.00195	0.044698	-0.003897	0.043074	0		-0.0001944			0.076203	0.005847	0.03463	0.002925	0.043399	-0.002925	0.03398	-0.002925	0.049895	0.000975		0.0007794
		0.039177	0	0.030083	0.004872	0.04957	0.005847	0.045023	-0.002922	0.043074	0		0.0015594			0.074254	0	0.03398	0.000975	0.046322	0.005844	0.034305	-0.00195	0.04957	0		0.0009738
		0.039177	0	0.030083	0.004872	0.048271	0.00195	0.045673	-0.000972	0.041126	-0.005844		1.2e-06			0.07393	-0.000972	0.033655	0	0.04275	-0.004872	0.033331	-0.004872	0.051519	0.005847		-0.0009738
		0.039177	0	0.030083	0.004872	0.048596	0.002925	0.045023	-0.002922	0.042425	-0.001947		0.0005856			0.07328	-0.002922	0.03398	0.000975	0.044374	0	0.035279	0.000972	0.048271	-0.003897		-0.0009744
		0.039177	0	0.029433	0.002922	0.046647	-0.002922	0.044049	-0.005844	0.04275	-0.000972		-0.0013632			0.074904	0.00195	0.033006	-0.001947	0.044374	0	0.03463	-0.000975	0.049895	0.000975		6e-07
		0.039177	0	0.029758	0.003897	0.049245	0.004872	0.045673	-0.000972	0.0421	-0.002922		0.000975			0.07393	-0.000972	0.033331	-0.000972	0.04275	-0.004872	0.035279	0.000972	0.049895	0.000975		-0.0009738
		0.039177	0	0.029108	0.001947	0.048271	0.00195	0.045997	0	0.042425	-0.001947		0.00039			0.074254	0	0.032356	-0.003897	0.044698	0.000972	0.03463	-0.000975	0.048596	-0.002922		-0.0013644
		0.039177	0	0.028134	-0.000975	0.048271	0.00195	0.044374	-0.004869	0.043724	0.00195		-0.0003888			0.07393	-0.000972	0.034305	0.00195	0.045023	0.001947	0.034955	0	0.04957	0		0.000585
		0.039177	0	0.029108	0.001947	0.046647	-0.002922	0.044698	-0.003897	0.043399	0.000975		-0.0007794			0.073605	-0.001947	0.03463	0.002925	0.043399	-0.002925	0.034955	0	0.049245	-0.000975		-0.0005844
		0.039177	0	0.028784	0.000975	0.046972	-0.001947	0.044698	-0.003897	0.043399	0.000975		-0.0007788			0.074579	0.000975	0.032681	-0.002922	0.044698	0.000972	0.033655	-0.0039	0.049245	-0.000975		-0.00117
		0.039177	0	0.028784	0.000975	0.048596	0.002925	0.046972	0.002925	0.0421	-0.002922		0.0007806			0.074579	0.000975	0.034955	0.0039	0.044049	-0.000975	0.034955	0	0.05022	0.00195		0.00117
		0.039177	0	0.030407	0.005844	0.048271	0.00195	0.045348	-0.001947	0.043074	0		0.0011694			0.07328	-0.002922	0.032356	-0.003897	0.043074	-0.0039	0.03463	-0.000975	0.04957	0		-0.0023388
		0.039177	0	0.028784	0.000975	0.04957	0.005847	0.044374	-0.004869	0.044049	0.002925		0.0009756			0.073605	-0.001947	0.03398	0.000975	0.045348	0.002922	0.03398	-0.002925	0.049245	-0.000975		-0.00039
		0.039177	0	0.029108	0.001947	0.049245	0.004872	0.045997	0	0.04145	-0.004872		0.0003894			0.074254	0	0.033655	0	0.044049	-0.000975	0.035929	0.002922	0.048921	-0.001947		0
		0.039177	0	0.029758	0.003897	0.048596	0.002925	0.045023	-0.002922	0.041775	-0.003897		6e-07			0.07328	-0.002922	0.032356	-0.003897	0.043724	-0.00195	0.03398	-0.002925	0.049245	-0.000975		-0.0025338
		0.039177	0	0.028459	0	0.047621	0	0.044698	-0.003897	0.042425	-0.001947		-0.0011688			0.072955	-0.003897	0.03398	0.000975	0.044698	0.000972	0.035604	0.001947	0.051194	0.004872		0.0009738
		0.039177	0	0.029758	0.003897	0.047946	0.000975	0.045348	-0.001947	0.04275	-0.000972		0.0003906			0.07393	-0.000972	0.033331	-0.000972	0.044049	-0.000975	0.034305	-0.00195	0.04957	0		-0.0009738
		0.039177	0	0.028784	0.000975	0.049245	0.004872	0.046322	0.000975	0.04275	-0.000972		0.00117			0.07393	-0.000972	0.033006	-0.001947	0.043724	-0.00195	0.03398	-0.002925	0.049895	0.000975		-0.0013638
		0.039177	0	0.029758	0.003897	0.048596	0.002925	0.044374	-0.004869	0.043074	0		0.0003906			0.073605	-0.001947	0.033006	-0.001947	0.044374	0	0.034305	-0.00195	0.048921	-0.001947		-0.0015582
		0.039177	0	0.028459	0	0.048596	0.002925	0.044698	-0.003897	0.042425	-0.001947		-0.0005838			0.074579	0.000975	0.034955	0.0039	0.043724	-0.00195	0.035929	0.002922	0.04957	0		0.0011694
		0.039177	0	0.029108	0.001947	0.048921	0.0039	0.044698	-0.003897	0.042425	-0.001947		6e-07			0.07328	-0.002922	0.033331	-0.000972	0.044374	0	0.03398	-0.002925	0.048271	-0.003897		-0.0021432
		0.039177	0	0.029108	0.001947	0.048921	0.0039	0.044698	-0.003897	0.0421	-0.002922		-0.0001944			0.07393	-0.000972	0.034305	0.00195	0.043399	-0.002925	0.03463	-0.000975	0.048271	-0.003897		-0.0013638
		0.039177	0	0.028134	-0.000975	0.048596	0.002925	0.045348	-0.001947	0.0421	-0.002922		-0.0005838			0.07263	-0.004872	0.03398	0.000975	0.044374	0	0.034955	0	0.049895	0.000975		-0.0005844
		0.039177	0	0.029433	0.002922	0.05022	0.007797	0.044698	-0.003897	0.0421	-0.002922		0.00078			0.074904	0.00195	0.034305	0.00195	0.044374	0	0.034955	0	0.049245	-0.000975		0.000585
		0.039177	0	0.028134	-0.000975	0.049895	0.006822	0.045348	-0.001947	0.04145	-0.004872		-0.0001944			0.07263	-0.004872	0.032681	-0.002922	0.044698	0.000972	0.034305	-0.00195	0.049895	0.000975		-0.0015594
		0.039177	0	0.029433	0.002922	0.046972	-0.001947	0.045348	-0.001947	0.041126	-0.005844		-0.0013632			0.07393	-0.000972	0.033006	-0.001947	0.045023	0.001947	0.03463	-0.000975	0.048596	-0.002922		-0.0009738
		0.039177	0	0.028784	0.000975	0.048271	0.00195	0.044049	-0.005844	0.0421	-0.002922		-0.0011682			0.075229	0.002925	0.033655	0	0.043074	-0.0039	0.03463	-0.000975	0.048596	-0.002922		-0.0009744
		0.039177	0	0.029108	0.001947	0.048271	0.00195	0.044374	-0.004869	0.04145	-0.004872		-0.0011688			0.07263	-0.004872	0.033006	-0.001947	0.043724	-0.00195	0.03463	-0.000975	0.049895	0.000975		-0.0017538
		0.039177	0	0.027484	-0.002925	0.048596	0.002925	0.043399	-0.007794	0.04275	-0.000972		-0.0017532			0.074254	0	0.03398	0.000975	0.044374	0	0.03398	-0.002925	0.049895	0.000975		-0.000195
		0.039177	0	0.028459	0	0.049895	0.006822	0.044374	-0.004869	0.042425	-0.001947		1.2e-06			0.07263	-0.004872	0.03398	0.000975	0.044049	-0.000975	0.035929	0.002922	0.048921	-0.001947		-0.0007794
		0.039177	0	0.028459	0	0.04957	0.005847	0.044698	-0.003897	0.042425	-0.001947		6e-07			0.074904	0.00195	0.033331	-0.000972	0.044698	0.000972	0.033655	-0.0039	0.05022	0.00195		0
		0.039177	0	0.028784	0.000975	0.04957	0.005847	0.045023	-0.002922	0.042425	-0.001947		0.0003906			0.07393	-0.000972	0.033655	0	0.044698	0.000972	0.036254	0.003897	0.048596	-0.002922		0.000195
		0.039177	0	0.028784	0.000975	0.048596	0.002925	0.045673	-0.000972	0.04275	-0.000972		0.0003912			0.07328	-0.002922	0.03398	0.000975	0.043399	-0.002925	0.03398	-0.002925	0.048596	-0.002922		-0.0021438
		0.039177	0	0.029433	0.002922	0.04957	0.005847	0.045348	-0.001947	0.04275	-0.000972		0.00117			0.07328	-0.002922	0.03398	0.000975	0.043724	-0.00195	0.035279	0.000972	0.050545	0.002925		0
		0.039177	0	0.029433	0.002922	0.04957	0.005847	0.044374	-0.004869	0.042425	-0.001947		0.0003906			0.07263	-0.004872	0.032681	-0.002922	0.042425	-0.005847	0.03463	-0.000975	0.047621	-0.005847		-0.0040926
		0.039177	0	0.028784	0.000975	0.050869	0.009744	0.044374	-0.004869	0.043074	0		0.00117			0.074579	0.000975	0.033006	-0.001947	0.043724	-0.00195	0.036579	0.004872	0.048271	-0.003897		-0.0003894
		0.038527	-0.00195	0.027809	-0.00195	0.048271	0.00195	0.045023	-0.002922	0.043399	0.000975		-0.0007794			0.074579	0.000975	0.03463	0.002925	0.045673	0.003897	0.034955	0	0.04957	0		0.0015594
		0.037553	-0.004872	0.029433	0.002922	0.04957	0.005847	0.044049	-0.005844	0.0421	-0.002922		-0.0009738			0.07393	-0.000972	0.033006	-0.001947	0.045023	0.001947	0.035279	0.000972	0.049895	0.000975		0.000195
		0.039502	0.000975	0.028784	0.000975	0.04957	0.005847	0.045673	-0.000972	0.0421	-0.002922		0.0007806			0.07263	-0.004872	0.033655	0	0.043724	-0.00195	0.034955	0	0.048921	-0.001947		-0.0017538
		0.038527	-0.00195	0.029758	0.003897	0.04957	0.005847	0.045673	-0.000972	0.042425	-0.001947		0.000975			0.073605	-0.001947	0.033331	-0.000972	0.044049	-0.000975	0.035279	0.000972	0.048271	-0.003897		-0.0013638
		0.038852	-0.000975	0.028784	0.000975	0.04957	0.005847	0.045997	0	0.043399	0.000975		0.0013644			0.074904	0.00195	0.033006	-0.001947	0.043399	-0.002925	0.033655	-0.0039	0.048271	-0.003897		-0.0021438
		0.038527	-0.00195	0.028459	0	0.049245	0.004872	0.043724	-0.006819	0.041775	-0.003897		-0.0015588			0.07393	-0.000972	0.033655	0	0.044374	0	0.035604	0.001947	0.048596	-0.002922		-0.0003894
		0.038202	-0.002925	0.029758	0.003897	0.04957	0.005847	0.045348	-0.001947	0.043724	0.00195		0.0013644			0.073605	-0.001947	0.03398	0.000975	0.043724	-0.00195	0.03463	-0.000975	0.048596	-0.002922		-0.0013638
		0.037553	-0.004872	0.030407	0.005844	0.048921	0.0039	0.045673	-0.000972	0.043074	0		0.00078			0.072955	-0.003897	0.03398	0.000975	0.043074	-0.0039	0.034955	0	0.049895	0.000975		-0.0011694
		0.038202	-0.002925	0.028459	0	0.05022	0.007797	0.044374	-0.004869	0.043399	0.000975		0.0001956			0.074254	0	0.03398	0.000975	0.044049	-0.000975	0.03463	-0.000975	0.049245	-0.000975		-0.00039
		0.038202	-0.002925	0.028784	0.000975	0.048596	0.002925	0.044698	-0.003897	0.0421	-0.002922		-0.0011688			0.072955	-0.003897	0.03398	0.000975	0.044698	0.000972	0.034305	-0.00195	0.049245	-0.000975		-0.000975
		0.038527	-0.00195	0.028459	0	0.04957	0.005847	0.043399	-0.007794	0.043724	0.00195		-0.0003894			0.07328	-0.002922	0.03463	0.002925	0.044374	0	0.03463	-0.000975	0.047946	-0.004872		-0.0011688
		0.038852	-0.000975	0.027809	-0.00195	0.048596	0.002925	0.045023	-0.002922	0.043399	0.000975		-0.0003894			0.073605	-0.001947	0.033331	-0.000972	0.044049	-0.000975	0.034305	-0.00195	0.048921	-0.001947		-0.0015582
		0.038202	-0.002925	0.028459	0	0.049245	0.004872	0.044698	-0.003897	0.043399	0.000975		-0.000195			0.073605	-0.001947	0.033655	0	0.043724	-0.00195	0.035279	0.000972	0.050545	0.002925		0
		0.039177	0	0.028459	0	0.048596	0.002925	0.045673	-0.000972	0.042425	-0.001947		1.2e-06			0.07328	-0.002922	0.03463	0.002925	0.045348	0.002922	0.036254	0.003897	0.048271	-0.003897		0.000585
		0.038202	-0.002925	0.02651	-0.005847	0.04957	0.005847	0.044049	-0.005844	0.043724	0.00195		-0.0013638			0.073605	-0.001947	0.03398	0.000975	0.044049	-0.000975	0.035604	0.001947	0.048271	-0.003897		-0.0007794
		0.038202	-0.002925	0.028134	-0.000975	0.04957	0.005847	0.045348	-0.001947	0.041126	-0.005844		-0.0011688			0.07328	-0.002922	0.033655	0	0.044698	0.000972	0.033331	-0.004872	0.049245	-0.000975		-0.0015594
		0.037228	-0.005847	0.028784	0.000975	0.04957	0.005847	0.044698	-0.003897	0.044374	0.0039		0.0001956			0.072955	-0.003897	0.033655	0	0.044374	0	0.033331	-0.004872	0.048271	-0.003897		-0.0025332
		0.038202	-0.002925	0.027809	-0.00195	0.049245	0.004872	0.045348	-0.001947	0.043399	0.000975		-0.000195			0.074579	0.000975	0.03398	0.000975	0.044374	0	0.034955	0	0.04957	0		0.00039
		0.037878	-0.003897	0.028134	-0.000975	0.04957	0.005847	0.044698	-0.003897	0.04275	-0.000972		-0.0007788			0.072955	-0.003897	0.033331	-0.000972	0.045023	0.001947	0.034955	0	0.049245	-0.000975		-0.0007794
		0.037878	-0.003897	0.028459	0	0.049245	0.004872	0.045348	-0.001947	0.043074	0		-0.0001944			0.074904	0.00195	0.03398	0.000975	0.044374	0	0.035279	0.000972	0.05022	0.00195		0.0011694
		0.037878	-0.003897	0.029108	0.001947	0.048596	0.002925	0.044049	-0.005844	0.043399	0.000975		-0.0007788			0.074254	0	0.034305	0.00195	0.043724	-0.00195	0.033331	-0.004872	0.047621	-0.005847		-0.0021438
		0.038202	-0.002925	0.027809	-0.00195	0.048271	0.00195	0.045348	-0.001947	0.042425	-0.001947		-0.0013638			0.074904	0.00195	0.03398	0.000975	0.044049	-0.000975	0.034305	-0.00195	0.050545	0.002925		0.000585
		0.039177	0	0.028134	-0.000975	0.051194	0.010719	0.045023	-0.002922	0.043399	0.000975		0.0015594			0.072306	-0.005844	0.034305	0.00195	0.045023	0.001947	0.03398	-0.002925	0.048271	-0.003897		-0.0017538
		0.037878	-0.003897	0.027484	-0.002925	0.049895	0.006822	0.045023	-0.002922	0.04275	-0.000972		-0.0007788			0.075229	0.002925	0.033655	0	0.045023	0.001947	0.03463	-0.000975	0.048921	-0.001947		0.00039
		0.037878	-0.003897	0.028784	0.000975	0.048596	0.002925	0.045023	-0.002922	0.043074	0		-0.0005838			0.074579	0.000975	0.03463	0.002925	0.044049	-0.000975	0.033331	-0.004872	0.047621	-0.005847		-0.0015588
		0.037228	-0.005847	0.028784	0.000975	0.047946	0.000975	0.043724	-0.006819	0.044698	0.004872		-0.0011688			0.073605	-0.001947	0.034305	0.00195	0.045997	0.004869	0.03463	-0.000975	0.050545	0.002925		0.0013644
		0.038202	-0.002925	0.028784	0.000975	0.049245	0.004872	0.045348	-0.001947	0.043074	0		0.000195			0.074579	0.000975	0.03398	0.000975	0.044698	0.000972	0.03398	-0.002925	0.048596	-0.002922		-0.000585
		0.038202	-0.002925	0.028134	-0.000975	0.049895	0.006822	0.046322	0.000975	0.043074	0		0.0007794			0.07328	-0.002922	0.033655	0	0.043724	-0.00195	0.034955	0	0.047946	-0.004872		-0.0019488
		0.038527	-0.00195	0.028459	0	0.048921	0.0039	0.044374	-0.004869	0.044698	0.004872		0.0003906			0.074904	0.00195	0.03463	0.002925	0.044049	-0.000975	0.033331	-0.004872	0.049895	0.000975		6e-07
		0.036254	-0.008769	0.028134	-0.000975	0.049245	0.004872	0.046322	0.000975	0.043074	0		-0.0007794			0.072955	-0.003897	0.033655	0	0.044698	0.000972	0.034305	-0.00195	0.048921	-0.001947		-0.0013644
		0.037878	-0.003897	0.029108	0.001947	0.048596	0.002925	0.046322	0.000975	0.043724	0.00195		0.00078			0.074254	0	0.03398	0.000975	0.045348	0.002922	0.034955	0	0.048596	-0.002922		0.000195
		0.037878	-0.003897	0.028134	-0.000975	0.048596	0.002925	0.045997	0	0.043399	0.000975		-0.0001944			0.073605	-0.001947	0.032681	-0.002922	0.044374	0	0.034955	0	0.048596	-0.002922		-0.0015582
		0.037228	-0.005847	0.02716	-0.003897	0.048921	0.0039	0.044374	-0.004869	0.043399	0.000975		-0.0019476			0.074904	0.00195	0.034305	0.00195	0.044049	-0.000975	0.034305	-0.00195	0.047621	-0.005847		-0.0009744
		0.037228	-0.005847	0.027809	-0.00195	0.04957	0.005847	0.043399	-0.007794	0.044698	0.004872		-0.0009744			0.074579	0.000975	0.033331	-0.000972	0.045673	0.003897	0.034955	0	0.049895	0.000975		0.000975
		0.036903	-0.006822	0.029433	0.002922	0.048271	0.00195	0.046972	0.002925	0.043074	0		0.000195			0.071656	-0.007794	0.034305	0.00195	0.044698	0.000972	0.035279	0.000972	0.047946	-0.004872		-0.0017544
		0.038527	-0.00195	0.028459	0	0.048921	0.0039	0.045023	-0.002922	0.04275	-0.000972		-0.0003888			0.072955	-0.003897	0.034305	0.00195	0.043074	-0.0039	0.034955	0	0.048596	-0.002922		-0.0017538
		0.038527	-0.00195	0.027809	-0.00195	0.04957	0.005847	0.045673	-0.000972	0.044374	0.0039		0.000975			0.072306	-0.005844	0.033006	-0.001947	0.044374	0	0.033655	-0.0039	0.04957	0		-0.0023382
		0.037878	-0.003897	0.027809	-0.00195	0.048596	0.002925	0.045023	-0.002922	0.043399	0.000975		-0.0009738			0.074579	0.000975	0.033006	-0.001947	0.044374	0	0.03463	-0.000975	0.048921	-0.001947		-0.0007788
		0.038527	-0.00195	0.027809	-0.00195	0.049895	0.006822	0.045673	-0.000972	0.04275	-0.000972		0.0001956			0.07393	-0.000972	0.03398	0.000975	0.043724	-0.00195	0.03463	-0.000975	0.048921	-0.001947		-0.0009738
		0.036903	-0.006822	0.028134	-0.000975	0.048921	0.0039	0.044049	-0.005844	0.04275	-0.000972		-0.0021426			0.07263	-0.004872	0.034955	0.0039	0.044698	0.000972	0.033331	-0.004872	0.048271	-0.003897		-0.0017538
		0.038852	-0.000975	0.02716	-0.003897	0.048271	0.00195	0.045997	0	0.04275	-0.000972		-0.0007788			0.07393	-0.000972	0.033331	-0.000972	0.044374	0	0.03463	-0.000975	0.048271	-0.003897		-0.0013632
		0.038202	-0.002925	0.027484	-0.002925	0.047621	0	0.044049	-0.005844	0.043074	0		-0.0023388			0.07393	-0.000972	0.033006	-0.001947	0.043724	-0.00195	0.033655	-0.0039	0.047946	-0.004872		-0.0027282
		0.038527	-0.00195	0.02716	-0.003897	0.04957	0.005847	0.046322	0.000975	0.043399	0.000975		0.00039			0.074254	0	0.032681	-0.002922	0.044049	-0.000975	0.034305	-0.00195	0.049895	0.000975		-0.0009744
		0.037878	-0.003897	0.029758	0.003897	0.04957	0.005847	0.045348	-0.001947	0.044374	0.0039		0.00156			0.074254	0	0.03398	0.000975	0.042425	-0.005847	0.034305	-0.00195	0.048271	-0.003897		-0.0021438
		0.036903	-0.006822	0.026835	-0.004872	0.048271	0.00195	0.045348	-0.001947	0.0421	-0.002922		-0.0029226			0.073605	-0.001947	0.033331	-0.000972	0.044374	0	0.03398	-0.002925	0.049245	-0.000975		-0.0013638
		0.036903	-0.006822	0.027809	-0.00195	0.048921	0.0039	0.045997	0	0.042425	-0.001947		-0.0013638			0.07263	-0.004872	0.03463	0.002925	0.043724	-0.00195	0.03463	-0.000975	0.04957	0		-0.0009744
		0.038527	-0.00195	0.029758	0.003897	0.048271	0.00195	0.045348	-0.001947	0.0421	-0.002922		-0.0001944			0.07393	-0.000972	0.033331	-0.000972	0.043074	-0.0039	0.03398	-0.002925	0.048921	-0.001947		-0.0021432
		0.037553	-0.004872	0.02716	-0.003897	0.050545	0.008772	0.046972	0.002925	0.043724	0.00195		0.0009756			0.07263	-0.004872	0.03463	0.002925	0.044049	-0.000975	0.03463	-0.000975	0.047946	-0.004872		-0.0017538
		0.037553	-0.004872	0.029758	0.003897	0.04957	0.005847	0.046322	0.000975	0.043399	0.000975		0.0013644			0.074579	0.000975	0.03398	0.000975	0.044049	-0.000975	0.034305	-0.00195	0.048596	-0.002922		-0.0007794
		0.036254	-0.008769	0.029433	0.002922	0.048271	0.00195	0.045023	-0.002922	0.043074	0		-0.0013638			0.074579	0.000975	0.033655	0	0.043724	-0.00195	0.034955	0	0.048271	-0.003897		-0.0009744
		0.038852	-0.000975	0.028134	-0.000975	0.048271	0.00195	0.044698	-0.003897	0.044049	0.002925		-0.0001944			0.07328	-0.002922	0.03463	0.002925	0.043724	-0.00195	0.034955	0	0.048596	-0.002922		-0.0009738
		0.036903	-0.006822	0.028134	-0.000975	0.048596	0.002925	0.045997	0	0.043724	0.00195		-0.0005844			0.074904	0.00195	0.033331	-0.000972	0.0421	-0.006822	0.034305	-0.00195	0.04957	0		-0.0015588
		0.037878	-0.003897	0.027809	-0.00195	0.047297	-0.000972	0.045023	-0.002922	0.04145	-0.004872		-0.0029226			0.07393	-0.000972	0.033655	0	0.043724	-0.00195	0.034305	-0.00195	0.047297	-0.006819		-0.0023382
		0.037228	-0.005847	0.027809	-0.00195	0.049895	0.006822	0.045673	-0.000972	0.044049	0.002925		0.0001956			0.074254	0	0.03398	0.000975	0.04275	-0.004872	0.034955	0	0.048271	-0.003897		-0.0015588
		0.038202	-0.002925	0.027809	-0.00195	0.049245	0.004872	0.045997	0	0.042425	-0.001947		-0.00039			0.075554	0.0039	0.033655	0	0.043399	-0.002925	0.034305	-0.00195	0.049245	-0.000975		-0.00039
		0.037553	-0.004872	0.028134	-0.000975	0.04957	0.005847	0.044374	-0.004869	0.043074	0		-0.0009738			0.073605	-0.001947	0.035279	0.004872	0.043724	-0.00195	0.033655	-0.0039	0.04957	0		-0.000585
		0.038527	-0.00195	0.029108	0.001947	0.048921	0.0039	0.045673	-0.000972	0.043724	0.00195		0.000975			0.074904	0.00195	0.032681	-0.002922	0.045348	0.002922	0.034955	0	0.048921	-0.001947		6e-07
		0.037553	-0.004872	0.028134	-0.000975	0.048596	0.002925	0.044698	-0.003897	0.041775	-0.003897		-0.0021432			0.074579	0.000975	0.03463	0.002925	0.043724	-0.00195	0.034955	0	0.049245	-0.000975		0.000195
		0.038202	-0.002925	0.029108	0.001947	0.048271	0.00195	0.045673	-0.000972	0.043074	0		0			0.074254	0	0.034955	0.0039	0.044049	-0.000975	0.03463	-0.000975	0.049895	0.000975		0.000585
		0.037553	-0.004872	0.029108	0.001947	0.048271	0.00195	0.044374	-0.004869	0.042425	-0.001947		-0.0015582			0.073605	-0.001947	0.034955	0.0039	0.043399	-0.002925	0.034305	-0.00195	0.04957	0		-0.0005844
		0.039177	0	0.02716	-0.003897	0.048271	0.00195	0.045348	-0.001947	0.0421	-0.002922		-0.0013632			0.074904	0.00195	0.033331	-0.000972	0.044049	-0.000975	0.035279	0.000972	0.048921	-0.001947		-0.0001944
		0.038202	-0.002925	0.029108	0.001947	0.047946	0.000975	0.044374	-0.004869	0.04145	-0.004872		-0.0019488			0.074904	0.00195	0.03463	0.002925	0.043399	-0.002925	0.03463	-0.000975	0.049245	-0.000975		0
		0.037228	-0.005847	0.026835	-0.004872	0.049895	0.006822	0.045023	-0.002922	0.043074	0		-0.0013638			0.074254	0	0.032356	-0.003897	0.044374	0	0.034955	0	0.049895	0.000975		-0.0005844
		0.038202	-0.002925	0.028459	0	0.049245	0.004872	0.045997	0	0.043399	0.000975		0.0005844			0.07328	-0.002922	0.035604	0.005847	0.044374	0	0.034305	-0.00195	0.048921	-0.001947		-0.0001944
		0.037228	-0.005847	0.028134	-0.000975	0.047621	0	0.046972	0.002925	0.043724	0.00195		-0.0003894			0.07328	-0.002922	0.03398	0.000975	0.044698	0.000972	0.034305	-0.00195	0.049895	0.000975		-0.00039
		0.037553	-0.004872	0.028459	0	0.048921	0.0039	0.044698	-0.003897	0.043399	0.000975		-0.0007788			0.074254	0	0.033331	-0.000972	0.043399	-0.002925	0.034955	0	0.04957	0		-0.0007794
		0.038527	-0.00195	0.029433	0.002922	0.048596	0.002925	0.045023	-0.002922	0.042425	-0.001947		-0.0001944			0.071981	-0.006819	0.033655	0	0.044374	0	0.036254	0.003897	0.048921	-0.001947		-0.0009738
		0.038202	-0.002925	0.02651	-0.005847	0.04957	0.005847	0.045348	-0.001947	0.043399	0.000975		-0.0007794			0.072306	-0.005844	0.033655	0	0.042425	-0.005847	0.034955	0	0.051194	0.004872		-0.0013638
		0.038202	-0.002925	0.029433	0.002922	0.048596	0.002925	0.045997	0	0.043724	0.00195		0.0009744			0.075554	0.0039	0.034955	0.0039	0.043399	-0.002925	0.03463	-0.000975	0.048271	-0.003897		6e-07
		0.037878	-0.003897	0.027809	-0.00195	0.048596	0.002925	0.045997	0	0.044049	0.002925		6e-07			0.074254	0	0.033655	0	0.044049	-0.000975	0.032681	-0.006822	0.046647	-0.008769		-0.0033132
		0.036254	-0.008769	0.028784	0.000975	0.04957	0.005847	0.045348	-0.001947	0.0421	-0.002922		-0.0013632			0.075554	0.0039	0.032681	-0.002922	0.043399	-0.002925	0.034955	0	0.048596	-0.002922		-0.0009738
		0.038527	-0.00195	0.028784	0.000975	0.048271	0.00195	0.046647	0.00195	0.044049	0.002925		0.00117			0.072955	-0.003897	0.033331	-0.000972	0.041775	-0.007797	0.03463	-0.000975	0.05022	0.00195		-0.0023382
		0.037553	-0.004872	0.02716	-0.003897	0.048921	0.0039	0.045348	-0.001947	0.044049	0.002925		-0.0007782			0.074579	0.000975	0.033655	0	0.043074	-0.0039	0.034305	-0.00195	0.05022	0.00195		-0.000585
		0.036903	-0.006822	0.028459	0	0.048596	0.002925	0.045348	-0.001947	0.044049	0.002925		-0.0005838			0.075229	0.002925	0.034305	0.00195	0.044374	0	0.033655	-0.0039	0.04957	0		0.000195
		0.038202	-0.002925	0.028134	-0.000975	0.048271	0.00195	0.045673	-0.000972	0.043074	0		-0.0005844			0.074579	0.000975	0.032681	-0.002922	0.044049	-0.000975	0.033655	-0.0039	0.050869	0.003897		-0.000585
		0.037228	-0.005847	0.027484	-0.002925	0.049245	0.004872	0.044698	-0.003897	0.04275	-0.000972		-0.0017538			0.072955	-0.003897	0.034305	0.00195	0.043074	-0.0039	0.033655	-0.0039	0.04957	0		-0.0019494
		0.038202	-0.002925	0.029108	0.001947	0.048271	0.00195	0.045348	-0.001947	0.04275	-0.000972		-0.0003894			0.075229	0.002925	0.033655	0	0.045348	0.002922	0.03463	-0.000975	0.04957	0		0.0009744
		0.037553	-0.004872	0.02716	-0.003897	0.048596	0.002925	0.045997	0	0.044698	0.004872		-0.0001944			0.075554	0.0039	0.033006	-0.001947	0.043074	-0.0039	0.034955	0	0.049245	-0.000975		-0.0005844
		0.038202	-0.002925	0.029433	0.002922	0.046972	-0.001947	0.045673	-0.000972	0.0421	-0.002922		-0.0011688			0.073605	-0.001947	0.03463	0.002925	0.043074	-0.0039	0.03398	-0.002925	0.051194	0.004872		-0.000195
		0.035929	-0.009744	0.02716	-0.003897	0.048921	0.0039	0.046647	0.00195	0.043399	0.000975		-0.0013632			0.075554	0.0039	0.033006	-0.001947	0.045023	0.001947	0.034305	-0.00195	0.048921	-0.001947		6e-07
		0.037553	-0.004872	0.029108	0.001947	0.047946	0.000975	0.045023	-0.002922	0.043074	0		-0.0009744			0.074254	0	0.033331	-0.000972	0.043074	-0.0039	0.033331	-0.004872	0.049895	0.000975		-0.0017538
		0.037228	-0.005847	0.027484	-0.002925	0.048271	0.00195	0.045348	-0.001947	0.043399	0.000975		-0.0015588			0.073605	-0.001947	0.03398	0.000975	0.043724	-0.00195	0.034955	0	0.049245	-0.000975		-0.0007794
		0.037228	-0.005847	0.028459	0	0.048921	0.0039	0.045348	-0.001947	0.043074	0		-0.0007788			0.07393	-0.000972	0.032681	-0.002922	0.044698	0.000972	0.034305	-0.00195	0.048921	-0.001947		-0.0013638
		0.037878	-0.003897	0.028459	0	0.048921	0.0039	0.045673	-0.000972	0.044698	0.004872		0.0007806			0.076528	0.006822	0.033655	0	0.04275	-0.004872	0.03398	-0.002925	0.049245	-0.000975		-0.00039
		0.036903	-0.006822	0.027809	-0.00195	0.047297	-0.000972	0.045023	-0.002922	0.0421	-0.002922		-0.0031176			0.074254	0	0.03463	0.002925	0.04275	-0.004872	0.034955	0	0.04957	0		-0.0003894
		0.038202	-0.002925	0.028784	0.000975	0.047946	0.000975	0.045348	-0.001947	0.04275	-0.000972		-0.0007788			0.074579	0.000975	0.033655	0	0.043074	-0.0039	0.03463	-0.000975	0.04957	0		-0.00078
		0.038527	-0.00195	0.031057	0.007794	0.048921	0.0039	0.046322	0.000975	0.043399	0.000975		0.0023388			0.07393	-0.000972	0.031382	-0.006819	0.044374	0	0.033655	-0.0039	0.048921	-0.001947		-0.0027276
		0.036903	-0.006822	0.028459	0	0.048596	0.002925	0.044698	-0.003897	0.043399	0.000975		-0.0013638			0.07393	-0.000972	0.034955	0.0039	0.045348	0.002922	0.033006	-0.005847	0.04957	0		6e-07
		0.037553	-0.004872	0.028134	-0.000975	0.048596	0.002925	0.047297	0.0039	0.04275	-0.000972		1.2e-06			0.074579	0.000975	0.033655	0	0.044374	0	0.033655	-0.0039	0.049245	-0.000975		-0.00078
		0.038527	-0.00195	0.028784	0.000975	0.046647	-0.002922	0.045348	-0.001947	0.043724	0.00195		-0.0007788			0.074254	0	0.033006	-0.001947	0.044698	0.000972	0.033331	-0.004872	0.048921	-0.001947		-0.0015588
		0.036903	-0.006822	0.028459	0	0.048921	0.0039	0.045673	-0.000972	0.043074	0		-0.0007788			0.075229	0.002925	0.033006	-0.001947	0.044374	0	0.033331	-0.004872	0.048271	-0.003897		-0.0015582
		0.037228	-0.005847	0.028459	0	0.047621	0	0.045348	-0.001947	0.04145	-0.004872		-0.0025332			0.075554	0.0039	0.033655	0	0.043724	-0.00195	0.034955	0	0.048271	-0.003897		-0.0003894
		0.038202	-0.002925	0.028784	0.000975	0.048921	0.0039	0.045348	-0.001947	0.041775	-0.003897		-0.0007788			0.073605	-0.001947	0.033655	0	0.042425	-0.005847	0.035929	0.002922	0.049245	-0.000975		-0.0011694
		0.038202	-0.002925	0.029433	0.002922	0.048271	0.00195	0.046647	0.00195	0.04275	-0.000972		0.000585			0.074254	0	0.032681	-0.002922	0.043399	-0.002925	0.03463	-0.000975	0.05022	0.00195		-0.0009744
		0.038852	-0.000975	0.02716	-0.003897	0.047946	0.000975	0.045348	-0.001947	0.043074	0		-0.0011688			0.07393	-0.000972	0.033655	0	0.045023	0.001947	0.03463	-0.000975	0.049245	-0.000975		-0.000195
		0.037878	-0.003897	0.029758	0.003897	0.047946	0.000975	0.045997	0	0.04275	-0.000972		6e-07			0.075229	0.002925	0.03398	0.000975	0.044049	-0.000975	0.03398	-0.002925	0.051194	0.004872		0.0009744
		0.037878	-0.003897	0.030407	0.005844	0.048921	0.0039	0.046322	0.000975	0.041775	-0.003897		0.000585			0.074904	0.00195	0.033006	-0.001947	0.044374	0	0.035279	0.000972	0.048921	-0.001947		-0.0001944
		0.038202	-0.002925	0.028784	0.000975	0.049245	0.004872	0.046647	0.00195	0.043074	0		0.0009744			0.074579	0.000975	0.032356	-0.003897	0.044049	-0.000975	0.033655	-0.0039	0.048596	-0.002922		-0.0021438
		0.037878	-0.003897	0.029758	0.003897	0.048921	0.0039	0.045997	0	0.0421	-0.002922		0.0001956			0.075878	0.004872	0.033006	-0.001947	0.04145	-0.008772	0.034305	-0.00195	0.049895	0.000975		-0.0013644
		0.037878	-0.003897	0.028459	0	0.048271	0.00195	0.045023	-0.002922	0.04275	-0.000972		-0.0011682			0.072306	-0.005844	0.033331	-0.000972	0.044049	-0.000975	0.03463	-0.000975	0.048596	-0.002922		-0.0023376
		0.038527	-0.00195	0.028459	0	0.046972	-0.001947	0.045023	-0.002922	0.04275	-0.000972		-0.0015582			0.07393	-0.000972	0.033655	0	0.042425	-0.005847	0.03398	-0.002925	0.049895	0.000975		-0.0017538
		0.039177	0	0.027484	-0.002925	0.048596	0.002925	0.045997	0	0.04275	-0.000972		-0.0001944			0.075229	0.002925	0.033655	0	0.043399	-0.002925	0.034305	-0.00195	0.049245	-0.000975		-0.000585
		0.038852	-0.000975	0.030083	0.004872	0.046972	-0.001947	0.046322	0.000975	0.042425	-0.001947		0.0001956			0.072955	-0.003897	0.032681	-0.002922	0.043074	-0.0039	0.032681	-0.006822	0.050545	0.002925		-0.0029232
		0.037878	-0.003897	0.028459	0	0.047946	0.000975	0.044698	-0.003897	0.04275	-0.000972		-0.0015582			0.07393	-0.000972	0.033331	-0.000972	0.043074	-0.0039	0.035279	0.000972	0.048921	-0.001947		-0.0013638
		0.037553	-0.004872	0.029108	0.001947	0.04957	0.005847	0.045673	-0.000972	0.041775	-0.003897		-0.0003894			0.074579	0.000975	0.033331	-0.000972	0.044374	0	0.03463	-0.000975	0.049245	-0.000975		-0.0003894
		0.037878	-0.003897	0.029108	0.001947	0.047621	0	0.045348	-0.001947	0.0421	-0.002922		-0.0013638			0.074254	0	0.032681	-0.002922	0.043724	-0.00195	0.03463	-0.000975	0.048271	-0.003897		-0.0019488
		0.036903	-0.006822	0.030083	0.004872	0.048271	0.00195	0.046322	0.000975	0.044049	0.002925		0.00078			0.075554	0.0039	0.03463	0.002925	0.043724	-0.00195	0.034305	-0.00195	0.04957	0		0.000585
		0.038202	-0.002925	0.027484	-0.002925	0.048271	0.00195	0.045673	-0.000972	0.042425	-0.001947		-0.0013638			0.074904	0.00195	0.03463	0.002925	0.0421	-0.006822	0.035929	0.002922	0.048271	-0.003897		-0.0005844
		0.038202	-0.002925	0.030407	0.005844	0.048271	0.00195	0.045023	-0.002922	0.043074	0		0.0003894			0.075229	0.002925	0.032031	-0.004872	0.042425	-0.005847	0.034305	-0.00195	0.04957	0		-0.0019488
		0.038202	-0.002925	0.028459	0	0.048921	0.0039	0.044049	-0.005844	0.0421	-0.002922		-0.0015582			0.074904	0.00195	0.033655	0	0.044049	-0.000975	0.036254	0.003897	0.049245	-0.000975		0.0007794
		0.037553	-0.004872	0.029108	0.001947	0.049245	0.004872	0.046322	0.000975	0.042425	-0.001947		0.000195			0.07263	-0.004872	0.033655	0	0.044698	0.000972	0.03463	-0.000975	0.049895	0.000975		-0.00078
		0.038527	-0.00195	0.029758	0.003897	0.048271	0.00195	0.045673	-0.000972	0.043399	0.000975		0.00078			0.074254	0	0.03463	0.002925	0.043074	-0.0039	0.03463	-0.000975	0.048921	-0.001947		-0.0007794
		0.037553	-0.004872	0.029758	0.003897	0.049245	0.004872	0.045023	-0.002922	0.042425	-0.001947		-0.0001944			0.07328	-0.002922	0.033006	-0.001947	0.045023	0.001947	0.03398	-0.002925	0.049245	-0.000975		-0.0013644
		0.038527	-0.00195	0.027809	-0.00195	0.049245	0.004872	0.045997	0	0.04145	-0.004872		-0.00078			0.07393	-0.000972	0.032681	-0.002922	0.043724	-0.00195	0.03463	-0.000975	0.05022	0.00195		-0.0009738
		0.036254	-0.008769	0.028459	0	0.048596	0.002925	0.045673	-0.000972	0.043399	0.000975		-0.0011682			0.07393	-0.000972	0.034305	0.00195	0.043399	-0.002925	0.033006	-0.005847	0.050869	0.003897		-0.0007794
		0.037878	-0.003897	0.029758	0.003897	0.048921	0.0039	0.044374	-0.004869	0.041775	-0.003897		-0.0009732			0.073605	-0.001947	0.033331	-0.000972	0.043399	-0.002925	0.036579	0.004872	0.049245	-0.000975		-0.0003894
		0.036903	-0.006822	0.028784	0.000975	0.048921	0.0039	0.045673	-0.000972	0.043724	0.00195		-0.0001938			0.07393	-0.000972	0.033655	0	0.044049	-0.000975	0.034955	0	0.04957	0		-0.0003894
		0.038527	-0.00195	0.028134	-0.000975	0.047946	0.000975	0.045023	-0.002922	0.041126	-0.005844		-0.0021432			0.074904	0.00195	0.03398	0.000975	0.04275	-0.004872	0.035279	0.000972	0.05022	0.00195		0.000195
		0.038852	-0.000975	0.028784	0.000975	0.047946	0.000975	0.045023	-0.002922	0.04275	-0.000972		-0.0005838			0.074579	0.000975	0.033331	-0.000972	0.044374	0	0.035279	0.000972	0.049245	-0.000975		0
		0.038202	-0.002925	0.029108	0.001947	0.047946	0.000975	0.045023	-0.002922	0.040801	-0.006819		-0.0019488			0.074904	0.00195	0.033006	-0.001947	0.042425	-0.005847	0.03398	-0.002925	0.048596	-0.002922		-0.0023382
		0.039177	0	0.030407	0.005844	0.048271	0.00195	0.045673	-0.000972	0.043399	0.000975		0.0015594			0.07328	-0.002922	0.03463	0.002925	0.043399	-0.002925	0.033331	-0.004872	0.05022	0.00195		-0.0011688
		0.037878	-0.003897	0.028459	0	0.049895	0.006822	0.045348	-0.001947	0.043399	0.000975		0.0003906			0.07263	-0.004872	0.033331	-0.000972	0.044049	-0.000975	0.03463	-0.000975	0.049245	-0.000975		-0.0017538
		0.037553	-0.004872	0.030407	0.005844	0.048596	0.002925	0.045348	-0.001947	0.043074	0		0.00039			0.074904	0.00195	0.033331	-0.000972	0.044698	0.000972	0.03398	-0.002925	0.05022	0.00195		0.000195
		0.038202	-0.002925	0.027484	-0.002925	0.049895	0.006822	0.045673	-0.000972	0.042425	-0.001947		-0.0003894			0.074254	0	0.033331	-0.000972	0.043724	-0.00195	0.034955	0	0.049245	-0.000975		-0.0007794
		0.040151	0.002922	0.030083	0.004872	0.04957	0.005847	0.044374	-0.004869	0.041775	-0.003897		0.000975			0.074904	0.00195	0.034305	0.00195	0.044698	0.000972	0.03398	-0.002925	0.047946	-0.004872		-0.000585
		0.038202	-0.002925	0.028784	0.000975	0.048596	0.002925	0.044698	-0.003897	0.04275	-0.000972		-0.0007788			0.075229	0.002925	0.034305	0.00195	0.043074	-0.0039	0.034955	0	0.050545	0.002925		0.00078
		0.038527	-0.00195	0.028784	0.000975	0.048271	0.00195	0.045348	-0.001947	0.0421	-0.002922		-0.0007788			0.075878	0.004872	0.032356	-0.003897	0.043724	-0.00195	0.036903	0.005844	0.049245	-0.000975		0.0007788
		0.038202	-0.002925	0.029758	0.003897	0.046972	-0.001947	0.045023	-0.002922	0.042425	-0.001947		-0.0011688			0.072306	-0.005844	0.034955	0.0039	0.044374	0	0.033655	-0.0039	0.049245	-0.000975		-0.0013638
		0.038202	-0.002925	0.029758	0.003897	0.04957	0.005847	0.045023	-0.002922	0.0421	-0.002922		0.000195			0.072306	-0.005844	0.033006	-0.001947	0.044049	-0.000975	0.034955	0	0.050869	0.003897		-0.0009738
		0.038202	-0.002925	0.029108	0.001947	0.048596	0.002925	0.044049	-0.005844	0.044698	0.004872		0.000195			0.074904	0.00195	0.033655	0	0.044698	0.000972	0.034305	-0.00195	0.050869	0.003897		0.0009738
		0.038527	-0.00195	0.028784	0.000975	0.047621	0	0.044374	-0.004869	0.0421	-0.002922		-0.0017532			0.074904	0.00195	0.03463	0.002925	0.044049	-0.000975	0.034305	-0.00195	0.04957	0		0.00039
		0.038852	-0.000975	0.029108	0.001947	0.047946	0.000975	0.044374	-0.004869	0.041775	-0.003897		-0.0013638			0.074254	0	0.033006	-0.001947	0.044698	0.000972	0.034955	0	0.048921	-0.001947		-0.0005844
		0.038527	-0.00195	0.028784	0.000975	0.049895	0.006822	0.044698	-0.003897	0.042425	-0.001947		6e-07			0.076203	0.005847	0.032681	-0.002922	0.045023	0.001947	0.03463	-0.000975	0.048596	-0.002922		0.000195
		0.038852	-0.000975	0.029108	0.001947	0.047946	0.000975	0.044374	-0.004869	0.041775	-0.003897		-0.0013638			0.074904	0.00195	0.033655	0	0.044698	0.000972	0.035604	0.001947	0.049245	-0.000975		0.0007788
		0.037228	-0.005847	0.030407	0.005844	0.047946	0.000975	0.045023	-0.002922	0.043074	0		-0.00039			0.074254	0	0.035279	0.004872	0.043724	-0.00195	0.03463	-0.000975	0.05022	0.00195		0.0007794
		0.039826	0.001947	0.029108	0.001947	0.048596	0.002925	0.045023	-0.002922	0.044049	0.002925		0.0013644			0.075554	0.0039	0.032681	-0.002922	0.044049	-0.000975	0.03398	-0.002925	0.049245	-0.000975		-0.0007794
		0.039826	0.001947	0.029108	0.001947	0.049245	0.004872	0.045023	-0.002922	0.043074	0		0.0011688			0.071981	-0.006819	0.033655	0	0.044698	0.000972	0.035604	0.001947	0.048921	-0.001947		-0.0011694
		0.039826	0.001947	0.028784	0.000975	0.048596	0.002925	0.045023	-0.002922	0.041775	-0.003897		-0.0001944			0.076528	0.006822	0.032031	-0.004872	0.044049	-0.000975	0.035279	0.000972	0.047621	-0.005847		-0.00078
		0.037553	-0.004872	0.029108	0.001947	0.047621	0	0.043724	-0.006819	0.0421	-0.002922		-0.0025332			0.07328	-0.002922	0.034305	0.00195	0.045348	0.002922	0.03463	-0.000975	0.047297	-0.006819		-0.0011688
		0.039502	0.000975	0.031057	0.007794	0.049245	0.004872	0.046322	0.000975	0.0421	-0.002922		0.0023388			0.075229	0.002925	0.03463	0.002925	0.044698	0.000972	0.034305	-0.00195	0.048921	-0.001947		0.000585
		0.036254	-0.008769	0.028784	0.000975	0.047946	0.000975	0.045348	-0.001947	0.0421	-0.002922		-0.0023376			0.07328	-0.002922	0.033331	-0.000972	0.043724	-0.00195	0.03463	-0.000975	0.04957	0		-0.0013638
		0.038527	-0.00195	0.029108	0.001947	0.048271	0.00195	0.045673	-0.000972	0.043074	0		0.000195			0.074579	0.000975	0.033655	0	0.044698	0.000972	0.033655	-0.0039	0.048596	-0.002922		-0.000975
		0.038527	-0.00195	0.028784	0.000975	0.048271	0.00195	0.045348	-0.001947	0.040476	-0.007794		-0.0017532			0.074904	0.00195	0.033655	0	0.044049	-0.000975	0.034305	-0.00195	0.04957	0		-0.000195
		0.039502	0.000975	0.029433	0.002922	0.048921	0.0039	0.045348	-0.001947	0.043399	0.000975		0.001365			0.074254	0	0.032681	-0.002922	0.044374	0	0.034955	0	0.049895	0.000975		-0.0003894
		0.039177	0	0.029108	0.001947	0.05022	0.007797	0.043724	-0.006819	0.043399	0.000975		0.00078			0.073605	-0.001947	0.032681	-0.002922	0.044698	0.000972	0.035279	0.000972	0.04957	0		-0.000585
		0.038527	-0.00195	0.030083	0.004872	0.047297	-0.000972	0.044374	-0.004869	0.04275	-0.000972		-0.0007782			0.073605	-0.001947	0.03398	0.000975	0.044374	0	0.034955	0	0.048596	-0.002922		-0.0007788
		0.038852	-0.000975	0.028134	-0.000975	0.048596	0.002925	0.045997	0	0.041775	-0.003897		-0.0005844			0.073605	-0.001947	0.032681	-0.002922	0.044049	-0.000975	0.035604	0.001947	0.048596	-0.002922		-0.0013638
		0.038202	-0.002925	0.028134	-0.000975	0.047621	0	0.044698	-0.003897	0.043074	0		-0.0015594			0.07328	-0.002922	0.033655	0	0.045348	0.002922	0.032681	-0.006822	0.048596	-0.002922		-0.0019488
		0.037878	-0.003897	0.029433	0.002922	0.047946	0.000975	0.045023	-0.002922	0.04275	-0.000972		-0.0007788			0.073605	-0.001947	0.033655	0	0.044374	0	0.033655	-0.0039	0.048921	-0.001947		-0.0015588
		0.037878	-0.003897	0.029758	0.003897	0.048271	0.00195	0.045348	-0.001947	0.043724	0.00195		0.0003906			0.074904	0.00195	0.03398	0.000975	0.042425	-0.005847	0.034955	0	0.05022	0.00195		-0.0001944
		0.039502	0.000975	0.029433	0.002922	0.049895	0.006822	0.046322	0.000975	0.04275	-0.000972		0.0021444			0.072306	-0.005844	0.033331	-0.000972	0.044049	-0.000975	0.034305	-0.00195	0.048921	-0.001947		-0.0023376
		0.038852	-0.000975	0.029108	0.001947	0.048271	0.00195	0.044049	-0.005844	0.041775	-0.003897		-0.0013638			0.073605	-0.001947	0.033655	0	0.044374	0	0.034955	0	0.048596	-0.002922		-0.0009738
		0.037228	-0.005847	0.029108	0.001947	0.049895	0.006822	0.045997	0	0.043074	0		0.0005844			0.07328	-0.002922	0.033006	-0.001947	0.044049	-0.000975	0.034955	0	0.048596	-0.002922		-0.0017532
		0.040151	0.002922	0.028784	0.000975	0.049245	0.004872	0.045023	-0.002922	0.044049	0.002925		0.0017544			0.071656	-0.007794	0.03398	0.000975	0.045348	0.002922	0.035929	0.002922	0.049895	0.000975		4.16334e-18
		0.038852	-0.000975	0.029758	0.003897	0.047946	0.000975	0.045673	-0.000972	0.042425	-0.001947		0.0001956			0.074579	0.000975	0.03398	0.000975	0.044049	-0.000975	0.034955	0	0.049245	-0.000975		4.16334e-18
		0.038202	-0.002925	0.029758	0.003897	0.048921	0.0039	0.045023	-0.002922	0.043724	0.00195		0.00078			0.07328	-0.002922	0.034955	0.0039	0.044698	0.000972	0.035279	0.000972	0.049245	-0.000975		0.0003894
		0.037228	-0.005847	0.030732	0.006819	0.047946	0.000975	0.046647	0.00195	0.0421	-0.002922		0.000195			0.07393	-0.000972	0.033006	-0.001947	0.043074	-0.0039	0.033655	-0.0039	0.048921	-0.001947		-0.0025332
		0.038852	-0.000975	0.029758	0.003897	0.04957	0.005847	0.046322	0.000975	0.042425	-0.001947		0.0015594			0.07393	-0.000972	0.03398	0.000975	0.045673	0.003897	0.036254	0.003897	0.048271	-0.003897		0.00078
		0.036903	-0.006822	0.030083	0.004872	0.047621	0	0.043724	-0.006819	0.04145	-0.004872		-0.0027282			0.072955	-0.003897	0.034305	0.00195	0.043724	-0.00195	0.034955	0	0.049245	-0.000975		-0.0009744
		0.038852	-0.000975	0.028784	0.000975	0.049895	0.006822	0.045673	-0.000972	0.043074	0		0.00117			0.074904	0.00195	0.03398	0.000975	0.045023	0.001947	0.035279	0.000972	0.048921	-0.001947		0.0007794
		0.037228	-0.005847	0.029433	0.002922	0.049245	0.004872	0.045348	-0.001947	0.04145	-0.004872		-0.0009744			0.073605	-0.001947	0.033655	0	0.045348	0.002922	0.035279	0.000972	0.04957	0		0.0003894
		0.039502	0.000975	0.027809	-0.00195	0.048596	0.002925	0.044698	-0.003897	0.04275	-0.000972		-0.0005838			0.074904	0.00195	0.033006	-0.001947	0.044049	-0.000975	0.034955	0	0.047946	-0.004872		-0.0011688
		0.038202	-0.002925	0.029433	0.002922	0.050545	0.008772	0.043724	-0.006819	0.043724	0.00195		0.00078			0.07393	-0.000972	0.033655	0	0.044698	0.000972	0.035279	0.000972	0.048596	-0.002922		-0.00039
		0.038852	-0.000975	0.030407	0.005844	0.04957	0.005847	0.045348	-0.001947	0.04145	-0.004872		0.0007794			0.074254	0	0.033655	0	0.044049	-0.000975	0.036254	0.003897	0.048596	-0.002922		0
		0.038852	-0.000975	0.029433	0.002922	0.048596	0.002925	0.044049	-0.005844	0.041775	-0.003897		-0.0009738			0.07263	-0.004872	0.035279	0.004872	0.045997	0.004869	0.03398	-0.002925	0.049245	-0.000975		0.0001938
		0.037878	-0.003897	0.028134	-0.000975	0.049895	0.006822	0.044698	-0.003897	0.044049	0.002925		0.0001956			0.072306	-0.005844	0.033655	0	0.045348	0.002922	0.034305	-0.00195	0.048921	-0.001947		-0.0013638
		0.038202	-0.002925	0.029758	0.003897	0.049895	0.006822	0.045997	0	0.043724	0.00195		0.0019488			0.074579	0.000975	0.034305	0.00195	0.043724	-0.00195	0.03463	-0.000975	0.048271	-0.003897		-0.0007794
		0.039177	0	0.028459	0	0.047946	0.000975	0.046647	0.00195	0.042425	-0.001947		0.0001956			0.074254	0	0.03398	0.000975	0.043724	-0.00195	0.034955	0	0.048596	-0.002922		-0.0007794
		0.038202	-0.002925	0.029108	0.001947	0.04957	0.005847	0.045023	-0.002922	0.043074	0		0.0003894			0.073605	-0.001947	0.033006	-0.001947	0.044374	0	0.033331	-0.004872	0.047946	-0.004872		-0.0027276
		0.038527	-0.00195	0.027809	-0.00195	0.049245	0.004872	0.044049	-0.005844	0.041775	-0.003897		-0.0017538			0.07328	-0.002922	0.03463	0.002925	0.045023	0.001947	0.036579	0.004872	0.04957	0		0.0013644
		0.037878	-0.003897	0.028459	0	0.050869	0.009744	0.045348	-0.001947	0.042425	-0.001947		0.0003906			0.073605	-0.001947	0.034305	0.00195	0.04275	-0.004872	0.034305	-0.00195	0.050545	0.002925		-0.0007788
		0.039177	0	0.028784	0.000975	0.05022	0.007797	0.044698	-0.003897	0.041775	-0.003897		0.0001956			0.074254	0	0.033331	-0.000972	0.044698	0.000972	0.03463	-0.000975	0.048271	-0.003897		-0.0009744
		0.036579	-0.007794	0.029108	0.001947	0.048596	0.002925	0.043724	-0.006819	0.042425	-0.001947		-0.0023376			0.074254	0	0.035279	0.004872	0.043399	-0.002925	0.035279	0.000972	0.049245	-0.000975		0.0003888
		0.039502	0.000975	0.02651	-0.005847	0.048596	0.002925	0.045673	-0.000972	0.04145	-0.004872		-0.0015582			0.072955	-0.003897	0.03398	0.000975	0.043724	-0.00195	0.034955	0	0.048921	-0.001947		-0.0013638
		0.040476	0.003897	0.028459	0	0.047621	0	0.045023	-0.002922	0.0421	-0.002922		-0.0003894			0.073605	-0.001947	0.034955	0.0039	0.044374	0	0.03463	-0.000975	0.047946	-0.004872		-0.0007788
		0.038527	-0.00195	0.028784	0.000975	0.048596	0.002925	0.045673	-0.000972	0.043074	0		0.0001956			0.073605	-0.001947	0.032356	-0.003897	0.045997	0.004869	0.034305	-0.00195	0.049895	0.000975		-0.00039
		0.038527	-0.00195	0.027809	-0.00195	0.048596	0.002925	0.044698	-0.003897	0.043074	0		-0.0009744			0.07328	-0.002922	0.034955	0.0039	0.044049	-0.000975	0.034955	0	0.048271	-0.003897		-0.0007788
		0.038202	-0.002925	0.029108	0.001947	0.049895	0.006822	0.045673	-0.000972	0.04145	-0.004872		0			0.074254	0	0.034955	0.0039	0.044374	0	0.034955	0	0.049895	0.000975		0.000975
		0.037553	-0.004872	0.027484	-0.002925	0.048921	0.0039	0.044049	-0.005844	0.043724	0.00195		-0.0015582			0.073605	-0.001947	0.033006	-0.001947	0.044698	0.000972	0.034955	0	0.048271	-0.003897		-0.0013638
		0.038527	-0.00195	0.030083	0.004872	0.049895	0.006822	0.045673	-0.000972	0.043074	0		0.0017544			0.07328	-0.002922	0.033006	-0.001947	0.044374	0	0.033655	-0.0039	0.048921	-0.001947		-0.0021432
		0.039502	0.000975	0.027484	-0.002925	0.049895	0.006822	0.044374	-0.004869	0.04275	-0.000972		-0.0001938			0.072955	-0.003897	0.03398	0.000975	0.045023	0.001947	0.035279	0.000972	0.048921	-0.001947		-0.00039
		0.037553	-0.004872	0.028459	0	0.047297	-0.000972	0.043724	-0.006819	0.04275	-0.000972		-0.002727			0.074254	0	0.034955	0.0039	0.044374	0	0.034305	-0.00195	0.048921	-0.001947		6e-07
		0.037878	-0.003897	0.029108	0.001947	0.050545	0.008772	0.045348	-0.001947	0.043399	0.000975		0.00117			0.074254	0	0.034305	0.00195	0.044374	0	0.03463	-0.000975	0.05022	0.00195		0.000585
		0.038852	-0.000975	0.029433	0.002922	0.04957	0.005847	0.044698	-0.003897	0.043399	0.000975		0.0009744			0.074254	0	0.033006	-0.001947	0.045023	0.001947	0.035604	0.001947	0.048596	-0.002922		-0.000195
		0.040151	0.002922	0.029433	0.002922	0.049245	0.004872	0.044049	-0.005844	0.043074	0		0.0009744			0.073605	-0.001947	0.033655	0	0.044374	0	0.03463	-0.000975	0.048921	-0.001947		-0.0009738
		0.039177	0	0.028134	-0.000975	0.048271	0.00195	0.046322	0.000975	0.042425	-0.001947		6e-07			0.07393	-0.000972	0.034955	0.0039	0.044374	0	0.034305	-0.00195	0.049895	0.000975		0.0003906
		0.037878	-0.003897	0.027809	-0.00195	0.05022	0.007797	0.044049	-0.005844	0.043399	0.000975		-0.0005838			0.073605	-0.001947	0.033006	-0.001947	0.045023	0.001947	0.036254	0.003897	0.04957	0		0.00039
		0.037878	-0.003897	0.028784	0.000975	0.047946	0.000975	0.045673	-0.000972	0.043074	0		-0.0005838			0.075229	0.002925	0.033331	-0.000972	0.043724	-0.00195	0.03463	-0.000975	0.049245	-0.000975		-0.0003894
		0.038202	-0.002925	0.029433	0.002922	0.048921	0.0039	0.044698	-0.003897	0.043399	0.000975		0.000195			0.073605	-0.001947	0.033331	-0.000972	0.04275	-0.004872	0.03398	-0.002925	0.048596	-0.002922		-0.0027276
		0.036254	-0.008769	0.027809	-0.00195	0.048921	0.0039	0.046972	0.002925	0.042425	-0.001947		-0.0011682			0.07393	-0.000972	0.033331	-0.000972	0.043399	-0.002925	0.034955	0	0.048921	-0.001947		-0.0013632
		0.037553	-0.004872	0.028134	-0.000975	0.04957	0.005847	0.046322	0.000975	0.043074	0		0.000195			0.075229	0.002925	0.034955	0.0039	0.045023	0.001947	0.035604	0.001947	0.048271	-0.003897		0.0013644
		0.039177	0	0.027809	-0.00195	0.049895	0.006822	0.045023	-0.002922	0.044049	0.002925		0.000975			0.075229	0.002925	0.034305	0.00195	0.044374	0	0.034305	-0.00195	0.05022	0.00195		0.000975
		0.037228	-0.005847	0.028459	0	0.049895	0.006822	0.045348	-0.001947	0.04275	-0.000972		-0.0003888			0.074579	0.000975	0.03398	0.000975	0.043074	-0.0039	0.03463	-0.000975	0.048596	-0.002922		-0.0011694
		0.037878	-0.003897	0.028459	0	0.047946	0.000975	0.045348	-0.001947	0.0421	-0.002922		-0.0015582			0.075229	0.002925	0.03463	0.002925	0.044698	0.000972	0.03463	-0.000975	0.04957	0		0.0011694
		0.037553	-0.004872	0.027809	-0.00195	0.049895	0.006822	0.045997	0	0.043724	0.00195		0.00039			0.073605	-0.001947	0.033331	-0.000972	0.044049	-0.000975	0.034305	-0.00195	0.04957	0		-0.0011688
		0.037553	-0.004872	0.028784	0.000975	0.049245	0.004872	0.045997	0	0.043399	0.000975		0.00039			0.07328	-0.002922	0.035604	0.005847	0.043074	-0.0039	0.034305	-0.00195	0.049245	-0.000975		-0.00078
		0.037228	-0.005847	0.029108	0.001947	0.047297	-0.000972	0.045348	-0.001947	0.04275	-0.000972		-0.0015582			0.07328	-0.002922	0.03463	0.002925	0.044698	0.000972	0.035279	0.000972	0.047297	-0.006819		-0.0009744
		0.038852	-0.000975	0.028459	0	0.049895	0.006822	0.045997	0	0.043399	0.000975		0.0013644			0.07263	-0.004872	0.032681	-0.002922	0.044374	0	0.03463	-0.000975	0.048921	-0.001947		-0.0021432
		0.038202	-0.002925	0.028134	-0.000975	0.04957	0.005847	0.044049	-0.005844	0.043074	0		-0.0007794			0.074904	0.00195	0.03398	0.000975	0.044049	-0.000975	0.03463	-0.000975	0.047621	-0.005847		-0.0009744
		0.036903	-0.006822	0.028784	0.000975	0.049245	0.004872	0.045673	-0.000972	0.04275	-0.000972		-0.0005838			0.072955	-0.003897	0.033655	0	0.044049	-0.000975	0.03463	-0.000975	0.049895	0.000975		-0.0009744
		0.038527	-0.00195	0.028784	0.000975	0.048271	0.00195	0.046972	0.002925	0.043399	0.000975		0.000975			0.074579	0.000975	0.033331	-0.000972	0.045348	0.002922	0.03463	-0.000975	0.049245	-0.000975		0.000195
		0.038202	-0.002925	0.026835	-0.004872	0.049245	0.004872	0.044049	-0.005844	0.044698	0.004872		-0.0007794			0.07393	-0.000972	0.03398	0.000975	0.044049	-0.000975	0.033006	-0.005847	0.05022	0.00195		-0.0009738
		0.037228	-0.005847	0.028459	0	0.048596	0.002925	0.047297	0.0039	0.043399	0.000975		0.0003906			0.07393	-0.000972	0.03463	0.002925	0.04275	-0.004872	0.034955	0	0.04957	0		-0.0005838
		0.037553	-0.004872	0.029758	0.003897	0.05022	0.007797	0.043724	-0.006819	0.04275	-0.000972		-0.0001938			0.073605	-0.001947	0.03398	0.000975	0.043724	-0.00195	0.035929	0.002922	0.050545	0.002925		0.000585
		0.036579	-0.007794	0.02651	-0.005847	0.048921	0.0039	0.046322	0.000975	0.041775	-0.003897		-0.0025326			0.072955	-0.003897	0.033006	-0.001947	0.043399	-0.002925	0.033331	-0.004872	0.047621	-0.005847		-0.0038976
		0.038202	-0.002925	0.028784	0.000975	0.04957	0.005847	0.045348	-0.001947	0.04275	-0.000972		0.0001956			0.074254	0	0.033655	0	0.043399	-0.002925	0.034305	-0.00195	0.048271	-0.003897		-0.0017544
		0.036254	-0.008769	0.028134	-0.000975	0.04957	0.005847	0.045997	0	0.043399	0.000975		-0.0005844			0.07393	-0.000972	0.035929	0.006822	0.044698	0.000972	0.033655	-0.0039	0.04957	0		0.0005844
		0.036903	-0.006822	0.028459	0	0.049245	0.004872	0.045348	-0.001947	0.044049	0.002925		-0.0001944			0.073605	-0.001947	0.034305	0.00195	0.044049	-0.000975	0.03463	-0.000975	0.049895	0.000975		-0.0001944
		0.037878	-0.003897	0.028459	0	0.047621	0	0.045673	-0.000972	0.04145	-0.004872		-0.0019482			0.07263	-0.004872	0.034305	0.00195	0.043724	-0.00195	0.034305	-0.00195	0.048921	-0.001947		-0.0017538
		0.037553	-0.004872	0.028459	0	0.05022	0.007797	0.045023	-0.002922	0.044049	0.002925		0.0005856			0.075878	0.004872	0.031707	-0.005844	0.044049	-0.000975	0.03463	-0.000975	0.048596	-0.002922		-0.0011688
		0.037878	-0.003897	0.026835	-0.004872	0.048921	0.0039	0.046647	0.00195	0.043074	0		-0.0005838			0.074254	0	0.033331	-0.000972	0.043724	-0.00195	0.033331	-0.004872	0.049895	0.000975		-0.0013638
		0.037878	-0.003897	0.029108	0.001947	0.04957	0.005847	0.045023	-0.002922	0.043724	0.00195		0.000585			0.074254	0	0.032681	-0.002922	0.044698	0.000972	0.035279	0.000972	0.048271	-0.003897		-0.000975
		0.037878	-0.003897	0.028134	-0.000975	0.049895	0.006822	0.045673	-0.000972	0.043399	0.000975		0.0003906			0.074904	0.00195	0.033331	-0.000972	0.043399	-0.002925	0.033655	-0.0039	0.049245	-0.000975		-0.0013644
		0.037878	-0.003897	0.027809	-0.00195	0.048921	0.0039	0.046322	0.000975	0.044049	0.002925		0.0003906			0.072955	-0.003897	0.03463	0.002925	0.043399	-0.002925	0.03463	-0.000975	0.049895	0.000975		-0.0007794
		0.036254	-0.008769	0.029758	0.003897	0.049245	0.004872	0.045023	-0.002922	0.042425	-0.001947		-0.0009738			0.074254	0	0.033331	-0.000972	0.045023	0.001947	0.033331	-0.004872	0.048271	-0.003897		-0.0015588
		0.039502	0.000975	0.02716	-0.003897	0.049245	0.004872	0.045023	-0.002922	0.043074	0		-0.0001944			0.073605	-0.001947	0.034305	0.00195	0.044374	0	0.035604	0.001947	0.049245	-0.000975		0.000195
		0.037228	-0.005847	0.028134	-0.000975	0.049895	0.006822	0.044698	-0.003897	0.043074	0		-0.0007794			0.074254	0	0.034305	0.00195	0.043074	-0.0039	0.034305	-0.00195	0.048596	-0.002922		-0.0013644
		0.037228	-0.005847	0.028134	-0.000975	0.04957	0.005847	0.045023	-0.002922	0.043399	0.000975		-0.0005844			0.074254	0	0.033006	-0.001947	0.044049	-0.000975	0.034955	0	0.047946	-0.004872		-0.0015588
		0.037878	-0.003897	0.028459	0	0.048271	0.00195	0.045348	-0.001947	0.043724	0.00195		-0.0003888			0.075229	0.002925	0.03398	0.000975	0.044698	0.000972	0.034955	0	0.049245	-0.000975		0.0007794
		0.038202	-0.002925	0.029433	0.002922	0.048921	0.0039	0.045673	-0.000972	0.044049	0.002925		0.00117			0.074254	0	0.035279	0.004872	0.044374	0	0.03398	-0.002925	0.049895	0.000975		0.0005844
		0.038852	-0.000975	0.027809	-0.00195	0.049245	0.004872	0.045673	-0.000972	0.04145	-0.004872		-0.0007794			0.07393	-0.000972	0.033006	-0.001947	0.043399	-0.002925	0.034955	0	0.047946	-0.004872		-0.0021432
		0.036903	-0.006822	0.027809	-0.00195	0.049245	0.004872	0.045348	-0.001947	0.043074	0		-0.0011694			0.075554	0.0039	0.034305	0.00195	0.045673	0.003897	0.035279	0.000972	0.048921	-0.001947		0.0017544
		0.036903	-0.006822	0.029433	0.002922	0.048921	0.0039	0.045997	0	0.044049	0.002925		0.000585			0.072306	-0.005844	0.032356	-0.003897	0.044698	0.000972	0.033006	-0.005847	0.047946	-0.004872		-0.0038976
		0.037878	-0.003897	0.028134	-0.000975	0.048596	0.002925	0.045023	-0.002922	0.043399	0.000975		-0.0007788			0.074579	0.000975	0.034955	0.0039	0.043724	-0.00195	0.034305	-0.00195	0.048596	-0.002922		-0.0003894
		0.037878	-0.003897	0.028134	-0.000975	0.04957	0.005847	0.045348	-0.001947	0.044049	0.002925		0.0003906			0.07328	-0.002922	0.034955	0.0039	0.044374	0	0.035279	0.000972	0.048596	-0.002922		-0.0001944
		0.037228	-0.005847	0.028134	-0.000975	0.048596	0.002925	0.045348	-0.001947	0.043074	0		-0.0011688			0.074254	0	0.03398	0.000975	0.044374	0	0.036254	0.003897	0.049895	0.000975		0.0011694
		0.038202	-0.002925	0.028134	-0.000975	0.049895	0.006822	0.045348	-0.001947	0.043074	0		0.000195			0.073605	-0.001947	0.033655	0	0.043399	-0.002925	0.03463	-0.000975	0.048921	-0.001947		-0.0015588
		0.037553	-0.004872	0.028784	0.000975	0.048271	0.00195	0.045997	0	0.043074	0		-0.0003894			0.07393	-0.000972	0.03398	0.000975	0.043074	-0.0039	0.03463	-0.000975	0.049895	0.000975		-0.0007794
		0.036579	-0.007794	0.028784	0.000975	0.048596	0.002925	0.044374	-0.004869	0.044049	0.002925		-0.0011676			0.07393	-0.000972	0.035279	0.004872	0.043724	-0.00195	0.033331	-0.004872	0.049895	0.000975		-0.0003894
		0.038527	-0.00195	0.029433	0.002922	0.04957	0.005847	0.045348	-0.001947	0.043724	0.00195		0.0013644			0.07328	-0.002922	0.033331	-0.000972	0.04275	-0.004872	0.035929	0.002922	0.049245	-0.000975		-0.0013638
		0.038527	-0.00195	0.028459	0	0.049245	0.004872	0.045023	-0.002922	0.043399	0.000975		0.000195			0.074254	0	0.033006	-0.001947	0.043399	-0.002925	0.034955	0	0.050545	0.002925		-0.0003894
		0.038202	-0.002925	0.028459	0	0.048271	0.00195	0.046972	0.002925	0.04145	-0.004872		-0.0005844			0.074254	0	0.033655	0	0.044049	-0.000975	0.034955	0	0.04957	0		-0.000195
		0.036903	-0.006822	0.027484	-0.002925	0.049245	0.004872	0.045673	-0.000972	0.044049	0.002925		-0.0005844			0.07393	-0.000972	0.033331	-0.000972	0.044049	-0.000975	0.03398	-0.002925	0.048271	-0.003897		-0.0019482
		0.037228	-0.005847	0.028784	0.000975	0.048921	0.0039	0.044374	-0.004869	0.042425	-0.001947		-0.0015576			0.074579	0.000975	0.033331	-0.000972	0.04275	-0.004872	0.03463	-0.000975	0.048596	-0.002922		-0.0017532
		0.037553	-0.004872	0.027809	-0.00195	0.048921	0.0039	0.046322	0.000975	0.0421	-0.002922		-0.0009738			0.074254	0	0.03463	0.002925	0.043399	-0.002925	0.035279	0.000972	0.049245	-0.000975		-6e-07
		0.036903	-0.006822	0.028784	0.000975	0.046647	-0.002922	0.045997	0	0.044374	0.0039		-0.0009738			0.075229	0.002925	0.033006	-0.001947	0.044049	-0.000975	0.034955	0	0.047621	-0.005847		-0.0011688
		0.038852	-0.000975	0.030083	0.004872	0.047621	0	0.046647	0.00195	0.043724	0.00195		0.0015594			0.075229	0.002925	0.035279	0.004872	0.0421	-0.006822	0.034305	-0.00195	0.049245	-0.000975		-0.00039
		0.038527	-0.00195	0.029433	0.002922	0.048596	0.002925	0.045997	0	0.043074	0		0.0007794			0.07393	-0.000972	0.033655	0	0.043399	-0.002925	0.03398	-0.002925	0.04957	0		-0.0013644
		0.037878	-0.003897	0.02716	-0.003897	0.048271	0.00195	0.046972	0.002925	0.043399	0.000975		-0.0003888			0.076203	0.005847	0.03463	0.002925	0.044698	0.000972	0.034305	-0.00195	0.049895	0.000975		0.0017538
		0.038527	-0.00195	0.030083	0.004872	0.048271	0.00195	0.046322	0.000975	0.043724	0.00195		0.0015594			0.073605	-0.001947	0.03398	0.000975	0.04275	-0.004872	0.034305	-0.00195	0.048921	-0.001947		-0.0019482
		0.036903	-0.006822	0.027484	-0.002925	0.046647	-0.002922	0.045023	-0.002922	0.043724	0.00195		-0.0027282			0.07393	-0.000972	0.033655	0	0.043399	-0.002925	0.034955	0	0.049245	-0.000975		-0.0009744
		0.038202	-0.002925	0.02716	-0.003897	0.049245	0.004872	0.044049	-0.005844	0.04275	-0.000972		-0.0017532			0.075229	0.002925	0.034305	0.00195	0.043399	-0.002925	0.034305	-0.00195	0.04957	0		8.32667e-18
		0.038202	-0.002925	0.029108	0.001947	0.04957	0.005847	0.046322	0.000975	0.044049	0.002925		0.0017538			0.074254	0	0.033655	0	0.04275	-0.004872	0.034955	0	0.049245	-0.000975		-0.0011694
		0.038527	-0.00195	0.029758	0.003897	0.048271	0.00195	0.044374	-0.004869	0.044374	0.0039		0.0005856			0.074254	0	0.03398	0.000975	0.043724	-0.00195	0.033655	-0.0039	0.04957	0		-0.000975
		0.036254	-0.008769	0.028134	-0.000975	0.049245	0.004872	0.047297	0.0039	0.043399	0.000975		6e-07			0.074254	0	0.033006	-0.001947	0.044698	0.000972	0.03463	-0.000975	0.049895	0.000975		-0.000195
		0.039502	0.000975	0.027809	-0.00195	0.047946	0.000975	0.045997	0	0.04275	-0.000972		-0.0001944			0.074254	0	0.034305	0.00195	0.044698	0.000972	0.033655	-0.0039	0.048271	-0.003897		-0.000975
		0.036254	-0.008769	0.027809	-0.00195	0.048596	0.002925	0.046322	0.000975	0.043399	0.000975		-0.0011688			0.07393	-0.000972	0.034955	0.0039	0.042425	-0.005847	0.034305	-0.00195	0.04957	0		-0.0009738
		0.037553	-0.004872	0.027809	-0.00195	0.046322	-0.003897	0.044374	-0.004869	0.044049	0.002925		-0.0025326			0.074579	0.000975	0.032681	-0.002922	0.045023	0.001947	0.034955	0	0.049895	0.000975		0.000195
		0.037228	-0.005847	0.028784	0.000975	0.047621	0	0.046647	0.00195	0.043074	0		-0.0005844			0.07393	-0.000972	0.033331	-0.000972	0.043399	-0.002925	0.03463	-0.000975	0.048921	-0.001947		-0.0015582
		0.038202	-0.002925	0.028134	-0.000975	0.050545	0.008772	0.045348	-0.001947	0.043724	0.00195		0.000975			0.07393	-0.000972	0.033331	-0.000972	0.044374	0	0.035279	0.000972	0.048921	-0.001947		-0.0005838
		0.036903	-0.006822	0.027484	-0.002925	0.047621	0	0.045673	-0.000972	0.043399	0.000975		-0.0019488			0.075878	0.004872	0.034955	0.0039	0.043399	-0.002925	0.033655	-0.0039	0.05022	0.00195		0.0007794
		0.036903	-0.006822	0.030732	0.006819	0.048596	0.002925	0.045997	0	0.042425	-0.001947		0.000195			0.074579	0.000975	0.032356	-0.003897	0.044374	0	0.034305	-0.00195	0.049895	0.000975		-0.0007794
		0.037553	-0.004872	0.028459	0	0.046647	-0.002922	0.047297	0.0039	0.043399	0.000975		-0.0005838			0.075229	0.002925	0.03398	0.000975	0.044049	-0.000975	0.03463	-0.000975	0.048921	-0.001947		6e-07
		0.038852	-0.000975	0.028459	0	0.047946	0.000975	0.045997	0	0.04275	-0.000972		-0.0001944			0.074904	0.00195	0.032681	-0.002922	0.044698	0.000972	0.03398	-0.002925	0.048596	-0.002922		-0.0011694
		0.039502	0.000975	0.030083	0.004872	0.048596	0.002925	0.045348	-0.001947	0.043399	0.000975		0.00156			0.075554	0.0039	0.032356	-0.003897	0.045023	0.001947	0.03398	-0.002925	0.048921	-0.001947		-0.0005844
		0.036579	-0.007794	0.027484	-0.002925	0.048596	0.002925	0.046647	0.00195	0.04275	-0.000972		-0.0013632			0.074579	0.000975	0.033006	-0.001947	0.043399	-0.002925	0.03463	-0.000975	0.04957	0		-0.0009744
		0.036903	-0.006822	0.030083	0.004872	0.049245	0.004872	0.046322	0.000975	0.0421	-0.002922		0.000195			0.074579	0.000975	0.032681	-0.002922	0.043074	-0.0039	0.03463	-0.000975	0.048921	-0.001947		-0.0017538
		0.038527	-0.00195	0.028134	-0.000975	0.047297	-0.000972	0.046322	0.000975	0.043724	0.00195		-0.0001944			0.07393	-0.000972	0.033331	-0.000972	0.044049	-0.000975	0.035604	0.001947	0.049895	0.000975		6e-07
		0.037553	-0.004872	0.027484	-0.002925	0.047621	0	0.045997	0	0.042425	-0.001947		-0.0019488			0.075229	0.002925	0.033331	-0.000972	0.045673	0.003897	0.03463	-0.000975	0.047946	-0.004872		6e-07
		0.037553	-0.004872	0.027484	-0.002925	0.047297	-0.000972	0.044374	-0.004869	0.043724	0.00195		-0.0023376			0.07328	-0.002922	0.032681	-0.002922	0.042425	-0.005847	0.03463	-0.000975	0.049895	0.000975		-0.0023382
		0.037553	-0.004872	0.029758	0.003897	0.047621	0	0.046647	0.00195	0.0421	-0.002922		-0.0003894			0.074904	0.00195	0.033006	-0.001947	0.043399	-0.002925	0.03463	-0.000975	0.048921	-0.001947		-0.0011688
		0.037553	-0.004872	0.02651	-0.005847	0.047946	0.000975	0.045997	0	0.043724	0.00195		-0.0015588			0.075878	0.004872	0.034305	0.00195	0.044049	-0.000975	0.034305	-0.00195	0.04957	0		0.0007794
		0.037553	-0.004872	0.029108	0.001947	0.047621	0	0.045997	0	0.04275	-0.000972		-0.0007794			0.073605	-0.001947	0.034305	0.00195	0.043399	-0.002925	0.035279	0.000972	0.048271	-0.003897		-0.0011694
		0.038202	-0.002925	0.029108	0.001947	0.048271	0.00195	0.046322	0.000975	0.04275	-0.000972		0.000195			0.074579	0.000975	0.033331	-0.000972	0.04275	-0.004872	0.033006	-0.005847	0.04957	0		-0.0021432
		0.037228	-0.005847	0.028459	0	0.048271	0.00195	0.045997	0	0.043074	0		-0.0007794			0.075554	0.0039	0.033006	-0.001947	0.044374	0	0.034955	0	0.048921	-0.001947		1.2e-06
		0.038852	-0.000975	0.028459	0	0.048596	0.002925	0.045997	0	0.04275	-0.000972		0.0001956			0.074904	0.00195	0.034305	0.00195	0.043074	-0.0039	0.035279	0.000972	0.049245	-0.000975		-6e-07
		0.037228	-0.005847	0.029108	0.001947	0.046322	-0.003897	0.045348	-0.001947	0.043724	0.00195		-0.0015588			0.074254	0	0.034305	0.00195	0.044374	0	0.034305	-0.00195	0.051844	0.006822		0.0013644
		0.036903	-0.006822	0.028459	0	0.049895	0.006822	0.046322	0.000975	0.043074	0		0.000195			0.075554	0.0039	0.035279	0.004872	0.043399	-0.002925	0.032681	-0.006822	0.047297	-0.006819		-0.0015588
		0.038527	-0.00195	0.029108	0.001947	0.048596	0.002925	0.046647	0.00195	0.041775	-0.003897		0.000195			0.074904	0.00195	0.03398	0.000975	0.044374	0	0.036579	0.004872	0.050869	0.003897		0.0023388
		0.037228	-0.005847	0.028784	0.000975	0.047297	-0.000972	0.045673	-0.000972	0.0421	-0.002922		-0.0019476			0.075554	0.0039	0.033655	0	0.044698	0.000972	0.03463	-0.000975	0.048596	-0.002922		0.000195
		0.037553	-0.004872	0.029758	0.003897	0.048271	0.00195	0.047621	0.004872	0.0421	-0.002922		0.000585			0.075554	0.0039	0.03463	0.002925	0.04275	-0.004872	0.033006	-0.005847	0.04957	0		-0.0007788
		0.037553	-0.004872	0.028134	-0.000975	0.049245	0.004872	0.045997	0	0.04275	-0.000972		-0.0003894			0.07328	-0.002922	0.034305	0.00195	0.043399	-0.002925	0.03398	-0.002925	0.05022	0.00195		-0.0009744
		0.036579	-0.007794	0.029758	0.003897	0.047621	0	0.046647	0.00195	0.0421	-0.002922		-0.0009738			0.07393	-0.000972	0.033655	0	0.043074	-0.0039	0.034955	0	0.04957	0		-0.0009744
		0.039177	0	0.029758	0.003897	0.048596	0.002925	0.045348	-0.001947	0.043074	0		0.000975			0.075554	0.0039	0.031707	-0.005844	0.043399	-0.002925	0.03398	-0.002925	0.048596	-0.002922		-0.0021432
		0.038202	-0.002925	0.028134	-0.000975	0.047297	-0.000972	0.046322	0.000975	0.044049	0.002925		-0.0001944			0.072955	-0.003897	0.033331	-0.000972	0.043399	-0.002925	0.034305	-0.00195	0.049245	-0.000975		-0.0021438
		0.039502	0.000975	0.02651	-0.005847	0.048921	0.0039	0.044374	-0.004869	0.0421	-0.002922		-0.0017526			0.07393	-0.000972	0.034305	0.00195	0.045023	0.001947	0.034305	-0.00195	0.05022	0.00195		0.000585
		0.039826	0.001947	0.028459	0	0.047621	0	0.046322	0.000975	0.041126	-0.005844		-0.0005844			0.07393	-0.000972	0.033006	-0.001947	0.044374	0	0.034955	0	0.048596	-0.002922		-0.0011682
		0.036903	-0.006822	0.030083	0.004872	0.048921	0.0039	0.045673	-0.000972	0.0421	-0.002922		-0.0003888			0.074254	0	0.033331	-0.000972	0.0421	-0.006822	0.035929	0.002922	0.04957	0		-0.0009744
		0.038527	-0.00195	0.029433	0.002922	0.046647	-0.002922	0.046647	0.00195	0.043074	0		2.08167e-18			0.074579	0.000975	0.034305	0.00195	0.045023	0.001947	0.034305	-0.00195	0.048596	-0.002922		8.32667e-18
		0.037878	-0.003897	0.029433	0.002922	0.048271	0.00195	0.045023	-0.002922	0.0421	-0.002922		-0.0009738			0.074579	0.000975	0.033006	-0.001947	0.044049	-0.000975	0.03463	-0.000975	0.050545	0.002925		6e-07
		0.038527	-0.00195	0.027809	-0.00195	0.04957	0.005847	0.047621	0.004872	0.043074	0		0.0013638			0.074904	0.00195	0.033331	-0.000972	0.043724	-0.00195	0.035279	0.000972	0.048596	-0.002922		-0.0005844
		0.037553	-0.004872	0.028459	0	0.047297	-0.000972	0.044698	-0.003897	0.04145	-0.004872		-0.0029226			0.075229	0.002925	0.033006	-0.001947	0.044374	0	0.034305	-0.00195	0.049245	-0.000975		-0.0003894
		0.038527	-0.00195	0.028459	0	0.048271	0.00195	0.045997	0	0.044374	0.0039		0.00078			0.075229	0.002925	0.033655	0	0.044049	-0.000975	0.034305	-0.00195	0.04957	0		4.16334e-18
		0.039177	0	0.029433	0.002922	0.048271	0.00195	0.044698	-0.003897	0.043399	0.000975		0.00039			0.075554	0.0039	0.032356	-0.003897	0.044049	-0.000975	0.034955	0	0.049895	0.000975		6e-07
		0.038202	-0.002925	0.029108	0.001947	0.048596	0.002925	0.044698	-0.003897	0.04145	-0.004872		-0.0013644			0.07328	-0.002922	0.03398	0.000975	0.045673	0.003897	0.035604	0.001947	0.048271	-0.003897		0
		0.038852	-0.000975	0.027809	-0.00195	0.047297	-0.000972	0.045348	-0.001947	0.04275	-0.000972		-0.0013632			0.074254	0	0.034955	0.0039	0.044374	0	0.035279	0.000972	0.049895	0.000975		0.0011694
		0.037553	-0.004872	0.027484	-0.002925	0.049245	0.004872	0.045348	-0.001947	0.043074	0		-0.0009744			0.074254	0	0.03398	0.000975	0.043074	-0.0039	0.034305	-0.00195	0.04957	0		-0.000975
		0.038852	-0.000975	0.029433	0.002922	0.047297	-0.000972	0.045673	-0.000972	0.04145	-0.004872		-0.0009738			0.075878	0.004872	0.034305	0.00195	0.044049	-0.000975	0.034955	0	0.048596	-0.002922		0.000585
		0.037878	-0.003897	0.029108	0.001947	0.048596	0.002925	0.045348	-0.001947	0.042425	-0.001947		-0.0005838			0.074254	0	0.033655	0	0.043399	-0.002925	0.034955	0	0.048596	-0.002922		-0.0011694
		0.037553	-0.004872	0.028459	0	0.048271	0.00195	0.045023	-0.002922	0.042425	-0.001947		-0.0015582			0.074904	0.00195	0.033655	0	0.043399	-0.002925	0.035929	0.002922	0.04957	0		0.0003894
		0.038202	-0.002925	0.028459	0	0.046647	-0.002922	0.045673	-0.000972	0.04275	-0.000972		-0.0015582			0.074254	0	0.033331	-0.000972	0.044374	0	0.034955	0	0.04957	0		-0.0001944
		0.037878	-0.003897	0.028784	0.000975	0.047621	0	0.044698	-0.003897	0.041775	-0.003897		-0.0021432			0.073605	-0.001947	0.034305	0.00195	0.044698	0.000972	0.035929	0.002922	0.049245	-0.000975		0.0005844
		0.037878	-0.003897	0.030083	0.004872	0.046647	-0.002922	0.045673	-0.000972	0.04275	-0.000972		-0.0007782			0.076528	0.006822	0.034305	0.00195	0.044049	-0.000975	0.03398	-0.002925	0.04957	0		0.0009744
		0.038852	-0.000975	0.028784	0.000975	0.048921	0.0039	0.045673	-0.000972	0.04275	-0.000972		0.0003912			0.07328	-0.002922	0.034305	0.00195	0.043724	-0.00195	0.03398	-0.002925	0.04957	0		-0.0011694
		0.038852	-0.000975	0.029108	0.001947	0.047621	0	0.045673	-0.000972	0.04275	-0.000972		-0.0001944			0.073605	-0.001947	0.033006	-0.001947	0.043724	-0.00195	0.03463	-0.000975	0.048921	-0.001947		-0.0017532
		0.037878	-0.003897	0.028784	0.000975	0.047946	0.000975	0.044374	-0.004869	0.0421	-0.002922		-0.0019476			0.075229	0.002925	0.034305	0.00195	0.044698	0.000972	0.035604	0.001947	0.048271	-0.003897		0.0007794
		0.038852	-0.000975	0.029433	0.002922	0.046972	-0.001947	0.046322	0.000975	0.04275	-0.000972		6e-07			0.074579	0.000975	0.032681	-0.002922	0.044698	0.000972	0.037228	0.006819	0.048921	-0.001947		0.0007794
		0.037553	-0.004872	0.029758	0.003897	0.048921	0.0039	0.046647	0.00195	0.043724	0.00195		0.001365			0.075229	0.002925	0.033006	-0.001947	0.044698	0.000972	0.032681	-0.006822	0.04957	0		-0.0009744
		0.038852	-0.000975	0.029108	0.001947	0.047621	0	0.045023	-0.002922	0.043074	0		-0.00039			0.074904	0.00195	0.032031	-0.004872	0.045023	0.001947	0.035279	0.000972	0.048921	-0.001947		-0.00039
		0.039502	0.000975	0.030083	0.004872	0.047946	0.000975	0.045673	-0.000972	0.043074	0		0.00117			0.074254	0	0.034955	0.0039	0.04275	-0.004872	0.036254	0.003897	0.049895	0.000975		0.00078
		0.039826	0.001947	0.029433	0.002922	0.046972	-0.001947	0.044374	-0.004869	0.0421	-0.002922		-0.0009738			0.074904	0.00195	0.033655	0	0.045023	0.001947	0.035929	0.002922	0.048596	-0.002922		0.0007794
		0.038852	-0.000975	0.029758	0.003897	0.048596	0.002925	0.045023	-0.002922	0.043399	0.000975		0.00078			0.07393	-0.000972	0.03463	0.002925	0.044374	0	0.03463	-0.000975	0.050869	0.003897		0.000975
		0.036903	-0.006822	0.028784	0.000975	0.048271	0.00195	0.045023	-0.002922	0.0421	-0.002922		-0.0019482			0.074579	0.000975	0.033655	0	0.044374	0	0.036254	0.003897	0.048271	-0.003897		0.000195
		0.038527	-0.00195	0.029108	0.001947	0.047621	0	0.045673	-0.000972	0.041775	-0.003897		-0.0009744			0.07263	-0.004872	0.031707	-0.005844	0.043399	-0.002925	0.03463	-0.000975	0.047946	-0.004872		-0.0038976
		0.038852	-0.000975	0.028784	0.000975	0.049245	0.004872	0.046322	0.000975	0.042425	-0.001947		0.00078			0.074904	0.00195	0.032681	-0.002922	0.043724	-0.00195	0.034955	0	0.049245	-0.000975		-0.0007794
		0.038202	-0.002925	0.030407	0.005844	0.047946	0.000975	0.044049	-0.005844	0.043074	0		-0.00039			0.075554	0.0039	0.033006	-0.001947	0.045023	0.001947	0.034955	0	0.050545	0.002925		0.001365
		0.038202	-0.002925	0.028459	0	0.04957	0.005847	0.045348	-0.001947	0.0421	-0.002922		-0.0003894			0.073605	-0.001947	0.033655	0	0.044049	-0.000975	0.034955	0	0.048271	-0.003897		-0.0013638
		0.038202	-0.002925	0.030083	0.004872	0.046647	-0.002922	0.046322	0.000975	0.0421	-0.002922		-0.0005844			0.07263	-0.004872	0.033331	-0.000972	0.043724	-0.00195	0.034305	-0.00195	0.048921	-0.001947		-0.0023382
		0.037228	-0.005847	0.029108	0.001947	0.048271	0.00195	0.045673	-0.000972	0.042425	-0.001947		-0.0009738			0.074254	0	0.033655	0	0.044374	0	0.035604	0.001947	0.048596	-0.002922		-0.000195
		0.038852	-0.000975	0.029758	0.003897	0.047946	0.000975	0.044049	-0.005844	0.043074	0		-0.0003894			0.074579	0.000975	0.034305	0.00195	0.045023	0.001947	0.03463	-0.000975	0.048921	-0.001947		0.00039
		0.038202	-0.002925	0.030407	0.005844	0.049245	0.004872	0.044049	-0.005844	0.04275	-0.000972		0.000195			0.074254	0	0.033006	-0.001947	0.04275	-0.004872	0.035929	0.002922	0.050869	0.003897		4.16334e-18
		0.036903	-0.006822	0.029433	0.002922	0.049245	0.004872	0.046647	0.00195	0.041775	-0.003897		-0.000195			0.074254	0	0.033006	-0.001947	0.044698	0.000972	0.034305	-0.00195	0.048596	-0.002922		-0.0011694
		0.039177	0	0.028784	0.000975	0.048596	0.002925	0.044698	-0.003897	0.043724	0.00195		0.0003906			0.074579	0.000975	0.033331	-0.000972	0.044049	-0.000975	0.034955	0	0.04957	0		-0.0001944
		0.037228	-0.005847	0.029108	0.001947	0.047946	0.000975	0.046322	0.000975	0.042425	-0.001947		-0.0007794			0.07393	-0.000972	0.033655	0	0.045673	0.003897	0.034955	0	0.048921	-0.001947		0.0001956
		0.037228	-0.005847	0.028459	0	0.047946	0.000975	0.044698	-0.003897	0.041126	-0.005844		-0.0029226			0.075229	0.002925	0.03398	0.000975	0.043724	-0.00195	0.035279	0.000972	0.048271	-0.003897		-0.000195
		0.038852	-0.000975	0.029758	0.003897	0.047621	0	0.045997	0	0.043074	0		0.0005844			0.07328	-0.002922	0.033006	-0.001947	0.04275	-0.004872	0.03463	-0.000975	0.047621	-0.005847		-0.0033126
		0.038202	-0.002925	0.028134	-0.000975	0.048596	0.002925	0.046972	0.002925	0.044049	0.002925		0.000975			0.073605	-0.001947	0.03398	0.000975	0.046972	0.007794	0.034305	-0.00195	0.048921	-0.001947		0.000585
		0.038527	-0.00195	0.028784	0.000975	0.047297	-0.000972	0.046972	0.002925	0.043074	0		0.0001956			0.07393	-0.000972	0.03398	0.000975	0.043724	-0.00195	0.034305	-0.00195	0.050545	0.002925		-0.0001944
		0.038852	-0.000975	0.030732	0.006819	0.048271	0.00195	0.044374	-0.004869	0.04275	-0.000972		0.0003906			0.073605	-0.001947	0.033331	-0.000972	0.044698	0.000972	0.034305	-0.00195	0.047621	-0.005847		-0.0019488
		0.038527	-0.00195	0.030407	0.005844	0.048921	0.0039	0.045997	0	0.041775	-0.003897		0.0007794			0.07328	-0.002922	0.032356	-0.003897	0.045023	0.001947	0.034955	0	0.048271	-0.003897		-0.0017538
		0.038202	-0.002925	0.028784	0.000975	0.047946	0.000975	0.045673	-0.000972	0.041775	-0.003897		-0.0011688			0.073605	-0.001947	0.034955	0.0039	0.044374	0	0.03463	-0.000975	0.049245	-0.000975		6e-07
		0.038202	-0.002925	0.029433	0.002922	0.047946	0.000975	0.044374	-0.004869	0.041775	-0.003897		-0.0015588			0.074904	0.00195	0.033331	-0.000972	0.044698	0.000972	0.035279	0.000972	0.048271	-0.003897		-0.000195
		0.039502	0.000975	0.029758	0.003897	0.049245	0.004872	0.045997	0	0.043399	0.000975		0.0021438			0.07393	-0.000972	0.03463	0.002925	0.044049	-0.000975	0.035279	0.000972	0.048921	-0.001947		6e-07
		0.039502	0.000975	0.028134	-0.000975	0.048271	0.00195	0.044698	-0.003897	0.042425	-0.001947		-0.0007788			0.07393	-0.000972	0.033655	0	0.044698	0.000972	0.033655	-0.0039	0.049245	-0.000975		-0.000975
		0.037878	-0.003897	0.029758	0.003897	0.048271	0.00195	0.045997	0	0.0421	-0.002922		-0.0001944			0.074254	0	0.032681	-0.002922	0.045348	0.002922	0.035279	0.000972	0.049245	-0.000975		-6e-07
		0.037553	-0.004872	0.028784	0.000975	0.049245	0.004872	0.046647	0.00195	0.042425	-0.001947		0.0001956			0.07393	-0.000972	0.033006	-0.001947	0.044049	-0.000975	0.034955	0	0.04957	0		-0.0007788
		0.038852	-0.000975	0.029433	0.002922	0.048271	0.00195	0.044698	-0.003897	0.0421	-0.002922		-0.0005844			0.072955	-0.003897	0.03463	0.002925	0.044374	0	0.033655	-0.0039	0.048271	-0.003897		-0.0017538
		0.037228	-0.005847	0.028784	0.000975	0.05022	0.007797	0.045348	-0.001947	0.0421	-0.002922		-0.0003888			0.07328	-0.002922	0.032681	-0.002922	0.044374	0	0.035279	0.000972	0.048921	-0.001947		-0.0013638
		0.038527	-0.00195	0.029433	0.002922	0.049245	0.004872	0.045673	-0.000972	0.04145	-0.004872		-2.08167e-18			0.075229	0.002925	0.034305	0.00195	0.045348	0.002922	0.03398	-0.002925	0.049245	-0.000975		0.0007794
		0.038527	-0.00195	0.030083	0.004872	0.049245	0.004872	0.044698	-0.003897	0.041775	-0.003897		-2.08167e-18			0.074579	0.000975	0.032681	-0.002922	0.044698	0.000972	0.033655	-0.0039	0.049895	0.000975		-0.00078
		0.038852	-0.000975	0.028459	0	0.048596	0.002925	0.046647	0.00195	0.043074	0		0.00078			0.074254	0	0.033655	0	0.043399	-0.002925	0.034305	-0.00195	0.048271	-0.003897		-0.0017544
		0.037878	-0.003897	0.029108	0.001947	0.049895	0.006822	0.046322	0.000975	0.041126	-0.005844		6e-07			0.07393	-0.000972	0.033655	0	0.045348	0.002922	0.034305	-0.00195	0.048271	-0.003897		-0.0007794
		0.039177	0	0.029108	0.001947	0.049245	0.004872	0.045997	0	0.042425	-0.001947		0.0009744			0.07328	-0.002922	0.032031	-0.004872	0.045023	0.001947	0.036254	0.003897	0.049245	-0.000975		-0.000585
		0.038527	-0.00195	0.029433	0.002922	0.05022	0.007797	0.045997	0	0.0421	-0.002922		0.0011694			0.07393	-0.000972	0.033655	0	0.045348	0.002922	0.03463	-0.000975	0.049245	-0.000975		-4.16334e-18
		0.037878	-0.003897	0.031057	0.007794	0.047621	0	0.045023	-0.002922	0.043074	0		0.000195			0.07328	-0.002922	0.034955	0.0039	0.043399	-0.002925	0.034955	0	0.05022	0.00195		6e-07
		0.039826	0.001947	0.029433	0.002922	0.049245	0.004872	0.046322	0.000975	0.041775	-0.003897		0.0013638			0.075229	0.002925	0.034955	0.0039	0.044698	0.000972	0.03463	-0.000975	0.04957	0		0.0013644
		0.037553	-0.004872	0.029758	0.003897	0.050869	0.009744	0.045348	-0.001947	0.0421	-0.002922		0.00078			0.07393	-0.000972	0.034305	0.00195	0.044698	0.000972	0.034955	0	0.049245	-0.000975		0.000195
		0.037878	-0.003897	0.029108	0.001947	0.047621	0	0.045023	-0.002922	0.042425	-0.001947		-0.0013638			0.074579	0.000975	0.03463	0.002925	0.044049	-0.000975	0.035604	0.001947	0.048596	-0.002922		0.00039
		0.038527	-0.00195	0.028134	-0.000975	0.048921	0.0039	0.046322	0.000975	0.043399	0.000975		0.000585			0.074254	0	0.032356	-0.003897	0.044698	0.000972	0.031382	-0.010719	0.04957	0		-0.0027288
		0.038527	-0.00195	0.028784	0.000975	0.048596	0.002925	0.045348	-0.001947	0.0421	-0.002922		-0.0005838			0.073605	-0.001947	0.034305	0.00195	0.044374	0	0.036254	0.003897	0.049245	-0.000975		0.000585
		0.039502	0.000975	0.029433	0.002922	0.049245	0.004872	0.045997	0	0.041775	-0.003897		0.0009744			0.073605	-0.001947	0.034305	0.00195	0.044698	0.000972	0.035279	0.000972	0.048921	-0.001947		4.16334e-18
		0.036903	-0.006822	0.030083	0.004872	0.049245	0.004872	0.045348	-0.001947	0.043724	0.00195		0.000585			0.075229	0.002925	0.032681	-0.002922	0.044049	-0.000975	0.035279	0.000972	0.04957	0		4.16334e-18
		0.036903	-0.006822	0.029433	0.002922	0.047946	0.000975	0.043074	-0.008769	0.042425	-0.001947		-0.0027282			0.072306	-0.005844	0.035279	0.004872	0.044049	-0.000975	0.035604	0.001947	0.048596	-0.002922		-0.0005844
		0.037553	-0.004872	0.029108	0.001947	0.047621	0	0.046322	0.000975	0.043074	0		-0.00039			0.071981	-0.006819	0.03463	0.002925	0.044049	-0.000975	0.03398	-0.002925	0.048921	-0.001947		-0.0019482
		0.039177	0	0.029108	0.001947	0.048271	0.00195	0.045023	-0.002922	0.04275	-0.000972		6e-07			0.074579	0.000975	0.034305	0.00195	0.045023	0.001947	0.03398	-0.002925	0.049895	0.000975		0.0005844
		0.038527	-0.00195	0.028459	0	0.04957	0.005847	0.044698	-0.003897	0.043724	0.00195		0.00039			0.074254	0	0.035604	0.005847	0.044698	0.000972	0.034305	-0.00195	0.049245	-0.000975		0.0007788
		0.038527	-0.00195	0.031382	0.008769	0.048271	0.00195	0.046647	0.00195	0.0421	-0.002922		0.0015594			0.07328	-0.002922	0.033655	0	0.045673	0.003897	0.03463	-0.000975	0.048271	-0.003897		-0.0007794
		0.038527	-0.00195	0.028459	0	0.047621	0	0.044698	-0.003897	0.042425	-0.001947		-0.0015588			0.074254	0	0.033655	0	0.043724	-0.00195	0.034305	-0.00195	0.049245	-0.000975		-0.000975
		0.039502	0.000975	0.028459	0	0.049245	0.004872	0.044374	-0.004869	0.043724	0.00195		0.0005856			0.071981	-0.006819	0.03398	0.000975	0.044049	-0.000975	0.035279	0.000972	0.048271	-0.003897		-0.0019488
		0.038202	-0.002925	0.029108	0.001947	0.047621	0	0.044698	-0.003897	0.041775	-0.003897		-0.0017544			0.072955	-0.003897	0.034305	0.00195	0.045023	0.001947	0.034955	0	0.04957	0		8.32667e-18
		0.038202	-0.002925	0.029108	0.001947	0.048921	0.0039	0.046647	0.00195	0.043399	0.000975		0.0011694			0.073605	-0.001947	0.034955	0.0039	0.043399	-0.002925	0.034305	-0.00195	0.048596	-0.002922		-0.0011688
		0.037228	-0.005847	0.029108	0.001947	0.04957	0.005847	0.045348	-0.001947	0.04275	-0.000972		-0.0001944			0.07328	-0.002922	0.034305	0.00195	0.045023	0.001947	0.034955	0	0.048271	-0.003897		-0.0005844
		0.038852	-0.000975	0.029108	0.001947	0.049245	0.004872	0.045023	-0.002922	0.043074	0		0.0005844			0.074254	0	0.033655	0	0.044374	0	0.035279	0.000972	0.048271	-0.003897		-0.000585
		0.038202	-0.002925	0.030407	0.005844	0.04957	0.005847	0.045673	-0.000972	0.044374	0.0039		0.0023388			0.074579	0.000975	0.033655	0	0.043399	-0.002925	0.034305	-0.00195	0.05022	0.00195		-0.00039
		0.039826	0.001947	0.029433	0.002922	0.048596	0.002925	0.044698	-0.003897	0.04275	-0.000972		0.000585			0.074579	0.000975	0.036579	0.008772	0.044698	0.000972	0.034305	-0.00195	0.047297	-0.006819		0.00039
		0.035929	-0.009744	0.029433	0.002922	0.048921	0.0039	0.045997	0	0.043399	0.000975		-0.0003894			0.074904	0.00195	0.032681	-0.002922	0.044374	0	0.03463	-0.000975	0.04957	0		-0.0003894
		0.037878	-0.003897	0.028459	0	0.048596	0.002925	0.044374	-0.004869	0.0421	-0.002922		-0.0017526			0.07393	-0.000972	0.034955	0.0039	0.045023	0.001947	0.033655	-0.0039	0.050869	0.003897		0.0009744
		0.039177	0	0.029108	0.001947	0.049895	0.006822	0.046322	0.000975	0.0421	-0.002922		0.0013644			0.074254	0	0.03463	0.002925	0.045348	0.002922	0.033655	-0.0039	0.049245	-0.000975		0.0001944
		0.037228	-0.005847	0.027809	-0.00195	0.049895	0.006822	0.045023	-0.002922	0.043399	0.000975		-0.0005844			0.072955	-0.003897	0.034305	0.00195	0.045023	0.001947	0.03463	-0.000975	0.04957	0		-0.000195
		0.036903	-0.006822	0.027484	-0.002925	0.048596	0.002925	0.044698	-0.003897	0.04275	-0.000972		-0.0023382			0.07393	-0.000972	0.03398	0.000975	0.045023	0.001947	0.034955	0	0.04957	0		0.00039
		0.038202	-0.002925	0.028134	-0.000975	0.048921	0.0039	0.046647	0.00195	0.0421	-0.002922		-0.0001944			0.072955	-0.003897	0.03463	0.002925	0.044698	0.000972	0.034305	-0.00195	0.048596	-0.002922		-0.0009744
		0.035929	-0.009744	0.028459	0	0.048271	0.00195	0.044698	-0.003897	0.04275	-0.000972		-0.0025326			0.074579	0.000975	0.03398	0.000975	0.044049	-0.000975	0.033331	-0.004872	0.04957	0		-0.0007794
		0.037228	-0.005847	0.029108	0.001947	0.048596	0.002925	0.044698	-0.003897	0.044374	0.0039		-0.0001944			0.075229	0.002925	0.03398	0.000975	0.044698	0.000972	0.036254	0.003897	0.048921	-0.001947		0.0013644
		0.037878	-0.003897	0.028134	-0.000975	0.049245	0.004872	0.044698	-0.003897	0.042425	-0.001947		-0.0011688			0.07328	-0.002922	0.033331	-0.000972	0.045673	0.003897	0.034955	0	0.04957	0		6e-07
		0.038202	-0.002925	0.028134	-0.000975	0.047297	-0.000972	0.045997	0	0.042425	-0.001947		-0.0013638			0.074254	0	0.035279	0.004872	0.043074	-0.0039	0.03398	-0.002925	0.048921	-0.001947		-0.00078
		0.037553	-0.004872	0.029108	0.001947	0.048921	0.0039	0.045023	-0.002922	0.043074	0		-0.0003894			0.073605	-0.001947	0.033006	-0.001947	0.043724	-0.00195	0.033655	-0.0039	0.048921	-0.001947		-0.0023382
		0.037878	-0.003897	0.028134	-0.000975	0.050545	0.008772	0.045023	-0.002922	0.044049	0.002925		0.0007806			0.073605	-0.001947	0.034305	0.00195	0.045673	0.003897	0.035604	0.001947	0.048596	-0.002922		0.000585
		0.037228	-0.005847	0.028134	-0.000975	0.048596	0.002925	0.045673	-0.000972	0.041775	-0.003897		-0.0017532			0.07328	-0.002922	0.034305	0.00195	0.044374	0	0.034955	0	0.049245	-0.000975		-0.0003894
		0.037878	-0.003897	0.029433	0.002922	0.049245	0.004872	0.046322	0.000975	0.043399	0.000975		0.0011694			0.074904	0.00195	0.033006	-0.001947	0.044698	0.000972	0.03463	-0.000975	0.048921	-0.001947		-0.0003894
		0.037878	-0.003897	0.028134	-0.000975	0.048271	0.00195	0.046647	0.00195	0.043399	0.000975		6e-07			0.075878	0.004872	0.03463	0.002925	0.045348	0.002922	0.034305	-0.00195	0.04957	0		0.0017538
		0.037228	-0.005847	0.029433	0.002922	0.049895	0.006822	0.044698	-0.003897	0.043724	0.00195		0.00039			0.072955	-0.003897	0.033655	0	0.045348	0.002922	0.034305	-0.00195	0.048271	-0.003897		-0.0013644
		0.038202	-0.002925	0.028784	0.000975	0.048271	0.00195	0.045997	0	0.043074	0		4.16334e-18			0.07393	-0.000972	0.034955	0.0039	0.043724	-0.00195	0.033655	-0.0039	0.049245	-0.000975		-0.0007794
		0.037878	-0.003897	0.029433	0.002922	0.049245	0.004872	0.045023	-0.002922	0.043399	0.000975		0.00039			0.074579	0.000975	0.034305	0.00195	0.043724	-0.00195	0.034955	0	0.048921	-0.001947		-0.0001944
		0.037228	-0.005847	0.028459	0	0.050545	0.008772	0.046972	0.002925	0.044698	0.004872		0.0021444			0.07393	-0.000972	0.033655	0	0.045348	0.002922	0.033655	-0.0039	0.048921	-0.001947		-0.0007794
		0.037878	-0.003897	0.028459	0	0.048921	0.0039	0.045997	0	0.044049	0.002925		0.0005856			0.072955	-0.003897	0.03398	0.000975	0.043724	-0.00195	0.032356	-0.007797	0.048921	-0.001947		-0.0029232
		0.037553	-0.004872	0.028784	0.000975	0.051194	0.010719	0.046322	0.000975	0.041775	-0.003897		0.00078			0.07328	-0.002922	0.03463	0.002925	0.043724	-0.00195	0.035929	0.002922	0.04957	0		0.000195
		0.038527	-0.00195	0.029108	0.001947	0.048921	0.0039	0.045023	-0.002922	0.04275	-0.000972		6e-07			0.07328	-0.002922	0.033331	-0.000972	0.044374	0	0.033331	-0.004872	0.048596	-0.002922		-0.0023376
		0.037228	-0.005847	0.029433	0.002922	0.048921	0.0039	0.046972	0.002925	0.043724	0.00195		0.00117			0.072306	-0.005844	0.033655	0	0.044698	0.000972	0.034305	-0.00195	0.048271	-0.003897		-0.0021438
		0.038202	-0.002925	0.028459	0	0.049245	0.004872	0.044698	-0.003897	0.043399	0.000975		-0.000195			0.07328	-0.002922	0.033331	-0.000972	0.042425	-0.005847	0.032031	-0.008772	0.04957	0		-0.0037026
		0.038527	-0.00195	0.029758	0.003897	0.05022	0.007797	0.043724	-0.006819	0.043724	0.00195		0.000975			0.07393	-0.000972	0.034305	0.00195	0.044049	-0.000975	0.035929	0.002922	0.04957	0		0.000585
		0.037878	-0.003897	0.031057	0.007794	0.049245	0.004872	0.046647	0.00195	0.043399	0.000975		0.0023388			0.074254	0	0.034305	0.00195	0.045348	0.002922	0.034305	-0.00195	0.048596	-0.002922		4.16334e-18
		0.037228	-0.005847	0.028784	0.000975	0.048596	0.002925	0.045348	-0.001947	0.043074	0		-0.0007788			0.074254	0	0.034305	0.00195	0.043399	-0.002925	0.034305	-0.00195	0.05022	0.00195		-0.000195
		0.036579	-0.007794	0.02651	-0.005847	0.04957	0.005847	0.044698	-0.003897	0.043074	0		-0.0023382			0.07393	-0.000972	0.034955	0.0039	0.044049	-0.000975	0.036254	0.003897	0.048921	-0.001947		0.0007806
		0.037878	-0.003897	0.028784	0.000975	0.050545	0.008772	0.045997	0	0.044374	0.0039		0.00195			0.074904	0.00195	0.033331	-0.000972	0.043724	-0.00195	0.03463	-0.000975	0.048921	-0.001947		-0.0007788
		0.037228	-0.005847	0.028784	0.000975	0.048921	0.0039	0.045997	0	0.04275	-0.000972		-0.0003888			0.074254	0	0.034305	0.00195	0.043724	-0.00195	0.033655	-0.0039	0.048271	-0.003897		-0.0015594
		0.038202	-0.002925	0.029758	0.003897	0.049895	0.006822	0.046322	0.000975	0.043074	0		0.0017538			0.072955	-0.003897	0.034305	0.00195	0.043724	-0.00195	0.03398	-0.002925	0.047946	-0.004872		-0.0023388
		0.038202	-0.002925	0.029433	0.002922	0.05022	0.007797	0.044698	-0.003897	0.04275	-0.000972		0.000585			0.07393	-0.000972	0.032681	-0.002922	0.043724	-0.00195	0.033331	-0.004872	0.049895	0.000975		-0.0019482
		0.037228	-0.005847	0.028134	-0.000975	0.049245	0.004872	0.045673	-0.000972	0.04275	-0.000972		-0.0007788			0.075229	0.002925	0.034955	0.0039	0.043074	-0.0039	0.034955	0	0.049895	0.000975		0.00078
		0.037553	-0.004872	0.028134	-0.000975	0.047946	0.000975	0.044374	-0.004869	0.043074	0		-0.0019482			0.07328	-0.002922	0.034955	0.0039	0.043399	-0.002925	0.034305	-0.00195	0.049895	0.000975		-0.0005844
		0.038202	-0.002925	0.028459	0	0.049895	0.006822	0.047946	0.005847	0.043724	0.00195		0.0023388			0.072955	-0.003897	0.033655	0	0.043724	-0.00195	0.035279	0.000972	0.049245	-0.000975		-0.00117
		0.037228	-0.005847	0.029108	0.001947	0.05022	0.007797	0.045673	-0.000972	0.044698	0.004872		0.0015594			0.075878	0.004872	0.03398	0.000975	0.043074	-0.0039	0.033331	-0.004872	0.048271	-0.003897		-0.0013644
		0.036903	-0.006822	0.027484	-0.002925	0.048271	0.00195	0.045673	-0.000972	0.040801	-0.006819		-0.0031176			0.072955	-0.003897	0.033331	-0.000972	0.044049	-0.000975	0.033331	-0.004872	0.050545	0.002925		-0.0015582
		0.037878	-0.003897	0.028784	0.000975	0.048596	0.002925	0.045997	0	0.04275	-0.000972		-0.0001938			0.075229	0.002925	0.034955	0.0039	0.0421	-0.006822	0.034955	0	0.048921	-0.001947		-0.0003888
		0.038527	-0.00195	0.029108	0.001947	0.048596	0.002925	0.045348	-0.001947	0.044049	0.002925		0.00078			0.07393	-0.000972	0.034955	0.0039	0.045023	0.001947	0.033331	-0.004872	0.05022	0.00195		0.0003906
		0.037553	-0.004872	0.02716	-0.003897	0.048921	0.0039	0.046647	0.00195	0.0421	-0.002922		-0.0011682			0.074254	0	0.03398	0.000975	0.044049	-0.000975	0.03463	-0.000975	0.049895	0.000975		4.16334e-18
		0.037553	-0.004872	0.027484	-0.002925	0.048921	0.0039	0.046322	0.000975	0.042425	-0.001947		-0.0009738			0.075554	0.0039	0.034955	0.0039	0.043399	-0.002925	0.034305	-0.00195	0.049245	-0.000975		0.00039
		0.038202	-0.002925	0.029108	0.001947	0.047621	0	0.045997	0	0.043074	0		-0.0001956			0.074579	0.000975	0.034305	0.00195	0.043724	-0.00195	0.033006	-0.005847	0.049895	0.000975		-0.0007794
		0.037228	-0.005847	0.028134	-0.000975	0.048921	0.0039	0.045348	-0.001947	0.043399	0.000975		-0.0007788			0.07393	-0.000972	0.034305	0.00195	0.042425	-0.005847	0.034305	-0.00195	0.049895	0.000975		-0.0011688
		0.037228	-0.005847	0.028459	0	0.048271	0.00195	0.045997	0	0.04275	-0.000972		-0.0009738			0.075229	0.002925	0.034305	0.00195	0.044374	0	0.034305	-0.00195	0.049245	-0.000975		0.00039
		0.037553	-0.004872	0.028459	0	0.047946	0.000975	0.044698	-0.003897	0.042425	-0.001947		-0.0019482			0.074254	0	0.033331	-0.000972	0.04275	-0.004872	0.03463	-0.000975	0.050545	0.002925		-0.0007788
		0.038527	-0.00195	0.028134	-0.000975	0.048921	0.0039	0.044698	-0.003897	0.04275	-0.000972		-0.0007788			0.074904	0.00195	0.033331	-0.000972	0.044049	-0.000975	0.033655	-0.0039	0.048271	-0.003897		-0.0015588
		0.038527	-0.00195	0.028134	-0.000975	0.048596	0.002925	0.046322	0.000975	0.044049	0.002925		0.00078			0.074579	0.000975	0.03398	0.000975	0.044698	0.000972	0.035279	0.000972	0.048596	-0.002922		0.0001944
		0.037878	-0.003897	0.028459	0	0.048596	0.002925	0.045348	-0.001947	0.043399	0.000975		-0.0003888			0.07393	-0.000972	0.03463	0.002925	0.043724	-0.00195	0.033006	-0.005847	0.048596	-0.002922		-0.0017532
		0.038852	-0.000975	0.029433	0.002922	0.048921	0.0039	0.045023	-0.002922	0.042425	-0.001947		0.0001956			0.074254	0	0.03398	0.000975	0.044374	0	0.034305	-0.00195	0.049895	0.000975		4.16334e-18
		0.037553	-0.004872	0.029108	0.001947	0.047946	0.000975	0.046972	0.002925	0.043399	0.000975		0.00039			0.074254	0	0.03398	0.000975	0.044374	0	0.03398	-0.002925	0.049895	0.000975		-0.000195
		0.037878	-0.003897	0.029433	0.002922	0.048596	0.002925	0.046322	0.000975	0.04275	-0.000972		0.0003906			0.074579	0.000975	0.034955	0.0039	0.044374	0	0.035279	0.000972	0.05022	0.00195		0.0015594
		0.038527	-0.00195	0.027809	-0.00195	0.04957	0.005847	0.045673	-0.000972	0.04145	-0.004872		-0.0007794			0.071981	-0.006819	0.032681	-0.002922	0.044374	0	0.034305	-0.00195	0.049245	-0.000975		-0.0025332
		0.036254	-0.008769	0.029108	0.001947	0.048921	0.0039	0.045348	-0.001947	0.044049	0.002925		-0.0003888			0.075878	0.004872	0.035279	0.004872	0.043399	-0.002925	0.03398	-0.002925	0.049895	0.000975		0.0009738
		0.036579	-0.007794	0.029108	0.001947	0.04957	0.005847	0.046647	0.00195	0.04275	-0.000972		0.0001956			0.074254	0	0.033331	-0.000972	0.043399	-0.002925	0.03463	-0.000975	0.049245	-0.000975		-0.0011694
		0.038202	-0.002925	0.027484	-0.002925	0.048271	0.00195	0.045348	-0.001947	0.043074	0		-0.0011694			0.075229	0.002925	0.03463	0.002925	0.044374	0	0.034305	-0.00195	0.048921	-0.001947		0.0003906
		0.038852	-0.000975	0.028459	0	0.047621	0	0.045997	0	0.043074	0		-0.000195			0.07393	-0.000972	0.03398	0.000975	0.044698	0.000972	0.032681	-0.006822	0.049245	-0.000975		-0.0013644
		0.037553	-0.004872	0.028459	0	0.048921	0.0039	0.045348	-0.001947	0.042425	-0.001947		-0.0009732			0.073605	-0.001947	0.032356	-0.003897	0.044698	0.000972	0.034955	0	0.050869	0.003897		-0.000195
		0.036903	-0.006822	0.029108	0.001947	0.046972	-0.001947	0.045023	-0.002922	0.043074	0		-0.0019488			0.075229	0.002925	0.033655	0	0.044049	-0.000975	0.033331	-0.004872	0.048596	-0.002922		-0.0011688
		0.037228	-0.005847	0.028459	0	0.048921	0.0039	0.047297	0.0039	0.04275	-0.000972		0.0001962			0.073605	-0.001947	0.033655	0	0.043724	-0.00195	0.034305	-0.00195	0.048921	-0.001947		-0.0015588
		0.037878	-0.003897	0.027809	-0.00195	0.04957	0.005847	0.045023	-0.002922	0.044374	0.0039		0.0001956			0.072955	-0.003897	0.033655	0	0.043399	-0.002925	0.034955	0	0.04957	0		-0.0013644
		0.037228	-0.005847	0.030732	0.006819	0.048271	0.00195	0.044698	-0.003897	0.043724	0.00195		0.000195			0.075554	0.0039	0.033331	-0.000972	0.045348	0.002922	0.034955	0	0.048921	-0.001947		0.0007806
		0.035929	-0.009744	0.028784	0.000975	0.048921	0.0039	0.045348	-0.001947	0.04275	-0.000972		-0.0015576			0.074904	0.00195	0.033006	-0.001947	0.043074	-0.0039	0.034955	0	0.049245	-0.000975		-0.0009744
		0.038202	-0.002925	0.027809	-0.00195	0.047946	0.000975	0.045348	-0.001947	0.043724	0.00195		-0.0007794			0.075554	0.0039	0.033006	-0.001947	0.045023	0.001947	0.03463	-0.000975	0.05022	0.00195		0.000975
		0.036579	-0.007794	0.028459	0	0.047621	0	0.045997	0	0.043724	0.00195		-0.0011688			0.075878	0.004872	0.03398	0.000975	0.043724	-0.00195	0.033331	-0.004872	0.047946	-0.004872		-0.0011694
		0.038202	-0.002925	0.028459	0	0.047297	-0.000972	0.045348	-0.001947	0.0421	-0.002922		-0.0017532			0.07328	-0.002922	0.033006	-0.001947	0.043399	-0.002925	0.03398	-0.002925	0.05022	0.00195		-0.0017538
		0.037228	-0.005847	0.028134	-0.000975	0.049245	0.004872	0.045997	0	0.04275	-0.000972		-0.0005844			0.074579	0.000975	0.035279	0.004872	0.043074	-0.0039	0.035604	0.001947	0.050545	0.002925		0.0013638
		0.037878	-0.003897	0.029108	0.001947	0.048271	0.00195	0.047297	0.0039	0.044374	0.0039		0.00156			0.072955	-0.003897	0.034305	0.00195	0.044049	-0.000975	0.033331	-0.004872	0.048596	-0.002922		-0.0021432
		0.037878	-0.003897	0.030083	0.004872	0.048271	0.00195	0.045673	-0.000972	0.041775	-0.003897		-0.0003888			0.075878	0.004872	0.032681	-0.002922	0.043724	-0.00195	0.03463	-0.000975	0.048596	-0.002922		-0.0007794
		0.037228	-0.005847	0.028134	-0.000975	0.048921	0.0039	0.045673	-0.000972	0.042425	-0.001947		-0.0011682			0.074254	0	0.032356	-0.003897	0.043399	-0.002925	0.034305	-0.00195	0.04957	0		-0.0017544
		0.037553	-0.004872	0.030083	0.004872	0.048271	0.00195	0.045997	0	0.042425	-0.001947		6e-07			0.07263	-0.004872	0.034305	0.00195	0.044698	0.000972	0.035279	0.000972	0.048596	-0.002922		-0.00078
		0.036903	-0.006822	0.028784	0.000975	0.048271	0.00195	0.045997	0	0.044374	0.0039		6e-07			0.074254	0	0.03398	0.000975	0.043724	-0.00195	0.033006	-0.005847	0.049895	0.000975		-0.0011694
		0.037878	-0.003897	0.029433	0.002922	0.046322	-0.003897	0.046647	0.00195	0.042425	-0.001947		-0.0009738			0.075554	0.0039	0.031707	-0.005844	0.043399	-0.002925	0.03463	-0.000975	0.048596	-0.002922		-0.0017532
		0.036903	-0.006822	0.028784	0.000975	0.047946	0.000975	0.045997	0	0.043399	0.000975		-0.0007794			0.075878	0.004872	0.033655	0	0.044049	-0.000975	0.03398	-0.002925	0.04957	0		0.0001944
		0.038852	-0.000975	0.030083	0.004872	0.04957	0.005847	0.045673	-0.000972	0.043399	0.000975		0.0019494			0.07393	-0.000972	0.033006	-0.001947	0.044049	-0.000975	0.033331	-0.004872	0.048271	-0.003897		-0.0025326
		0.037553	-0.004872	0.027809	-0.00195	0.049245	0.004872	0.045997	0	0.044374	0.0039		0.00039			0.074904	0.00195	0.033655	0	0.043074	-0.0039	0.036254	0.003897	0.04957	0		0.0003894
		0.036903	-0.006822	0.029108	0.001947	0.047297	-0.000972	0.046972	0.002925	0.04275	-0.000972		-0.0007788			0.076203	0.005847	0.033331	-0.000972	0.044374	0	0.03398	-0.002925	0.049245	-0.000975		0.000195
		0.038202	-0.002925	0.027809	-0.00195	0.047297	-0.000972	0.045023	-0.002922	0.040476	-0.007794		-0.0033126			0.074254	0	0.033655	0	0.044049	-0.000975	0.034955	0	0.050869	0.003897		0.0005844
		0.036579	-0.007794	0.028459	0	0.048921	0.0039	0.044374	-0.004869	0.042425	-0.001947		-0.002142			0.074254	0	0.032356	-0.003897	0.045673	0.003897	0.035279	0.000972	0.04957	0		0.0001944
		0.036579	-0.007794	0.030732	0.006819	0.04957	0.005847	0.046647	0.00195	0.043399	0.000975		0.0015594			0.074254	0	0.03398	0.000975	0.043399	-0.002925	0.03398	-0.002925	0.048921	-0.001947		-0.0013644
		0.037878	-0.003897	0.028784	0.000975	0.047297	-0.000972	0.044698	-0.003897	0.042425	-0.001947		-0.0019476			0.073605	-0.001947	0.034305	0.00195	0.044049	-0.000975	0.03463	-0.000975	0.04957	0		-0.0003894
		0.038202	-0.002925	0.027484	-0.002925	0.048271	0.00195	0.045023	-0.002922	0.04275	-0.000972		-0.0015588			0.074579	0.000975	0.033006	-0.001947	0.043399	-0.002925	0.033331	-0.004872	0.048921	-0.001947		-0.0021432
		0.037878	-0.003897	0.029433	0.002922	0.047297	-0.000972	0.045673	-0.000972	0.043399	0.000975		-0.0003888			0.074254	0	0.033655	0	0.044049	-0.000975	0.034955	0	0.05022	0.00195		0.000195
		0.038202	-0.002925	0.029758	0.003897	0.049245	0.004872	0.045673	-0.000972	0.044049	0.002925		0.0015594			0.073605	-0.001947	0.033655	0	0.043399	-0.002925	0.035279	0.000972	0.048596	-0.002922		-0.0013644
[truncated: 3,004 more rows]

## Sheet: Tetanus-FIDAS
																AI1		AI1		AI1		AI1		AI1
																mN-m		mN-m		mN-m		mN-m		mN-m
																3		3		3		3		3
																0		0		0		0		0
																30		30		30		30		30
																Stimulator		Stimulator		Stimulator		Stimulator		Stimulator
		M77®		M78®		M199®		M83®		M53®						M77(L)		M78(L)		M199(L)		M83(L)		M53(L)
		AI1		AI1		AI1		AI1		AI1						AI1		AI1		AI1		AI1		AI1
		0.037878	0	0.029758	0	0.047946	0	0.045673	0	0.04275	0		0			0.07263	0	0.034305	0	0.044374	0	0.033655	0	0.052818	0		0
		0.036903	-0.002925	0.030083	0	0.048271	0	0.044374	-0.003897	0.041775	-0.002925		-0.0019494			0.071656	-0.002922	0.033006	-0.003897	0.045023	0.001947	0.03398	0.000975	0.053468	0.00195		-0.0003894
		0.037553	-0.000975	0.031382	0.003897	0.049895	0.004872	0.045023	-0.00195	0.043724	0.002922		0.0017532			0.071006	-0.004872	0.033331	-0.002922	0.043074	-0.0039	0.032681	-0.002922	0.051844	-0.002922		-0.0035076
		0.035279	-0.007797	0.028459	-0.004872	0.048596	0.000975	0.045997	0.000972	0.043399	0.001947		-0.001755			0.071981	-0.001947	0.03398	-0.000975	0.044374	0	0.034305	0.00195	0.051519	-0.003897		-0.0009738
		0.037228	-0.00195	0.029108	-0.002925	0.049895	0.004872	0.044698	-0.002925	0.043074	0.000972		-0.0003912			0.071981	-0.001947	0.035279	0.002922	0.042425	-0.005847	0.034305	0.00195	0.053792	0.002922		4.16334e-18
		0.037228	-0.00195	0.028784	-0.003897	0.048921	0.00195	0.043724	-0.005847	0.043399	0.001947		-0.0015594			0.071331	-0.003897	0.033331	-0.002922	0.043399	-0.002925	0.034955	0.0039	0.054117	0.003897		-0.0003894
		0.037553	-0.000975	0.030732	0.001947	0.048921	0.00195	0.045997	0.000972	0.043074	0.000972		0.0009732			0.074254	0.004872	0.035604	0.003897	0.044374	0	0.03463	0.002925	0.050869	-0.005847		0.0011694
		0.037553	-0.000975	0.030407	0.000972	0.048921	0.00195	0.043399	-0.006822	0.04275	0		-0.000975			0.071656	-0.002922	0.033006	-0.003897	0.043724	-0.00195	0.032356	-0.003897	0.052493	-0.000975		-0.0027282
		0.037878	0	0.029758	-0.000975	0.048271	0	0.045997	0.000972	0.04275	0		-6e-07			0.072306	-0.000972	0.034305	0	0.044374	0	0.03463	0.002925	0.050869	-0.005847		-0.0007788
		0.037553	-0.000975	0.031057	0.002922	0.05022	0.005847	0.046322	0.001947	0.0421	-0.00195		0.0015582			0.071656	-0.002922	0.03398	-0.000975	0.042425	-0.005847	0.03398	0.000975	0.053468	0.00195		-0.0013638
		0.037553	-0.000975	0.028784	-0.003897	0.04957	0.003897	0.045023	-0.00195	0.043399	0.001947		-0.0001956			0.072306	-0.000972	0.034305	0	0.044374	0	0.032681	-0.002922	0.052169	-0.001947		-0.0011682
		0.036254	-0.004872	0.031057	0.002922	0.048271	0	0.045023	-0.00195	0.043399	0.001947		-0.0003906			0.071981	-0.001947	0.033655	-0.00195	0.043399	-0.002925	0.03463	0.002925	0.053468	0.00195		-0.0003894
		0.037553	-0.000975	0.029108	-0.002925	0.048271	0	0.045023	-0.00195	0.044374	0.004872		-0.0001956			0.071331	-0.003897	0.035929	0.004872	0.043399	-0.002925	0.033655	0	0.053468	0.00195		8.32667e-18
		0.036903	-0.002925	0.029108	-0.002925	0.04957	0.003897	0.045023	-0.00195	0.04145	-0.0039		-0.0015606			0.072306	-0.000972	0.03398	-0.000975	0.044374	0	0.033006	-0.001947	0.052493	-0.000975		-0.0009738
		0.036254	-0.004872	0.029758	-0.000975	0.046647	-0.004872	0.045023	-0.00195	0.044374	0.004872		-0.0015594			0.071331	-0.003897	0.033331	-0.002922	0.045023	0.001947	0.033006	-0.001947	0.052493	-0.000975		-0.0015588
		0.036903	-0.002925	0.031057	0.002922	0.048271	0	0.044698	-0.002925	0.04275	0		-0.0005856			0.071331	-0.003897	0.03463	0.000975	0.043724	-0.00195	0.034955	0.0039	0.052818	0		-0.0001944
		0.036254	-0.004872	0.030083	0	0.048271	0	0.045673	0	0.043399	0.001947		-0.000585			0.070682	-0.005844	0.03463	0.000975	0.044698	0.000972	0.034305	0.00195	0.051844	-0.002922		-0.0009738
		0.037228	-0.00195	0.029433	-0.00195	0.047946	-0.000975	0.045023	-0.00195	0.041775	-0.002925		-0.00195			0.071981	-0.001947	0.034305	0	0.043399	-0.002925	0.033331	-0.000972	0.053468	0.00195		-0.0007788
		0.036903	-0.002925	0.029758	-0.000975	0.049895	0.004872	0.044698	-0.002925	0.04275	0		-0.0003906			0.071981	-0.001947	0.033331	-0.002922	0.04275	-0.004872	0.034955	0.0039	0.052818	0		-0.0011682
		0.036903	-0.002925	0.028784	-0.003897	0.04957	0.003897	0.043724	-0.005847	0.044049	0.003897		-0.000975			0.07263	0	0.03398	-0.000975	0.044698	0.000972	0.03398	0.000975	0.051519	-0.003897		-0.000585
		0.037553	-0.000975	0.029433	-0.00195	0.048596	0.000975	0.045997	0.000972	0.043724	0.002922		0.0003888			0.071656	-0.002922	0.032681	-0.004872	0.042425	-0.005847	0.034955	0.0039	0.052493	-0.000975		-0.0021432
		0.037553	-0.000975	0.030083	0	0.048921	0.00195	0.044049	-0.004872	0.043399	0.001947		-0.00039			0.071981	-0.001947	0.034955	0.00195	0.044049	-0.000975	0.034305	0.00195	0.052818	0		0.0001956
		0.036903	-0.002925	0.028459	-0.004872	0.048921	0.00195	0.045673	0	0.042425	-0.000975		-0.0013644			0.071006	-0.004872	0.035604	0.003897	0.045023	0.001947	0.033655	0	0.052493	-0.000975		-6e-07
		0.036579	-0.003897	0.029108	-0.002925	0.048271	0	0.045673	0	0.04275	0		-0.0013644			0.071331	-0.003897	0.034305	0	0.043724	-0.00195	0.03398	0.000975	0.052493	-0.000975		-0.0011694
		0.037228	-0.00195	0.029108	-0.002925	0.049245	0.002922	0.044374	-0.003897	0.042425	-0.000975		-0.001365			0.071656	-0.002922	0.033006	-0.003897	0.044374	0	0.033006	-0.001947	0.053468	0.00195		-0.0013632
		0.036903	-0.002925	0.029758	-0.000975	0.048921	0.00195	0.045673	0	0.042425	-0.000975		-0.000585			0.071331	-0.003897	0.033331	-0.002922	0.044374	0	0.03463	0.002925	0.051844	-0.002922		-0.0013632
		0.037553	-0.000975	0.030083	0	0.047946	-0.000975	0.045673	0	0.042425	-0.000975		-0.000585			0.071331	-0.003897	0.033006	-0.003897	0.043724	-0.00195	0.03398	0.000975	0.053468	0.00195		-0.0013638
		0.037878	0	0.030083	0	0.049895	0.004872	0.044374	-0.003897	0.043074	0.000972		0.0003894			0.07328	0.00195	0.03398	-0.000975	0.043724	-0.00195	0.033655	0	0.051844	-0.002922		-0.0007794
		0.036903	-0.002925	0.029108	-0.002925	0.048921	0.00195	0.043724	-0.005847	0.043074	0.000972		-0.001755			0.071981	-0.001947	0.035279	0.002922	0.043074	-0.0039	0.033006	-0.001947	0.052493	-0.000975		-0.0011694
		0.037228	-0.00195	0.029108	-0.002925	0.048596	0.000975	0.044698	-0.002925	0.044374	0.004872		-0.0003906			0.071331	-0.003897	0.03398	-0.000975	0.044374	0	0.032681	-0.002922	0.053468	0.00195		-0.0011688
		0.036254	-0.004872	0.029758	-0.000975	0.048271	0	0.045023	-0.00195	0.0421	-0.00195		-0.0019494			0.07263	0	0.033006	-0.003897	0.043399	-0.002925	0.03463	0.002925	0.051519	-0.003897		-0.0015588
		0.037553	-0.000975	0.030083	0	0.049245	0.002922	0.044698	-0.002925	0.044049	0.003897		0.0005838			0.071981	-0.001947	0.035279	0.002922	0.043399	-0.002925	0.033655	0	0.051519	-0.003897		-0.0011694
		0.037553	-0.000975	0.029433	-0.00195	0.048596	0.000975	0.044049	-0.004872	0.0421	-0.00195		-0.0017544			0.071656	-0.002922	0.033655	-0.00195	0.043724	-0.00195	0.033331	-0.000972	0.053468	0.00195		-0.0011688
		0.035604	-0.006822	0.029108	-0.002925	0.048596	0.000975	0.044049	-0.004872	0.043074	0.000972		-0.0025344			0.071331	-0.003897	0.033331	-0.002922	0.045023	0.001947	0.034305	0.00195	0.051519	-0.003897		-0.0013638
		0.037228	-0.00195	0.028459	-0.004872	0.048596	0.000975	0.044049	-0.004872	0.043074	0.000972		-0.0019494			0.071981	-0.001947	0.035604	0.003897	0.043074	-0.0039	0.033655	0	0.052169	-0.001947		-0.0007794
		0.037228	-0.00195	0.030083	0	0.047946	-0.000975	0.046322	0.001947	0.042425	-0.000975		-0.0003906			0.071981	-0.001947	0.033655	-0.00195	0.043399	-0.002925	0.03398	0.000975	0.052818	0		-0.0011694
		0.036903	-0.002925	0.028784	-0.003897	0.048921	0.00195	0.044049	-0.004872	0.04275	0		-0.0019488			0.072306	-0.000972	0.03398	-0.000975	0.043724	-0.00195	0.034955	0.0039	0.052169	-0.001947		-0.0003888
		0.037553	-0.000975	0.030083	0	0.048921	0.00195	0.044049	-0.004872	0.0421	-0.00195		-0.0011694			0.071981	-0.001947	0.033655	-0.00195	0.043724	-0.00195	0.03398	0.000975	0.054442	0.004872		4.16334e-18
		0.037553	-0.000975	0.029433	-0.00195	0.04957	0.003897	0.045023	-0.00195	0.043074	0.000972		-1.2e-06			0.071006	-0.004872	0.033331	-0.002922	0.04275	-0.004872	0.034305	0.00195	0.051519	-0.003897		-0.0029226
		0.038202	0.000972	0.028459	-0.004872	0.048271	0	0.046322	0.001947	0.042425	-0.000975		-0.0005856			0.071656	-0.002922	0.03398	-0.000975	0.043724	-0.00195	0.03463	0.002925	0.053143	0.000975		-0.0003894
		0.037553	-0.000975	0.030083	0	0.047621	-0.00195	0.044698	-0.002925	0.04275	0		-0.00117			0.071656	-0.002922	0.033006	-0.003897	0.042425	-0.005847	0.03398	0.000975	0.052818	0		-0.0023382
		0.037878	0	0.030407	0.000972	0.048271	0	0.043074	-0.007797	0.043074	0.000972		-0.0011706			0.071006	-0.004872	0.034305	0	0.04275	-0.004872	0.03398	0.000975	0.052169	-0.001947		-0.0021432
		0.037553	-0.000975	0.030083	0	0.048596	0.000975	0.044049	-0.004872	0.043074	0.000972		-0.00078			0.072306	-0.000972	0.03398	-0.000975	0.04275	-0.004872	0.033006	-0.001947	0.052818	0		-0.0017532
		0.038202	0.000972	0.030083	0	0.048921	0.00195	0.045023	-0.00195	0.043724	0.002922		0.0007788			0.071981	-0.001947	0.033655	-0.00195	0.043724	-0.00195	0.034305	0.00195	0.054117	0.003897		4.16334e-18
		0.036579	-0.003897	0.028784	-0.003897	0.048271	0	0.045997	0.000972	0.042425	-0.000975		-0.0015594			0.07328	0.00195	0.033655	-0.00195	0.043074	-0.0039	0.03463	0.002925	0.052493	-0.000975		-0.00039
		0.036903	-0.002925	0.030083	0	0.048271	0	0.044374	-0.003897	0.043074	0.000972		-0.00117			0.071981	-0.001947	0.034305	0	0.043724	-0.00195	0.035279	0.004872	0.053143	0.000975		0.00039
		0.037878	0	0.029433	-0.00195	0.048921	0.00195	0.045673	0	0.043399	0.001947		0.0003894			0.070682	-0.005844	0.033655	-0.00195	0.043074	-0.0039	0.034955	0.0039	0.052493	-0.000975		-0.0017538
		0.039177	0.003897	0.029433	-0.00195	0.047621	-0.00195	0.043724	-0.005847	0.043399	0.001947		-0.0007806			0.071331	-0.003897	0.034955	0.00195	0.044049	-0.000975	0.03463	0.002925	0.052818	0		6e-07
		0.036254	-0.004872	0.02716	-0.008769	0.047297	-0.002922	0.045673	0	0.045023	0.006819		-0.0019488			0.070032	-0.007794	0.032031	-0.006822	0.043724	-0.00195	0.034305	0.00195	0.051844	-0.002922		-0.0035076
[truncated: 9,952 more rows]

## Sheet: twitch-FIDAS (mN.mkg)
		12.5gr		17.1		18.4		15.8		17.6						12.5gr		17.1		18.4		15.8		17.6
		M77 (R)		M78®		M199®		M83®		M53®						M77(L)		M78(L)		M199(L)		M83(L)		M53(L)
[truncated: 5,004 more rows]

## Sheet: Tetanus-FIDAS (mN.mkg)
																AI1		AI1		AI1		AI1		AI1
[truncated: 10,011 more rows]
