# Supplementary material for: Methionine adenosyltransferase2A inhibition restores metabolism to improve regenerative capacity and strength of aged skeletal muscle
Source: Nat Commun. 2023 Feb 16;14:886. doi: 10.1038/s41467-023-36483-3 (PMC9935517; doi:10.1038/s41467-023-36483-3)
Supplement: Supplementary file 8 — Source Data [file 41467_2023_36483_MOESM8_ESM.zip › Source Data files/Fig 8E.xlsx]

## Sheet: Template
	manual analysis				Force-Frequency			Fatigue
	Maximum Force	1/2 RT			Frequency	Max Force		Time	Max Force	#
					10			3		0
					20			6		1
					35			9		2
					50			12		3
					65			15		4
					80			18		5
					100			21		6
					125			24		7
					150			27		8
					200			30		9
								33		10
								36		11
								39		12
								42		13
								45		14
								48		15
								51		16
								54		17
								57		18
								60		19
								63		20
								66		21
								69		22
								72		23
								75		24
								78		25
								81		26
								84		27
								87		28
								90		29
								93		30
								96		31
								99		32
								102		33
								105		34
								108		35
								111		36
								114		37
								117		38
								120		39
								123		40
								126		41
								129		42
								132		43
								135		44
								138		45
								141		46
								144		47
								147		48
								150		49
								153		50
								156		51
								159		52
								162		53
								165		54
								168		55
								171		56
								174		57
								177		58
								180		59

## Sheet: All together
	Animal Tag	Maximum Twitch Force		Animal Tag	1/2 RT		Frequency	100R	100L	200R	200L	3R	3L	4R	4L	97R	97L
	100R	0.740598		100R	0.007171		10	1.00755	0.696406	0.786636	0.37961	1.0276	0.426054	0.959665	0.922529	1.21302	0.636099
	100L	0.491544		100L	0.008341		20	0.893939	0.787805	0.67514	0.543215	0.858713	0.425494	0.950041	0.743434	1.22937	0.507715
	200R	0.727771		200R	0.006298		35	1.25227	1.21438	0.860432	0.759678	1.00285	0.605196	1.26453	0.956288	1.59718	0.747467
	200L	0.309571		200L	0.007916		50	2.08932	2.50155	1.34623	1.38283	1.43807	1.00781	1.99852	1.38463	2.82681	1.01507
	3R	0.916844		3R	0.006201		65	3.91335	3.36973	2.37683	2.26865	2.05897	1.70951	3.59213	2.2645	4.69578	1.17021
	3L	0.287763		3L	0.006165		80	4.91834	3.60871	3.43129	2.61046	2.89176	2.10431	4.99174	3.01128	5.65297	1.27323
	4R	0.758295		4R	0.007835		100	5.25586	3.65494	3.88544	2.84448	3.1304	2.44211	5.44174	3.19595	5.60764	1.41689
	4L	0.817527		4L	0.006309		125	5.41763	3.61198	4.09379	2.87304	3.32329	2.4581	5.63259	3.26968	5.23978	1.64398
	97R	0.728315		97R	0.01053		150	5.37262	3.50354	4.17297	2.94807	3.33326	2.44282	5.72647	3.25515	4.79567	1.8746
	97L	0.51544		97L	0.006606		200	5.09309	3.36722	4.23858	3.3544	3.64042	2.35605	5.80759	3.3272	5.60838	2.13261
		R	L
		0.740598	0.491544				13.2		16		17.5		13.4		13.6
		0.727771	0.309571
		0.916844	0.287763				F3®		F4®		M97®		F100®		F200®
		0.758295	0.817527				1.0276	77.8481	0.959665	59.9791	1.21302	69.3154	1.00755	75.1905	0.786636	57.8409
		0.728315	0.51544				0.858713	65.054	0.950041	59.3776	1.22937	70.2499	0.893939	66.7119	0.67514	49.6426
							1.00285	75.9735	1.26453	79.033	1.59718	91.2675	1.25227	93.4531	0.860432	63.2671
							1.43807	108.945	1.99852	124.908	2.82681	161.532	2.08932	155.919	1.34623	98.9872
		0.774365	0.484369				2.05897	155.982	3.59213	224.508	4.69578	268.33	3.91335	292.041	2.37683	174.767
							2.89176	219.073	4.99174	311.984	5.65297	323.027	4.91834	367.041	3.43129	252.301
							3.1304	237.151	5.44174	340.108	5.60764	320.436	5.25586	392.228	3.88544	285.694
							3.32329	251.765	5.63259	352.037	5.23978	299.416	5.41763	404.3	4.09379	301.014
							3.33326	252.52	5.72647	357.904	4.79567	274.038	5.37262	400.942	4.17297	306.836
							3.64042	275.79	5.80759	362.974	5.60838	320.479	5.09309	380.081	4.23858	311.66
								0		0		0		0		0
								0		0		0		0		0
								0		0		0		0		0
							0.426054	32.2768	0.922529	57.6581	0.636099	36.3485	0.696406	51.9706	0.37961	27.9125
							0.425494	32.2344	0.743434	46.4646	0.507715	29.0123	0.787805	58.7914	0.543215	39.9423
							0.605196	45.8482	0.956288	59.768	0.747467	42.7124	1.21438	90.6254	0.759678	55.8587
							1.00781	76.3493	1.38463	86.5394	1.01507	58.0043	2.50155	186.683	1.38283	101.679
							1.70951	129.509	2.2645	141.531	1.17021	66.869	3.36973	251.472	2.26865	166.813
							2.10431	159.418	3.01128	188.205	1.27323	72.7562	3.60871	269.307	2.61046	191.945
							2.44211	185.008	3.19595	199.747	1.41689	80.9651	3.65494	272.757	2.84448	209.153
							2.4581	186.219	3.26968	204.355	1.64398	93.9419	3.61198	269.55	2.87304	211.253
							2.44282	185.062	3.25515	203.447	1.8746	107.12	3.50354	261.458	2.94807	216.77
							2.35605	178.488	3.3272	207.95	2.13261	121.863	3.36722	251.285	3.3544	246.647

## Sheet: 100 Left
	manual analysis				Force-Frequency			Fatigue
	Maximum Force	1/2 RT			Frequency	Max Force		Time	Max Force	#
	0.451947	0.008366			10	0.696406		3		0
	0.491544	0.008341			20	0.787805		6		1				10	0.696406
	0.536009	0.008731			35	1.21438		9		2				20	0.787805
					50	2.50155		12		3				35	1.21438
					65	3.36973		15		4				50	2.50155
					80	3.60871		18		5				65	3.36973
					100	3.65494		21		6				80	3.60871
					125	3.61198		24		7				100	3.65494
					150	3.50354		27		8				125	3.61198
					200	3.36722		30		9				150	3.50354
								33		10				200	3.36722
								36		11
								39		12
								42		13
								45		14
								48		15
								51		16
								54		17
								57		18
								60		19
								63		20
								66		21
								69		22
								72		23
								75		24
								78		25
								81		26
								84		27
								87		28
								90		29
								93		30
								96		31
								99		32
								102		33
								105		34
								108		35
								111		36
								114		37
								117		38
								120		39
								123		40
								126		41
								129		42
								132		43
								135		44
								138		45
								141		46
								144		47
								147		48
								150		49
								153		50
								156		51
								159		52
								162		53
								165		54
								168		55
								171		56
								174		57
								177		58
								180		59

## Sheet: 100 Right
	manual analysis				Force-Frequency			Fatigue
	Maximum Force	1/2 RT			Frequency	Max Force		Time	Max Force	#
	0.732077	0.007513			10	1.00755		3		0				10	1.00755
	0.740598	0.007171			20	0.893939		6		1				20	0.893939
					35	1.25227		9		2				35	1.25227
					50	2.08932		12		3				50	2.08932
					65	3.91335		15		4				65	3.91335
					80	4.91834		18		5				80	4.91834
					100	5.25586		21		6				100	5.25586
					125	5.41763		24		7				125	5.41763
					150	5.37262		27		8				150	5.37262
					200	5.09309		30		9				200	5.09309
								33		10
								36		11
								39		12
								42		13
								45		14
								48		15
								51		16
								54		17
								57		18
								60		19
								63		20
								66		21
								69		22
								72		23
								75		24
								78		25
								81		26
								84		27
								87		28
								90		29
								93		30
								96		31
								99		32
								102		33
								105		34
								108		35
								111		36
								114		37
								117		38
								120		39
								123		40
								126		41
								129		42
								132		43
								135		44
								138		45
								141		46
								144		47
								147		48
								150		49
								153		50
								156		51
								159		52
								162		53
								165		54
								168		55
								171		56
								174		57
								177		58
								180		59

## Sheet: 200 Left
	manual analysis				Force-Frequency			Fatigue
	Maximum Force	1/2 RT			Frequency	Max Force		Time	Max Force	#
	0.292556	0.008414			10	0.37961		3		0				10	0.37961
	0.291853	0.008116			20	0.543215		6		1				20	0.543215
	0.287004	0.007749			35	0.759678		9		2				35	0.759678
	0.309571	0.007916			50	1.38283		12		3				50	1.38283
					65	2.26865		15		4				65	2.26865
					80	2.61046		18		5				80	2.61046
					100	2.84448		21		6				100	2.84448
					125	2.87304		24		7				125	2.87304
					150	2.94807		27		8				150	2.94807
					200	3.3544		30		9				200	3.3544
								33		10
								36		11
								39		12
								42		13
								45		14
								48		15
								51		16
								54		17
								57		18
								60		19
								63		20
								66		21
								69		22
								72		23
								75		24
								78		25
								81		26
								84		27
								87		28
								90		29
								93		30
								96		31
								99		32
								102		33
								105		34
								108		35
								111		36
								114		37
								117		38
								120		39
								123		40
								126		41
								129		42
								132		43
								135		44
								138		45
								141		46
								144		47
								147		48
								150		49
								153		50
								156		51
								159		52
								162		53
								165		54
								168		55
								171		56
								174		57
								177		58
								180		59

## Sheet: 200 Right
	manual analysis				Force-Frequency			Fatigue
	Maximum Force	1/2 RT			Frequency	Max Force		Time	Max Force	#
	0.727771	0.006298			10	0.786636		3		0				10	0.786636
	0.712814	0.006291			20	0.67514		6		1				20	0.67514
	0.706175	0.006203			35	0.860432		9		2				35	0.860432
					50	1.34623		12		3				50	1.34623
					65	2.37683		15		4				65	2.37683
					80	3.43129		18		5				80	3.43129
					100	3.88544		21		6				100	3.88544
					125	4.09379		24		7				125	4.09379
					150	4.17297		27		8				150	4.17297
					200	4.23858		30		9				200	4.23858
								33		10
								36		11
								39		12
								42		13
								45		14
								48		15
								51		16
								54		17
								57		18
								60		19
								63		20
								66		21
								69		22
								72		23
								75		24
								78		25
								81		26
								84		27
								87		28
								90		29
								93		30
								96		31
								99		32
								102		33
								105		34
								108		35
								111		36
								114		37
								117		38
								120		39
								123		40
								126		41
								129		42
								132		43
								135		44
								138		45
								141		46
								144		47
								147		48
								150		49
								153		50
								156		51
								159		52
								162		53
								165		54
								168		55
								171		56
								174		57
								177		58
								180		59

## Sheet: 3 Left
	manual analysis				Force-Frequency			Fatigue
	Maximum Force	1/2 RT			Frequency	Max Force		Time	Max Force	#
	0.268305	0.006281			10	0.426054		3		0					10	0.426054
	0.287763	0.006165			20	0.425494		6		1					20	0.425494
	0.294472	0.005934			35	0.605196		9		2					35	0.605196
					50	1.00781		12		3					50	1.00781
					65	1.70951		15		4					65	1.70951
					80	2.10431		18		5					80	2.10431
					100	2.44211		21		6					100	2.44211
					125	2.4581		24		7					125	2.4581
					150	2.44282		27		8					150	2.44282
					200	2.35605		30		9					200	2.35605
								33		10
								36		11
								39		12
								42		13
								45		14
								48		15
								51		16
								54		17
								57		18
								60		19
								63		20
								66		21
								69		22
								72		23
								75		24
								78		25
								81		26
								84		27
								87		28
								90		29
								93		30
								96		31
								99		32
								102		33
								105		34
								108		35
								111		36
								114		37
								117		38
								120		39
								123		40
								126		41
								129		42
								132		43
								135		44
								138		45
								141		46
								144		47
								147		48
								150		49
								153		50
								156		51
								159		52
								162		53
								165		54
								168		55
								171		56
								174		57
								177		58
								180		59

## Sheet: 3 Right
	manual analysis				Force-Frequency			Fatigue
	Maximum Force	1/2 RT			Frequency	Max Force		Time	Max Force	#
	0.9487	0.006362			10	1.0276		3		0					10	1.0276
	0.916844	0.006201			20	0.858713		6		1					20	0.858713
	0.898727	0.006112			35	1.00285		9		2					35	1.00285
	0.883879	0.006023			50	1.43807		12		3					50	1.43807
					65	2.05897		15		4					65	2.05897
					80	2.89176		18		5					80	2.89176
					100	3.1304		21		6					100	3.1304
					125	3.32329		24		7					125	3.32329
					150	3.33326		27		8					150	3.33326
					200	3.64042		30		9					200	3.64042
								33		10
								36		11
								39		12
								42		13
								45		14
								48		15
								51		16
								54		17
								57		18
								60		19
								63		20
								66		21
								69		22
								72		23
								75		24
								78		25
								81		26
								84		27
								87		28
								90		29
								93		30
								96		31
								99		32
								102		33
								105		34
								108		35
								111		36
								114		37
								117		38
								120		39
								123		40
								126		41
								129		42
								132		43
								135		44
								138		45
								141		46
								144		47
								147		48
								150		49
								153		50
								156		51
								159		52
								162		53
								165		54
								168		55
								171		56
								174		57
								177		58
								180		59

## Sheet: 4 Left
	manual analysis				Force-Frequency			Fatigue
	Maximum Force	1/2 RT			Frequency	Max Force		Time	Max Force	#
	0.845636	0.006453			10	0.922529		3		0
	0.817527	0.006309			20	0.743434		6		1					10	0.922529
	0.803009	0.006211			35	0.956288		9		2					20	0.743434
					50	1.38463		12		3					35	0.956288
					65	2.2645		15		4					50	1.38463
					80	3.01128		18		5					65	2.2645
					100	3.19595		21		6					80	3.01128
					125	3.26968		24		7					100	3.19595
					150	3.25515		27		8					125	3.26968
					200	3.3272		30		9					150	3.25515
								33		10					200	3.3272
								36		11
								39		12
								42		13
								45		14
								48		15
								51		16
								54		17
								57		18
								60		19
								63		20
								66		21
								69		22
								72		23
								75		24
								78		25
								81		26
								84		27
								87		28
								90		29
								93		30
								96		31
								99		32
								102		33
								105		34
								108		35
								111		36
								114		37
								117		38
								120		39
								123		40
								126		41
								129		42
								132		43
								135		44
								138		45
								141		46
								144		47
								147		48
								150		49
								153		50
								156		51
								159		52
								162		53
								165		54
								168		55
								171		56
								174		57
								177		58
								180		59

## Sheet: 4 Right
	manual analysis				Force-Frequency			Fatigue
	Maximum Force	1/2 RT			Frequency	Max Force		Time	Max Force	#
	0.751569	0.008063			10	0.959665		3		0				10	0.959665
	0.758295	0.007835			20	0.950041		6		1				20	0.950041
	0.743859	0.007425			35	1.26453		9		2				35	1.26453
					50	1.99852		12		3				50	1.99852
					65	3.59213		15		4				65	3.59213
					80	4.99174		18		5				80	4.99174
					100	5.44174		21		6				100	5.44174
					125	5.63259		24		7				125	5.63259
					150	5.72647		27		8				150	5.72647
					200	5.80759		30		9				200	5.80759
								33		10
								36		11
								39		12
								42		13
								45		14
								48		15
								51		16
								54		17
								57		18
								60		19
								63		20
								66		21
								69		22
								72		23
								75		24
								78		25
								81		26
								84		27
								87		28
								90		29
								93		30
								96		31
								99		32
								102		33
								105		34
								108		35
								111		36
								114		37
								117		38
								120		39
								123		40
								126		41
								129		42
								132		43
								135		44
								138		45
								141		46
								144		47
								147		48
								150		49
								153		50
								156		51
								159		52
								162		53
								165		54
								168		55
								171		56
								174		57
								177		58
								180		59

[truncated: 2 more sheets: 97 Left, 97 Right]
