# Supplementary material for: Methionine adenosyltransferase2A inhibition restores metabolism to improve regenerative capacity and strength of aged skeletal muscle
Source: Nat Commun. 2023 Feb 16;14:886. doi: 10.1038/s41467-023-36483-3 (PMC9935517; doi:10.1038/s41467-023-36483-3)
Supplement: Supplementary file 8 — Source Data [file 41467_2023_36483_MOESM8_ESM.zip › Source Data files/Fig 9G.xlsx]

## Sheet: Template
	manual analysis				Force-Frequency			Fatigue
	Maximum Force	1/2 RT			Frequency	Max Force		Time	Max Force	#
					10			3		0
					20			6		1
					35			9		2
					50			12		3
					65			15		4
					80			18		5
					100			21		6
					125			24		7
					150			27		8
					200			30		9
								33		10
								36		11
								39		12
								42		13
								45		14
								48		15
								51		16
								54		17
								57		18
								60		19
								63		20
								66		21
								69		22
								72		23
								75		24
								78		25
								81		26
								84		27
								87		28
								90		29
								93		30
								96		31
								99		32
								102		33
								105		34
								108		35
								111		36
								114		37
								117		38
								120		39
								123		40
								126		41
								129		42
								132		43
								135		44
								138		45
								141		46
								144		47
								147		48
								150		49
								153		50
								156		51
								159		52
								162		53
								165		54
								168		55
								171		56
								174		57
								177		58
								180		59

## Sheet: All together
	Animal Tag	Maximum Twitch Force		Animal Tag	1/2 RT		Frequency	49R	49L	53R	53L	77R	77L	78R	78L	83R	83L	199R	199L
	49R	0.64		49R	0.011357		10	0.7	0.58	0.58	0.61	0.92	0.73	0.62	0.42	0.975	0.61	0.83	0.45
	49L	0.59		49L	0.007074		20	0.64	0.63	0.55	0.43	0.93	0.915	0.55	0.41	0.98	0.58	0.78	0.485
	53R	0.51		53R	0.007556		35	0.75	0.87	0.77	0.43	1.24	1.33	0.67	0.61	1.43	0.95	1.08	0.635
	53L	0.38		53L	0.007409		50	1.095	1.55	1.22	0.7	1.84	1.83	0.85	0.99	2.13	1.45	1.75	0.975
	77R	0.91		77R	0.006501		65	1.82	2.42	2.04	1.05	2.64	2.33	1.3	1.04	2.88	2.35	2.61	1.325
	77L	0.66		77L	0.007644		80	2.22	3.03	3.22	1.03	3.04	2.78	1.72	1.37	3.16	3.08	3.75	1.42
	78R	0.645		78R	0.005717		100	2.52	3.03	3.8	1.115	3.17	2.98	1.82	1.43	3.16	3.2	4.25	1.325
	78L	0.43		78L	0.009797		125	2.72	3.25	3.92	1.175	3.3	2.93	2.07	1.67	3.17	3.3	4.35	1.355
	83R	0.92		83R	0.0081		150	2.72	3.27	3.92	1.4	3.41	2.88	2.07	2.24	3.14	3.35	4.25	1.575
	83L	0.288		83L	0.006262		200	2.72	3.27	3.77	1.75	3.53	2.68		2.24	2.3	3.41	4.45	1.78
	199R	0.59		199R	0.006738
	199L	0.495		199L	0.008083
							12.5gr		17.1		18.4		15.8		17.6
							M77®		M78®		M199®		M83®		M53®
		0.64	0.59
		0.51	0.38				0.92	73.6	0.62	36.2573	0.83	45.1087	0.975	61.7089	0.58	32.9545
		0.91	0.66				0.93	74.4	0.55	32.1637	0.78	42.3913	0.98	62.0253	0.55	31.25
		0.645	0.43				1.24	99.2	0.67	39.1813	1.08	58.6957	1.43	90.5063	0.77	43.75
		0.92	0.288				1.84	147.2	0.85	49.7076	1.75	95.1087	2.13	134.81	1.22	69.3182
		0.59	0.495				2.64	211.2	1.3	76.0234	2.61	141.848	2.88	182.278	2.04	115.909
							3.04	243.2	1.72	100.585	3.75	203.804	3.16	200	3.22	182.955
							3.17	253.6	1.82	106.433	4.25	230.978	3.16	200	3.8	215.909
		0.7025	0.473833				3.3	264	2.07	121.053	4.35	236.413	3.17	200.633	3.92	222.727
							3.41	272.8	2.07	121.053	4.25	230.978	3.14	198.734	3.92	222.727
							3.53	282.4			4.45	241.848	2.3	145.57	3.77	214.205
							0.73	58.4	0.42	24.5614	0.45	24.4565	0.61	38.6076	0.61	34.6591
							0.915	73.2	0.41	23.9766	0.485	26.3587	0.58	36.7089	0.43	24.4318
							1.33	106.4	0.61	35.6725	0.635	34.5109	0.95	60.1266	0.43	24.4318
							1.83	146.4	0.99	57.8947	0.975	52.9891	1.45	91.7722	0.7	39.7727
							2.33	186.4	1.04	60.8187	1.325	72.0109	2.35	148.734	1.05	59.6591
							2.78	222.4	1.37	80.117	1.42	77.1739	3.08	194.937	1.03	58.5227
							2.98	238.4	1.43	83.6257	1.325	72.0109	3.2	202.532	1.115	63.3523
							2.93	234.4	1.67	97.6608	1.355	73.6413	3.3	208.861	1.175	66.7614
							2.88	230.4	2.24	130.994	1.575	85.5978	3.35	212.025	1.4	79.5455
							2.68	214.4	2.24	130.994	1.78	96.7391	3.41	215.823	1.75	99.4318

## Sheet: 53 FIDAS Left
	manual analysis				Force-Frequency			Fatigue
	Maximum Force	1/2 RT			Frequency	Max Force		Time	Max Force	#
	0.34	0.007031			10	0.61		3		0
	0.4	0.007856			20	0.43		6		1
	0.38	0.007409			35	0.43		9		2
	0.366	0.007337			50	0.7		12		3
					65	1.05		15		4
					80	1.03		18		5
					100	1.115		21		6
					125	1.175		24		7
					150	1.4		27		8
					200	1.75		30		9
								33		10
								36		11
								39		12
								42		13
								45		14
								48		15
								51		16
								54		17
								57		18
								60		19
								63		20
								66		21
								69		22
								72		23
								75		24
								78		25
								81		26
								84		27
								87		28
								90		29
								93		30
								96		31
								99		32
								102		33
								105		34
								108		35
								111		36
								114		37
								117		38
								120		39
								123		40
								126		41
								129		42
								132		43
								135		44
								138		45
								141		46
								144		47
								147		48
								150		49
								153		50
								156		51
								159		52
								162		53
								165		54
								168		55
								171		56
								174		57
								177		58
								180		59

## Sheet: 53 FIDAS
	manual analysis				Force-Frequency			Fatigue
	Maximum Force	1/2 RT			Frequency	Max Force		Time	Max Force	#
	0.515	0.00764			10	0.58		3		0
	0.51	0.007556			20	0.55		6		1
	0.52	0.00791			35	0.77		9		2
					50	1.22		12		3
					65	2.04		15		4
					80	3.22		18		5
					100	3.8		21		6
					125	3.92		24		7
					150	3.92		27		8
					200	3.77		30		9
								33		10
								36		11
								39		12
								42		13
								45		14
								48		15
								51		16
								54		17
								57		18
								60		19
								63		20
								66		21
								69		22
								72		23
								75		24
								78		25
								81		26
								84		27
								87		28
								90		29
								93		30
								96		31
								99		32
								102		33
								105		34
								108		35
								111		36
								114		37
								117		38
								120		39
								123		40
								126		41
								129		42
								132		43
								135		44
								138		45
								141		46
								144		47
								147		48
								150		49
								153		50
								156		51
								159		52
								162		53
								165		54
								168		55
								171		56
								174		57
								177		58
								180		59

## Sheet: 199 FIDAS
	manual analysis				Force-Frequency			Fatigue
	Maximum Force	1/2 RT			Frequency	Max Force		Time	Max Force	#
	0.605	0.007277			10	0.83		3		0
	0.59	0.006738			20	0.78		6		1
	0.58	0.006539			35	1.08		9		2
					50	1.75		12		3
					65	2.61		15		4
					80	3.75		18		5
					100	4.25		21		6
					125	4.35		24		7
					150	4.25		27		8
					200	4.45		30		9
								33		10
								36		11
								39		12
								42		13
								45		14
								48		15
								51		16
								54		17
								57		18
								60		19
								63		20
								66		21
								69		22
								72		23
								75		24
								78		25
								81		26
								84		27
								87		28
								90		29
								93		30
								96		31
								99		32
								102		33
								105		34
								108		35
								111		36
								114		37
								117		38
								120		39
								123		40
								126		41
								129		42
								132		43
								135		44
								138		45
								141		46
								144		47
								147		48
								150		49
								153		50
								156		51
								159		52
								162		53
								165		54
								168		55
								171		56
								174		57
								177		58
								180		59

## Sheet: 199 FIDAS Left
	manual analysis				Force-Frequency			Fatigue
	Maximum Force	1/2 RT			Frequency	Max Force		Time	Max Force	#
	0.495	0.008083			10	0.45		3		0
	0.475	0.008123			20	0.485		6		1
	0.505	0.008875			35	0.635		9		2
					50	0.975		12		3
					65	1.325		15		4
					80	1.42		18		5
					100	1.325		21		6
					125	1.355		24		7
					150	1.575		27		8
					200	1.78		30		9
								33		10
								36		11
								39		12
								42		13
								45		14
								48		15
								51		16
								54		17
								57		18
								60		19
								63		20
								66		21
								69		22
								72		23
								75		24
								78		25
								81		26
								84		27
								87		28
								90		29
								93		30
								96		31
								99		32
								102		33
								105		34
								108		35
								111		36
								114		37
								117		38
								120		39
								123		40
								126		41
								129		42
								132		43
								135		44
								138		45
								141		46
								144		47
								147		48
								150		49
								153		50
								156		51
								159		52
								162		53
								165		54
								168		55
								171		56
								174		57
								177		58
								180		59

## Sheet: 49 FIDAS Left
	manual analysis				Force-Frequency			Fatigue
	Maximum Force	1/2 RT			Frequency	Max Force		Time	Max Force	#
	0.59	0.007074			10	0.58		3		0
	0.59	0.0067			20	0.63		6		1
	0.59	0.0071			35	0.87		9		2
					50	1.55		12		3
					65	2.42		15		4
					80	3.03		18		5
					100	3.03		21		6
					125	3.25		24		7
					150	3.27		27		8
					200	3.27		30		9
								33		10
								36		11
								39		12
								42		13
								45		14
								48		15
								51		16
								54		17
								57		18
								60		19
								63		20
								66		21
								69		22
								72		23
								75		24
								78		25
								81		26
								84		27
								87		28
								90		29
								93		30
								96		31
								99		32
								102		33
								105		34
								108		35
								111		36
								114		37
								117		38
								120		39
								123		40
								126		41
								129		42
								132		43
								135		44
								138		45
								141		46
								144		47
								147		48
								150		49
								153		50
								156		51
								159		52
								162		53
								165		54
								168		55
								171		56
								174		57
								177		58
								180		59

## Sheet: 49 FIDAS
	manual analysis				Force-Frequency			Fatigue
	Maximum Force	1/2 RT			Frequency	Max Force		Time	Max Force	#
	0.65	0.011704			10	0.7		3		0
	0.64	0.011357			20	0.64		6		1
	0.63	0.009276			35	0.75		9		2
					50	1.095		12		3
					65	1.82		15		4
					80	2.22		18		5
					100	2.52		21		6
					125	2.72		24		7
					150	2.72		27		8
					200	2.72		30		9
								33		10
								36		11
								39		12
								42		13
								45		14
								48		15
								51		16
								54		17
								57		18
								60		19
								63		20
								66		21
								69		22
								72		23
								75		24
								78		25
								81		26
								84		27
								87		28
								90		29
								93		30
								96		31
								99		32
								102		33
								105		34
								108		35
								111		36
								114		37
								117		38
								120		39
								123		40
								126		41
								129		42
								132		43
								135		44
								138		45
								141		46
								144		47
								147		48
								150		49
								153		50
								156		51
								159		52
								162		53
								165		54
								168		55
								171		56
								174		57
								177		58
								180		59

## Sheet: 83 FIDAS Left
	manual analysis				Force-Frequency			Fatigue
	Maximum Force	1/2 RT			Frequency	Max Force		Time	Max Force	#
	0.285	0.006431			10	0.61		3		0
	0.29	0.006128			20	0.58		6		1
	0.288	0.006262			35	0.95		9		2
					50	1.45		12		3
					65	2.35		15		4
					80	3.08		18		5
					100	3.2		21		6
					125	3.3		24		7
					150	3.35		27		8
					200	3.41		30		9
								33		10
								36		11
								39		12
								42		13
								45		14
								48		15
								51		16
								54		17
								57		18
								60		19
								63		20
								66		21
								69		22
								72		23
								75		24
								78		25
								81		26
								84		27
								87		28
								90		29
								93		30
								96		31
								99		32
								102		33
								105		34
								108		35
								111		36
								114		37
								117		38
								120		39
								123		40
								126		41
								129		42
								132		43
								135		44
								138		45
								141		46
								144		47
								147		48
								150		49
								153		50
								156		51
								159		52
								162		53
								165		54
								168		55
								171		56
								174		57
								177		58
								180		59

## Sheet: 83 FIDAS
	manual analysis				Force-Frequency			Fatigue
	Maximum Force	1/2 RT			Frequency	Max Force		Time	Max Force	#
	0.93	0.008086			10	0.975		3		0
	0.92	0.0081			20	0.98		6		1
	0.9	0.007797			35	1.43		9		2
					50	2.13		12		3
					65	2.88		15		4
					80	3.16		18		5
					100	3.16		21		6
					125	3.17		24		7
					150	3.14		27		8
					200	2.3		30		9
								33		10
								36		11
								39		12
								42		13
								45		14
								48		15
								51		16
								54		17
								57		18
								60		19
								63		20
								66		21
								69		22
								72		23
								75		24
								78		25
								81		26
								84		27
								87		28
								90		29
								93		30
								96		31
								99		32
								102		33
								105		34
								108		35
								111		36
								114		37
								117		38
								120		39
								123		40
								126		41
								129		42
								132		43
								135		44
								138		45
								141		46
								144		47
								147		48
								150		49
								153		50
								156		51
								159		52
								162		53
								165		54
								168		55
								171		56
								174		57
								177		58
								180		59

[truncated: 4 more sheets: 77 FIDAS Left, 77 FIDAS, 78 FIDAS Left, 78 FIDAS]
