# Supplementary material for: Methionine adenosyltransferase2A inhibition restores metabolism to improve regenerative capacity and strength of aged skeletal muscle
Source: Nat Commun. 2023 Feb 16;14:886. doi: 10.1038/s41467-023-36483-3 (PMC9935517; doi:10.1038/s41467-023-36483-3)
Supplement: Supplementary file 8 — Source Data [file 41467_2023_36483_MOESM8_ESM.zip › Source Data files/Fig S1D.xlsx]

## Sheet: Sheet1
		% +gfp	zsg	dsred					% +gfp	zsg	dsred
	YM1	47.1	4381	11261	0.389042			SMN1	35	2648	8164	0.324351
	YM2	46.8	3124	8242	0.379034			SMN2	33	2453	7180	0.341643
	YM3	50.4	3492	10529	0.331655			SMN3	34.4	2653	7972	0.33279
	YM4	45.5	2862	9585	0.298592			SMN4	38	2940	6846	0.429448
	SM1	49.5	3287	10202	0.322192
	SM2	66.5	4195	10623	0.394898
	SM3	63.5	4505	11968	0.37642
	SM4	61.5	4652	17814	0.261143
