# Supplementary material for: Methionine adenosyltransferase2A inhibition restores metabolism to improve regenerative capacity and strength of aged skeletal muscle
Source: Nat Commun. 2023 Feb 16;14:886. doi: 10.1038/s41467-023-36483-3 (PMC9935517; doi:10.1038/s41467-023-36483-3)
Supplement: Supplementary file 8 — Source Data [file 41467_2023_36483_MOESM8_ESM.zip › Source Data files/Fig S3C,D.xlsx]

## Sheet: Sheet1
					MAT2A
	75yr shMAT2A-1 cnt	2448	69.688	170595	170595	0.635328	1
	75yr shMAT2A-1 +dox	2016	27.195	54825	54825	0.173247	0.27269
	75yr shMAT2A-2 cnt	2552	42.667	108885	108885	0.60396	1
	75yr shMAT2A-2 +DOX	1972	5.948	11730	11730	0.0759076	0.125683
					GAPDH
	75yr shMAT2A-1 cnt	6192	43.365	268515	268515
	75yr shMAT2A-1 +dox	5332	59.35	316455	316455
	75yr shMAT2A-2 cnt	4000	45.071	180285	180285
	75yr shMAT2A-2 +DOX	6240	24.764	154530	154530

## Sheet: Sheet2
					GAPDH
	68yr shMAT2A cnt	6072	47.498	288405	288405
	68yr shMAT2A-1 +dox	4144	32.429	134385	134385
	68yr shMAT2A-2 +dox	5208	49.404	257295	257295
					MAT2A
	68yr shMAT2A cnt	2112	132.45	279735	279735	0.969938	1
	68yr shMAT2A-1 +dox	2052	10.811	22185	22185	0.165085	0.170202
	68yr shMAT2A-2 +dox	1792	68.873	123420	123420	0.479683	0.49455
					MAT2A
	25yr shMAT2A cnt	2288	42.24	96645	96645	0.417861	1
	25yr shMAT2A-1 +dox	2116	2.892	6120	6120	0.0221607	0.0530336
	25yr shMAT2A-2 +dox	4096	11.331	46410	46410	0.172023	0.411674
					GAPDH
	25yr shMAT2A cnt	3672	62.986	231285	231285
	25yr shMAT2A-1 +dox	4524	61.044	276165	276165
	25yr shMAT2A-2 +dox	4356	61.935	269790	269790
