# Supplementary material for: Methionine adenosyltransferase2A inhibition restores metabolism to improve regenerative capacity and strength of aged skeletal muscle
Source: Nat Commun. 2023 Feb 16;14:886. doi: 10.1038/s41467-023-36483-3 (PMC9935517; doi:10.1038/s41467-023-36483-3)
Supplement: Supplementary file 8 — Source Data [file 41467_2023_36483_MOESM8_ESM.zip › Source Data files/Fig S4A.xlsx]

## Sheet: 75 yr F
C01	SYBR	RPB2	Unkn	WT	21.47
C02	SYBR	RPB2	Unkn	WT	21.28	21.31	0.120277
C03	SYBR	RPB2	Unkn	WT	21.18
C04	SYBR	RPB2	Unkn	LAKI	21.25
C05	SYBR	RPB2	Unkn	LAKI	21.39	21.3033	0.0618241
C06	SYBR	RPB2	Unkn	LAKI	21.27
C07	SYBR	RPB2	Unkn	LN	21.1
C08	SYBR	RPB2	Unkn	LN	21.14	21.1433	0.0368179
C09	SYBR	RPB2	Unkn	LN	21.19
																		Ave	STD	Ave Norm L0	STD Norm
											G01	SYBR	SLC2A3	Unkn	WT	29.65	0.0030861					2.15866
											G02	SYBR	SLC2A3	Unkn	WT	29.39	0.00369554	0.00298795	0.000621703	2.09001	0.434869	2.58495
											G03	SYBR	SLC2A3	Unkn	WT	30.15	0.0021822					1.52641
											G04	SYBR	SLC2A3	Unkn	LAKI	30.57	0.00162351					1.13561
											G05	SYBR	SLC2A3	Unkn	LAKI	31.08	0.00114007	0.00142963	0.000208642	1	0.145941	0.797453
											G06	SYBR	SLC2A3	Unkn	LAKI	30.66	0.00152533					1.06693
											G07	SYBR	SLC2A3	Unkn	LN	26.89	0.0186243					13.0273
											G08	SYBR	SLC2A3	Unkn	LN	26.74	0.020665	0.0205822	0.00156592	14.3969	1.09533	14.4547
											G09	SYBR	SLC2A3	Unkn	LN	26.62	0.0224574					15.7085
