# Supplementary material for: Methionine adenosyltransferase2A inhibition restores metabolism to improve regenerative capacity and strength of aged skeletal muscle
Source: Nat Commun. 2023 Feb 16;14:886. doi: 10.1038/s41467-023-36483-3 (PMC9935517; doi:10.1038/s41467-023-36483-3)
Supplement: Supplementary file 8 — Source Data [file 41467_2023_36483_MOESM8_ESM.zip › Source Data files/Fig S4D.xlsx]

## Sheet: Sheet1
					GAPDH
	LM#1	3808	63.75	242760	242760
	#1 shmat2a-1	3696	53.815	198900	198900
	#1 shmat2a-2	3996	49.711	198645	198645
	LM#2	4836	59.11	285855	285855
	#2 shmat2a-1	5184	36.794	190740	190740
	#2 shmat2a-2	4352	34.57	150450	150450
					MAT2A
	LM#1	2176	150.82	328185	328185	1.35189	1
	#1 shmat2a-1	2784	30.409	84660	84660	0.425641	0.314849
	#1 shmat2a-2	1728	6.641	11475	11475	0.0577664	0.0427301
	LM#2	2904	127.324	369750	369750	1.29349	1
	#2 shmat2a-1	2300	14.635	33660	33660	0.176471	0.13643
	#2 shmat2a-2	2688	2.277	6120	6120	0.040678	0.0314483
					MAT2A
	LM#3	3080	89.498	275655	275655	1.24539	1
	#3 shmat2a-1	3240	32.032	103785	103785	0.529259	0.424974
	#3 shmat2a-2	3348	16.375	54825	54825	0.33752	0.271015
					GAPDH
	LM#3	5168	42.829	221340	221340
	#3 shmat2a-1	3960	49.519	196095	196095
	#3 shmat2a-2	3360	48.344	162435	162435
