# Supplementary material for: Methionine adenosyltransferase2A inhibition restores metabolism to improve regenerative capacity and strength of aged skeletal muscle
Source: Nat Commun. 2023 Feb 16;14:886. doi: 10.1038/s41467-023-36483-3 (PMC9935517; doi:10.1038/s41467-023-36483-3)
Supplement: Supplementary file 8 — Source Data [file 41467_2023_36483_MOESM8_ESM.zip › Source Data files/Fig S4F.xlsx]

## Sheet: PK activity 
	1	2	3	4	5	6	7	8	9	10	11	12						GAPDH							PK
7861_C	0.49	0.346	0.341	0.359	0.354	0.365						0.054	570
Sh_1	0.307	0.297	0.298	0.297	0.289	0.312							570
													570
Sh_2	0.33	0.327	0.29	0.315	0.505	0.308							570
													570	7861_C	4960	69.2	343230	343230			7861_C	3840	41.969	161160	161160	0.469539	1
													570	Sh_1	3712	61.552	228480	228480			Sh_1	3564	12.521	44625	44625	0.195312	0.415966
													570
													570	Sh_2	3840	47.547	182580	182580			Sh_2	4224	12.496	52785	52785	0.289106	0.615723
7861_C	0.436	0.292	0.287	0.305	0.3	0.311								Y=(0.001X+0.000035)/ratio of cells=pmol Pyruvate per X.1000 cells
Sh_1	0.253	0.243	0.244	0.243	0.235	0.258
Sh_2	0.276	0.273	0.236	0.261	0.451	0.254
7861_C	435.965	291.965	286.965	304.965	299.965	310.965				16.5078	11.0552	10.8659	11.5475	11.3582	11.7747
Sh_1	252.965	242.965	243.965	242.965	234.965	257.965				20.0574	19.2645	19.3438	19.2645	18.6302	20.4538
Sh_2	275.965	272.965	235.965	260.965	450.965	253.965				37.9058	37.4937	32.4115	35.8454	61.9433	34.8839
	1	2	3	4	5	6	7	8	9	10	11	12													mg/ml		ug
7861_C	0.346	0.317	0.327	0.319		Backg	0.149	0.12					595	0.226	0.197	0.207	0.199			1.96306	0.986098	1.28897	1.04381	7861_C	1.32048	1.32048	26.4097
Sh_1	0.329	0.342	0.34	0.323									595	0.209	0.222	0.22	0.203			1.35384	1.8104	1.73622	1.16352	Sh_1	1.516	0.630604	12.6121
													595
Sh_3	0.3	0.293	0.299	0.313									595	0.18	0.173	0.179	0.193			0.553384	0.405281	0.531152	0.874974	Sh_2	0.591198	0.364014	7.28028
													595
													595
													595
													595
														mg
														2	0.227333
														1	0.196
														0.5	0.177333
	1	2	3	4	5	6	7	8	9	10	11	12		0.25	0.165333
7861_C	0.209	0.157	0.155	0.162	0.163	0.163						0.045	595	0.125	0.155333
Sh_1	0.145	0.147	0.141	0.14	0.138	0.146							595	0.0625	0.153333
													595	0.031	0.154
Sh_3	0.156	0.154	0.139	0.149	0.219	0.147							595	0	0.141
													595	LB	0.149333
													595
													595
													595
	1	2	3	4	5	6	7	8	9	10	11	12
7861_C	0.36	0.297	0.298	0.303	0.302	0.301						0.046	595
Sh_1	0.301	0.3	0.304	0.3	0.295	0.306							595
													595
Sh_3	0.332	0.332	0.301	0.324	0.395	0.311							595
													595
													595
													595
													595
	1	2	3	4	5	6	7	8	9	10	11	12
7861_C	0.359	0.299	0.297	0.304	0.302	0.303							595
Sh_1	0.301	0.302	0.306	0.302	0.3	0.306							595
													595
Sh_3	0.332	0.331	0.3	0.322	0.393	0.31							595
													595
													595
													595
													595
															Y=(0.001X+0.000035)/ratio of cells=pmol Pyruvate per X.1000 cells
