# Supplementary material for: Methionine adenosyltransferase2A inhibition restores metabolism to improve regenerative capacity and strength of aged skeletal muscle
Source: Nat Commun. 2023 Feb 16;14:886. doi: 10.1038/s41467-023-36483-3 (PMC9935517; doi:10.1038/s41467-023-36483-3)
Supplement: Supplementary file 8 — Source Data [file 41467_2023_36483_MOESM8_ESM.zip › Source Data files/Fig S4G.xlsx]

## Sheet: 75 yr F
																		Ave	STD	Ave Norm L0	STD Norm
A10	SYBR	RP2B	Unkn	WT	21.8						H01	SYBR	RHCG	Unkn	WT	29.55	0.00557556					0.189783
A11	SYBR	RP2B	Unkn	WT	21.9	22.0633	0.304448				H02	SYBR	RHCG	Unkn	WT	29.57	0.0054988	0.0057824	0.000348203	0.196824	0.0118523	0.187171
A12	SYBR	RP2B	Unkn	WT	22.49						H03	SYBR	RHCG	Unkn	WT	29.38	0.00627284					0.213518
B10	SYBR	RP2B	Unkn	LAKI	23.58						H04	SYBR	RHCG	Unkn	LAKI	29.73	0.018928					0.64428
B11	SYBR	RP2B	Unkn	LAKI	24.42	24.0067	0.343058				H05	SYBR	RHCG	Unkn	LAKI	28.99	0.0316131	0.0293786	0.00778266	1	0.26491	1.07606
B12	SYBR	RP2B	Unkn	LAKI	24.02						H06	SYBR	RHCG	Unkn	LAKI	28.74	0.0375945					1.27966
C10	SYBR	RP2B	Unkn	LN	22.41						H07	SYBR	RHCG	Unkn	LN	30.26	0.00852944					0.290329
C11	SYBR	RP2B	Unkn	LN	24.61	23.3867	0.914926				H08	SYBR	RHCG	Unkn	LN	29.95	0.010574	0.0112499	0.00254246	0.382928	0.0865414	0.359923
C12	SYBR	RP2B	Unkn	LN	23.14						H09	SYBR	RHCG	Unkn	LN	29.48	0.0146462					0.498533
