# Supplementary material for: Methionine adenosyltransferase2A inhibition restores metabolism to improve regenerative capacity and strength of aged skeletal muscle
Source: Nat Commun. 2023 Feb 16;14:886. doi: 10.1038/s41467-023-36483-3 (PMC9935517; doi:10.1038/s41467-023-36483-3)
Supplement: Supplementary file 8 — Source Data [file 41467_2023_36483_MOESM8_ESM.zip › Source Data files/Fig S6A.xlsx]

## Sheet: EDL(WT)
3 month old
Force Frequency		EDL
															WT
															N/cm2	N/cm2	N/cm2	N/cm2	N/cm2	N/cm2	N/cm2	N/cm2
Hz															M1	M2	M3	M4	F1	F2			Average	SD	SEM
10															3.38228	4.16418	3.55823	3.25448	5.19929	4.66334			3.58979	0.402662	0.142362
20															3.90426	4.45457	3.55823	3.82579	5.78673	5.25098			3.93571	0.376289	0.133038
35															5.02279	5.68877	6.11535	5.92059	7.06842	7.24893			5.68687	0.475826	0.16823
50															9.19861	9.46394	9.95102	9.63411	14.1177	13.6541			9.56192	0.315278	0.111468
65															12.6288	13.6021	11.918	12.4907	19.8319	16.5335			12.6599	0.699465	0.247298
80															15.0895	17.5951	12.9015	15.3472	22.6089	17.1212			15.2333	1.9191	0.678504
100															17.3266	19.7731	14.3768	17.2516	24.4246	18.0026			17.182	2.2067	0.780187
125															17.3266	21.2251	14.3768	18.2038	25.2791	18.2964			17.7831	2.81871	0.996566
150															16.73	20.4991	14.3768	18.6799	25.9199	17.5913			17.5714	2.62763	0.929009
200															15.3132	17.5951	13.8359	18.2038	23.5702	15.9459			16.237	2.02743	0.716804
															mN	mN	mN	mN	mN	mN	mN	mN
Hz															M1	M2	M3	M4	F1	F2			Average	SD	SEM
10															22.1147	27.9654	35.2787	33.3285	47.4676	38.6916			34.1411	8.75252	3.09448
20															25.5276	29.9156	35.2787	39.1792	52.8308	43.5672			37.7165	9.79977	3.46474
35															32.8409	38.2041	60.6317	60.6317	64.5321	60.1441			52.8308	13.6062	4.81053
50															60.1441	63.557	98.6611	98.6611	128.89	113.288			93.8668	27.2237	9.62503
65															82.5718	91.3478	118.163	127.915	181.058	137.178			123.039	35.3712	12.5056
80															98.6611	118.163	127.915	157.168	206.411	142.054			141.729	37.4787	13.2507
100															113.288	132.79	142.541	176.67	222.988	149.367			156.274	38.736	13.6952
125															113.288	142.541	142.541	186.421	230.789	151.805			161.231	41.3736	14.6278
150															109.387	137.666	142.541	191.297	236.64	145.954			160.581	45.637	16.1351
200															100.124	118.163	137.178	186.421	215.187	132.303			148.229	43.6712	15.4401
															M1	M2	M3	M4	F1	F2			Average	SD	SEM
1/2RT (ms)															0.022	0.015	0.017	0.03	0.015	0.021			0.02	0.00572713	0.00202485
															M1	M2	M3	M4	F1	F2			Average	SD	SEM
Wgt (g)															0.007	0.007	0.011	0.011	0.01	0.009			0.00916667	0.00183485	0.000648717
lo (mm)															1.01	0.98	1.05	1.01	1.03	1.02			1.01667	0.0233809	0.0082664
CSA															0.006	0.006	0.009	0.01	0.009	0.008			0.008	0.00167332	0.000591608
NOTES

## Sheet: EDL(GGvsGN)
Force Frequency		EDL
	G/G animals											GG			GG NANOG
	N/cm2	N/cm2	N/cm2	N/cm2	N/cm2	N/cm2	N/cm2	N/cm2	N/cm2	N/cm2	N/cm2				N/cm2	N/cm2	N/cm2	N/cm2	N/cm2	N/cm2	N/cm2	N/cm2
Hz		M175	M8	F100	F3	M4	F200	M97				Average	SD	SEM		M175	M8	F100	F3	M4	F200	M97	Average	SD	SEM
10		2.83239	4.87059	3.00191	4.45813	5.30849	3.48568	2.24572				3.74327	1.14892	0.574461		6.61785	6.17475	5.92866	4.52607	5.04897	5.50877	6.5919	5.771	0.787279	0.278345
20		3.0727	5.21628	3.29856	4.70878	5.51521	4.45039	2.31733				4.08275	1.19832	0.599158		7.18221	6.6416	6.44547	5.69177	5.65054	5.99457	7.2649	6.41015	0.66424	0.234844
35		5.39577	6.94473	5.67175	9.72184	9.23624	8.47003	3.96448				7.05783	2.16418	1.08209		9.5337	9.98738	9.02952	10.9374	10.2626	9.27373	11.7235	10.1068	0.959621	0.339277
50		8.43978	11.8708	7.94606	13.3145	12.2337	12.4897	6.04132				10.3337	2.80531	1.40266		20.0684	17.6904	16.885	15.4336	13.5712	12.7958	18.8742	16.4741	2.68846	0.950514
65		9.72147	15.3277	9.13266	15.4869	13.8875	14.5799	6.61424				12.1072	3.55409	1.77705		25.5238	21.2696	19.7792	18.3479	15.6767	14.8605	23.5011	19.8512	3.91815	1.38528
80		10.4424	17.229	10.1215	16.7401	15.3346	15.7858	7.76009				13.3448	3.7977	1.89885		29.004	22.1255	23.6036	20.0132	15.6767	16.075	26.1931	21.813	4.96687	1.75605
100		10.6026	18.0932	10.8137	17.2414	15.6447	17.1524	8.04655				13.9421	4.02117	2.01059		30.7911	23.6817	24.7406	21.3454	14.7743	16.3179	28.4645	22.8736	5.90191	2.08664
125		9.96179	17.8339	10.6159	17.1579	15.6447	17.6348	7.54524				13.7706	4.27479	2.13739		30.9793	23.2927	22.2599	22.178	14.273	16.8037	29.8946	22.8116	6.14844	2.1738
150		8.92041	16.9697	10.2204	16.1553	14.6111	17.474	7.25878				13.0871	4.19533	2.09766		29.004	21.4253	22.2599	21.9282	13.7717	16.1964	28.801	21.9123	5.7307	2.02611
200		7.55862	14.8956	10.1215	16.1553	13.8875	15.4642	6.04132				12.0177	4.08192	2.04096		28.7218	19.4022	19.2624	21.845	12.7691	16.075	27.3708	20.778	5.74688	2.03183
	mN	mN	mN	mN	mN	mN	mN	mN	mN	mN	mN				mN	mN	mN	mN	mN	mN	mN	mN
Hz		M175	M8	F100	F3	M4	F200	M97				Average	SD	SEM		M175	M8	F100	F3	M4	F200	M97	Average	SD	SEM
10		17.2391	27.4778	14.8013	26.0151	25.04	21.1396	15.2889				21.0003	5.30157	2.65078		34.3036	38.6916	27.9654	26.5027	24.5525	22.1147	38.2041	30.3335	6.69351	2.36651
20		18.7018	29.428	16.264	27.4778	26.0151	26.9903	15.7764				22.9505	5.80796	2.90398		37.229	41.617	30.4032	33.3285	27.4778	24.0649	42.1045	33.7464	6.93194	2.45081
35		32.8409	39.1792	27.9654	56.7312	43.5672	51.3681	26.9903				39.806	11.4575	5.72873		49.4179	62.5819	42.5921	64.0446	49.9054	37.229	67.945	53.388	11.6587	4.12198
50		51.3681	66.9699	39.1792	77.6962	57.7063	75.746	41.1294				58.5422	15.6214	7.8107		104.024	110.85	79.6464	90.3727	65.9948	51.3681	109.387	87.3777	22.8588	8.0818
65		59.169	86.4722	45.0299	90.3727	65.5073	88.4224	45.0299				68.5719	19.9833	9.99166		132.303	133.278	93.298	107.437	76.2335	59.6566	136.203	105.487	30.3958	10.7465
80		63.557	97.1985	49.9054	97.686	72.3331	95.7358	52.8308				75.6067	21.19	10.595		150.342	138.641	111.338	117.188	76.2335	64.5321	151.805	115.726	34.7057	12.2703
100		64.5321	102.074	53.3183	100.611	73.7957	104.024	54.781				79.0196	22.7603	11.3801		159.606	148.392	116.701	124.989	71.8455	65.5073	164.969	121.716	40.2086	14.2159
125		60.6317	100.611	52.3432	100.124	73.7957	106.95	51.3681				77.9748	24.2407	12.1204		160.581	145.954	104.999	129.865	69.4077	67.4575	173.257	121.646	42.388	14.9864
150		54.2934	95.7358	50.393	94.2731	68.9202	105.974	49.4179				74.144	24.088	12.044		150.342	134.253	104.999	128.402	66.9699	65.0197	166.919	116.701	39.5382	13.9789
200		46.005	84.0344	49.9054	94.2731	65.5073	93.7856	41.1294				67.8057	22.9181	11.4591		148.88	121.576	90.8602	127.915	62.0944	64.5321	158.631	110.641	38.8528	13.7365
		M175	M8	F100	F3	M4	F200	M97				Average	SD	SEM		M175	M8	F100	F3	M4	F200	M97	Average	SD	SEM
1/2RT (ms)		0.027	0.04	0.03	0.034	0.038	0.04	0.034				0.0347143	0.00499047	0.00249523		0.023	0.017	0.017	0.022	0.02	0.018	0.023	0.02	0.00270801	0.000957427
		M175	M8	F100	F3	M4	F200	M97				Average	SD	SEM		M175	M8	F100	F3	M4	F200	M97	Average	SD	SEM
Wgt (g)		0.006	0.006	0.005	0.006	0.005	0.006	0.007				0.00585714	0.000690066	0.000345033		0.005	0.006	0.005	0.006	0.005	0.004	0.006	0.00528571	0.000755929	0.000267261
lo (mm)		0.93	1	0.96	0.97	1	0.93	0.97				0.965714	0.0287849	0.0143925		0.91	0.9	1	0.97	0.97	0.94	0.98	0.952857	0.0372891	0.0131837
CSA		0.006	0.005	0.0049	0.0058	0.0047	0.006	0.0068				0.0056	0.000759386	0.000379693		0.005	0.006	0.004	0.0058	0.0048	0.004	0.0057	0.00504286	0.00083238	0.000294291
NOTES
